# Supplementary material for: Regulation of protein abundance in genetically diverse mouse populations
Source: Cell Genom. 2021 Aug 31;1(1):100003. doi: 10.1016/j.xgen.2021.100003 (PMC9536773; doi:10.1016/j.xgen.2021.100003)
Supplement: Table S2. Abundance data for all proteins quantified across the CC, DO, and founder strains, related to Figure 1 [file mmc3.xlsx]

## Sheet: CC protein abundance
mouse.id	ENSMUSP00000000001	ENSMUSP00000000049	ENSMUSP00000000090	ENSMUSP00000000129	ENSMUSP00000000137	ENSMUSP00000000153	ENSMUSP00000000260	ENSMUSP00000000266	ENSMUSP00000000287	ENSMUSP00000000299	ENSMUSP00000000304	ENSMUSP00000000312	ENSMUSP00000000335	ENSMUSP00000000348	ENSMUSP00000000349	ENSMUSP00000000365	ENSMUSP00000000384	ENSMUSP00000000388	ENSMUSP00000000430	ENSMUSP00000000449	ENSMUSP00000000466	ENSMUSP00000000505	ENSMUSP00000000590	ENSMUSP00000000594	ENSMUSP00000000608	ENSMUSP00000000687	ENSMUSP00000000727	ENSMUSP00000000756	ENSMUSP00000000759	ENSMUSP00000000767	ENSMUSP00000000769	ENSMUSP00000000776	ENSMUSP00000000804	ENSMUSP00000000828	ENSMUSP00000000896	ENSMUSP00000000925	ENSMUSP00000000939	ENSMUSP00000000940	ENSMUSP00000000958	ENSMUSP00000000985	ENSMUSP00000001002	ENSMUSP00000001027	ENSMUSP00000001036	ENSMUSP00000001042	ENSMUSP00000001055	ENSMUSP00000001059	ENSMUSP00000001079	ENSMUSP00000001115	ENSMUSP00000001126
CC001_F	0.148969	-0.378124	-0.0355064	-0.0272315	0.0859968	-0.170244	0.467597	0.763707	-0.21393	0.409382	-0.134751	-0.591796	-0.425583	-0.523632	0.158184	-0.152051	NA	-0.153477	-0.0215191	-0.117792	-0.27399	0.284787	-0.327168	-0.377371	-0.232288	-0.0892011	0.178647	-0.264872	-0.172504	0.0567527	-0.140617	0.215564	-0.0331036	-0.0865204	0.854503	0.0417225	-0.0657804	-0.286999	NA	0.171644	0.18408	0.0410369	-0.219687	-0.0515407	0.371008	-0.0880522	-0.00398573	-0.0661891	NA
CC001_M	0.0551696	-0.225175	-0.33951	-0.0178906	0.187542	0.0192327	0.607284	0.701509	-0.329695	0.264136	NA	-0.0812954	0.379532	-0.225967	-0.0528565	-0.138193	NA	-0.190088	0.0868399	-0.24932	-0.0956361	0.00817644	-0.326207	-0.207624	-0.417688	0.13162	-0.240844	0.101562	-0.0980539	0.0343831	-0.16937	0.036117	-0.0243839	-0.000167719	-0.0731287	-0.0419862	0.0779995	-0.407791	NA	NA	NA	0.4597	-0.581345	-0.0915645	NA	-0.0764023	-0.0405827	0.805928	NA
CC002_F	0.431429	-0.174597	0.558116	-0.194214	-0.181135	-0.293316	-0.160413	0.211546	-0.316895	0.287778	-0.151709	-0.0812196	-0.383047	-0.215648	0.0493799	0.0292	NA	-0.0127055	0.0384112	-0.0749271	-0.9753	0.135154	-0.180018	-0.000709217	-0.160598	0.0736024	-0.0753955	-0.336328	-0.0485666	0.0765979	0.0955669	0.196645	0.0484772	-0.236837	0.286847	-0.309067	0.180626	-0.00990136	NA	0.140065	-0.0208902	-1.14542	-0.198922	0.00515604	-0.62918	-0.29054	0.0172038	-0.0915447	NA
CC002_M	0.275647	-0.000559425	0.650227	-0.0388914	-0.19649	-0.157012	-0.241605	-0.37203	-0.559952	0.0265017	-0.210812	0.404822	0.178325	-0.429277	0.128823	-0.13341	-0.368801	NA	0.122013	-0.120197	-1.72465	-0.42423	-0.149982	NA	-0.26553	0.0407446	0.0227673	-0.0438204	NA	-0.0166622	0.0794051	0.0940592	0.0315231	-0.451925	1.34371	-0.169862	0.0500807	NA	0.375785	0.528009	-0.105113	-0.553128	0.00712262	0.0523084	0.0717548	-0.0562912	-0.0754235	NA	-0.87036
CC003_F	0.116326	0.44358	-0.280053	-0.078183	0.0623093	-0.170396	0.173155	-0.822431	0.173448	-0.118152	NA	-0.428353	-0.657368	0.33901	-0.368831	-0.174652	0.00189049	-0.00810796	-0.0299963	-0.0672806	-0.438555	0.0586323	-0.00266185	-0.0797306	0.108	-0.000439526	-0.0578232	-0.181022	NA	-0.37384	0.0377773	-0.219561	0.0369428	0.218429	0.283738	-0.0929559	-0.136835	0.0976196	-0.730699	-0.163543	0.208904	-0.42431	-0.139754	-0.0361458	0.117915	NA	-0.0706419	-0.00351969	0.176308
CC003_M	-0.323769	0.552258	-0.521433	-0.0554617	0.181118	0.0587817	NA	-1.19959	-0.16399	-0.24333	NA	0.22886	0.0481601	0.549789	-0.460881	0.0106127	NA	-0.0780812	0.150609	0.060616	-0.348668	-0.197817	0.0857516	NA	0.215353	0.331448	0.158955	0.456105	-0.10538	-0.350886	0.01798	NA	0.069847	0.25979	-0.188711	-0.0233912	0.0321622	0.1017	NA	-0.122962	0.244195	0.0540061	-0.267944	0.002924	NA	NA	-0.121665	-0.085651	0.481739
CC004_F	0.322463	-0.0416059	-0.422942	0.00716437	-0.120219	-0.41269	0.348652	-0.299206	0.390329	-0.565733	-0.458249	-0.516782	-0.927664	-0.689276	0.0235715	-0.0674053	-0.102628	NA	-0.19445	-0.110058	0.289084	-0.182515	-0.00593691	NA	0.0564117	0.03731	-0.126082	-0.106383	-0.281574	-0.0598353	0.00341078	-0.248742	-0.084963	0.209684	0.624353	-0.0313659	-0.183364	NA	-0.262657	NA	-0.457497	-0.360287	-0.0540403	-0.0332675	-0.32631	0.118249	0.187984	NA	NA
CC004_M	0.120736	-0.0783224	-0.501533	-0.0854731	-0.143154	-0.165612	-0.00220768	-0.870366	0.223238	-0.425131	-0.378729	-0.596847	-0.792777	-0.69235	0.0203668	-0.0355027	-0.388536	NA	-0.335544	-0.145855	0.552896	-0.448774	0.0284424	NA	-0.307678	0.129607	-0.0455362	0.00537598	NA	-0.152133	0.0307772	-0.0544961	-0.0226271	0.08057	0.741293	-0.103946	-0.020847	NA	-0.231073	0.0951788	-0.272281	0.0117527	0.0578089	-0.0412152	0.195303	0.367333	-0.0641107	NA	0.0454772
CC005_F	0.13655	0.103251	0.172671	0.134394	0.0333514	0.0346373	0.421229	-1.17482	0.0899618	0.246912	NA	0.228268	-0.340726	-0.0501674	-0.00115484	0.0533671	-0.0682746	0.021693	0.0495069	-0.244324	0.154743	-0.311998	-0.327208	-0.166944	0.195396	-0.031071	0.0938991	-0.332835	0.0343257	-0.483996	-0.240158	0.494727	-0.0041264	-0.589116	-0.055188	-0.0815458	0.31046	-0.00315092	-0.0236309	0.17048	-0.00341921	-1.05441	0.05358	-0.0224877	0.301579	0.0143161	0.328927	0.0637485	0.00426044
CC005_M	-0.223063	-0.132931	-0.296061	0.0290695	0.0821298	0.21742	0.0579532	-0.878498	-0.20759	0.0405652	-0.425535	0.410068	0.0877432	-0.107325	0.0657861	0.097451	NA	-0.246732	0.106993	-0.214094	0.273391	0.0824939	-0.152755	NA	-0.214482	0.0770353	-0.255338	0.0192914	NA	-0.324337	-0.0794956	-0.304217	0.152231	-0.635929	-0.226448	-0.0174038	-0.223604	-0.233072	NA	0.259098	-0.141034	-0.289584	-0.265817	0.00254905	0.303686	0.0345213	0.0361049	NA	NA
CC006_F	0.0382069	-0.227722	-0.785687	0.238829	0.144171	-0.171196	-0.386872	-1.0953	0.593387	0.0984156	NA	-0.343711	-0.770345	-0.58668	0.0786298	0.0416874	-0.0938167	-0.0441848	-0.0551662	0.013427	0.929314	0.0968193	0.00687224	0.0864372	0.1873	0.422639	-0.110233	-0.0495785	NA	0.0962262	-0.144369	0.162017	0.10138	0.237107	-0.101486	-0.0383417	-0.423274	-0.363418	-0.0153783	-0.318113	0.128916	-0.366658	0.173247	-0.134554	-0.0686019	NA	0.179944	0.0234023	-0.113312
CC006_M	-0.0219305	-0.246431	-0.416472	-0.0319002	0.104289	0.00685081	-0.519889	-1.25176	0.401438	-0.244641	NA	-0.319242	-0.0855495	-0.439034	0.0461034	-0.0385639	-0.244156	-0.0855215	0.0451218	-0.0504535	0.356737	NA	-0.0232647	0.271564	-0.0376351	0.404559	-0.188665	-0.0919973	-0.305073	-0.0945703	-0.207925	-0.00858235	0.0657997	0.260477	0.235575	-0.0854134	-0.281447	NA	-0.151692	0.0791323	0.0755749	-0.134975	-0.085185	-0.135806	-0.0737612	-0.221923	0.0872568	-0.130297	NA
CC007_F	0.00537932	-0.587846	0.124011	0.12988	0.00375273	0.0890943	-0.13113	-2.37785	-0.117386	0.403873	-0.441347	-0.524833	0.326826	0.0569675	0.244104	0.0886337	NA	0.119846	0.0756966	0.0605951	-0.373541	-0.347753	0.138688	NA	-0.372185	-0.283135	0.197547	0.124129	NA	-0.293981	-0.327547	-0.215783	0.0293953	-0.193757	-0.497466	0.116329	0.416619	-0.459315	NA	-0.167788	0.214678	-0.922898	0.227315	-0.257579	-0.170571	-0.18992	0.0273377	NA	NA
CC007_M	0.0499499	-0.458877	0.428717	-0.00290674	0.0114473	0.135638	-0.0109566	-2.89791	-0.312303	0.137641	-0.198324	-0.522674	0.490885	0.0665277	0.252847	0.0792706	-0.0188761	-0.19828	-0.0658668	-0.0691084	-0.518491	-0.565931	0.00688652	0.209675	-0.495511	-0.460459	0.00855053	0.151187	-0.0440206	-0.332359	-0.165785	-0.169166	0.0228539	-0.35196	-0.690512	-0.133174	-0.213108	NA	-0.539505	0.161752	-0.084394	-0.422956	0.0839531	-0.131247	0.0470764	0.158683	-0.133794	NA	-0.628875
CC008_F	-0.0691218	-0.246552	-0.089343	0.0212969	0.141324	-0.223118	0.398613	-2.52401	0.214601	0.151132	0.0732395	0.00825286	-0.404978	-0.715766	0.115392	-0.0103547	NA	0.179159	0.0706234	-0.0936989	0.266636	0.492622	-0.128266	0.0722036	0.522971	0.488215	-0.119182	-0.0967509	0.114139	0.311075	0.162637	0.28414	0.0816733	0.126599	-0.427928	-0.292347	-0.385463	0.165735	NA	0.0509532	-0.101886	-1.99648	-0.153898	0.145026	0.603917	-0.0324831	-0.0324558	0.105262	NA
CC008_M	-0.081952	-0.0112856	-0.196372	-0.113685	0.0451347	-0.0845375	0.155378	-2.42012	-0.121135	-0.130838	0.0775545	0.244664	0.0511176	-0.402592	-0.130048	-0.13375	0.150311	0.0143282	0.134392	-0.153518	-0.758046	0.0723218	-0.33031	0.280291	-0.00035911	0.181472	0.188167	-0.125126	-0.0354013	0.180392	0.225369	0.00547561	0.0895333	-0.196583	0.485786	-0.274831	-0.281427	NA	-0.106446	-0.0178511	0.0409065	-1.09635	-0.0412895	0.0269131	0.454099	-0.177274	-0.175992	NA	0.190067
CC009_F	0.159423	-0.36511	-0.748655	0.0864962	0.0463908	0.114783	-0.340613	-1.27713	0.127424	0.224699	NA	0.0300684	0.76227	0.136517	-0.138813	-0.020377	0.0741327	0.198598	-0.0251272	-0.269893	-1.27357	-0.0507094	-0.0734847	0.138459	0.0546411	-0.216132	-0.0794837	0.190779	NA	-0.373181	-0.643644	-0.0613288	0.329367	-0.589837	0.1147	-0.0746086	0.67037	0.348582	-0.583515	-0.106682	-0.431337	-0.724296	0.271738	0.02883	-0.0205222	NA	-0.0617122	0.0552032	-0.261171
CC009_M	0.123074	0.0245407	-0.811258	-0.182584	0.0660092	0.345348	-0.339759	-0.985963	0.267879	-0.479493	NA	0.298597	0.751957	0.662191	0.0152719	0.0289967	-0.144713	-0.0818337	-0.258365	-0.239164	-0.331414	NA	0.0526871	0.19221	-0.593818	-0.118188	-0.00702143	0.0777491	-0.0410726	-0.242455	0.227121	0.0253053	0.123957	-0.303756	0.543522	-0.226679	-0.266121	NA	-0.29419	0.318922	0.291713	-0.240754	0.135398	0.0437453	0.03895	-0.395756	-0.110896	0.00384864	NA
CC010_F	0.251004	-0.053938	-0.696025	0.148376	0.0894404	-0.180314	-0.176382	0.94323	0.0367272	0.169117	NA	-0.124902	-0.631664	-0.281368	-0.0691672	-0.0689327	-0.11697	0.242874	-0.0578672	0.0397578	-0.666674	-0.32157	-0.108972	-0.0192794	-0.169524	0.223978	0.0195003	-0.0923182	NA	-0.408276	0.0221671	0.40086	0.106455	0.374028	0.360404	-0.0919351	-0.158902	-0.161067	0.150393	0.112741	-0.216065	-0.510563	0.308678	-0.0682067	0.0684545	NA	0.149033	0.00703107	0.0886415
CC010_M	-0.195519	-0.184233	-0.606393	0.141958	0.180155	-0.411652	-0.324603	1.05004	0.225635	0.453621	NA	0.266911	0.13592	0.481897	-0.299502	0.0439189	-0.173006	0.216373	0.0854827	-0.0720964	-1.82776	NA	-0.10995	-0.149832	-0.350704	-0.10101	-0.027481	0.352091	0.310328	-0.633231	-0.337244	0.397277	0.246017	-0.263439	0.188105	-0.0757021	0.151349	NA	0.050362	0.0753871	-0.330428	-0.836383	-0.0573727	0.0589182	-0.0257713	-0.171252	0.180447	0.158323	NA
CC011_F	0.353376	0.0209111	-0.094892	-0.208781	0.161692	-0.456588	0.448996	-1.71717	0.335795	-0.306989	-0.582186	-0.0920943	-0.761075	0.12024	-0.115826	-0.0545831	NA	0.0500988	-0.0588541	-0.354693	-0.989706	-1.03954	-0.0330723	NA	0.457186	-0.0508419	0.272178	-0.178413	NA	-0.119521	0.389346	0.0875701	-0.0124342	-0.255095	0.389433	-0.0144239	-0.0141188	-0.209639	NA	-0.0966361	0.322173	-1.43372	0.0614021	-0.0237587	0.0618713	-0.0195933	0.230097	NA	NA
CC011_M	0.254652	-0.0370211	-1.02772	-0.0433793	0.145979	-0.23427	NA	-0.600402	0.142835	-0.248502	NA	0.157085	-0.0768458	0.194797	-0.3262	0.0668808	NA	-0.00100119	0.103852	-0.16569	0.386276	0.307276	-0.1647	NA	0.295614	0.0440171	0.373947	-0.0518768	-0.362239	0.0632323	0.476586	NA	0.227611	0.0322449	-0.438141	-0.0643301	0.558669	-0.498593	NA	-0.264095	0.246309	-1.05627	0.243545	-0.0251669	NA	NA	0.169673	-0.0222616	0.536356
CC012_F	0.138692	-0.321429	-0.347325	0.0890295	0.194194	-0.248755	-0.0140444	0.976955	-0.345082	0.280415	-0.382137	-0.638467	-0.721383	-0.473886	0.171848	-0.0347327	-0.0424422	NA	-0.0383765	-0.156225	0.497562	0.0144069	-0.143641	NA	0.0538176	-0.173746	0.00983899	-0.518392	0.0766811	-0.281389	-0.463838	-0.0501855	0.0102408	0.266008	-0.483861	-0.033727	0.060074	NA	-0.0656345	NA	-0.110578	-1.80234	-0.168623	-0.128097	-0.00213557	0.0689763	0.15013	NA	NA
CC012_M	0.325627	-0.236416	-0.715095	-0.0992873	0.280501	-0.0286489	-0.104877	1.06581	-0.356486	-0.238647	NA	-0.729298	-0.445908	-0.418255	-0.0260949	0.0395026	-0.039237	-0.229697	0.283754	-0.0584605	0.196089	-0.266078	-0.213546	-0.104871	-0.330509	-0.271011	0.0013995	-0.353524	-0.12119	-0.153003	-0.524317	-0.0868647	-0.0537304	-0.172808	0.879413	-0.216419	-0.239681	0.374137	0.00325345	1.11921	-0.289763	-1.3979	-0.14239	-0.0860319	-0.154371	-0.170857	0.122072	0.0600987	-0.428928
CC013_F	0.0593173	-0.19536	-0.34459	0.221748	0.206733	-0.07176	0.179571	3.0284	1.03102	1.08423	0.045409	0.142897	-0.542585	-0.239432	-0.268375	-0.105117	NA	0.212272	0.334139	0.0440086	0.0965244	0.770222	-0.181962	0.0546164	0.270178	-0.0688122	-0.103792	-0.231128	0.071393	0.109967	0.032134	-0.162553	0.101477	0.109321	-0.310705	-0.206556	0.241408	-0.457711	NA	-0.0483882	-0.114329	-0.704825	0.522399	-0.0385911	0.582188	0.0602585	0.488559	0.366967	NA
CC013_M	0.263021	-0.277774	-0.625796	-0.211125	0.229572	-0.187548	-0.213992	2.4043	0.677942	0.235125	-0.362468	-0.114114	0.164191	0.215546	-0.501805	-0.0427691	-0.234879	NA	0.25093	-0.168683	-1.09052	-0.0396695	-0.138292	NA	-0.35113	-0.297321	-0.0829125	0.02458	NA	-0.138803	-0.183837	-0.125294	0.0283538	0.0924208	1.35408	-0.0373384	0.0926716	NA	-0.196427	0.398321	0.22539	-0.492854	0.367382	-0.0281548	0.281026	-0.152318	0.282846	NA	-0.298089
CC015_F	0.383035	-0.289714	0.0170015	-0.27715	0.00638142	-0.0453317	0.631106	-0.240053	-0.0543466	-0.0865773	NA	0.336182	-0.528678	-0.887074	-0.0547716	-0.215028	0.114227	0.454434	-0.132464	-0.147986	0.128976	-0.476335	-0.301261	-0.807669	-0.13434	-0.0166816	0.283414	-0.416492	-0.270129	-0.609607	-0.303091	-0.260219	-0.113521	0.316845	0.705873	0.00900708	-0.30833	0.409165	-0.119457	1.17982	0.352515	-0.0106923	0.091285	-0.0333971	0.253482	0.18758	0.271634	-0.105302	0.37359
CC015_M	-0.08828	-0.503203	-0.876824	-0.113635	0.0710382	0.0989997	0.23765	-0.48951	0.0834436	-0.118888	NA	0.922421	0.104502	-0.818613	0.117158	-0.0868608	-0.199151	0.334031	-0.0895039	-0.175855	-0.794607	-0.187616	-0.0140574	NA	-0.543374	0.0180833	0.1268	-0.1084	-0.0413907	-0.207158	-0.474909	0.00273546	-0.130246	0.281828	0.123801	0.0659399	0.134534	0.129759	-0.419668	0.0792606	NA	0.255208	0.0392834	0.0974368	-0.0428307	0.473072	0.217465	NA	0.144194
CC016_F	-0.0240353	-0.0186424	0.248713	-0.00651997	0.0987164	-0.184205	0.353973	0.192512	-0.0163326	0.329512	-0.191678	-0.00466632	-0.473964	-0.552869	0.0757731	-0.0008607	NA	-0.158867	-0.272139	-0.0105986	-0.549923	-0.64777	0.0142563	0.0670274	0.322203	-0.238606	-0.142058	-0.030011	-0.113394	-0.387908	-0.367865	-0.101244	0.0218968	0.0180952	-0.759065	0.188749	-0.251219	-0.183048	NA	-0.0856782	-0.181683	-0.438301	0.0864856	-0.207048	-0.92415	-0.24272	0.0224356	0.0494814	NA
CC016_M	0.217305	-0.0482537	0.186959	-0.40013	-0.0609606	-0.0555601	NA	-0.349608	-0.108858	0.22061	NA	0.20934	-0.0793739	-0.415085	-0.117077	-0.138844	NA	-0.270094	-0.139557	-0.113955	0.156707	0.558565	-0.184682	NA	-0.322347	-0.35439	-0.506596	-0.320842	0.15974	-0.529788	0.132186	NA	-0.182527	-0.130215	0.395905	-0.382306	-0.543201	0.127386	NA	-0.207069	-0.275998	-0.409765	0.0272957	-0.245653	NA	NA	0.0372472	0.231461	-0.11029
CC017_F	0.28319	-0.500126	-0.711904	0.204158	-0.00482558	-0.339867	NA	0.197118	0.0890009	-0.0242641	NA	0.0321205	-0.868062	0.175936	-0.109836	-0.055844	NA	0.120516	0.154781	-0.106465	-0.934886	0.400213	-0.0828397	NA	-0.000337527	-0.36472	0.159857	-0.0688987	-0.163242	0.158524	-0.0163583	NA	0.0430114	-0.0102202	0.66558	0.157858	0.0984945	0.303085	NA	-0.0508187	0.0226647	-0.569019	-0.124562	0.311305	NA	NA	0.171559	-0.0458535	0.201571
CC017_M	0.097356	-0.181666	0.194523	0.129007	0.132111	-0.296798	0.381582	0.118821	-0.16567	0.335084	2.26967	0.235071	-0.112822	0.436359	0.10452	-0.0141019	-0.0535961	0.0637019	0.00436644	-0.0069629	-0.510024	NA	0.142883	0.187001	0.0261226	-0.27002	0.164717	0.0618704	0.232655	0.117549	-0.105412	0.208573	0.0545015	-0.43049	-0.28	0.140903	0.145417	NA	0.0505437	NA	0.00495236	-0.401803	0.351627	0.0852635	0.439401	-0.142751	-0.0150216	0.221237	NA
CC019_F	0.403061	-0.252735	-0.50909	-0.147207	0.0406099	-0.0553179	-0.72942	-0.586786	0.139861	-0.278393	-0.254622	-0.461942	-0.175586	-0.00657675	0.174091	-0.164477	-0.31004	-0.368408	-0.0837104	-0.18197	-0.242448	NA	-0.0182681	-0.153228	-0.137053	-0.483042	0.330055	-0.179574	-0.217802	-0.0153311	0.0797346	-0.0850087	-0.0338128	0.0518954	0.537776	-0.115597	0.175961	NA	-0.556417	NA	0.134597	-0.154786	0.0624297	-0.133374	0.310919	-0.183181	0.0459655	0.157932	NA
CC019_M	-0.079563	-0.241045	-0.531102	0.00501845	0.0376661	0.121802	-0.575435	-0.792364	0.224569	-0.679714	-0.493603	-0.186055	0.0971598	0.14399	0.193957	-0.109174	-0.223655	-0.0908157	-0.361835	-0.175358	-0.154098	NA	-0.0623578	0.0524348	-0.107034	-0.42064	-0.309162	-0.0502627	-0.0828016	-0.0101243	-0.0413883	-0.0489799	0.0461422	0.0686514	0.00848216	-0.178693	0.114068	NA	-0.500178	NA	0.0577203	0.189035	-0.0400549	-0.162482	0.531804	-0.0304134	-0.00798931	-0.0955409	NA
CC021_F	0.450102	-0.245102	0.293553	-0.0641741	0.0464872	-0.0045137	0.146713	0.163062	0.354719	0.0685254	0.00663569	-0.251749	-0.827201	0.329728	0.0995312	-0.183063	0.0710804	0.234169	-0.274996	-0.262652	-0.0919765	-0.459802	-0.066941	-0.307489	0.144023	-0.541795	-0.0120348	-0.116098	-0.0185237	-0.194297	-0.025462	0.149658	0.0176833	-0.0173897	0.902365	0.0538575	0.4665	NA	-0.533594	0.162444	-0.176811	-0.64749	-0.242152	-0.0907085	-0.0711521	-0.0516721	0.329662	NA	-0.048931
CC021_M	-0.0773004	0.0439404	-0.032396	-0.0167911	0.125243	0.275546	NA	0.0313619	0.202445	-0.125476	NA	-0.439298	-0.157593	0.240869	0.185456	-0.104788	NA	-0.00976302	-0.190007	0.0650302	0.233282	-0.359649	-0.0880885	NA	-0.661306	-0.580528	0.0134844	-0.203371	0.0350931	-0.0404939	-0.0535088	NA	0.212461	-0.244155	-0.25107	-0.128509	0.314985	-0.379725	NA	-0.25741	-0.127441	-0.25033	0.25035	-0.128231	NA	NA	0.0394127	-0.0615706	-0.181146
CC023_F	-0.00907964	-0.257646	-0.375924	0.136456	0.13335	-0.00357758	-0.150365	-1.61347	0.139727	-0.282463	NA	0.111716	-0.11754	0.133576	0.110171	-0.0725506	0.225246	0.00328393	0.190241	-0.100552	0.0387009	-0.406894	-0.267632	NA	0.116928	-0.129441	0.026418	-0.296729	-0.269249	0.0904027	0.327443	-0.221574	0.133907	-0.283459	-0.312359	-0.157374	0.151097	-0.25407	-0.281019	-0.192283	NA	-0.459699	0.373116	0.0078793	-0.00768315	0.23864	0.0052037	NA	-0.644723
CC023_M	-0.0337103	-0.0963573	-0.411764	-0.106342	0.0962595	0.106824	-0.340446	-0.705805	-0.188029	-0.203935	-0.861455	0.697312	-0.02389	0.326446	-0.0116834	0.0791713	-0.0941147	-0.161696	0.203875	-0.199762	-0.611741	NA	-0.0219523	-0.256113	-0.61512	-0.196424	-0.0231717	-0.0359859	0.0975051	-0.0485455	-0.108791	-0.0617738	0.127656	-0.10196	-0.194501	-0.0932225	-0.030714	NA	0.197602	NA	0.378746	0.275682	0.382449	0.0730135	0.0370964	0.149614	0.0566954	0.196763	NA
CC024_F	-0.0753667	0.642299	-0.52158	0.144139	0.0823195	0.101832	0.0186342	-0.743696	0.466549	0.136554	NA	-0.402243	-0.280494	-0.196477	-0.192018	-0.0684784	-0.0882526	0.317196	-0.181908	0.0792108	-0.500446	1.14352	-0.00935399	0.434987	1.22344	-0.734028	-0.112848	-0.033863	-0.0299081	0.642485	0.23731	0.379546	0.182701	-0.194994	-0.883406	0.167917	-0.329758	-0.228494	0.0866705	-0.688716	-0.44188	0.543627	0.239087	0.160401	0.537448	-0.222652	-0.00496049	-0.359924	0.356709
CC024_M	-0.170764	0.503649	-0.868231	0.0784835	-0.00427247	0.0152347	-0.314291	-1.01711	0.291461	-0.121839	NA	-0.488263	0.599071	-0.046469	-0.425396	-0.0941747	NA	0.268836	-0.179553	0.150247	0.101657	1.44529	-0.16163	0.406831	0.499428	-0.642394	-0.232876	0.143033	0.0145233	0.614865	0.258255	0.0314803	0.220607	-0.225915	-0.324967	-0.0481561	0.244086	0.0640999	NA	NA	NA	1.13252	0.222761	0.160692	NA	0.502114	0.0320912	-0.092424	NA
CC025_F	-0.166973	-0.0336928	0.0640298	0.00110728	-0.0380292	-0.114422	-0.763428	-2.08616	-0.324044	-0.0655238	-0.377792	-0.188675	-0.680386	-0.552095	-0.0501609	0.0560438	0.0326191	-0.0945392	-0.0150609	0.277042	0.406183	-0.587336	0.113705	-0.571043	0.31479	0.594904	-0.178722	-0.132325	0.129755	0.0344581	0.0280706	-0.0432324	0.0177877	-0.217511	-0.837367	0.00401564	-0.0906637	NA	0.309142	-0.286648	0.268556	-0.778588	-0.0514505	-0.202334	-0.596397	-0.155292	-0.192643	NA	-0.19104
CC025_M	-0.245074	0.0794556	-0.448595	-0.0611263	0.0737481	-0.0441036	-0.669428	-2.2193	-0.393765	-0.177531	-0.184588	0.0828081	0.0379782	-0.204159	-0.196461	-0.0904431	0.0322733	NA	0.0103396	0.133707	-0.540944	-0.504544	0.0757024	NA	0.00397659	0.459671	0.0510275	0.115255	-0.0105425	-0.0418856	0.0356869	0.130196	0.0395636	-0.320709	-0.496522	-0.308685	-0.0224765	NA	-0.155113	NA	0.343165	-0.277654	-0.0307554	-0.143378	-0.126393	-0.0365832	-0.264666	NA	NA
CC026_F	-0.200364	0.705959	-0.610162	0.0576182	0.105086	-0.0993905	0.396155	-0.752178	0.197492	-0.0455757	-0.21478	-0.742254	-0.631247	-0.0401748	0.188907	0.0255102	-4.49022e-05	-0.0177505	-0.168187	-0.100604	-0.400945	NA	-0.0460134	0.133787	0.0611191	0.163726	-0.327885	-0.197746	-0.248005	0.0093152	0.0863383	-0.0853412	0.0791484	-0.246303	0.0927479	-0.0736875	-0.182628	NA	-0.293916	NA	-0.352643	-0.259753	-0.983839	-0.00498381	0.259245	0.0766726	0.144263	-0.363732	NA
CC026_M	-0.124962	0.850152	-0.459857	0.0528214	0.00841901	-0.118456	0.1799	-2.2866	0.276208	-0.187593	-0.584887	-0.867071	0.16453	0.281252	0.0384037	0.0107607	-0.227448	NA	0.12346	0.0147083	-0.458568	-0.354999	0.0718719	NA	-0.240697	0.183646	-0.0995139	0.153359	-0.133239	-0.20055	0.176075	-0.0466333	0.0715355	-0.323988	-0.0316412	-0.0898748	-0.12341	NA	-0.306694	NA	0.142497	0.762937	-0.164187	-0.0644065	0.24756	-0.164199	-0.0534592	NA	NA
CC027_F	-0.112202	-0.247204	-0.707343	0.0562652	0.10493	-0.141724	0.342444	-0.630592	0.450472	0.510465	NA	0.200042	-0.283543	-0.288239	0.124925	0.0284059	NA	-0.201878	0.0340342	0.0839217	0.023204	0.155579	0.0362474	0.0356601	-0.0835875	-0.0212801	-0.254931	-0.129246	0.0849713	0.000289627	-0.0775795	-0.0985024	-0.115046	-0.13517	-0.955677	0.0432684	-0.0885368	-0.301469	NA	NA	NA	-0.338676	0.115409	-0.0716276	NA	0.225057	0.247879	-0.0773775	NA
CC027_M	0.154816	-0.321507	-0.10341	-0.0460687	0.0144428	0.132894	-0.0462876	-0.744796	0.161276	0.170867	-0.329892	0.14144	0.218506	-0.450418	-0.00852294	-0.0685245	NA	-0.186782	0.167445	0.0343842	-0.229123	-0.878714	-0.0860609	0.0402621	-0.365317	-0.312771	0.303617	-0.265642	-0.125545	-0.254827	0.00896538	0.0102497	-0.224503	-0.326844	0.429959	0.00441119	-0.0141842	-0.062394	NA	0.166388	-0.276858	0.43364	0.123807	-0.0494714	0.276909	0.177582	0.244536	0.0371261	NA
CC029_F	0.319945	-0.397954	0.679801	0.00476397	-0.0382627	-0.0183059	-0.140701	-0.600385	-0.532293	-0.639996	NA	-0.984901	-0.904482	0.0934557	0.380565	-0.250665	-0.0851714	-0.246087	-0.388998	-0.258787	-0.393507	-0.110552	-0.0818986	0.177818	-0.133372	-0.231949	0.0516974	-0.310183	-0.35637	0.407296	-0.0866786	0.188862	-0.0564636	-0.448533	0.27003	0.124394	-1.05455	0.0966265	0.805405	1.2747	0.0979876	-1.6809	-0.332008	-0.0329364	-0.345802	-0.296016	0.0680462	0.134142	-0.803374
CC029_M	-0.0800654	-0.208756	0.155843	0.0966577	0.048631	0.397377	0.508126	-0.15679	-0.464946	-0.288207	-0.103739	-0.406701	-0.324848	0.284381	0.335045	-0.107792	-0.0487582	-0.220765	-0.206678	-0.380821	0.106302	NA	0.136615	0.286679	-0.40615	0.0507819	0.0830432	-0.154771	-0.0328548	0.61381	-0.0248891	-0.104954	0.0950841	-0.386525	-0.501062	0.0129314	-0.918089	NA	0.542393	NA	0.00303628	-1.16449	0.200032	-0.0193686	0.717244	-0.182206	-0.021804	-0.154841	NA
CC030_F	0.205193	-0.436322	-0.460058	0.163048	0.139431	-0.152367	0.655585	3.13496	0.489572	1.15693	0.0182545	-0.352406	-0.351963	-0.136032	-0.253962	-0.169674	NA	-0.232561	0.193251	-0.0393099	-0.0554183	2.25912	-0.28333	NA	0.502845	-0.137554	0.0805183	-0.026999	NA	0.522008	0.0154951	0.21863	0.00637488	0.197782	-0.110172	0.243714	0.365437	-0.0403675	NA	-0.296216	-0.00724871	0.416589	0.207764	0.119393	0.427969	-0.209939	0.301657	NA	NA
CC030_M	0.118555	0.0348988	-0.497659	0.125896	-0.0324082	0.278721	0.604599	1.69127	0.385277	-0.0189785	NA	-0.0274276	0.625411	-0.061302	-0.279751	-0.116287	NA	0.0420004	0.185848	-0.0808308	-0.574635	0.756294	-0.145736	0.243182	0.0890324	0.0787159	0.222589	0.191366	0.00720706	0.314058	0.223044	0.103704	0.079729	0.0878788	-0.358731	0.124837	0.49514	0.0406971	NA	NA	NA	1.21799	0.725834	0.14765	NA	-0.47629	0.089774	0.0148308	NA
CC031_F	0.0728231	0.0143768	-0.107522	-0.124007	0.156256	-0.23754	-0.0141688	-0.509368	0.173046	0.0718783	-0.50181	0.199069	-0.0450013	-0.148649	-0.325384	-0.0188219	-0.0625584	0.198993	0.128629	0.0656532	0.671742	NA	-0.245414	0.140689	0.0955492	0.184736	-0.173948	0.138561	-0.153087	-0.0912843	0.00785823	0.00492798	-0.0467706	-0.582754	-0.10118	-0.110235	0.440201	NA	-0.178854	NA	0.0103044	-0.664683	-0.480913	0.0385006	-0.839178	0.0760375	0.168753	0.11334	NA
CC031_M	0.143565	0.0678494	-0.377842	-0.181899	0.360375	-0.141432	-0.196622	-0.320763	0.422391	0.0542381	-0.148172	0.253447	-0.787165	0.213631	-0.12055	0.110041	-0.729823	0.04365	-0.313823	-0.0536811	-1.05407	-0.745698	-0.0754962	0.0743561	0.530751	-0.0344718	0.101822	-0.336553	0.0554895	-0.170738	-0.299497	0.0116898	0.0900492	-0.474524	0.8354	-0.25616	0.439757	NA	0.0439921	-0.482243	0.491618	-0.83735	-0.170595	0.142693	-0.599292	-0.0624918	0.170262	NA	-0.769322
CC032_F	-0.196175	-0.351577	0.572991	0.0909971	-0.0153096	-0.382329	0.0617118	0.664007	0.0785888	-0.0425226	-0.0535332	-0.174918	-0.491216	-0.546214	0.103369	0.0152762	-0.295924	NA	-0.0201722	0.0327665	0.300541	-0.060879	-0.0767573	NA	0.171266	0.297177	0.120998	-0.103262	0.283996	-0.0894017	0.142952	0.348388	0.00913068	0.264425	-0.276993	-0.00647654	-0.231674	NA	0.129276	NA	-0.462662	-0.782606	0.0654406	-0.100415	-0.205551	-0.139195	-0.0629144	NA	NA
CC032_M	0.104885	-0.0817396	-0.245467	-0.00376866	-0.0319159	-0.354278	-0.0819796	0.65999	0.286688	-0.263802	NA	-0.211255	0.207859	-0.245689	0.152999	0.0311282	NA	-0.0769191	-0.0187549	-0.168452	-0.227002	-0.223094	-0.0467154	0.0211309	-0.0338778	0.0298339	0.270939	0.147538	0.142025	-0.215979	-0.128544	0.195645	0.118085	-0.0489228	-0.432757	-0.309623	0.176067	-0.214944	NA	NA	NA	0.208281	-0.0318805	-0.111009	NA	-0.461754	-0.157586	-0.388619	NA
CC033_F	0.264698	-0.390232	-0.299038	0.118047	0.179858	-0.0583351	0.0954037	-0.372736	0.138599	0.126742	1.82639	-0.558243	-0.526287	-0.629088	-0.0298593	-0.117356	-0.107229	-0.0746496	0.0780239	-0.2883	0.356936	0.232828	-0.105317	0.00953832	-0.197532	-0.105898	-0.0642856	-0.322461	-0.120991	0.0302614	-0.075038	0.105888	-0.0483328	-0.191324	0.804752	-0.0183866	0.0398619	NA	0.505844	-0.235308	-0.0935732	1.32205	0.27247	0.0805715	0.240939	-0.267073	0.0594121	NA	-0.104057
CC033_M	-0.296944	-0.0387329	-0.72519	-0.00200644	0.162098	0.208311	0.245329	-0.59244	0.421448	-0.0927525	2.0504	-0.334031	0.054192	-0.151582	-0.0884594	-0.0624352	-0.199938	NA	-0.0621255	-0.200469	-0.517564	0.100354	-0.00996248	NA	-0.330775	-0.186988	-0.381702	0.0759258	NA	-0.0975051	-0.229615	-0.22098	0.104789	-0.235659	-0.96241	0.045601	0.0799924	NA	0.264965	-0.201683	-0.142851	2.02541	-0.0179853	0.229093	0.00791586	-0.670225	-0.0501969	NA	-0.217403
CC035_F	0.529443	-0.171446	-0.326615	-0.199756	0.0500545	-0.259569	-0.233701	1.02092	-0.39449	0.276994	NA	-0.281251	-0.622796	-0.42903	-0.137766	0.0339728	-0.139156	0.00590479	-0.156353	0.0185534	0.612413	NA	-0.21179	-0.231152	-0.166101	0.259149	-0.099015	-0.0559921	-0.353754	-0.256423	-0.0903693	-0.0327335	0.111749	0.521248	0.546708	-0.0836499	-0.0292127	NA	-0.185226	-0.650476	0.412835	-1.33068	-0.0630009	-0.0296686	0.195517	-0.26937	0.270738	-0.1707	NA
CC035_M	0.0599917	-0.352808	-0.00522238	0.041547	0.0207529	-0.309189	0.234164	0.741482	-0.604029	0.0699222	NA	-0.130369	0.280893	-0.267986	-0.287687	-0.00186075	-0.223583	-0.0694272	-0.0537269	-0.0410285	0.870926	-0.0832053	-0.219492	-0.172225	-0.213017	0.133845	-0.0858282	0.0206365	NA	-0.321898	-0.0534203	0.135527	0.0165558	0.0623602	0.943582	-0.136016	0.223143	-0.242571	-0.232535	-0.305744	0.295141	-0.825184	-0.405803	-0.0673452	0.21454	NA	0.233644	0.0242622	0.0130456
CC036_F	0.107766	0.816815	-0.277484	-0.0552105	0.0104799	-0.0298154	0.110819	1.31375	0.0984584	0.261774	NA	1.08821	-0.619035	0.257125	0.359778	0.0615381	NA	-0.0535625	0.071134	-0.0010874	-0.269203	1.05545	-0.154824	0.270403	-0.194175	-0.267952	-0.204863	-0.264695	0.114906	-0.0359731	0.212583	-0.0225165	0.0500967	-0.452291	-0.400826	0.0243666	0.559271	-0.128304	NA	NA	NA	-0.934823	0.00160255	-0.00470906	NA	-0.0295541	0.060597	-0.286023	NA
CC036_M	0.233983	0.585651	0.00245744	0.0358326	-0.0357928	0.0821679	-0.109727	0.263669	0.143382	-0.202117	-0.24698	0.670768	0.303506	0.275912	-0.0456498	-0.0134247	-0.0815065	-0.0909051	-0.137629	0.223012	-0.0105481	NA	-0.196746	0.0712526	-0.0956865	-0.275425	-0.00669894	-0.0154924	0.0264469	-0.0862315	0.336836	-0.0454393	-0.0397517	-0.284249	0.116327	-0.173471	0.238559	NA	0.28607	NA	0.120011	-0.0287113	-0.172296	-0.0697324	0.447854	0.0746927	-0.0470431	0.164725	NA
CC037_F	0.128465	-0.0754746	0.0782669	-0.00818969	0.0109946	-0.187644	0.300353	-0.964484	0.334488	-0.171253	NA	-0.623934	-0.377785	-0.763965	0.0396598	-0.107563	-0.247633	-0.465608	-0.38622	0.0434329	0.230145	-0.444397	-0.278939	NA	0.36261	0.484363	-0.0236168	-0.42868	-0.276967	-0.0957566	-0.406515	-0.347775	-0.0476513	0.233215	-0.277138	-0.1793	-0.176206	-0.168441	-0.986189	0.0564794	NA	-0.528416	-0.00937989	-0.163158	-0.239188	-0.290583	0.00770908	NA	0.498888
CC037_M	0.154596	0.0866086	-0.248947	-0.0407863	0.0147236	0.0622725	-0.0880614	-1.18657	0.177902	-0.38621	NA	-0.158342	0.479897	-0.415383	-0.232822	-0.0274134	-0.157111	-0.432091	-0.060462	-0.195024	-0.235893	-0.49043	-0.0573228	NA	-0.300849	0.436342	-0.0736457	0.121569	0.178006	-0.0808551	-0.123913	0.0124166	-0.0116086	0.196584	0.185582	-0.308929	-0.0628745	-0.278655	-1.2637	-0.168807	NA	-0.116674	0.118038	-0.122887	-0.203901	0.178565	-0.0149429	NA	0.0864125
CC038_F	-0.49989	0.205559	0.909806	0.0351069	-0.0575878	-0.0338188	-0.0467517	0.982925	-0.0857572	-0.294548	NA	-0.820233	-0.89761	0.452783	0.300416	0.286186	-0.403912	0.0153565	-0.279623	0.298993	0.126354	-0.181294	0.357408	NA	0.193882	0.475759	-0.337154	0.135522	0.495909	0.261875	0.283321	0.134201	0.172919	0.377753	-1.02526	-0.124143	-0.388105	-0.372796	0.109151	-0.36734	NA	-0.149181	-0.0429328	-0.0201601	0.00785253	-0.688478	-0.21727	NA	-0.527466
CC038_M	-0.0861963	-0.0582838	0.0721235	0.175517	-0.0836329	0.122792	-0.389859	0.922566	-0.23232	-0.390651	-0.327603	-0.155195	0.212542	0.539282	0.0447726	-0.0876877	NA	0.0987613	0.199537	0.0860047	-0.297872	-0.448132	0.0737883	NA	-0.237669	0.0846321	0.0200426	0.208154	NA	0.276854	0.156843	0.50757	0.0155158	-0.0777683	-0.0502222	-0.296497	0.0919637	-0.177017	NA	0.0287838	0.298723	0.449819	0.214546	-0.00371564	0.0773358	-0.0138739	-0.0500523	NA	NA
CC039_F	-0.05604	0.610634	-0.749841	0.047695	0.0229205	0.245049	0.12956	0.327805	-0.0645957	0.150484	-0.0143617	0.247739	-0.629076	-0.606534	-0.0609855	0.0763612	0.103248	0.01296	0.0301629	0.0805778	-0.520374	-0.366447	-0.189983	0.17388	-0.212539	-0.413353	-0.104777	0.131721	0.0624672	-0.183687	0.0901272	0.0531137	0.122458	-0.0814561	-0.544633	0.172345	0.295844	NA	-0.332551	-0.0130229	-0.293766	-1.45135	0.246546	0.0954168	-0.308174	0.130762	0.17173	NA	-0.0368604
CC039_M	-0.012411	0.702928	-0.938226	0.056044	0.0361555	0.427142	0.0106929	-0.292781	-0.217299	0.0836056	-0.307511	0.444543	-0.0062956	-0.358951	-0.0108083	-0.0519748	0.204359	NA	-0.0894627	-0.1377	-0.323064	-0.803601	-0.30745	NA	-0.554401	-0.571272	0.0154482	-0.0715165	0.121713	-0.117908	-0.194449	0.0900795	0.0964594	-0.110355	-0.380767	-0.00991436	0.165658	NA	-0.213269	NA	0.0326247	-1.5209	0.0388105	0.144877	-0.378463	-0.324699	0.0633378	NA	NA
CC040_F	-0.147316	-0.0351185	-0.286342	0.113909	-0.111373	-0.170474	-0.475059	-3.81707	-0.584692	-0.318649	-0.468745	-0.102585	-0.398263	0.567069	0.191222	0.0212102	0.0729586	NA	-0.116729	-0.187987	0.554213	-0.522976	0.0332209	NA	0.0398188	0.505879	-0.0583642	-0.0591162	NA	0.185699	0.328124	-0.436414	0.118073	0.19391	-0.591475	-0.169464	-0.0499185	NA	-0.47008	-0.0837234	0.128788	0.918196	-0.147615	-0.154981	-0.521966	0.278189	-0.113489	NA	0.0831482
CC040_M	-0.0232698	-0.0284293	-0.016644	-0.0506847	-0.0458628	-0.0216957	-0.49807	-3.41412	-0.546451	-0.0380447	NA	0.0738021	-0.00707561	0.594979	0.0372328	0.0353732	NA	-0.0607326	0.0629915	-0.171776	0.455842	-1.01058	0.0503428	0.0192134	-0.105263	0.499343	0.177363	0.119097	0.0824386	0.204042	0.233907	-0.284397	0.0884351	0.108772	0.0794304	-0.0224663	-0.436029	-0.220878	NA	NA	NA	1.59519	-0.28238	-0.133415	NA	-0.0692561	-0.203185	0.68242	NA
CC041_F	-0.0842998	0.694326	-0.250209	0.0826515	0.0326517	-0.143857	-0.0331492	-0.906328	-0.124886	0.158244	-0.00878355	0.161863	-0.524428	0.13548	0.0701665	-0.017175	0.221673	NA	-0.160449	0.0264527	-0.0104438	0.86148	-0.189899	NA	0.0681556	0.0567011	0.115718	-0.104767	NA	-0.121892	0.19363	-0.0397965	0.0704836	0.0685898	-1.08404	0.0015183	-0.155833	NA	0.0561409	0.0458478	-0.162972	-0.21407	-0.0925652	0.00832378	0.173141	0.221847	0.183224	NA	0.45169
CC041_M	-0.363902	0.647015	-0.0119075	-0.0530566	-0.0419113	-0.162746	-0.0250944	-1.47324	-0.376767	0.0531245	NA	0.190351	0.337489	0.248614	-0.124928	0.00544165	NA	-0.276027	-0.312946	0.0729184	0.173844	-0.0596119	-0.173807	0.328802	-0.371182	0.345582	-0.169738	-0.104002	0.12115	-0.122719	0.0962625	0.0368192	0.071554	-0.0146723	-0.879699	0.00303077	0.0490744	0.0163809	NA	NA	NA	-0.118174	0.108605	-0.0248406	NA	-0.08969	0.117362	-0.39101	NA
CC042_F	0.223257	0.0237945	-0.568263	0.0151282	0.0636287	-0.173883	0.0763041	-0.120529	-0.216962	-0.813637	0.187733	0.37487	-0.448449	-0.78033	-0.192449	-0.103033	NA	-0.279255	-0.309313	-0.178169	-0.420498	-0.215525	-0.140325	-0.055391	0.38033	0.439079	0.0121871	-0.204821	0.0318075	-0.446631	0.137311	0.424043	-0.0452525	0.451578	-0.241618	-0.0825409	-0.0257698	0.40036	NA	0.0485064	0.0233735	-0.593563	0.0885894	-0.0397098	0.196945	0.128071	0.349494	-0.013484	NA
CC042_M	0.134484	-0.168818	-0.04257	0.0134743	0.0920876	0.0337818	-0.411128	-1.71232	-0.412653	-0.714627	-0.376663	0.411858	0.179841	-0.355199	-0.350199	0.0807561	0.485816	NA	-0.265945	0.0742301	-0.697434	-0.634453	-0.0816804	NA	-0.0674055	0.540815	0.0722879	0.0745616	NA	-0.27694	-0.0357196	0.41758	-0.0695204	0.0834378	-0.724966	-0.234555	0.132311	NA	-0.285219	-0.23289	0.234451	0.261103	0.0883698	0.188115	-0.184685	0.0678945	0.189919	NA	0.050704
CC043_F	0.101962	-0.424922	-0.235448	0.0599315	-0.058522	-0.138996	-0.402966	0.107776	-0.31986	-0.330901	-0.233151	-1.29313	0.454235	0.085904	0.133379	-0.0876993	-0.00471618	0.00269295	-0.030152	-0.107724	0.866353	NA	-0.00874603	0.165537	0.448334	0.217655	-0.0454273	-0.209693	-0.043013	-0.221159	-0.292461	0.206354	-0.0271854	-0.0551675	-0.0334307	-0.0592199	-0.0662711	NA	0.503365	NA	-0.354313	-0.106194	0.119672	-0.0922595	0.0489155	0.161097	0.111614	-0.293891	NA
CC043_M	0.0738819	-0.11522	0.208336	-0.220652	0.102691	0.144287	-0.478861	0.897987	-0.521902	0.0939622	-0.316655	-1.32308	0.58377	0.27528	0.0463026	0.0392049	-0.197586	NA	-0.185717	-0.019028	0.215335	-0.187174	-0.014449	NA	-0.0691735	-0.0157848	-0.196818	-0.130887	NA	-0.325749	-0.0771769	0.380647	-0.0345399	0.0228887	0.101986	-0.17471	0.209162	NA	0.490212	0.0573643	0.0523546	0.219661	-0.132999	-0.12972	0.474748	0.1854	-0.112957	NA	0.319795
CC044_F	0.168355	-0.0835848	-0.0433918	-0.122586	0.196231	-0.22994	0.0159416	-3.36762	0.141734	0.222489	1.88679	0.188323	-0.756627	-0.65797	-0.319036	-0.213377	NA	-0.0251386	-0.380012	-0.0797011	0.193449	1.20419	-0.322272	NA	0.456319	0.00167662	-0.14628	-0.46761	NA	0.268612	0.130072	0.0197491	-0.129203	-0.0792411	0.368324	-0.102329	-0.226758	0.0235098	NA	0.0220544	-0.748421	-0.615525	-0.0248952	0.0161985	0.368373	-0.0691822	0.181595	NA	NA
CC044_M	0.0713814	-0.105226	-0.49313	-0.0664586	0.18523	-0.0548532	0.337285	-1.28165	0.379539	-0.135621	NA	0.616581	0.309956	-0.406828	-0.319024	-0.132713	0.0960715	0.0489971	-0.24671	-0.0562206	-0.213804	0.170279	-0.37174	NA	-0.30608	0.143118	-0.08337	-0.0655866	-0.137615	0.0312551	-0.103479	-0.145149	0.0706481	-0.246521	-0.175155	-0.166099	-0.553802	0.586613	0.105136	0.271033	NA	-0.354223	0.35472	0.0558594	0.600836	-0.00499952	0.118699	NA	0.351021
CC045_F	-0.192472	0.192925	-0.125293	-0.10487	0.0561221	-0.198329	0.669268	-1.14344	-0.775506	-0.499807	NA	0.610816	0.504029	0.461523	-0.0302127	-0.0968327	0.0596192	-0.0989408	-0.125481	-0.248933	0.491099	-0.0212427	-0.141319	0.0109255	0.557919	0.00287474	-0.0924446	-0.240686	-0.0728789	-0.347831	-0.0191865	0.45488	-0.0133881	0.0562463	0.156002	-0.229241	-0.22723	-0.170816	-1.12326	-0.387222	0.1218	-0.221279	0.257036	-0.131343	0.432312	0.127282	0.00837875	-0.0771784	0.57589
CC045_M	-0.082984	0.0258236	-0.213722	-0.12166	-0.0217539	0.126669	-0.0673357	-0.70737	-0.715686	-0.781065	-0.835387	0.651232	0.614459	0.508045	-0.207412	-0.163281	-0.0420694	NA	-0.204264	-0.258425	0.0284855	-0.955204	-0.173029	NA	-0.0475155	-0.12821	0.0862723	-0.0877167	0.00990993	-0.50775	-0.0562783	-0.0407873	-0.0584368	0.0859185	0.00819102	-0.263729	-0.296665	NA	-0.451626	NA	0.304299	0.317694	-0.134103	0.0651163	0.582813	-0.135558	-0.151665	NA	NA
CC046_F	-0.00887849	-0.0294109	-0.2875	0.0730229	0.113078	-0.106375	0.286775	-1.46839	0.330319	0.131006	NA	-0.3715	-0.901902	-0.0172269	-0.120993	-0.146545	-0.0150287	0.043183	-0.339521	-0.113913	-0.0629683	0.538651	-0.0780744	NA	0.357562	0.273359	0.00411239	-0.145526	-0.227535	-0.0872738	0.138427	0.403065	0.0266581	-0.217312	-0.609419	0.070652	-1.33111	0.144861	0.672703	0.2225	NA	-0.714904	0.0982953	-0.0936511	0.526389	0.114622	0.137797	NA	0.254762
CC046_M	-0.270456	0.191011	-0.841021	-0.076428	0.0215167	0.0446309	-0.0603921	-2.47383	0.186471	-0.0948928	-0.179611	-0.475841	-0.225599	0.172012	0.176689	-0.038859	-0.10659	-0.180196	-0.136396	-0.141884	-0.059637	-0.215629	0.0176411	0.310795	-0.226703	0.496898	-0.181081	0.145602	-0.142343	-0.0127677	0.0634205	0.0724745	0.0135293	-0.120868	-0.920844	-0.044976	-1.09937	NA	0.0401019	-0.0546325	0.349603	-0.155979	-0.156818	-0.140694	0.260004	0.119689	-0.0459986	NA	-0.389917
CC049_F	-0.0912971	-0.0976998	-0.565691	-0.152717	0.114502	-0.328783	NA	0.153588	-0.922475	-0.0411675	NA	-0.392145	-0.412624	-0.615525	-0.31751	-0.238032	NA	0.0633436	0.0263546	-0.0223125	1.32435	0.17228	-0.222548	NA	-0.124049	-0.606296	-0.185338	-0.391245	-0.365754	0.372638	0.169876	NA	-0.0286917	0.0140775	-0.152813	-0.063119	-0.275828	-0.320326	NA	-0.514727	-0.262605	-0.528279	0.0414297	-0.122914	NA	NA	0.129387	-0.110021	-0.639851
CC049_M	-0.148041	0.140157	-0.459487	-0.102306	-0.0458466	-0.144538	-0.425761	-0.323217	-0.815746	-0.29114	NA	-0.233944	0.393787	-0.150156	-0.374398	-0.193551	-0.0795074	-0.0088554	0.118882	0.0177961	1.53993	-0.0346141	-0.032222	0.112911	-0.40141	-0.444182	-0.288684	0.286935	0.329336	0.611648	0.125856	-0.181445	0.0520534	-0.0238817	-0.101978	-0.159612	-0.383351	-0.553229	-0.183553	-1.08906	-0.289944	0.363475	-0.0284979	-0.0802937	0.0805094	0.105648	-0.0976368	0.11985	-0.586153
CC051_F	0.195203	0.582701	-0.529137	0.125813	-0.0775257	-0.264368	0.0701259	0.672479	0.0254926	-0.0172342	NA	-0.0946079	-0.138552	0.128522	-0.193045	-0.0960019	-0.0334338	-0.0429563	0.125666	-0.130497	0.293866	NA	-0.0274032	0.185874	-0.352895	0.211107	0.0233161	-0.139936	0.0153187	-0.101182	-0.0716886	-0.0802373	0.0490893	0.285857	0.282516	0.123195	-0.11044	NA	-0.0282123	-0.0290663	0.300419	-0.341992	-0.0304168	-0.0251683	0.16007	-0.0185483	0.162041	-0.302651	NA
CC051_M	-0.0671254	-0.325918	-0.584999	-0.0613272	-0.0587431	-0.0976118	-0.131514	-1.2806	-0.583311	-0.289465	NA	0.0725792	1.01153	-0.153574	-0.124208	-0.177149	-0.14843	-0.0515173	0.0138795	-0.0499754	-0.999376	-0.0633507	0.0358895	0.119847	-1.09368	0.0317627	-0.0402205	-0.00541558	NA	-0.0924658	-0.080211	0.647476	0.0058596	-0.127799	0.491163	-0.0234478	0.55959	0.152432	-0.158645	0.151411	0.114515	-0.368727	0.281487	-0.0126704	0.0618838	NA	0.240027	-0.101505	0.30244
CC053_F	0.346308	-0.276609	-0.310908	0.210071	-0.12627	-0.145129	-0.204547	-0.767028	-0.376166	-0.0786655	NA	-0.275441	0.669369	-0.396399	0.0623265	-0.138448	-0.197034	-0.0305297	-0.0857667	0.0523337	-1.45247	NA	0.0962269	-0.0570159	-0.851638	0.121973	-0.0280638	-0.255904	0.134917	-0.200739	-0.0111898	0.464409	0.0226155	-0.156898	0.104928	-0.401718	0.501054	NA	0.0774011	-0.165945	-0.0624084	-0.726211	0.131458	-0.0822326	-0.0715479	0.328473	0.182088	-0.253602	NA
CC053_M	0.302299	0.413216	-0.410534	0.0949632	0.00646616	-0.0312668	-0.148389	-0.519126	-0.279496	-0.158012	NA	0.0406038	0.576743	0.358689	-0.0729037	-0.0471365	-0.157484	-0.172069	-0.0110585	-0.21052	0.11081	-0.217733	-0.0257212	-0.0123773	-0.774454	0.248613	0.0115043	0.00150301	NA	-0.12461	-0.0201619	0.0982064	0.0788483	0.0700003	0.443655	-0.0656093	-0.119789	-0.282382	-0.0498636	-0.15165	0.426189	-0.0230815	-0.0702778	0.0529774	0.100245	NA	0.174687	-0.400455	-0.174201
CC055_F	0.504145	-0.393071	-0.204608	0.0606248	0.0784623	0.397664	-0.00474716	0.207608	0.51474	0.860932	0.0169659	-0.165048	-0.715536	-0.562658	-0.0265511	-0.216206	-0.145605	NA	0.209065	-0.0656673	-0.0697384	0.921405	-0.286853	NA	0.0375853	-0.156146	-0.0738511	-0.382428	0.0846499	-0.141805	-0.0315809	-0.212061	-0.107397	0.191534	0.857577	-0.0717573	0.237701	NA	-0.167078	NA	-0.420815	-0.828511	0.0628225	-0.147026	0.0882061	-0.243203	0.351264	NA	NA
CC055_M	0.132647	-0.107197	-0.735825	-0.034228	-0.0692404	0.521475	-0.155978	-0.728466	-0.123715	0.0611564	-0.17306	0.263772	0.445547	-0.296786	-0.0125353	-0.179919	NA	-0.226863	0.158637	0.118709	0.0998557	-0.423554	0.039233	0.145437	-0.414445	0.08884	-0.0417346	0.150411	-0.069681	-0.175335	0.0109483	-0.0192609	-0.0402164	-0.0587951	0.082511	0.103961	-0.0133294	-0.26148	NA	0.0776465	-0.225768	-0.160299	-0.0706663	0.0310224	0.0300351	-0.0565247	0.103061	-0.0652627	NA
CC057_F	0.0345448	-0.156182	-0.425647	0.061767	0.170993	-0.0953144	0.522063	0.222197	-0.289989	0.0648881	-0.297602	-0.399185	0.326437	-0.044298	0.00347207	0.0432925	-0.473257	NA	-0.0118549	0.066074	0.341676	-0.293294	-0.0627468	NA	0.701227	0.112315	0.0135758	-0.276731	NA	-0.266039	-0.032955	0.446205	-0.101929	0.161147	-0.47324	0.0745287	0.229447	NA	0.143943	-0.0734246	0.0199151	-0.312364	0.036189	-0.164903	0.259349	-0.0289975	0.154182	NA	0.13704
CC057_M	0.1815	-0.235387	-0.975168	0.0587074	0.0378681	0.134047	0.257695	-1.63495	-0.573617	-0.416209	-1.52086	0.165765	0.942529	-0.278462	-0.0563062	0.195959	NA	0.214181	-0.0172056	-0.0186337	0.517481	-1.13436	-0.14014	NA	0.0309661	0.175979	-0.20515	-0.0228888	NA	-0.365943	-0.108182	0.393494	0.0460885	0.0318641	0.103078	-0.0311833	0.344035	-0.00488039	NA	0.0905268	0.10414	0.960395	0.0182818	-0.126353	0.365097	0.162863	0.128682	NA	NA
CC058_F	-0.0681414	-0.385208	0.0639851	0.0884892	0.190463	-0.140376	0.782011	-0.626534	0.221669	-0.120407	-0.22393	-0.466723	-0.7256	0.0515691	-0.0642262	-0.0873709	NA	0.299223	-0.120352	0.182641	0.45113	-0.916028	-0.176283	NA	0.0746756	-0.137277	0.0048475	-0.308073	NA	-0.230356	-0.0862265	0.0440108	0.242386	0.469482	-0.348105	-0.00721784	-0.0523221	-0.0157961	NA	0.0239227	-0.578176	-1.75137	-0.164933	-0.0445604	-0.0724984	0.151609	0.123808	NA	NA
CC058_M	0.00597531	-0.101725	0.425902	-0.0447897	0.247276	-0.194207	NA	-0.248385	0.34217	-0.187685	NA	0.0227647	-0.254963	0.390573	-0.0296758	-0.0484601	NA	0.320665	-0.156569	0.109334	-0.744004	-0.220848	-0.238326	NA	0.272676	0.105922	-0.111679	-0.24372	0.289217	-0.422371	-0.135268	NA	0.157228	-0.0333054	-0.098202	-0.0265286	0.0698398	-0.402045	NA	-0.296695	0.0192039	-1.51156	-0.149497	-0.122145	NA	NA	0.0605074	0.136129	-0.572075
CC059_F	-0.120537	0.680242	-0.141601	0.207504	0.0155234	-0.144995	-0.0194568	-0.402414	-0.3223	-0.186542	NA	-0.402675	-0.270204	-0.456796	0.0248366	0.0756545	-0.00985697	-0.15243	-0.169421	-0.181065	-0.499723	-0.193331	0.0189561	0.317871	-0.223502	0.459082	-0.0211046	0.0371869	0.130634	-0.0160921	0.174566	-0.0472766	0.0578926	0.24792	-0.501126	-0.0687852	-0.40546	-0.0041068	0.445975	-0.484705	0.248053	-0.359556	0.00028856	0.0453058	0.100239	0.243943	0.0416421	-0.349694	0.169189
CC059_M	-0.150134	0.53955	0.466348	-0.022539	-0.124546	-0.124094	-0.203684	0.22778	-0.176867	-0.12832	-0.328168	0.0396942	0.534011	-0.131622	-0.147499	0.0340932	NA	-0.123642	-0.1309	-0.116592	0.257843	1.42216	-0.137897	NA	0.197456	0.241888	-0.215479	0.15315	NA	0.322343	0.0547211	-0.0712566	0.166727	0.138451	-0.31002	-0.0502428	-0.115316	0.135586	NA	-0.116933	0.272697	0.149516	0.0100386	0.0980527	0.15845	0.171994	-0.041327	NA	NA
CC060_F	0.250723	-0.121634	-0.105357	0.0338561	-0.0671805	-0.0899948	-0.216397	-0.839449	0.517401	0.164291	NA	-0.250718	-0.0813809	0.351847	0.0701929	-0.0858126	-0.020678	-0.164687	0.103673	-0.117177	-0.292627	0.133925	-0.132006	NA	0.211999	-0.279185	0.113851	-0.314243	-0.131152	-0.0585034	-0.105245	0.0296733	0.0819017	-0.156876	-0.289378	0.131831	0.204386	-0.0460284	0.355373	0.00348346	NA	-0.877648	0.130566	0.0444803	0.0559242	-0.274041	0.259744	NA	0.83849
CC060_M	-0.190347	-0.0611348	-0.336417	0.17922	-0.0577843	0.175731	-0.356948	-1.06719	0.533477	-0.000117003	-0.289731	0.224657	0.266212	0.373718	-0.0192817	-0.0879553	-0.112332	-0.0101478	0.0877027	-0.0680604	0.371795	0.0820563	-0.00245566	0.0338263	-0.183956	-0.267925	0.145018	-0.0482753	0.0779768	-0.197349	0.182256	0.0261598	0.096426	-0.289249	-0.688778	-0.269995	-0.0624366	NA	0.315311	-0.149063	-0.300815	0.187632	0.317865	0.00413644	0.206666	0.110727	0.144694	NA	0.256761
CC061_F	0.00680437	-0.456514	0.020095	0.0801005	-0.121646	0.0560591	-2.37574	-0.463795	-0.170706	0.193765	NA	-0.212311	-0.662326	-0.436203	-0.148054	-0.238278	0.115185	-0.178338	-0.21458	-0.0867251	-0.345895	NA	0.00585591	0.149948	0.767498	-0.322704	0.147963	-0.186317	0.0726502	0.453459	0.316898	-0.0964564	-0.0928064	0.0298464	0.207399	-0.0453468	-0.712035	NA	0.191911	-0.0389339	-0.0226579	1.67917	-0.053887	-0.176182	0.103106	0.0836661	0.0458463	0.195495	NA
CC061_M	-0.0782114	-0.103312	0.120609	-0.0119544	-0.0383228	0.0712921	-3.37255	-1.31323	-0.241646	0.0479747	NA	-0.382803	0.091241	-0.126285	-0.318474	-0.0814251	-0.071218	-0.19118	-0.078502	-0.26551	-0.032741	-0.225295	0.0379407	0.0153953	0.449651	-0.315297	-0.00977471	-0.0401898	NA	0.351151	0.308574	-0.134475	-0.0559053	0.130032	0.370076	-0.216208	-0.302899	-0.354252	0.338834	-0.157663	-0.0476921	2.47857	0.14047	-0.104489	0.0918806	NA	0.0130699	0.255758	-0.238034
CC062_F	-0.325614	-0.407743	-0.127593	0.294192	0.0754634	0.0642696	NA	-2.7	0.396802	-0.0359377	NA	0.511472	0.292877	-0.598938	0.311949	-0.0343757	NA	0.0396768	-0.260722	-0.066119	-1.37536	0.145395	-0.0658758	NA	0.327384	0.132418	0.15036	-0.102355	0.121842	0.0596343	-0.297485	NA	-0.119347	0.0829839	-0.743334	0.0779778	0.0635694	0.00369199	NA	0.133496	0.025793	-0.71377	0.0108545	0.0828848	NA	NA	0.202176	-0.0924622	0.441837
CC062_M	-0.227882	-0.180625	-0.873872	0.11554	0.0909607	0.126581	0.122092	-2.56365	0.119785	-0.393953	-0.348458	0.426491	0.5929	-0.575567	0.163625	-0.0506532	NA	-0.0163051	-0.269284	-0.315889	-0.332738	-0.821867	-0.243899	-0.041262	-0.0939436	0.143301	-0.112857	0.00145871	0.115374	-0.357929	-0.194484	-0.256502	0.0125908	-0.235613	-0.421757	-0.105697	-0.0460702	-0.351462	NA	0.0931797	0.153205	0.0093137	-0.082671	-0.128252	0.370511	-0.163292	-0.0662927	0.194656	NA
CC071_F	-0.0236697	0.0601285	-0.494504	-0.174647	-0.0402382	-0.205052	0.103102	-0.735929	0.0220674	-0.425998	-0.298631	0.314966	-0.587666	0.020539	0.158508	-0.0292753	-0.412871	0.0459472	-0.213106	-0.227206	0.718098	NA	-0.192535	0.0404792	0.0251124	-0.508093	-0.354599	-0.224604	-0.0686267	-0.29902	0.0342778	0.243828	0.0672415	0.0254132	0.0410165	-0.0379135	0.0590045	NA	-0.108817	NA	-0.278822	-0.158977	0.185767	-0.0966949	-0.0707453	-0.0736548	-0.00515219	0.0547644	NA
CC071_M	0.196076	0.273277	0.106658	-0.103056	-0.118497	0.0397715	NA	-2.46352	-0.568676	-0.0310774	NA	0.0479866	0.290819	0.387727	0.00471125	-0.0507628	NA	-0.102405	0.160417	-0.195407	-0.184026	0.140629	-0.17255	NA	-0.438727	-0.422925	-0.174483	0.19672	0.301007	-0.323106	0.0957806	NA	0.012937	-0.121859	0.607298	-0.291456	0.114344	0.0775647	NA	-0.0488308	-0.279156	0.775693	0.0699141	-0.141259	NA	NA	-0.0520618	0.12447	-0.334571
CC072_F	-0.115263	-0.325453	-0.45338	0.0241653	0.0341778	-0.216816	-0.0895644	1.07149	-0.3692	0.167207	-0.546997	-0.109162	-0.402006	-0.417924	0.311619	0.0775368	-0.370661	NA	-0.121523	-0.290661	0.374556	-0.550501	-0.0839651	NA	0.0426043	0.262853	-0.103743	-0.358031	-0.0743509	-0.267611	0.342965	-0.0795973	-0.0230742	0.205056	-0.979552	-0.0395864	-0.0303839	NA	-0.179742	NA	0.255683	-0.263813	-0.124325	-0.186436	-0.30428	0.109138	0.0226686	NA	NA
CC072_M	-0.0745658	-0.185874	-0.443558	0.0986414	0.0688889	-0.100409	-0.119865	1.41614	-0.496494	0.492708	-0.215852	0.0675363	0.432173	-0.14802	-0.0709416	0.0423951	-0.484677	NA	0.323618	-0.235489	-0.45988	0.15829	-0.056055	NA	-0.690327	0.0383007	0.0992363	-0.0676451	NA	-0.166499	0.109257	-0.0148275	-0.0176598	-0.151296	-0.556622	-0.16758	0.489756	NA	-0.0446981	0.111679	0.127731	-0.079646	-0.0208498	-0.123434	-0.0470383	0.148303	0.135977	NA	0.223025
CC075_F	0.22581	-0.127549	-0.349357	-0.244681	-0.12615	-0.0175364	0.630337	-3.99907	0.410745	-0.252883	NA	-0.222916	-0.466993	0.0943119	0.228142	-0.220242	-0.183131	-0.0855341	-0.34213	-0.209041	-0.0490456	0.159735	-0.203906	-0.466181	-0.0539056	-0.104584	-0.125608	-0.407172	NA	-0.33592	-0.0681023	-0.0362974	-0.0343457	-0.467447	-0.335075	-0.102239	-0.103081	-0.30801	-0.344456	0.105225	-0.0398296	-0.91488	0.217202	-0.0920018	0.184123	NA	-0.0747325	0.153981	-0.346205
CC075_M	0.099366	-0.49195	-0.281881	-0.198735	-0.105925	0.132812	0.760574	-2.88917	0.119961	0.547089	NA	0.132257	0.0263533	0.69635	-0.0606649	-0.229096	-0.11407	-0.204604	-0.118701	-0.330398	-0.313394	NA	-0.269572	-0.180318	-0.249432	-0.258293	-0.188453	-0.21128	-0.137695	-0.365422	-0.0121633	-0.041949	-0.0063942	-0.22789	0.327817	-0.115031	0.355197	NA	-0.418586	0.123868	0.0934702	-0.648934	0.180607	-0.04431	0.257245	0.0632014	-0.019075	-0.114425	NA
CC078_F	0.355587	-0.0582043	0.0163313	0.0113662	-0.00635484	0.020357	NA	-2.71871	-0.194926	0.0527714	NA	-0.850957	-0.997635	0.238518	0.329656	-0.0165616	NA	0.277405	-0.0751372	-0.403218	-0.189206	-0.0381951	-0.101965	NA	0.17606	-0.146433	-0.32644	-0.205458	0.219592	-0.138161	0.0956856	NA	0.0273517	-0.260826	0.406133	0.0784211	-0.0178848	0.0858237	NA	-0.0200856	0.278268	-1.1646	-0.216818	-0.000996046	NA	NA	0.305032	0.107721	0.206693
CC078_M	0.116231	-0.210859	0.389074	-0.0194428	-0.0775312	0.130513	0.00484105	-2.59551	-0.483448	0.0307925	0.211181	-0.821757	-0.516117	0.259266	0.313861	0.0606911	-0.0959977	NA	0.0388252	-0.0545055	-0.0311185	-0.209078	-0.00166964	NA	0.242423	-0.0539034	-0.121714	0.108006	0.14359	-0.168753	0.0572663	0.0695513	0.00816386	-0.0564591	-0.537849	0.011692	-0.147253	NA	0.0502663	NA	0.148064	-0.537004	0.0763163	-0.137136	0.180829	-0.10413	0.231206	NA	NA
CC079_F	-0.146588	-0.19389	-0.0131962	0.035682	0.0615592	-0.257248	0.181986	-1.96878	-0.452722	-0.240857	-0.284879	0.0211197	-0.267509	0.705583	-0.194409	0.127779	NA	0.157356	-0.287898	-0.0290055	-0.338702	0.837488	0.0299486	0.150529	-0.291433	0.303095	-0.151975	-0.0111795	-0.0135187	0.136013	0.228835	-0.207786	0.173283	-0.0243232	-0.792314	0.0293512	-0.00935466	0.191623	NA	-0.495607	0.188921	-0.711079	0.168922	0.138163	-0.240136	-0.117929	-0.0906489	-0.149396	NA
CC079_M	-0.167391	0.020793	-0.789521	-0.0824278	-0.0451954	0.179063	0.581137	0.988123	-0.524501	-0.540139	-0.159029	0.138612	0.246408	0.289422	-0.25099	0.256235	NA	0.281994	-0.251251	-0.120675	-0.138129	-0.286043	-0.0763082	NA	-1.147	0.360638	-0.177677	-0.119153	NA	-0.141814	0.126432	-0.0795114	0.196894	0.0288193	-0.37688	-0.234898	-0.0102293	-0.128951	NA	0.117151	0.0150743	0.981951	-0.172	0.0225009	-0.0414086	0.026421	-0.280141	NA	NA
CC080_F	-0.193476	-0.0451289	-0.710323	-0.0466206	0.0674447	-0.330926	0.166827	1.18212	0.270168	0.00965588	NA	-0.194153	0.281152	-0.786953	0.0661818	-0.00245926	-0.119936	-0.560209	-0.193018	0.00585216	0.0491397	-0.260956	-0.210737	0.0595233	-0.0198261	-0.19225	-0.312214	-0.20979	0.0172215	-0.16382	-0.200967	-0.214713	0.122551	0.0373015	-0.47978	-0.116947	-0.317711	-0.316122	0.0982056	-0.875973	-0.353247	-1.34811	0.215383	-0.0746547	0.0422467	-0.137784	-0.0634095	0.408262	0.435126
CC080_M	-0.089413	-0.00158007	-0.12332	-0.00384373	0.0092589	0.0590155	-0.0655189	1.01025	0.401243	-0.0726291	NA	-0.374638	0.490332	-0.251334	0.0108974	0.00534796	NA	-0.377022	0.0514813	0.0141486	-0.160224	-0.802609	0.0518602	0.122257	-0.554716	-0.279672	-0.080216	-0.119291	-0.0447621	-0.0552723	-0.160318	-0.178872	-0.00706746	0.0555753	-0.011651	-0.0681905	-0.193838	-0.0921287	NA	NA	NA	-1.06598	-0.0742962	-0.112827	NA	0.0267906	-0.0418308	0.194842	NA
CC081_F	0.406823	-0.46609	0.691702	-0.04799	-0.00795944	-0.258915	-0.220186	0.264133	0.311244	0.0733521	NA	-0.268801	-0.536193	-0.0342337	0.0788621	-0.064539	NA	-0.331046	-0.19791	0.0313385	0.655675	-0.774122	-0.188965	-0.509089	0.840326	-0.194708	-0.161449	-0.453609	-0.320854	-0.123361	-0.194811	-0.0174821	-0.231429	0.421736	0.401687	-0.0936128	-0.395363	0.00825831	NA	NA	NA	1.539	-0.117753	-0.17114	NA	-0.323597	-0.110209	0.172382	NA
CC081_M	0.0345747	-0.0541239	-0.238374	0.0895561	0.0136023	-0.364544	-0.0910969	0.735233	0.496135	0.0683845	NA	0.276581	0.609501	0.54649	-0.160743	-0.0108656	-0.147727	-0.199503	0.0257819	-0.00787303	0.712527	-0.596015	-0.000658566	-0.0393872	-0.174925	-0.30479	0.0634492	0.0827785	-0.0956059	-0.072703	-0.162411	-0.135373	-0.0152745	0.0722409	-0.176837	-0.107935	0.409681	0.0405506	-0.146922	-0.472515	0.0398641	2.07963	-0.0755479	-0.115141	-0.436166	-0.03904	-0.126389	-0.0186861	-0.193566
CC082_F	0.270433	-0.261146	-0.578041	0.000704502	0.151718	-0.0642808	0.0098684	-3.00211	0.351787	0.155776	-0.138864	-0.102632	0.10841	-0.642516	-0.178286	-0.225453	0.0371459	0.290676	0.0501867	-0.414876	-0.2396	1.74376	-0.309089	0.256606	0.0632487	-0.807977	-0.0346709	-0.292683	-0.0949376	0.322382	0.127378	0.218053	0.0682851	-0.219799	1.01829	-0.108847	0.0193251	NA	-0.315294	-0.27332	-0.191516	-0.771937	-0.219201	0.168292	0.734425	0.00399501	0.274195	NA	0.668044
CC082_M	0.26308	-0.16031	-0.576175	-0.145408	-0.0528063	-0.0304823	-0.255625	-1.3046	0.117455	-0.130414	NA	0.0128628	0.136897	-0.39446	-0.0269335	-0.196412	-0.133782	-0.009808	0.105162	-0.281237	-0.163613	-0.421952	-0.292732	NA	-0.311315	-0.560507	-0.0432334	-0.0216509	-0.0380112	-0.256585	-0.0240768	0.133947	-0.0357046	-0.117727	0.948747	-0.0808566	0.181099	-0.147249	-0.24167	-0.063362	NA	0.0349105	-0.952874	-0.0298414	0.387877	0.0895675	0.0333196	NA	-0.19589
[truncated: 5,000 more columns]

## Sheet: CC protein annotation
protein.id	gene.id	symbol	chr	start	end	middle
ENSMUSP00000000001	ENSMUSG00000000001	Gnai3	3	108.107	108.146	108.127
ENSMUSP00000000049	ENSMUSG00000000049	Apoh	11	108.343	108.414	108.379
ENSMUSP00000000090	ENSMUSG00000000088	Cox5a	9	57.5213	57.5324	57.5269
ENSMUSP00000000129	ENSMUSG00000000127	Fer	17	63.896	64.1395	64.0178
ENSMUSP00000000137	ENSMUSG00000020152	Actr2	11	20.0623	20.1129	20.0876
ENSMUSP00000000153	ENSMUSG00000000149	Gna12	5	140.758	140.83	140.794
ENSMUSP00000000260	ENSMUSG00000000253	Gmpr	13	45.5074	45.5538	45.5306
ENSMUSP00000000266	ENSMUSG00000026535	Ifi202b	1	173.963	173.983	173.973
ENSMUSP00000000287	ENSMUSG00000000278	Scpep1	11	88.924	88.9555	88.9397
ENSMUSP00000000299	ENSMUSG00000000290	Itgb2	10	77.5303	77.5657	77.548
ENSMUSP00000000304	ENSMUSG00000000295	Hddc2	10	31.3134	31.3282	31.3208
ENSMUSP00000000312	ENSMUSG00000000303	Cdh1	8	106.603	106.67	106.637
ENSMUSP00000000335	ENSMUSG00000000326	Comt	16	18.4069	18.4269	18.4169
ENSMUSP00000000348	ENSMUSG00000000339	Rtca	3	116.489	116.508	116.499
ENSMUSP00000000349	ENSMUSG00000000340	Dbt	3	116.513	116.55	116.532
ENSMUSP00000000365	ENSMUSG00000000355	Mcts1	X	38.6006	38.6134	38.607
ENSMUSP00000000384	ENSMUSG00000000374	Trappc10	10	78.1867	78.2446	78.2157
ENSMUSP00000000388	ENSMUSG00000000378	Ccm2	11	6.54689	6.59674	6.57182
ENSMUSP00000000430	ENSMUSG00000000420	Galnt1	18	24.2053	24.2868	24.2461
ENSMUSP00000000449	ENSMUSG00000000439	Mkrn2	6	115.602	115.623	115.612
ENSMUSP00000000466	ENSMUSG00000028494	Plin2	4	86.6484	86.6701	86.6592
ENSMUSP00000000505	ENSMUSG00000029730	Mcm7	5	138.165	138.172	138.169
ENSMUSP00000000590	ENSMUSG00000032050	Rdx	9	52.0472	52.0887	52.068
ENSMUSP00000000594	ENSMUSG00000000581	C1d	11	17.2576	17.2692	17.2634
ENSMUSP00000000608	ENSMUSG00000000594	Gm2a	11	55.0981	55.113	55.1056
ENSMUSP00000000687	ENSMUSG00000000673	Haao	17	83.8314	83.8468	83.8391
ENSMUSP00000000727	ENSMUSG00000000711	Rab5b	10	128.677	128.696	128.687
ENSMUSP00000000756	ENSMUSG00000000740	Rpl13	8	123.102	123.105	123.104
ENSMUSP00000000759	ENSMUSG00000000743	Chmp1a	8	123.204	123.213	123.209
ENSMUSP00000000767	ENSMUSG00000000751	Rpa1	11	75.2982	75.3483	75.3232
ENSMUSP00000000769	ENSMUSG00000000753	Serpinf1	11	75.4098	75.4227	75.4162
ENSMUSP00000000776	ENSMUSG00000000759	Tubgcp3	8	12.6143	12.6722	12.6433
ENSMUSP00000000804	ENSMUSG00000000787	Ddx3x	X	13.281	13.2941	13.2875
ENSMUSP00000000828	ENSMUSG00000000811	Txnrd3	6	89.644	89.6755	89.6598
ENSMUSP00000000896	ENSMUSG00000000876	Pxmp4	2	154.586	154.604	154.595
ENSMUSP00000000925	ENSMUSG00000000902	Smarcb1	10	75.8968	75.9216	75.9092
ENSMUSP00000000939	ENSMUSG00000000915	Hip1r	5	123.974	124.006	123.99
ENSMUSP00000000940	ENSMUSG00000000916	Nsun5	5	135.37	135.377	135.373
ENSMUSP00000000958	ENSMUSG00000000934	Top1mt	15	75.657	75.6788	75.6679
ENSMUSP00000000985	ENSMUSG00000000959	Oxa1l	14	54.3608	54.3697	54.3653
ENSMUSP00000001002	ENSMUSG00000000976	Heatr6	11	83.7537	83.7838	83.7687
ENSMUSP00000001027	ENSMUSG00000063558	Aox1	1	58.0299	58.1064	58.0682
ENSMUSP00000001036	ENSMUSG00000032175	Tyk2	9	21.1041	21.1312	21.1177
ENSMUSP00000001042	ENSMUSG00000001016	Ilf2	3	90.4761	90.4884	90.4823
ENSMUSP00000001055	ENSMUSG00000001029	Icam2	11	106.378	106.388	106.383
ENSMUSP00000001059	ENSMUSG00000020715	Ern1	11	106.395	106.488	106.441
ENSMUSP00000001079	ENSMUSG00000001052	Sec24b	3	129.983	130.062	130.022
ENSMUSP00000001115	ENSMUSG00000074886	Grk6	13	55.4451	55.4609	55.453
ENSMUSP00000001126	ENSMUSG00000020829	Slc46a1	11	78.4657	78.4721	78.4689
ENSMUSP00000001127	ENSMUSG00000001100	Poldip2	11	78.5122	78.5227	78.5175
ENSMUSP00000001147	ENSMUSG00000001119	Col6a1	10	76.7088	76.7262	76.7175
ENSMUSP00000001155	ENSMUSG00000001127	Araf	X	20.7978	20.8605	20.8292
ENSMUSP00000001156	ENSMUSG00000001128	Cfp	X	20.9255	20.9316	20.9285
ENSMUSP00000001166	ENSMUSG00000001138	Cnnm3	1	36.5119	36.5282	36.5201
ENSMUSP00000001179	ENSMUSG00000001151	Pcnt	10	76.3513	76.4428	76.397
ENSMUSP00000001181	ENSMUSG00000020241	Col6a2	10	76.5958	76.6236	76.6097
ENSMUSP00000001183	ENSMUSG00000001155	Ftcd	10	76.5756	76.5903	76.583
ENSMUSP00000001187	ENSMUSG00000029994	Anxa4	6	86.7368	86.7936	86.7652
ENSMUSP00000001202	ENSMUSG00000001173	Ocrl	X	47.9124	47.9659	47.9391
ENSMUSP00000001204	ENSMUSG00000001175	Calm1	12	100.199	100.21	100.205
ENSMUSP00000001226	ENSMUSG00000022436	Sh3bp1	15	78.8997	78.9195	78.9096
ENSMUSP00000001240	ENSMUSG00000001211	Agpat3	10	78.2692	78.3525	78.3108
ENSMUSP00000001242	ENSMUSG00000053329	D10Jhu81e	10	78.1621	78.1698	78.1659
ENSMUSP00000001304	ENSMUSG00000001270	Ckb	12	111.669	111.672	111.671
ENSMUSP00000001339	ENSMUSG00000001305	Rrp15	1	186.721	186.749	186.735
ENSMUSP00000001384	ENSMUSG00000001349	Cnn1	9	22.0992	22.1096	22.1044
ENSMUSP00000001402	ENSMUSG00000001366	Fbxo9	9	78.0815	78.1091	78.0953
ENSMUSP00000001412	ENSMUSG00000001376	Vps50	6	3.49838	3.60353	3.55096
ENSMUSP00000001416	ENSMUSG00000001380	Hars	18	36.7665	36.7832	36.7749
ENSMUSP00000001419	ENSMUSG00000001383	Zmat2	18	36.7939	36.7997	36.7968
ENSMUSP00000001451	ENSMUSG00000001415	Smg5	3	88.3363	88.3623	88.3493
ENSMUSP00000001452	ENSMUSG00000001416	Cct3	3	88.2971	88.3218	88.3094
ENSMUSP00000001460	ENSMUSG00000001424	Snd1	6	28.4751	28.9352	28.7052
ENSMUSP00000001479	ENSMUSG00000001440	Kpnb1	11	97.1597	97.1879	97.1738
ENSMUSP00000001480	ENSMUSG00000001441	Npepps	11	97.2058	97.2806	97.2432
ENSMUSP00000001485	ENSMUSG00000001445	Mrpl10	11	97.0416	97.0492	97.0454
ENSMUSP00000001497	ENSMUSG00000022219	Cideb	14	55.754	55.7585	55.7563
ENSMUSP00000001507	ENSMUSG00000001467	Cyp51	5	4.08115	4.10475	4.09295
ENSMUSP00000001513	ENSMUSG00000001473	Tubb6	18	67.3907	67.4027	67.3967
ENSMUSP00000001520	ENSMUSG00000031967	Afg3l1	8	123.478	123.504	123.491
ENSMUSP00000001547	ENSMUSG00000001506	Col1a1	11	94.9362	94.953	94.9446
ENSMUSP00000001559	ENSMUSG00000001518	Itfg2	6	128.409	128.425	128.417
ENSMUSP00000001566	ENSMUSG00000001525	Tubb5	17	35.8339	35.8383	35.8361
ENSMUSP00000001569	ENSMUSG00000059714	Flot1	17	35.8232	35.8328	35.828
ENSMUSP00000001592	ENSMUSG00000001552	Jup	11	100.369	100.398	100.383
ENSMUSP00000001620	ENSMUSG00000027680	Fxr1	3	34.0199	34.0703	34.0451
ENSMUSP00000001675	ENSMUSG00000001630	Stk38l	6	146.725	146.779	146.752
ENSMUSP00000001713	ENSMUSG00000001663	Gstt1	10	75.7838	75.7986	75.7912
ENSMUSP00000001715	ENSMUSG00000001665	Gstt3	10	75.7741	75.7814	75.7778
ENSMUSP00000001716	ENSMUSG00000001666	Ddt	10	75.7712	75.7734	75.7723
ENSMUSP00000001720	ENSMUSG00000001670	Tat	8	109.99	110	109.995
ENSMUSP00000001724	ENSMUSG00000001674	Ddx18	1	121.554	121.568	121.561
ENSMUSP00000001757	ENSMUSG00000001707	Eef1e1	13	38.6442	38.6591	38.6516
ENSMUSP00000001780	ENSMUSG00000001729	Akt1	12	112.654	112.675	112.664
ENSMUSP00000001792	ENSMUSG00000001741	Il16	7	83.6428	83.7457	83.6943
ENSMUSP00000001802	ENSMUSG00000001751	Naglu	11	101.07	101.078	101.074
ENSMUSP00000001806	ENSMUSG00000001755	Coasy	11	101.083	101.087	101.085
ENSMUSP00000001809	ENSMUSG00000022283	Pabpc1	15	36.5957	36.6097	36.6027
ENSMUSP00000001818	ENSMUSG00000001767	Crnkl1	2	145.917	145.935	145.926
ENSMUSP00000001825	ENSMUSG00000001774	Chordc1	9	18.2921	18.3174	18.3048
ENSMUSP00000001826	ENSMUSG00000043943	Naalad2	9	18.322	18.403	18.3625
ENSMUSP00000001834	ENSMUSG00000001783	Rtcb	10	85.9386	85.9578	85.9482
ENSMUSP00000001836	ENSMUSG00000001785	Pwp1	10	85.8295	85.8891	85.8593
ENSMUSP00000001845	ENSMUSG00000001794	Capns1	7	30.1869	30.1988	30.1929
ENSMUSP00000001950	ENSMUSG00000025139	Tollip	7	141.875	141.919	141.897
ENSMUSP00000002011	ENSMUSG00000001946	Esam	9	37.5281	37.5383	37.5332
ENSMUSP00000002029	ENSMUSG00000001964	Emd	X	74.2547	74.2615	74.2581
ENSMUSP00000002043	ENSMUSG00000078622	Ccdc47	11	106.197	106.216	106.207
ENSMUSP00000002044	ENSMUSG00000020700	Map3k3	11	106.085	106.155	106.12
ENSMUSP00000002048	ENSMUSG00000001983	Taco1	11	106.066	106.074	106.07
ENSMUSP00000002063	ENSMUSG00000001998	Ap4e1	2	127.009	127.068	127.038
ENSMUSP00000002064	ENSMUSG00000001999	Blvra	2	127.071	127.097	127.084
ENSMUSP00000002084	ENSMUSG00000031378	Abcd1	X	73.7166	73.7385	73.7276
ENSMUSP00000002091	ENSMUSG00000002015	Bcap31	X	73.6862	73.7162	73.7012
ENSMUSP00000002121	ENSMUSG00000002052	Supt6	11	78.2067	78.246	78.2264
ENSMUSP00000002133	ENSMUSG00000002064	Sdf2	11	78.2457	78.2555	78.2506
ENSMUSP00000002172	ENSMUSG00000002103	Acp2	2	91.2029	91.2141	91.2085
ENSMUSP00000002198	ENSMUSG00000002129	Sf3a1	11	4.16035	4.18254	4.17145
ENSMUSP00000002259	ENSMUSG00000002190	Clgn	8	83.3899	83.4286	83.4092
ENSMUSP00000002274	ENSMUSG00000002204	Napsa	7	44.5724	44.5869	44.5796
ENSMUSP00000002275	ENSMUSG00000002205	Vrk3	7	44.7484	44.7775	44.763
ENSMUSP00000002289	ENSMUSG00000022111	Uchl3	14	101.654	101.696	101.675
ENSMUSP00000002292	ENSMUSG00000002222	Rmnd5a	6	71.3886	71.4406	71.4146
ENSMUSP00000002350	ENSMUSG00000002280	Narfl	17	25.7738	25.7833	25.7786
ENSMUSP00000002391	ENSMUSG00000002320	Tm9sf1	14	55.636	55.6438	55.6399
ENSMUSP00000002397	ENSMUSG00000002326	Gmpr2	14	55.6719	55.6792	55.6756
ENSMUSP00000002400	ENSMUSG00000002329	Mdp1	14	55.6579	55.6605	55.6592
ENSMUSP00000002403	ENSMUSG00000002332	Dhrs1	14	55.739	55.7457	55.7424
ENSMUSP00000002418	ENSMUSG00000002345	Borcs8	8	70.1395	70.1473	70.1434
ENSMUSP00000002436	ENSMUSG00000002365	Snx9	17	5.84133	5.93103	5.88618
ENSMUSP00000002445	ENSMUSG00000002372	Ranbp3	17	56.6732	56.7118	56.6925
ENSMUSP00000002452	ENSMUSG00000002379	Ndufa11	17	56.7178	56.7242	56.721
ENSMUSP00000002466	ENSMUSG00000002393	Nr2f6	8	71.3741	71.382	71.378
ENSMUSP00000002473	ENSMUSG00000031820	Babam1	8	71.3969	71.4046	71.4007
ENSMUSP00000002487	ENSMUSG00000002413	Braf	6	39.6032	39.7255	39.6643
ENSMUSP00000002502	ENSMUSG00000002428	Hltf	3	20.0578	20.1185	20.0882
ENSMUSP00000002549	ENSMUSG00000002475	Abhd3	18	10.6444	10.7068	10.6756
ENSMUSP00000002551	ENSMUSG00000002477	Snrpd1	18	10.6178	10.6282	10.623
ENSMUSP00000002572	ENSMUSG00000002504	Slc9a3r2	17	24.6393	24.6503	24.6448
ENSMUSP00000002599	ENSMUSG00000002524	Puf60	15	76.0702	76.0809	76.0755
ENSMUSP00000002603	ENSMUSG00000022568	Scrib	15	76.0472	76.0698	76.0585
ENSMUSP00000002625	ENSMUSG00000002550	Uck1	2	32.255	32.2602	32.2576
ENSMUSP00000002655	ENSMUSG00000002580	Mien1	11	98.4377	98.439	98.4383
ENSMUSP00000002663	ENSMUSG00000002588	Pon1	6	5.16809	5.19395	5.18102
ENSMUSP00000002683	ENSMUSG00000002608	Ccdc97	7	25.7111	25.7191	25.7151
ENSMUSP00000002699	ENSMUSG00000024045	Akap8	17	32.3037	32.3212	32.3124
ENSMUSP00000002733	ENSMUSG00000002658	Gtf2f1	17	57.0034	57.0113	57.0073
ENSMUSP00000002735	ENSMUSG00000002660	Clpp	17	56.9903	56.9964	56.9933
ENSMUSP00000002737	ENSMUSG00000002661	Alkbh7	17	56.9973	56.9993	56.9983
ENSMUSP00000002790	ENSMUSG00000002718	Cse1l	2	166.906	166.946	166.926
ENSMUSP00000002805	ENSMUSG00000002728	Naa20	2	145.902	145.916	145.909
ENSMUSP00000002808	ENSMUSG00000002731	Prkra	2	76.6299	76.648	76.639
ENSMUSP00000002809	ENSMUSG00000002732	Fkbp7	2	76.663	76.6731	76.6681
ENSMUSP00000002818	ENSMUSG00000002741	Ykt6	11	5.95569	5.96778	5.96174
ENSMUSP00000002825	ENSMUSG00000002748	Baz1b	5	135.187	135.246	135.217
ENSMUSP00000002837	ENSMUSG00000063406	Tmed5	5	108.106	108.133	108.119
ENSMUSP00000002839	ENSMUSG00000059409	Ppp2r5d	17	46.683	46.705	46.694
ENSMUSP00000002840	ENSMUSG00000002763	Pex6	17	46.7115	46.7255	46.7185
ENSMUSP00000002844	ENSMUSG00000002767	Mrpl2	17	46.6462	46.6501	46.6482
ENSMUSP00000002846	ENSMUSG00000002769	Gnmt	17	46.7257	46.7292	46.7274
ENSMUSP00000002850	ENSMUSG00000030834	Abcc6	7	45.9676	46.0303	45.9989
ENSMUSP00000002885	ENSMUSG00000002808	Epdr1	13	19.5917	19.6199	19.6058
ENSMUSP00000002889	ENSMUSG00000002812	Flii	11	60.7141	60.7273	60.7207
ENSMUSP00000002902	ENSMUSG00000002825	Qtrt1	9	21.4118	21.4203	21.4161
ENSMUSP00000002923	ENSMUSG00000002844	Adprh	16	38.4454	38.4527	38.449
ENSMUSP00000002925	ENSMUSG00000002846	Timmdc1	16	38.4983	38.5227	38.5105
ENSMUSP00000002926	ENSMUSG00000002847	Pla1a	16	38.3961	38.4331	38.4146
ENSMUSP00000002979	ENSMUSG00000002900	Lamb1	12	31.2652	31.3296	31.2974
ENSMUSP00000003029	ENSMUSG00000002949	Timm44	8	4.25973	4.27591	4.26782
ENSMUSP00000003038	ENSMUSG00000002957	Ap2a2	7	141.562	141.633	141.598
ENSMUSP00000003061	ENSMUSG00000002980	Bcam	7	19.7561	19.771	19.7636
ENSMUSP00000003100	ENSMUSG00000052974	Cyp2f2	7	27.1199	27.1337	27.1268
ENSMUSP00000003117	ENSMUSG00000003033	Ap1m1	8	72.24	72.2574	72.2487
ENSMUSP00000003121	ENSMUSG00000003037	Rab8a	8	72.1612	72.1839	72.1726
ENSMUSP00000003123	ENSMUSG00000003039	Fam32a	8	72.2197	72.2244	72.2221
ENSMUSP00000003137	ENSMUSG00000003053	Cyp2c29	19	39.2694	39.3307	39.3001
ENSMUSP00000003152	ENSMUSG00000003068	Stk11	10	80.1158	80.1307	80.1232
ENSMUSP00000003183	ENSMUSG00000003099	Ppp5c	7	17.0046	17.0279	17.0163
ENSMUSP00000003219	ENSMUSG00000003135	Cnot11	1	39.535	39.5469	39.5409
ENSMUSP00000003268	ENSMUSG00000003200	Sh3gl1	17	56.0168	56.0366	56.0267
ENSMUSP00000003310	ENSMUSG00000003226	Ranbp2	10	58.4469	58.4944	58.4706
ENSMUSP00000003319	ENSMUSG00000003234	Abcf3	16	20.5486	20.5614	20.555
ENSMUSP00000003320	ENSMUSG00000003235	Eif2b5	16	20.4988	20.51	20.5044
ENSMUSP00000003386	ENSMUSG00000003299	Mrpl4	9	21.0027	21.0088	21.0058
ENSMUSP00000003416	ENSMUSG00000048440	Cyp4f16	17	32.5366	32.5518	32.5442
ENSMUSP00000003436	ENSMUSG00000003346	Abhd17a	10	80.5837	80.5903	80.587
ENSMUSP00000003445	ENSMUSG00000003355	Fkbp11	15	98.7244	98.7282	98.7263
ENSMUSP00000003450	ENSMUSG00000003360	Ddx23	15	98.6451	98.6629	98.654
ENSMUSP00000003461	ENSMUSG00000020456	Ogdh	11	6.29163	6.35664	6.32414
ENSMUSP00000003513	ENSMUSG00000003421	Nosip	7	45.0624	45.0782	45.0703
ENSMUSP00000003521	ENSMUSG00000003429	Rps11	7	45.1224	45.1244	45.1234
ENSMUSP00000003529	ENSMUSG00000003437	Paf1	7	28.393	28.3994	28.3962
ENSMUSP00000003550	ENSMUSG00000003458	Ncstn	1	172.066	172.083	172.074
ENSMUSP00000003569	ENSMUSG00000003477	Inmt	6	55.1706	55.175	55.1728
ENSMUSP00000003572	ENSMUSG00000029777	Gars	6	55.038	55.0795	55.0588
ENSMUSP00000003575	ENSMUSG00000031799	Tpm4	8	72.135	72.1531	72.1441
ENSMUSP00000003622	ENSMUSG00000003528	Slc25a1	16	17.9252	17.9282	17.9267
ENSMUSP00000003642	ENSMUSG00000003546	Klc4	17	46.6306	46.6451	46.6379
ENSMUSP00000003655	ENSMUSG00000003559	As3mt	19	46.7074	46.7411	46.7243
ENSMUSP00000003669	ENSMUSG00000003573	Homer3	8	70.2828	70.2944	70.2886
ENSMUSP00000003681	ENSMUSG00000003585	Sec14l2	11	4.09704	4.12341	4.11023
ENSMUSP00000003705	ENSMUSG00000003604	Aven	2	112.493	112.635	112.564
ENSMUSP00000003717	ENSMUSG00000042476	Abcb4	5	8.89372	8.95923	8.92647
ENSMUSP00000003720	ENSMUSG00000003623	Crot	5	8.96603	8.99732	8.98168
ENSMUSP00000003726	ENSMUSG00000024002	Brd4	17	32.1963	32.2847	32.2405
ENSMUSP00000003759	ENSMUSG00000003662	Ciao1	2	127.241	127.248	127.244
ENSMUSP00000003850	ENSMUSG00000003752	Itpkc	7	27.2072	27.2287	27.2179
ENSMUSP00000003906	ENSMUSG00000003808	Farsa	8	84.857	84.8693	84.8631
ENSMUSP00000003907	ENSMUSG00000003809	Gcdh	8	84.8864	84.8939	84.8902
ENSMUSP00000003910	ENSMUSG00000003812	Dnase2a	8	84.9086	84.9229	84.9157
ENSMUSP00000003912	ENSMUSG00000003814	Calr	8	84.8418	84.8469	84.8444
ENSMUSP00000003947	ENSMUSG00000003849	Nqo1	8	107.388	107.403	107.396
ENSMUSP00000003964	ENSMUSG00000003865	Gys1	7	45.4348	45.4566	45.4457
ENSMUSP00000004054	ENSMUSG00000022905	Kpna1	16	35.9787	36.0371	36.0079
ENSMUSP00000004057	ENSMUSG00000003955	Fam162a	16	36.0438	36.0715	36.0577
ENSMUSP00000004072	ENSMUSG00000003970	Rpl8	15	76.9041	76.9063	76.9052
ENSMUSP00000004134	ENSMUSG00000004032	Gstm5	3	107.896	107.899	107.897
ENSMUSP00000004136	ENSMUSG00000004038	Gstm3	3	107.964	107.969	107.966
ENSMUSP00000004137	ENSMUSG00000004035	Gstm7	3	107.926	107.932	107.929
ENSMUSP00000004140	ENSMUSG00000058135	Gstm1	3	108.012	108.018	108.015
ENSMUSP00000004143	ENSMUSG00000020919	Stat5b	11	100.781	100.851	100.816
ENSMUSP00000004156	ENSMUSG00000004054	Map3k11	19	5.68913	5.70286	5.696
ENSMUSP00000004200	ENSMUSG00000004096	Cwc15	9	14.5006	14.5106	14.5056
ENSMUSP00000004202	ENSMUSG00000004099	Dnmt1	9	20.9072	20.9599	20.9335
ENSMUSP00000004203	ENSMUSG00000004100	Ppan	9	20.8882	20.8922	20.8902
ENSMUSP00000004206	ENSMUSG00000070319	Eif3g	9	20.8943	20.8986	20.8965
ENSMUSP00000004222	ENSMUSG00000022702	Hira	16	18.877	18.9703	18.9237
ENSMUSP00000004232	ENSMUSG00000074207	Adh1	3	138.261	138.291	138.276
ENSMUSP00000004327	ENSMUSG00000031400	G6pdx	X	74.4095	74.4292	74.4193
ENSMUSP00000004330	ENSMUSG00000004221	Ikbkg	X	74.3933	74.4539	74.4236
ENSMUSP00000004343	ENSMUSG00000004233	Wars2	3	99.1411	99.2392	99.1901
ENSMUSP00000004375	ENSMUSG00000004264	Phb2	6	124.712	124.717	124.715
ENSMUSP00000004379	ENSMUSG00000004268	Emg1	6	124.704	124.712	124.708
ENSMUSP00000004381	ENSMUSG00000004270	Lpcat3	6	124.663	124.704	124.684
ENSMUSP00000004396	ENSMUSG00000004285	Atp6v1f	6	29.4677	29.4705	29.4691
ENSMUSP00000004430	ENSMUSG00000004319	Clcn3	8	60.9104	60.9833	60.9468
ENSMUSP00000004470	ENSMUSG00000004356	Utp20	10	88.7466	88.8268	88.7867
ENSMUSP00000004494	ENSMUSG00000031622	Sin3b	8	72.7233	72.7582	72.7407
ENSMUSP00000004507	ENSMUSG00000004393	Ddx56	11	6.25892	6.26777	6.26335
ENSMUSP00000004508	ENSMUSG00000004394	Tmed4	11	6.27037	6.27487	6.27262
ENSMUSP00000004565	ENSMUSG00000004451	Ralb	1	119.47	119.505	119.488
ENSMUSP00000004574	ENSMUSG00000004460	Dnajb11	16	22.8578	22.8796	22.8687
ENSMUSP00000004646	ENSMUSG00000004530	Coro1c	5	113.842	113.909	113.876
ENSMUSP00000004673	ENSMUSG00000004558	Ndrg2	14	51.9053	51.9142	51.9097
ENSMUSP00000004684	ENSMUSG00000004568	Arhgef18	8	3.39301	3.4566	3.4248
ENSMUSP00000004686	ENSMUSG00000069633	Pex11g	8	3.4571	3.46768	3.46239
ENSMUSP00000004715	ENSMUSG00000061778	Mospd2	X	164.936	164.98	164.958
ENSMUSP00000004729	ENSMUSG00000004610	Etfb	7	43.4441	43.4578	43.4509
ENSMUSP00000004774	ENSMUSG00000004655	Aqp1	6	55.3364	55.3486	55.3425
ENSMUSP00000004784	ENSMUSG00000004665	Cnn2	10	79.9886	79.9961	79.9923
ENSMUSP00000004786	ENSMUSG00000004667	Polr2e	10	80.0359	80.0398	80.0379
ENSMUSP00000004868	ENSMUSG00000004748	Mtfp1	11	4.09148	4.09544	4.09346
ENSMUSP00000004910	ENSMUSG00000004788	Eif2b2	12	85.2195	85.2266	85.2231
ENSMUSP00000004949	ENSMUSG00000027164	Traf6	2	101.678	101.702	101.69
ENSMUSP00000004955	ENSMUSG00000020528	Prpsap2	11	61.7296	61.7621	61.7459
ENSMUSP00000004965	ENSMUSG00000004843	Chmp2b	16	65.5391	65.5627	65.5509
ENSMUSP00000004968	ENSMUSG00000004846	Plod3	5	136.987	136.997	136.992
ENSMUSP00000004990	ENSMUSG00000053436	Mapk14	17	28.6913	28.7484	28.7199
ENSMUSP00000005003	ENSMUSG00000004880	Lbr	1	181.815	181.843	181.829
ENSMUSP00000005015	ENSMUSG00000004895	Prcc	3	87.8589	87.8856	87.8723
ENSMUSP00000005017	ENSMUSG00000004897	Hdgf	3	87.9063	87.9161	87.9112
ENSMUSP00000005053	ENSMUSG00000004945	Tmem242	17	5.41087	5.44026	5.42556
ENSMUSP00000005057	ENSMUSG00000004929	Thop1	10	81.07	81.0826	81.0763
ENSMUSP00000005066	ENSMUSG00000004936	Map2k1	9	64.1858	64.2536	64.2197
ENSMUSP00000005067	ENSMUSG00000004937	Sgta	10	81.0441	81.0602	81.0521
ENSMUSP00000005077	ENSMUSG00000004951	Hspb1	5	135.888	135.89	135.889
ENSMUSP00000005108	ENSMUSG00000030180	Kdm5a	6	120.364	120.445	120.404
ENSMUSP00000005164	ENSMUSG00000005034	Prkacb	3	146.73	146.813	146.771
ENSMUSP00000005173	ENSMUSG00000005043	Sgsh	11	119.343	119.356	119.349
ENSMUSP00000005185	ENSMUSG00000005054	Cstb	10	78.4257	78.4276	78.4266
ENSMUSP00000005218	ENSMUSG00000005087	Cd44	2	102.811	102.902	102.856
ENSMUSP00000005233	ENSMUSG00000005102	Eif2ak4	2	118.389	118.475	118.432
ENSMUSP00000005234	ENSMUSG00000005103	Wdr1	5	38.5268	38.5632	38.545
ENSMUSP00000005256	ENSMUSG00000005125	Ndrg1	15	66.9293	66.9696	66.9495
ENSMUSP00000005406	ENSMUSG00000022892	App	16	84.9497	85.1738	85.0617
ENSMUSP00000005431	ENSMUSG00000005299	Letm1	5	33.7397	33.7828	33.7612
ENSMUSP00000005470	ENSMUSG00000005338	Cadm3	1	173.333	173.368	173.35
ENSMUSP00000005487	ENSMUSG00000005354	Txn2	15	77.915	77.929	77.922
ENSMUSP00000005503	ENSMUSG00000005370	Msh6	17	87.975	87.9909	87.983
ENSMUSP00000005507	ENSMUSG00000005373	Mlxipl	5	135.09	135.138	135.114
ENSMUSP00000005532	ENSMUSG00000005397	Nid1	13	13.4376	13.5123	13.4749
ENSMUSP00000005548	ENSMUSG00000005413	Hmox1	8	75.0936	75.1006	75.0971
ENSMUSP00000005583	ENSMUSG00000005447	Pafah1b3	7	25.295	25.298	25.2965
ENSMUSP00000005600	ENSMUSG00000031706	Rfx1	8	84.0668	84.097	84.0819
ENSMUSP00000005606	ENSMUSG00000005469	Prkaca	8	83.973	83.9964	83.9847
ENSMUSP00000005620	ENSMUSG00000005483	Dnajb1	8	83.6082	83.6127	83.6104
ENSMUSP00000005651	ENSMUSG00000005514	Por	5	135.67	135.735	135.703
ENSMUSP00000005669	ENSMUSG00000040583	Cyp2b13	7	26.0615	26.0962	26.0788
ENSMUSP00000005685	ENSMUSG00000005547	Cyp2a5	7	26.8353	26.8435	26.8394
ENSMUSP00000005705	ENSMUSG00000005566	Trim28	7	12.9991	13.031	13.0151
ENSMUSP00000005714	ENSMUSG00000005575	Ube2m	7	13.0351	13.0383	13.0367
ENSMUSP00000005719	ENSMUSG00000005580	Adcy9	16	4.28753	4.4205	4.35401
ENSMUSP00000005749	ENSMUSG00000005609	Ctr9	7	111.029	111.056	111.043
ENSMUSP00000005798	ENSMUSG00000005656	Snx6	12	54.7463	54.7957	54.771
ENSMUSP00000005815	ENSMUSG00000005672	Kit	5	75.5749	75.6567	75.6158
ENSMUSP00000005826	ENSMUSG00000005683	Cs	10	128.338	128.362	128.35
ENSMUSP00000005830	ENSMUSG00000005687	Bcas2	3	103.172	103.179	103.175
ENSMUSP00000005841	ENSMUSG00000005698	Ctcf	8	105.637	105.683	105.66
ENSMUSP00000005923	ENSMUSG00000005779	Psmb4	3	94.8841	94.887	94.8855
ENSMUSP00000005954	ENSMUSG00000005804	Bloc1s6	2	122.739	122.749	122.744
ENSMUSP00000005964	ENSMUSG00000028138	Adh5	3	138.443	138.455	138.449
ENSMUSP00000006027	ENSMUSG00000005873	Reep5	18	34.3449	34.3734	34.3592
ENSMUSP00000006037	ENSMUSG00000005886	Ncoa2	1	13.1391	13.3741	13.2566
ENSMUSP00000006053	ENSMUSG00000005899	Smpd4	16	17.6194	17.6448	17.6321
ENSMUSP00000006094	ENSMUSG00000022445	Cyp2d26	15	82.7901	82.7942	82.7922
ENSMUSP00000006105	ENSMUSG00000005951	Shpk	11	73.1995	73.2245	73.212
ENSMUSP00000006123	ENSMUSG00000005968	Tuft1	3	94.6128	94.6589	94.6358
ENSMUSP00000006128	ENSMUSG00000005973	Rcn1	2	105.386	105.399	105.393
ENSMUSP00000006137	ENSMUSG00000005981	Trap1	16	4.03997	4.07783	4.0589
ENSMUSP00000006178	ENSMUSG00000006021	Kptn	7	16.1199	16.1275	16.1237
ENSMUSP00000006181	ENSMUSG00000006024	Napa	7	16.0985	16.118	16.1082
ENSMUSP00000006217	ENSMUSG00000006058	Snf8	11	96.0349	96.0474	96.0412
ENSMUSP00000006221	ENSMUSG00000020128	Vps54	11	21.2393	21.3211	21.2802
ENSMUSP00000006235	ENSMUSG00000021939	Ctsb	14	63.1225	63.1459	63.1342
ENSMUSP00000006254	ENSMUSG00000006095	Tbcb	7	30.2241	30.2323	30.2282
ENSMUSP00000006293	ENSMUSG00000006134	Crkl	16	17.452	17.4863	17.4691
ENSMUSP00000006353	ENSMUSG00000006191	Cdkal1	13	29.1917	29.8557	29.5237
ENSMUSP00000006435	ENSMUSG00000006273	Atp6v1b2	8	69.0886	69.1137	69.1012
ENSMUSP00000006444	ENSMUSG00000006281	Tep1	14	50.8241	50.8706	50.8473
ENSMUSP00000006451	ENSMUSG00000006288	Ttc5	14	50.7654	50.7855	50.7755
ENSMUSP00000006467	ENSMUSG00000006304	Arpc2	1	74.2361	74.2682	74.2521
ENSMUSP00000006470	ENSMUSG00000006307	Kmt2b	7	30.5689	30.5887	30.5788
ENSMUSP00000006544	ENSMUSG00000006378	Gcat	15	79.0309	79.0425	79.0367
ENSMUSP00000006562	ENSMUSG00000006395	Hyi	4	118.36	118.363	118.361
ENSMUSP00000006611	ENSMUSG00000006442	Srm	4	148.592	148.595	148.593
ENSMUSP00000006614	ENSMUSG00000006445	Epha2	4	141.301	141.329	141.315
ENSMUSP00000006618	ENSMUSG00000028919	Arhgef19	4	141.239	141.258	141.249
ENSMUSP00000006625	ENSMUSG00000006456	Rbm14	19	4.80057	4.81163	4.8061
ENSMUSP00000006629	ENSMUSG00000020315	Sptbn1	11	30.0994	30.2682	30.1838
ENSMUSP00000006669	ENSMUSG00000006494	Pdk1	2	71.8732	71.9039	71.8885
ENSMUSP00000006692	ENSMUSG00000006517	Mvd	8	122.434	122.443	122.439
ENSMUSP00000006697	ENSMUSG00000006522	Itih3	14	30.9086	30.9238	30.9162
ENSMUSP00000006703	ENSMUSG00000021922	Itih4	14	30.8865	30.9024	30.8944
ENSMUSP00000006742	ENSMUSG00000006567	Atp7b	8	21.9928	22.0603	22.0265
ENSMUSP00000006749	ENSMUSG00000006574	Slc4a1	11	102.349	102.366	102.358
ENSMUSP00000006764	ENSMUSG00000006589	Aprt	8	122.575	122.577	122.576
ENSMUSP00000006838	ENSMUSG00000032604	Qars	9	108.508	108.516	108.512
ENSMUSP00000006854	ENSMUSG00000006676	Usp19	9	108.491	108.502	108.496
ENSMUSP00000006900	ENSMUSG00000006717	Acot13	13	24.8179	24.8315	24.8247
ENSMUSP00000006911	ENSMUSG00000006728	Cdk4	10	127.064	127.068	127.066
ENSMUSP00000006912	ENSMUSG00000026737	Pip4k2a	2	18.8423	18.9981	18.9202
ENSMUSP00000006914	ENSMUSG00000006731	B4galnt1	10	127.165	127.172	127.169
ENSMUSP00000006915	ENSMUSG00000006732	Mettl1	10	127.041	127.046	127.044
ENSMUSP00000006952	ENSMUSG00000040017	Saa4	7	46.728	46.7326	46.7303
ENSMUSP00000006969	ENSMUSG00000006777	Krt23	11	99.478	99.4931	99.4856
ENSMUSP00000007005	ENSMUSG00000023832	Acat2	17	12.9429	12.9607	12.9518
ENSMUSP00000007007	ENSMUSG00000060475	Wtap	17	12.9668	12.9925	12.9797
ENSMUSP00000007012	ENSMUSG00000006818	Sod2	17	13.0078	13.0181	13.013
ENSMUSP00000007042	ENSMUSG00000024474	Ik	18	36.7447	36.7576	36.7511
ENSMUSP00000007130	ENSMUSG00000006932	Ctnnb1	9	120.929	120.961	120.945
ENSMUSP00000007139	ENSMUSG00000006941	Eif1b	9	120.492	120.495	120.494
ENSMUSP00000007207	ENSMUSG00000022843	Clcn2	16	20.703	20.7177	20.7104
ENSMUSP00000007212	ENSMUSG00000006998	Psmd2	16	20.6517	20.6634	20.6575
ENSMUSP00000007216	ENSMUSG00000022841	Ap2m1	16	20.5355	20.5449	20.5402
ENSMUSP00000007251	ENSMUSG00000007036	Abhd16a	17	35.0893	35.103	35.0961
ENSMUSP00000007253	ENSMUSG00000007038	Neu1	17	34.9313	34.936	34.9336
ENSMUSP00000007255	ENSMUSG00000007039	Ddah2	17	35.059	35.0621	35.0606
ENSMUSP00000007257	ENSMUSG00000007041	Clic1	17	35.05	35.0587	35.0544
ENSMUSP00000007266	ENSMUSG00000007050	Lsm2	17	34.9819	34.9859	34.9839
ENSMUSP00000007317	ENSMUSG00000020911	Krt19	11	100.141	100.149	100.145
ENSMUSP00000007449	ENSMUSG00000052131	Akr1b7	6	34.4123	34.4231	34.4177
ENSMUSP00000007482	ENSMUSG00000007338	Mrpl49	19	6.05363	6.05775	6.05569
ENSMUSP00000007602	ENSMUSG00000007458	M6pr	6	122.309	122.318	122.313
ENSMUSP00000007708	ENSMUSG00000007564	Ppp2r1a	17	20.9453	20.9659	20.9556
ENSMUSP00000007747	ENSMUSG00000007603	Dus3l	17	56.7648	56.7701	56.7674
ENSMUSP00000007803	ENSMUSG00000007659	Bcl2l1	2	152.781	152.832	152.806
ENSMUSP00000007814	ENSMUSG00000007670	Khsrp	17	57.0211	57.0315	57.0263
ENSMUSP00000007865	ENSMUSG00000007721	Ccdc124	8	70.8682	70.8739	70.8711
ENSMUSP00000007959	ENSMUSG00000007815	Rhoa	9	108.306	108.338	108.322
ENSMUSP00000007980	ENSMUSG00000007836	Hnrnpa0	13	58.1259	58.1286	58.1272
ENSMUSP00000007993	ENSMUSG00000029701	Rbm28	6	29.1236	29.165	29.1443
ENSMUSP00000008036	ENSMUSG00000007892	Rplp1	9	61.9133	61.9145	61.9139
ENSMUSP00000008179	ENSMUSG00000008035	Mid1ip1	X	10.715	10.7197	10.7174
ENSMUSP00000008445	ENSMUSG00000008301	Phax	18	56.5624	56.5877	56.5751
ENSMUSP00000008477	ENSMUSG00000008333	Snrpb2	2	143.063	143.073	143.068
ENSMUSP00000008517	ENSMUSG00000008373	Prpf31	7	3.62999	3.64249	3.63624
ENSMUSP00000008537	ENSMUSG00000008393	Carhsp1	16	8.65859	8.67215	8.66537
ENSMUSP00000008579	ENSMUSG00000008435	Rdh13	7	4.42477	4.44565	4.43521
ENSMUSP00000008594	ENSMUSG00000008450	Nutf2	8	105.861	105.879	105.87
ENSMUSP00000008733	ENSMUSG00000029131	Dnajb6	5	29.7357	29.8181	29.7769
ENSMUSP00000008748	ENSMUSG00000008604	Ubqln4	3	88.5538	88.5697	88.5617
ENSMUSP00000008826	ENSMUSG00000008682	Rpl10	X	74.2708	74.2731	74.272
ENSMUSP00000008893	ENSMUSG00000024835	Coro1b	19	4.14862	4.15404	4.15133
ENSMUSP00000008907	ENSMUSG00000008763	Man1a2	3	100.562	100.686	100.624
ENSMUSP00000008991	ENSMUSG00000067889	Sptbn2	19	4.71121	4.75235	4.73178
ENSMUSP00000009003	ENSMUSG00000008859	Rala	13	17.8806	17.9442	17.9124
ENSMUSP00000009036	ENSMUSG00000008892	Vdac3	8	22.5771	22.5938	22.5854
ENSMUSP00000009039	ENSMUSG00000058600	Rpl30	15	34.4405	34.4436	34.4421
ENSMUSP00000009099	ENSMUSG00000021144	Mta1	12	113.098	113.137	113.118
ENSMUSP00000009138	ENSMUSG00000024006	Stk38	17	28.9709	29.0079	28.9894
ENSMUSP00000009157	ENSMUSG00000009013	Dynll1	5	115.297	115.301	115.299
ENSMUSP00000009174	ENSMUSG00000009030	Pdcl	2	37.3501	37.3593	37.3547
ENSMUSP00000009234	ENSMUSG00000009090	Ap1b1	11	4.98682	5.04279	5.01481
ENSMUSP00000009256	ENSMUSG00000009112	Bcl2l13	6	120.836	120.893	120.865
ENSMUSP00000009321	ENSMUSG00000022718	Dgcr8	16	18.2539	18.2892	18.2716
ENSMUSP00000009340	ENSMUSG00000026536	Ifi211	1	173.896	173.913	173.905
ENSMUSP00000009679	ENSMUSG00000009535	Rnmt	18	68.3004	68.3249	68.3126
ENSMUSP00000009693	ENSMUSG00000009549	Srp14	2	118.476	118.48	118.478
ENSMUSP00000009699	ENSMUSG00000009555	Cdk9	2	32.7058	32.7131	32.7094
ENSMUSP00000009705	ENSMUSG00000026814	Eng	2	32.6466	32.6827	32.6646
ENSMUSP00000009707	ENSMUSG00000009563	Tor2a	2	32.7572	32.7622	32.7597
ENSMUSP00000009713	ENSMUSG00000009569	Mkl2	16	13.2565	13.4175	13.337
ENSMUSP00000009789	ENSMUSG00000019916	P4ha1	10	59.3233	59.3733	59.3483
ENSMUSP00000009790	ENSMUSG00000009646	Pla2g12b	10	59.4037	59.422	59.4128
ENSMUSP00000009798	ENSMUSG00000009654	Oit3	10	59.423	59.4418	59.4324
ENSMUSP00000009877	ENSMUSG00000009733	Tfcp2	15	100.503	100.552	100.527
ENSMUSP00000010007	ENSMUSG00000009863	Sdhb	4	140.961	140.979	140.97
ENSMUSP00000010038	ENSMUSG00000009894	Snap47	11	59.4071	59.4512	59.4292
ENSMUSP00000010049	ENSMUSG00000009905	Kdsr	1	106.72	106.76	106.74
ENSMUSP00000010189	ENSMUSG00000010045	Tmem115	9	107.534	107.539	107.536
ENSMUSP00000010195	ENSMUSG00000010051	Hyal1	9	107.577	107.582	107.579
ENSMUSP00000010198	ENSMUSG00000010054	Tusc2	9	107.563	107.566	107.565
ENSMUSP00000010241	ENSMUSG00000010097	Nxf1	19	8.75707	8.77248	8.76477
ENSMUSP00000010248	ENSMUSG00000010097	Nxf1	19	8.75707	8.77248	8.76477
ENSMUSP00000010278	ENSMUSG00000000561	Wdr77	3	105.959	105.97	105.965
ENSMUSP00000010348	ENSMUSG00000079677	Fdx1l	9	21.0675	21.0736	21.0706
ENSMUSP00000010434	ENSMUSG00000010290	AI597479	1	43.0987	43.1159	43.1073
ENSMUSP00000010502	ENSMUSG00000010358	Ifi35	11	101.448	101.459	101.454
ENSMUSP00000010536	ENSMUSG00000010392	Gosr1	11	76.7266	76.7636	76.7451
ENSMUSP00000010550	ENSMUSG00000010406	Mrpl52	14	54.4269	54.4298	54.4283
ENSMUSP00000010698	ENSMUSG00000010554	Mettl16	11	74.7708	74.8285	74.7997
ENSMUSP00000010795	ENSMUSG00000010651	Acaa1b	9	119.148	119.157	119.153
ENSMUSP00000010807	ENSMUSG00000010663	Fads1	19	10.1829	10.1969	10.1899
ENSMUSP00000010899	ENSMUSG00000010755	Cars	7	143.557	143.6	143.579
ENSMUSP00000011055	ENSMUSG00000010911	Apip	2	103.074	103.093	103.083
ENSMUSP00000011058	ENSMUSG00000010914	Pdhx	2	103.021	103.074	103.047
ENSMUSP00000011398	ENSMUSG00000011254	Thg1l	11	45.9468	45.9555	45.9512
ENSMUSP00000011450	ENSMUSG00000011306	Sugp1	8	70.0428	70.0723	70.0576
ENSMUSP00000011492	ENSMUSG00000027710	Acad9	3	36.066	36.0929	36.0794
ENSMUSP00000011526	ENSMUSG00000011382	Dhdh	7	45.471	45.4888	45.4799
ENSMUSP00000011607	ENSMUSG00000011463	Cpb1	3	20.2483	20.2757	20.262
ENSMUSP00000011895	ENSMUSG00000011751	Sptbn4	7	27.3564	27.4477	27.402
ENSMUSP00000011896	ENSMUSG00000011752	Pgam1	19	41.9119	41.9187	41.9153
ENSMUSP00000012028	ENSMUSG00000011884	Gltp	5	114.669	114.691	114.68
ENSMUSP00000012104	ENSMUSG00000011960	Ccnt1	15	98.5387	98.5709	98.5548
ENSMUSP00000012259	ENSMUSG00000012114	Med15	16	17.6512	17.7229	17.6871
ENSMUSP00000012348	ENSMUSG00000040562	Gstm2	3	107.982	107.986	107.984
ENSMUSP00000012627	ENSMUSG00000012483	Rpa3	6	8.25594	8.25917	8.25755
ENSMUSP00000013304	ENSMUSG00000013160	Atp6v0d1	8	105.524	105.566	105.545
ENSMUSP00000013338	ENSMUSG00000064145	Arih2	9	108.603	108.649	108.626
ENSMUSP00000013458	ENSMUSG00000037797	Adh4	3	138.415	138.431	138.423
ENSMUSP00000013693	ENSMUSG00000029213	Commd8	5	72.1566	72.1682	72.1624
ENSMUSP00000013737	ENSMUSG00000013593	Ndufs2	1	171.235	171.251	171.243
ENSMUSP00000013759	ENSMUSG00000008200	Fnbp4	2	90.7454	90.781	90.7632
ENSMUSP00000013766	ENSMUSG00000013622	Atraid	5	31.0483	31.0546	31.0515
ENSMUSP00000013773	ENSMUSG00000013629	Cad	5	31.0548	31.0785	31.0666
ENSMUSP00000013807	ENSMUSG00000013663	Pten	19	32.7575	32.8262	32.7918
ENSMUSP00000013842	ENSMUSG00000013698	Pea15a	1	172.197	172.207	172.202
ENSMUSP00000013845	ENSMUSG00000013701	Timm23	14	32.1802	32.2019	32.191
ENSMUSP00000013886	ENSMUSG00000019254	Ppp1r12c	7	4.48152	4.50168	4.4916
ENSMUSP00000013931	ENSMUSG00000013787	Ehmt2	17	34.8985	34.9141	34.9063
ENSMUSP00000013970	ENSMUSG00000025417	Pip4k2c	10	127.197	127.212	127.204
ENSMUSP00000014221	ENSMUSG00000014077	Chp1	2	119.548	119.587	119.567
ENSMUSP00000014321	ENSMUSG00000014177	Tvp23b	11	62.8795	62.9168	62.8981
ENSMUSP00000014339	ENSMUSG00000014195	Dnajc7	11	100.583	100.62	100.601
ENSMUSP00000014370	ENSMUSG00000014226	Cacybp	1	160.202	160.213	160.208
ENSMUSP00000014421	ENSMUSG00000055204	Ankrd17	5	90.2272	90.3666	90.2969
ENSMUSP00000014438	ENSMUSG00000014294	Ndufa2	18	36.7423	36.7446	36.7434
ENSMUSP00000014445	ENSMUSG00000014301	Pam16	16	4.61646	4.62499	4.62073
ENSMUSP00000014499	ENSMUSG00000014355	Anapc1	2	128.61	128.687	128.649
ENSMUSP00000014505	ENSMUSG00000014361	Mertk	2	128.699	128.803	128.751
ENSMUSP00000014546	ENSMUSG00000014402	Tsg101	7	46.8889	46.92	46.9045
ENSMUSP00000014578	ENSMUSG00000059481	Plg	17	12.3786	12.4194	12.399
ENSMUSP00000014640	ENSMUSG00000014496	Ankrd28	14	31.6988	31.8307	31.7647
ENSMUSP00000014642	ENSMUSG00000014498	Ankrd52	10	128.377	128.409	128.393
ENSMUSP00000014684	ENSMUSG00000061613	U2af1	17	31.6471	31.6588	31.6529
ENSMUSP00000014686	ENSMUSG00000014542	Clec4f	6	83.6445	83.6562	83.6504
ENSMUSP00000014691	ENSMUSG00000014547	Wdfy2	14	62.8377	62.9615	62.8996
ENSMUSP00000014694	ENSMUSG00000014550	Rbsn	6	92.1867	92.2149	92.2008
ENSMUSP00000014698	ENSMUSG00000014554	Dguok	6	83.4802	83.507	83.4936
ENSMUSP00000014750	ENSMUSG00000014606	Slc25a11	11	70.6442	70.6475	70.6458
ENSMUSP00000014913	ENSMUSG00000014769	Psmb1	17	15.4757	15.4983	15.487
ENSMUSP00000014922	ENSMUSG00000014778	Fhod1	8	105.329	105.348	105.339
ENSMUSP00000015011	ENSMUSG00000014867	Surf4	2	26.92	26.9339	26.927
ENSMUSP00000015124	ENSMUSG00000014980	Tsen15	1	152.371	152.387	152.379
ENSMUSP00000015157	ENSMUSG00000015013	Trappc2l	8	122.612	122.617	122.614
ENSMUSP00000015160	ENSMUSG00000015016	Acsf3	8	122.775	122.818	122.797
ENSMUSP00000015171	ENSMUSG00000015027	Galns	8	122.578	122.611	122.595
ENSMUSP00000015236	ENSMUSG00000015092	Edf1	2	25.5578	25.5621	25.56
ENSMUSP00000015346	ENSMUSG00000015202	Cnksr3	10	7.11906	7.21224	7.16565
ENSMUSP00000015391	ENSMUSG00000015247	Nipsnap3b	4	53.0119	53.0221	53.017
ENSMUSP00000015435	ENSMUSG00000015291	Gdi1	X	74.305	74.3119	74.3084
ENSMUSP00000015449	ENSMUSG00000015305	Sash1	10	8.72222	8.88607	8.80414
ENSMUSP00000015481	ENSMUSG00000015337	Endog	2	30.1715	30.1741	30.1728
ENSMUSP00000015484	ENSMUSG00000015340	Cybb	X	9.43525	9.48777	9.46151
ENSMUSP00000015501	ENSMUSG00000015357	Clpx	9	65.2943	65.3307	65.3125
ENSMUSP00000015511	ENSMUSG00000030123	Plxnd1	6	115.955	115.995	115.975
ENSMUSP00000015667	ENSMUSG00000038642	Ctss	3	95.5268	95.5564	95.5416
ENSMUSP00000015712	ENSMUSG00000015568	Lpl	8	68.8805	68.9074	68.894
ENSMUSP00000015725	ENSMUSG00000024191	Bnip1	17	26.7811	26.7926	26.7868
ENSMUSP00000015791	ENSMUSG00000015647	Lama5	2	180.176	180.226	180.201
ENSMUSP00000015800	ENSMUSG00000015656	Hspa8	9	40.801	40.8101	40.8055
ENSMUSP00000015812	ENSMUSG00000015668	Pdzd11	X	100.623	100.627	100.625
ENSMUSP00000015829	ENSMUSG00000030861	Acadsb	7	131.411	131.449	131.43
ENSMUSP00000015855	ENSMUSG00000015711	Prune1	3	95.2537	95.2821	95.2679
ENSMUSP00000015858	ENSMUSG00000015714	Cers2	3	95.3148	95.3236	95.3192
ENSMUSP00000015877	ENSMUSG00000015733	Capza2	6	17.6362	17.667	17.6516
ENSMUSP00000015891	ENSMUSG00000015747	Vps45	3	95.9998	96.0585	96.0291
ENSMUSP00000015892	ENSMUSG00000015748	Prpf3	3	95.8301	95.8559	95.843
ENSMUSP00000015901	ENSMUSG00000015757	Ppil4	10	7.79289	7.82313	7.80801
ENSMUSP00000015934	ENSMUSG00000015790	Surf1	2	26.9134	26.9165	26.915
ENSMUSP00000015941	ENSMUSG00000042118	Bhmt2	13	93.6557	93.6743	93.665
ENSMUSP00000015950	ENSMUSG00000015806	Qdpr	5	45.434	45.4502	45.4421
ENSMUSP00000015998	ENSMUSG00000015854	Cd5l	3	87.3579	87.3711	87.3645
ENSMUSP00000016033	ENSMUSG00000015889	Lta4h	10	93.4534	93.4849	93.4691
ENSMUSP00000016034	ENSMUSG00000015890	Amdhd1	10	93.5233	93.54	93.5317
ENSMUSP00000016072	ENSMUSG00000027422	Rrbp1	2	143.947	144.011	143.979
ENSMUSP00000016081	ENSMUSG00000015937	H2afy	13	56.0736	56.1364	56.105
ENSMUSP00000016094	ENSMUSG00000015950	Ncf1	5	134.22	134.23	134.225
ENSMUSP00000016105	ENSMUSG00000015961	Adss	1	177.763	177.797	177.78
ENSMUSP00000016115	ENSMUSG00000015971	Actr8	14	29.9783	30.0064	29.9923
ENSMUSP00000016138	ENSMUSG00000015994	Fnta	8	25.9987	26.0157	26.0072
ENSMUSP00000016279	ENSMUSG00000041132	N4bp2l1	5	150.572	150.597	150.584
ENSMUSP00000016396	ENSMUSG00000016252	Atp5e	2	174.461	174.464	174.463
ENSMUSP00000016397	ENSMUSG00000016253	Nelfcd	2	174.416	174.428	174.422
ENSMUSP00000016399	ENSMUSG00000016255	Tubb1	2	174.451	174.458	174.454
ENSMUSP00000016400	ENSMUSG00000016256	Ctsz	2	174.427	174.439	174.433
ENSMUSP00000016452	ENSMUSG00000016308	Ube2a	X	36.8739	36.8842	36.8791
ENSMUSP00000016463	ENSMUSG00000016319	Slc25a5	X	36.7957	36.7988	36.7972
ENSMUSP00000016553	ENSMUSG00000016409	Nkap	X	37.1268	37.1507	37.1388
ENSMUSP00000016571	ENSMUSG00000016427	Ndufa1	X	37.1876	37.1912	37.1894
ENSMUSP00000016639	ENSMUSG00000016495	Plgrkt	19	29.3486	29.3674	29.358
ENSMUSP00000016672	ENSMUSG00000016528	Mapkapk2	1	131.054	131.098	131.076
ENSMUSP00000016680	ENSMUSG00000031446	Cul4a	8	13.1056	13.1479	13.1268
ENSMUSP00000016771	ENSMUSG00000022443	Myh9	15	77.7606	77.8422	77.8014
ENSMUSP00000016781	ENSMUSG00000016637	Ift27	15	78.1595	78.1741	78.1668
ENSMUSP00000016901	ENSMUSG00000016757	Ttll12	15	83.5751	83.5952	83.5851
ENSMUSP00000016977	ENSMUSG00000016833	Mrps18c	5	100.799	100.804	100.802
ENSMUSP00000017086	ENSMUSG00000016942	Tmprss6	15	78.4397	78.4686	78.4542
ENSMUSP00000017153	ENSMUSG00000017009	Sdc4	2	164.424	164.444	164.434
ENSMUSP00000017188	ENSMUSG00000060147	Serpinb6a	13	33.9179	34.0028	33.9604
ENSMUSP00000017332	ENSMUSG00000017188	Coa3	11	101.278	101.279	101.279
ENSMUSP00000017365	ENSMUSG00000017221	Psmd3	11	98.6826	98.696	98.6893
ENSMUSP00000017408	ENSMUSG00000017264	Exosc10	4	148.558	148.582	148.57
ENSMUSP00000017430	ENSMUSG00000017286	Glod4	11	76.121	76.2437	76.1824
ENSMUSP00000017435	ENSMUSG00000017291	Taok1	11	77.5292	77.6078	77.5685
ENSMUSP00000017488	ENSMUSG00000017344	Vtn	11	78.4991	78.5023	78.5007
ENSMUSP00000017530	ENSMUSG00000017386	Traf4	11	78.1585	78.1656	78.162
ENSMUSP00000017548	ENSMUSG00000017404	Rpl19	11	98.0267	98.0305	98.0286
ENSMUSP00000017597	ENSMUSG00000017453	Pipox	11	77.8806	77.8941	77.8874
ENSMUSP00000017604	ENSMUSG00000006519	Cyba	8	122.425	122.433	122.429
ENSMUSP00000017622	ENSMUSG00000017478	Zc3h18	8	122.377	122.417	122.397
ENSMUSP00000017629	ENSMUSG00000017485	Top2b	14	16.3652	16.4355	16.4003
ENSMUSP00000017637	ENSMUSG00000017493	Igfbp4	11	99.0412	99.0544	99.0478
ENSMUSP00000017692	ENSMUSG00000017548	Suz12	11	79.9931	80.0341	80.0136
ENSMUSP00000017743	ENSMUSG00000035775	Krt20	11	99.4284	99.4381	99.4333
ENSMUSP00000017839	ENSMUSG00000020707	Rnf135	11	80.1839	80.1998	80.1918
ENSMUSP00000017841	ENSMUSG00000017697	Ada	2	163.727	163.75	163.738
ENSMUSP00000017891	ENSMUSG00000017747	Ghdc	11	100.766	100.771	100.768
ENSMUSP00000017900	ENSMUSG00000017756	Slc12a7	13	73.7331	73.8168	73.7749
ENSMUSP00000017904	ENSMUSG00000017760	Ctsa	2	164.833	164.841	164.837
ENSMUSP00000017920	ENSMUSG00000017776	Crk	11	75.6793	75.7069	75.6931
ENSMUSP00000017945	ENSMUSG00000017801	Mlx	11	101.087	101.092	101.09
ENSMUSP00000017946	ENSMUSG00000017802	Retreg3	11	101.096	101.12	101.108
ENSMUSP00000017974	ENSMUSG00000017830	Dhx58	11	100.695	100.704	100.7
ENSMUSP00000017975	ENSMUSG00000017831	Rab5a	17	53.4792	53.5077	53.4935
ENSMUSP00000018012	ENSMUSG00000017868	Sgk2	2	162.987	163.014	163.001
ENSMUSP00000018094	ENSMUSG00000017950	Hnf4a	2	163.507	163.573	163.54
ENSMUSP00000018143	ENSMUSG00000017999	Ddx27	2	167.015	167.035	167.025
ENSMUSP00000018184	ENSMUSG00000018040	Rrp7a	15	83.1134	83.1228	83.1181
ENSMUSP00000018186	ENSMUSG00000018042	Cyb5r3	15	83.1535	83.1726	83.163
ENSMUSP00000018212	ENSMUSG00000018068	Ints2	11	86.2107	86.2576	86.2341
ENSMUSP00000018274	ENSMUSG00000025162	Csnk1d	11	120.962	120.991	120.977
ENSMUSP00000018311	ENSMUSG00000018167	Stard3	11	98.3584	98.3811	98.3697
ENSMUSP00000018315	ENSMUSG00000018171	Vmp1	11	86.5839	86.6838	86.6339
ENSMUSP00000018333	ENSMUSG00000018189	Uchl5	1	143.777	143.807	143.792
ENSMUSP00000018337	ENSMUSG00000026361	Cdc73	1	143.599	143.703	143.651
ENSMUSP00000018353	ENSMUSG00000018209	Stk4	2	164.07	164.156	164.113
ENSMUSP00000018430	ENSMUSG00000018286	Psmb6	11	70.5254	70.5279	70.5266
ENSMUSP00000018431	ENSMUSG00000018287	Spag7	11	70.6638	70.6694	70.6666
ENSMUSP00000018437	ENSMUSG00000018293	Pfn1	11	70.6518	70.6546	70.6532
ENSMUSP00000018470	ENSMUSG00000018326	Ywhab	2	163.995	164.019	164.007
ENSMUSP00000018476	ENSMUSG00000022329	Stk3	15	34.8755	35.1789	35.0272
ENSMUSP00000018544	ENSMUSG00000020486	2021-09-04	11	87.5689	87.5905	87.5797
ENSMUSP00000018561	ENSMUSG00000018417	Myo1b	1	51.7498	51.9161	51.8329
ENSMUSP00000018568	ENSMUSG00000020537	Drg2	11	60.4546	60.4688	60.4617
ENSMUSP00000018577	ENSMUSG00000018433	Nol11	11	107.167	107.189	107.178
ENSMUSP00000018641	ENSMUSG00000033196	Myh2	11	67.171	67.1975	67.1843
ENSMUSP00000018645	ENSMUSG00000018501	Ncor1	11	62.3164	62.4585	62.3875
ENSMUSP00000018653	ENSMUSG00000018509	Cenpv	11	62.5249	62.5393	62.5321
ENSMUSP00000018685	ENSMUSG00000018541	Cwc25	11	97.7455	97.7666	97.756
ENSMUSP00000018691	ENSMUSG00000018547	Pip4k2b	11	97.7152	97.7447	97.7299
ENSMUSP00000018727	ENSMUSG00000018583	G3bp1	11	55.4697	55.5048	55.4873
ENSMUSP00000018744	ENSMUSG00000020534	Shmt1	11	60.7881	60.8117	60.7999
ENSMUSP00000018748	ENSMUSG00000018604	Tbx3	5	119.671	119.685	119.678
ENSMUSP00000018803	ENSMUSG00000018659	Pnpo	11	96.9378	96.944	96.9409
ENSMUSP00000018805	ENSMUSG00000018661	Cog1	11	113.649	113.667	113.658
ENSMUSP00000018816	ENSMUSG00000018672	Copz2	11	96.8499	96.8612	96.8555
ENSMUSP00000018841	ENSMUSG00000018697	Aatf	11	84.4229	84.5135	84.4682
ENSMUSP00000018851	ENSMUSG00000018707	Dync1h1	12	110.601	110.667	110.634
ENSMUSP00000018875	ENSMUSG00000035152	Ap2b1	11	83.299	83.405	83.352
ENSMUSP00000018880	ENSMUSG00000018736	Ndel1	11	68.8214	68.8719	68.8466
ENSMUSP00000018905	ENSMUSG00000018761	Mpdu1	11	69.6567	69.6626	69.6597
ENSMUSP00000018909	ENSMUSG00000018765	Fxr2	11	69.633	69.6533	69.6431
ENSMUSP00000018963	ENSMUSG00000018819	Lsp1	7	142.461	142.495	142.478
ENSMUSP00000018990	ENSMUSG00000018846	Pank3	11	35.7695	35.7913	35.7804
ENSMUSP00000018992	ENSMUSG00000018848	Rars	11	35.8084	35.8345	35.8214
ENSMUSP00000018993	ENSMUSG00000018849	Wwc1	11	35.8384	35.9805	35.9095
ENSMUSP00000019026	ENSMUSG00000018882	Mrpl45	11	97.3157	97.3299	97.3228
ENSMUSP00000019065	ENSMUSG00000018921	Pelp1	11	70.3929	70.41	70.4015
ENSMUSP00000019068	ENSMUSG00000018924	Alox15	11	70.3442	70.352	70.3481
ENSMUSP00000019076	ENSMUSG00000018932	Map2k3	11	60.932	60.9528	60.9424
ENSMUSP00000019109	ENSMUSG00000018965	Ywhah	5	33.0188	33.028	33.0234
ENSMUSP00000019118	ENSMUSG00000018974	Sart3	5	113.742	113.773	113.757
ENSMUSP00000019135	ENSMUSG00000020740	Gga3	11	115.584	115.604	115.594
ENSMUSP00000019183	ENSMUSG00000019039	Dalrd3	9	108.57	108.573	108.571
ENSMUSP00000019198	ENSMUSG00000019054	Fis1	5	136.953	136.966	136.96
ENSMUSP00000019199	ENSMUSG00000019055	Plod1	4	147.91	147.937	147.923
ENSMUSP00000019220	ENSMUSG00000030374	Strn4	7	16.8159	16.8409	16.8284
ENSMUSP00000019229	ENSMUSG00000006392	Med8	4	118.409	118.416	118.413
ENSMUSP00000019231	ENSMUSG00000019087	Atp6ap1	X	74.2971	74.3047	74.3009
ENSMUSP00000019283	ENSMUSG00000019139	Isyna1	8	70.5944	70.5973	70.5958
ENSMUSP00000019302	ENSMUSG00000019158	Tmem160	7	16.4528	16.4555	16.4541
ENSMUSP00000019323	ENSMUSG00000019179	Mdh2	5	135.778	135.79	135.784
ENSMUSP00000019354	ENSMUSG00000019210	Atp6v1e1	6	120.794	120.823	120.809
ENSMUSP00000019362	ENSMUSG00000020888	Dvl2	11	70.0006	70.0123	70.0064
ENSMUSP00000019405	ENSMUSG00000019261	Map1s	8	70.9059	70.9175	70.9117
ENSMUSP00000019422	ENSMUSG00000019278	Dpep1	8	123.186	123.202	123.194
ENSMUSP00000019441	ENSMUSG00000019297	Nop9	14	55.7457	55.7555	55.7506
ENSMUSP00000019443	ENSMUSG00000047098	Rnf31	14	55.5917	55.6037	55.5977
ENSMUSP00000019456	ENSMUSG00000019312	Grb7	11	98.4464	98.4554	98.4509
ENSMUSP00000019469	ENSMUSG00000078650	G6pc	11	101.368	101.378	101.373
ENSMUSP00000019470	ENSMUSG00000078652	Psme3	11	101.316	101.324	101.32
ENSMUSP00000019506	ENSMUSG00000019362	D8Ertd738e	8	84.2462	84.2497	84.248
ENSMUSP00000019512	ENSMUSG00000019368	Sec14l4	11	4.03146	4.04802	4.03974
ENSMUSP00000019516	ENSMUSG00000075590	Nrbp2	15	76.0855	76.0916	76.0886
ENSMUSP00000019517	ENSMUSG00000019373	Cops3	11	59.8178	59.8398	59.8288
ENSMUSP00000019577	ENSMUSG00000019433	Gipc1	8	83.6527	83.6647	83.6587
ENSMUSP00000019614	ENSMUSG00000019470	Xab2	8	3.60842	3.62132	3.61487
ENSMUSP00000019615	ENSMUSG00000019471	Cdc37	9	21.1332	21.15	21.1416
ENSMUSP00000019638	ENSMUSG00000019494	Cops6	5	138.161	138.165	138.163
ENSMUSP00000019662	ENSMUSG00000019518	Ap4m1	5	138.172	138.18	138.176
ENSMUSP00000019679	ENSMUSG00000002343	Armc6	8	70.2202	70.2345	70.2273
ENSMUSP00000019721	ENSMUSG00000019577	Pdk4	6	5.48335	5.49631	5.48983
ENSMUSP00000019722	ENSMUSG00000019578	Ubxn6	17	56.067	56.075	56.071
ENSMUSP00000019723	ENSMUSG00000019579	Mydgf	17	56.1757	56.1839	56.1798
ENSMUSP00000019726	ENSMUSG00000024197	Plin3	17	56.279	56.2905	56.2847
ENSMUSP00000019803	ENSMUSG00000019659	Ccdc12	9	110.657	110.712	110.684
ENSMUSP00000019808	ENSMUSG00000011305	Plin5	17	56.1116	56.1176	56.1146
ENSMUSP00000019833	ENSMUSG00000019689	Fmc1	6	38.5335	38.5394	38.5365
ENSMUSP00000019854	ENSMUSG00000019710	Mrpl24	3	87.9195	87.9237	87.9216
ENSMUSP00000019859	ENSMUSG00000019715	Gle1	2	29.9354	29.9604	29.9479
ENSMUSP00000019862	ENSMUSG00000019718	L3hypdh	12	72.0734	72.0854	72.0794
ENSMUSP00000019882	ENSMUSG00000019738	Polr2i	7	30.2319	30.2334	30.2327
ENSMUSP00000019896	ENSMUSG00000019762	Iyd	10	3.54024	3.55488	3.54756
ENSMUSP00000019908	ENSMUSG00000019774	Mtrf1l	10	5.81189	5.82391	5.8179
ENSMUSP00000019911	ENSMUSG00000019777	Hdac2	10	36.9745	37.0019	36.9882
ENSMUSP00000019917	ENSMUSG00000019782	Rwdd1	10	33.9966	34.0196	34.0081
ENSMUSP00000019927	ENSMUSG00000019792	Trmt11	10	30.5342	30.6007	30.5675
ENSMUSP00000019937	ENSMUSG00000019802	Sec63	10	42.7615	42.8325	42.797
ENSMUSP00000019939	ENSMUSG00000019804	Snx3	10	42.502	42.5354	42.5187
ENSMUSP00000019945	ENSMUSG00000019809	Pex3	10	13.5238	13.5531	13.5385
ENSMUSP00000019950	ENSMUSG00000019814	Ltv1	10	13.1781	13.1932	13.1857
ENSMUSP00000019965	ENSMUSG00000019822	Smpd2	10	41.4856	41.4904	41.488
ENSMUSP00000019974	ENSMUSG00000019832	Rab32	10	10.545	10.5583	10.5516
ENSMUSP00000019977	ENSMUSG00000063428	Ddo	10	40.63	40.6818	40.6559
ENSMUSP00000019992	ENSMUSG00000019846	Lama4	10	38.9655	39.1102	39.0379
ENSMUSP00000020004	ENSMUSG00000019857	Asf1a	10	53.5968	53.6092	53.603
ENSMUSP00000020012	ENSMUSG00000019863	Qrsl1	10	43.8742	43.9017	43.888
ENSMUSP00000020022	ENSMUSG00000019872	Smpdl3a	10	57.7943	57.8118	57.8031
ENSMUSP00000020027	ENSMUSG00000019877	Serinc1	10	57.5158	57.5325	57.5242
ENSMUSP00000020034	ENSMUSG00000019883	Echdc1	10	29.3132	29.3475	29.3303
ENSMUSP00000020057	ENSMUSG00000019906	Lin7a	10	107.272	107.421	107.347
ENSMUSP00000020077	ENSMUSG00000019920	Lims1	10	58.3235	58.4247	58.3741
ENSMUSP00000020107	ENSMUSG00000019943	Atp2b1	10	98.9144	99.0261	98.9703
ENSMUSP00000020112	ENSMUSG00000019951	Uhrf1bp1l	10	89.745	89.8199	89.7824
ENSMUSP00000020123	ENSMUSG00000019961	Tmpo	10	91.1476	91.1813	91.1644
ENSMUSP00000020161	ENSMUSG00000019987	Arg1	10	24.9152	24.9275	24.9214
ENSMUSP00000020163	ENSMUSG00000019988	Nedd1	10	92.6847	92.7224	92.7036
ENSMUSP00000020169	ENSMUSG00000019989	Enpp3	10	24.7724	24.8428	24.8076
ENSMUSP00000020173	ENSMUSG00000019996	Map7	10	20.1485	20.2816	20.215
ENSMUSP00000020174	ENSMUSG00000019998	Stx7	10	24.1493	24.1902	24.1698
ENSMUSP00000020182	ENSMUSG00000020003	Pex7	10	19.8539	19.9077	19.8808
ENSMUSP00000020190	ENSMUSG00000020010	Vnn3	10	23.8515	23.8698	23.8607
ENSMUSP00000020203	ENSMUSG00000020018	Snrpf	10	93.583	93.5897	93.5864
ENSMUSP00000020208	ENSMUSG00000020021	Fgd6	10	94.036	94.1453	94.0907
ENSMUSP00000020217	ENSMUSG00000020029	Nudt4	10	95.547	95.5641	95.5556
ENSMUSP00000020223	ENSMUSG00000020034	Tcp11l2	10	84.5766	84.6144	84.5955
ENSMUSP00000020238	ENSMUSG00000020048	Hsp90b1	10	86.6902	86.7055	86.6979
ENSMUSP00000020241	ENSMUSG00000020051	Pah	10	87.5218	87.5841	87.553
ENSMUSP00000020248	ENSMUSG00000020056	Washc3	10	88.2011	88.2462	88.2236
ENSMUSP00000020257	ENSMUSG00000020063	Sirt1	10	63.319	63.3817	63.3504
ENSMUSP00000020262	ENSMUSG00000020072	Pbld2	10	63.0243	63.0588	63.0416
ENSMUSP00000020263	ENSMUSG00000020069	Hnrnph3	10	63.0147	63.0242	63.0194
ENSMUSP00000020266	ENSMUSG00000112129	Pbld1	10	63.0602	63.078	63.0691
ENSMUSP00000020270	ENSMUSG00000020076	Ddx50	10	62.6159	62.6512	62.6336
ENSMUSP00000020273	ENSMUSG00000020079	Supv3l1	10	62.4292	62.4497	62.4395
ENSMUSP00000020283	ENSMUSG00000020086	H2afy2	10	61.7387	61.7841	61.7614
ENSMUSP00000020284	ENSMUSG00000020087	Tysnd1	10	61.6955	61.7028	61.6991
ENSMUSP00000020285	ENSMUSG00000020088	Sar1a	10	61.6803	61.6933	61.6868
ENSMUSP00000020286	ENSMUSG00000020089	Ppa1	10	61.6486	61.6742	61.6614
ENSMUSP00000020289	ENSMUSG00000020092	Pald1	10	61.3197	61.3835	61.3516
ENSMUSP00000020298	ENSMUSG00000020098	Pcbd1	10	61.0893	61.0943	61.0918
ENSMUSP00000020311	ENSMUSG00000020111	Micu1	10	59.7025	59.8641	59.7833
ENSMUSP00000020312	ENSMUSG00000009647	Mcu	10	59.447	59.6167	59.5318
ENSMUSP00000020315	ENSMUSG00000020114	Cand1	10	119.199	119.24	119.22
ENSMUSP00000020316	ENSMUSG00000020115	Tbk1	10	121.546	121.587	121.567
ENSMUSP00000020317	ENSMUSG00000020116	Pno1	11	17.2032	17.2116	17.2074
ENSMUSP00000020329	ENSMUSG00000020122	Egfr	11	16.7522	16.9182	16.8352
ENSMUSP00000020339	ENSMUSG00000020130	Tbc1d15	10	115.198	115.251	115.225
ENSMUSP00000020343	ENSMUSG00000020132	Rab21	10	115.287	115.316	115.301
ENSMUSP00000020359	ENSMUSG00000020150	Gamt	10	80.2582	80.261	80.2596
ENSMUSP00000020372	ENSMUSG00000020163	Uqcr11	10	80.403	80.4068	80.4049
ENSMUSP00000020382	ENSMUSG00000020171	Yeats4	10	117.215	117.225	117.22
ENSMUSP00000020397	ENSMUSG00000020180	Snrpd3	10	75.5176	75.5374	75.5275
ENSMUSP00000020420	ENSMUSG00000020198	Ap3d1	10	80.707	80.7423	80.7246
ENSMUSP00000020440	ENSMUSG00000020219	Timm13	10	80.8995	80.901	80.9002
ENSMUSP00000020449	ENSMUSG00000020228	Helb	10	120.084	120.113	120.098
ENSMUSP00000020463	ENSMUSG00000020238	Ncln	10	81.4862	81.4964	81.4913
ENSMUSP00000020490	ENSMUSG00000020257	Wdr82	9	106.171	106.191	106.181
ENSMUSP00000020493	ENSMUSG00000020260	Pofut2	10	77.2592	77.2696	77.2644
ENSMUSP00000020496	ENSMUSG00000020262	Adarb1	10	77.2907	77.4183	77.3545
ENSMUSP00000020497	ENSMUSG00000020256	Aldh1l2	10	83.4874	83.5341	83.5108
ENSMUSP00000020500	ENSMUSG00000020263	Appl2	10	83.6	83.6487	83.6244
ENSMUSP00000020504	ENSMUSG00000020267	Hint1	11	54.8664	54.8705	54.8684
ENSMUSP00000020520	ENSMUSG00000020280	Pus10	11	23.6657	23.7329	23.6993
ENSMUSP00000020522	ENSMUSG00000020277	Pfkl	10	77.9869	78.0101	77.9985
ENSMUSP00000020523	ENSMUSG00000020283	Pex13	11	23.6465	23.666	23.6562
ENSMUSP00000020529	ENSMUSG00000020288	Ahsa2	11	23.4879	23.498	23.493
ENSMUSP00000020538	ENSMUSG00000020290	Xpo1	11	23.256	23.2982	23.2771
ENSMUSP00000020543	ENSMUSG00000020300	Cpeb4	11	31.8722	31.9356	31.9039
ENSMUSP00000020550	ENSMUSG00000020307	Cdc34	10	79.6822	79.6884	79.6853
ENSMUSP00000020578	ENSMUSG00000020328	Nudcd2	11	40.7337	40.74	40.7369
ENSMUSP00000020580	ENSMUSG00000020329	Polrmt	10	79.7361	79.7466	79.7414
ENSMUSP00000020586	ENSMUSG00000020334	Slc22a4	11	53.9831	54.0281	54.0056
ENSMUSP00000020608	ENSMUSG00000020349	Ppp2ca	11	52.0987	52.1278	52.1132
ENSMUSP00000020617	ENSMUSG00000020357	Flt4	11	49.6093	49.6527	49.631
ENSMUSP00000020625	ENSMUSG00000020359	Phykpl	11	51.5848	51.6045	51.5946
ENSMUSP00000020630	ENSMUSG00000020361	Hspa4	11	53.2598	53.3005	53.2801
ENSMUSP00000020634	ENSMUSG00000020366	Mapk9	11	49.8468	49.8864	49.8666
ENSMUSP00000020640	ENSMUSG00000020372	Rack1	11	48.8003	48.8064	48.8034
ENSMUSP00000020643	ENSMUSG00000020375	Rufy1	11	50.3893	50.4311	50.4102
ENSMUSP00000020649	ENSMUSG00000020380	Rad50	11	53.6495	53.7073	53.6784
ENSMUSP00000020653	ENSMUSG00000020386	Sar1b	11	51.7637	51.7919	51.7778
ENSMUSP00000020657	ENSMUSG00000020390	Ube2b	11	51.9855	52.0008	51.9931
ENSMUSP00000020673	ENSMUSG00000020402	Vdac1	11	52.3609	52.3894	52.3751
ENSMUSP00000020695	ENSMUSG00000020422	Tns3	11	8.43165	8.66454	8.54809
ENSMUSP00000020710	ENSMUSG00000020432	Tcn2	11	3.91719	3.93216	3.92468
ENSMUSP00000020741	ENSMUSG00000020457	Drg1	11	3.18736	3.26641	3.22689
ENSMUSP00000020749	ENSMUSG00000020459	Mtif2	11	29.5264	29.5453	29.5358
ENSMUSP00000020754	ENSMUSG00000020462	Cfap36	11	29.2215	29.2474	29.2345
ENSMUSP00000020756	ENSMUSG00000020464	Pnpt1	11	29.1307	29.1618	29.1463
ENSMUSP00000020759	ENSMUSG00000020467	Efemp1	11	28.8532	28.9267	28.89
ENSMUSP00000020769	ENSMUSG00000020476	Dbnl	11	5.78849	5.80096	5.79472
ENSMUSP00000020776	ENSMUSG00000020482	Ccdc117	11	5.52889	5.54219	5.53554
ENSMUSP00000020801	ENSMUSG00000020495	Smg8	11	87.0777	87.0868	87.0823
ENSMUSP00000020820	ENSMUSG00000020514	Mrpl22	11	58.1717	58.1796	58.1756
ENSMUSP00000020822	ENSMUSG00000020515	Cnot8	11	58.1042	58.1186	58.1114
ENSMUSP00000020831	ENSMUSG00000020523	Fam114a2	11	57.483	57.5186	57.5008
ENSMUSP00000020843	ENSMUSG00000020532	Acaca	11	84.1297	84.4017	84.2657
ENSMUSP00000020846	ENSMUSG00000020538	Srebf1	11	60.1991	60.2226	60.2108
ENSMUSP00000020849	ENSMUSG00000020541	Tom1l1	11	90.6435	90.6884	90.6659
ENSMUSP00000020851	ENSMUSG00000020544	Cox11	11	90.6382	90.6449	90.6416
ENSMUSP00000020856	ENSMUSG00000020547	Bzw2	12	36.0918	36.1581	36.125
ENSMUSP00000020864	ENSMUSG00000020553	Pctp	11	89.9827	90.0029	89.9928
ENSMUSP00000020886	ENSMUSG00000020572	Nampt	12	32.8195	32.8533	32.8364
ENSMUSP00000020904	ENSMUSG00000020580	Rock2	12	16.8949	16.9878	16.9414
ENSMUSP00000020911	ENSMUSG00000020592	Sdc1	12	8.77132	8.79372	8.78252
ENSMUSP00000020927	ENSMUSG00000020605	Hs1bp3	12	8.31343	8.34382	8.32863
ENSMUSP00000020930	ENSMUSG00000020611	Gna13	11	109.363	109.401	109.382
ENSMUSP00000020938	ENSMUSG00000020614	Fam20a	11	109.67	109.722	109.696
ENSMUSP00000020947	ENSMUSG00000020621	Rdh14	12	10.3908	10.3956	10.3932
ENSMUSP00000020948	ENSMUSG00000020620	Abca8b	11	109.932	109.996	109.964
ENSMUSP00000020949	ENSMUSG00000020623	Map2k6	11	110.399	110.526	110.462
ENSMUSP00000020954	ENSMUSG00000020628	Trappc12	12	28.6906	28.7505	28.7205
ENSMUSP00000020957	ENSMUSG00000020629	Adi1	12	28.6752	28.6822	28.6787
ENSMUSP00000020969	ENSMUSG00000020638	Cmpk2	12	26.4692	26.4798	26.4745
ENSMUSP00000020979	ENSMUSG00000020650	Bcap29	12	31.591	31.6347	31.6128
ENSMUSP00000021001	ENSMUSG00000020671	Rab10	12	3.24743	3.30997	3.2787
ENSMUSP00000021004	ENSMUSG00000020672	Sntg2	12	30.1745	30.3734	30.2739
ENSMUSP00000021018	ENSMUSG00000020680	Taf15	11	83.4731	83.5067	83.4899
ENSMUSP00000021028	ENSMUSG00000020689	Itgb3	11	104.608	104.67	104.639
ENSMUSP00000021030	ENSMUSG00000020691	Mettl2	11	105.126	105.14	105.133
ENSMUSP00000021039	ENSMUSG00000020697	Lig3	11	82.7811	82.8043	82.7927
ENSMUSP00000021040	ENSMUSG00000020698	Cct6b	11	82.7193	82.7643	82.7418
ENSMUSP00000021046	ENSMUSG00000020705	Ddx42	11	106.217	106.249	106.233
ENSMUSP00000021048	ENSMUSG00000020706	Ftsj3	11	106.249	106.256	106.253
ENSMUSP00000021049	ENSMUSG00000020708	Psmc5	11	106.256	106.263	106.26
ENSMUSP00000021050	ENSMUSG00000020709	Adap2	11	80.1541	80.179	80.1665
ENSMUSP00000021052	ENSMUSG00000078619	Smarcd2	11	106.263	106.273	106.268
ENSMUSP00000021060	ENSMUSG00000020718	Polg2	11	106.768	106.78	106.774
ENSMUSP00000021062	ENSMUSG00000020719	Ddx5	11	106.78	106.789	106.785
ENSMUSP00000021063	ENSMUSG00000020720	Psmd12	11	107.479	107.504	107.492
ENSMUSP00000021077	ENSMUSG00000020733	Slc9a3r1	11	115.163	115.181	115.172
ENSMUSP00000021078	ENSMUSG00000018861	Fdxr	11	115.268	115.277	115.273
ENSMUSP00000021082	ENSMUSG00000020736	Nt5c	11	115.49	115.492	115.491
ENSMUSP00000021085	ENSMUSG00000020739	Nup85	11	115.564	115.584	115.574
ENSMUSP00000021091	ENSMUSG00000020745	Pafah1b1	11	74.6739	74.7247	74.6993
ENSMUSP00000021114	ENSMUSG00000020766	Galk1	11	116.008	116.013	116.011
ENSMUSP00000021119	ENSMUSG00000020774	Aspa	11	73.305	73.3296	73.3173
ENSMUSP00000021133	ENSMUSG00000020780	Srp68	11	116.245	116.274	116.26
ENSMUSP00000021135	ENSMUSG00000020783	Ncbp3	11	73.0478	73.0893	73.0686
ENSMUSP00000021147	ENSMUSG00000020792	Exoc7	11	116.288	116.307	116.298
ENSMUSP00000021148	ENSMUSG00000020794	Ube2g1	11	72.6073	72.6865	72.6469
ENSMUSP00000021158	ENSMUSG00000020803	Txndc17	11	72.2075	72.21	72.2088
ENSMUSP00000021166	ENSMUSG00000020810	Cygb	11	116.646	116.654	116.65
ENSMUSP00000021170	ENSMUSG00000020814	Mxra7	11	116.803	116.828	116.816
ENSMUSP00000021183	ENSMUSG00000020832	Eral1	11	78.0734	78.0804	78.0769
ENSMUSP00000021187	ENSMUSG00000020834	Dhrs13	11	78.0323	78.0379	78.0351
ENSMUSP00000021197	ENSMUSG00000020840	Blmh	11	76.9248	76.9874	76.9561
ENSMUSP00000021201	ENSMUSG00000020841	Cpd	11	76.7784	76.847	76.8127
ENSMUSP00000021226	ENSMUSG00000020863	Luc7l3	11	94.2879	94.322	94.3049
ENSMUSP00000021239	ENSMUSG00000020869	Lrrc59	11	94.6298	94.6452	94.6375
ENSMUSP00000021249	ENSMUSG00000020877	Scrn2	11	97.0299	97.034	97.0319
ENSMUSP00000021282	ENSMUSG00000020899	Pfas	11	68.9857	69.0085	68.9971
ENSMUSP00000021285	ENSMUSG00000020903	Stx8	11	67.9662	68.2071	68.0867
ENSMUSP00000021297	ENSMUSG00000020922	Lsm12	11	102.162	102.185	102.174
ENSMUSP00000021313	ENSMUSG00000020935	Dcakd	11	102.994	103.028	103.011
ENSMUSP00000021314	ENSMUSG00000020936	Nmt1	11	103.028	103.069	103.049
ENSMUSP00000021329	ENSMUSG00000020946	Gosr2	11	103.677	103.698	103.687
ENSMUSP00000021332	ENSMUSG00000020949	Fkbp3	12	65.0624	65.074	65.0682
ENSMUSP00000021335	ENSMUSG00000020952	Scfd1	12	51.3775	51.4501	51.4138
ENSMUSP00000021339	ENSMUSG00000020956	Dtd2	12	51.9883	52.0065	51.9974
ENSMUSP00000021345	ENSMUSG00000020962	Gtf2a1	12	91.5553	91.5905	91.5729
ENSMUSP00000021347	ENSMUSG00000020964	Sel1l	12	91.806	91.8492	91.8276
ENSMUSP00000021362	ENSMUSG00000020978	Klhdc2	12	69.2967	69.3107	69.3037
ENSMUSP00000021368	ENSMUSG00000020982	Nemf	12	69.3105	69.3572	69.3338
ENSMUSP00000021370	ENSMUSG00000020988	L2hgdh	12	69.6904	69.7249	69.7077
ENSMUSP00000021375	ENSMUSG00000020986	Sec23a	12	58.9584	59.012	58.9852
ENSMUSP00000021379	ENSMUSG00000060121	Gemin2	12	59.0134	59.0285	59.0209
ENSMUSP00000021380	ENSMUSG00000020993	Trappc6b	12	59.0431	59.0615	59.0523
ENSMUSP00000021381	ENSMUSG00000020994	Pnn	12	59.0669	59.074	59.0704
ENSMUSP00000021390	ENSMUSG00000021003	Galc	12	98.2023	98.2595	98.2309
ENSMUSP00000021405	ENSMUSG00000021018	Polr2h	16	20.7177	20.7223	20.72
ENSMUSP00000021406	ENSMUSG00000062198	2700097O09Rik	12	55.0457	55.0801	55.0629
ENSMUSP00000021411	ENSMUSG00000021023	1110008L16Rik	12	55.2996	55.3825	55.3411
ENSMUSP00000021412	ENSMUSG00000021024	Psma6	12	55.3842	55.4185	55.4013
ENSMUSP00000021424	ENSMUSG00000021036	Sptlc2	12	87.3051	87.3884	87.3467
ENSMUSP00000021425	ENSMUSG00000021037	Ahsa1	12	87.2665	87.274	87.2702
ENSMUSP00000021428	ENSMUSG00000021039	Snw1	12	87.4491	87.4723	87.4607
ENSMUSP00000021443	ENSMUSG00000021048	Mthfd1	12	76.2553	76.3198	76.2876
ENSMUSP00000021447	ENSMUSG00000021051	Ppp2r5e	12	75.4509	75.5962	75.5236
ENSMUSP00000021450	ENSMUSG00000021054	Sgpp1	12	75.7142	75.7357	75.725
ENSMUSP00000021458	ENSMUSG00000021061	Sptb	12	76.5805	76.7105	76.6455
ENSMUSP00000021471	ENSMUSG00000021072	Tmx1	12	70.4531	70.468	70.4606
ENSMUSP00000021479	ENSMUSG00000021076	Actr10	12	70.9379	70.9647	70.9513
ENSMUSP00000021486	ENSMUSG00000021079	Timm9	12	71.1232	71.1367	71.1299
ENSMUSP00000021506	ENSMUSG00000021091	Serpina3n	12	104.407	104.414	104.411
ENSMUSP00000021514	ENSMUSG00000021096	Ppm1a	12	72.7575	72.7998	72.7786
ENSMUSP00000021522	ENSMUSG00000021102	Glrx5	12	105.033	105.043	105.038
ENSMUSP00000021523	ENSMUSG00000021103	Mnat1	12	73.1237	73.274	73.1989
ENSMUSP00000021536	ENSMUSG00000021114	Atp6v1d	12	78.8407	78.8616	78.8512
ENSMUSP00000021539	ENSMUSG00000021115	Vrk1	12	106.01	106.077	106.044
ENSMUSP00000021547	ENSMUSG00000066440	Zfyve26	12	79.2323	79.2963	79.2643
ENSMUSP00000021552	ENSMUSG00000021127	Zfp36l1	12	80.1078	80.113	80.1104
ENSMUSP00000021554	ENSMUSG00000015143	Actn1	12	80.1675	80.2604	80.214
ENSMUSP00000021572	ENSMUSG00000021147	Wdr37	13	8.80297	8.87191	8.83744
ENSMUSP00000021595	ENSMUSG00000021178	Psmc1	12	100.11	100.123	100.117
ENSMUSP00000021605	ENSMUSG00000021188	Trip11	12	101.834	101.913	101.874
ENSMUSP00000021606	ENSMUSG00000021189	Atxn3	12	101.919	101.958	101.939
ENSMUSP00000021614	ENSMUSG00000021196	Pfkp	13	6.57977	6.64878	6.61427
ENSMUSP00000021630	ENSMUSG00000021210	Akr1c6	13	4.43431	4.45788	4.44609
ENSMUSP00000021632	ENSMUSG00000021211	Akr1c12	13	4.26818	4.27943	4.2738
ENSMUSP00000021634	ENSMUSG00000021213	Akr1c13	13	4.19115	4.2056	4.19837
ENSMUSP00000021635	ENSMUSG00000021214	Akr1c18	13	4.13262	4.15065	4.14163
ENSMUSP00000021639	ENSMUSG00000021216	Tubal3	13	3.91827	3.93528	3.92678
ENSMUSP00000021647	ENSMUSG00000021224	Numb	12	83.794	83.9219	83.858
ENSMUSP00000021649	ENSMUSG00000021226	Acot2	12	83.9879	83.9939	83.9909
ENSMUSP00000021652	ENSMUSG00000052392	Acot4	12	84.0384	84.0486	84.0435
ENSMUSP00000021653	ENSMUSG00000021228	Acot3	12	84.0521	84.0604	84.0563
ENSMUSP00000021661	ENSMUSG00000021235	Coq6	12	84.3617	84.3738	84.3677
ENSMUSP00000021666	ENSMUSG00000021240	Abcd4	12	84.6015	84.6174	84.6094
ENSMUSP00000021667	ENSMUSG00000021241	Isca2	12	84.7733	84.7751	84.7742
ENSMUSP00000021668	ENSMUSG00000021242	Npc2	12	84.7546	84.7732	84.7639
ENSMUSP00000021670	ENSMUSG00000021244	Ylpm1	12	84.9963	85.0705	85.0334
ENSMUSP00000021676	ENSMUSG00000021252	Erg28	12	85.8154	85.8246	85.82
ENSMUSP00000021684	ENSMUSG00000021259	Cyp46a1	12	108.334	108.362	108.348
ENSMUSP00000021689	ENSMUSG00000021262	Evl	12	108.555	108.689	108.622
ENSMUSP00000021692	ENSMUSG00000021264	Yy1	12	108.793	108.82	108.807
ENSMUSP00000021714	ENSMUSG00000021286	Zfyve21	12	111.814	111.832	111.823
ENSMUSP00000021719	ENSMUSG00000021290	2010107E04Rik	12	111.961	111.967	111.964
ENSMUSP00000021726	ENSMUSG00000011148	Adssl1	12	112.62	112.641	112.631
ENSMUSP00000021769	ENSMUSG00000021336	Slc17a4	13	23.8959	23.915	23.9054
ENSMUSP00000021773	ENSMUSG00000021340	Gpld1	13	24.9432	24.9925	24.9678
ENSMUSP00000021785	ENSMUSG00000021357	Exoc2	13	30.8139	30.9741	30.894
ENSMUSP00000021790	ENSMUSG00000021361	Tmem14c	13	41.0163	41.0226	41.0194
ENSMUSP00000021793	ENSMUSG00000021364	Elovl2	13	41.1824	41.2204	41.2014
ENSMUSP00000021800	ENSMUSG00000021371	Mcur1	13	43.5384	43.5602	43.5493
ENSMUSP00000021803	ENSMUSG00000021374	Nup153	13	46.6799	46.7279	46.7039
ENSMUSP00000021806	ENSMUSG00000021376	Tpmt	13	47.0225	47.0447	47.0336
ENSMUSP00000021807	ENSMUSG00000021377	Dek	13	47.0848	47.1062	47.0955
ENSMUSP00000021822	ENSMUSG00000021390	Ogn	13	49.608	49.6245	49.6163
ENSMUSP00000021824	ENSMUSG00000021392	Nol8	13	49.6531	49.679	49.666
ENSMUSP00000021832	ENSMUSG00000021400	Wrnip1	13	32.802	32.8226	32.8123
ENSMUSP00000021853	ENSMUSG00000021416	Eci3	13	34.9466	34.9638	34.9552
ENSMUSP00000021864	ENSMUSG00000021427	Ssr1	13	37.9666	37.9942	37.9804
ENSMUSP00000021866	ENSMUSG00000021428	Riok1	13	38.037	38.0614	38.0492
ENSMUSP00000021907	ENSMUSG00000021456	Fbp2	13	62.8369	62.8584	62.8476
ENSMUSP00000021913	ENSMUSG00000021460	Auh	13	52.8351	52.9297	52.8824
ENSMUSP00000021920	ENSMUSG00000021468	Sptlc1	13	53.3327	53.3774	53.3551
ENSMUSP00000021929	ENSMUSG00000021476	Habp4	13	64.1618	64.1865	64.1742
ENSMUSP00000021930	ENSMUSG00000021474	Sfxn1	13	54.0719	54.1083	54.0901
ENSMUSP00000021933	ENSMUSG00000021477	Ctsl	13	64.3593	64.3709	64.3651
ENSMUSP00000021940	ENSMUSG00000021484	Lman2	13	55.3438	55.3628	55.3533
ENSMUSP00000021948	ENSMUSG00000021492	F12	13	55.418	55.4268	55.4224
ENSMUSP00000021950	ENSMUSG00000034675	Dbn1	13	55.4734	55.4881	55.4808
ENSMUSP00000021958	ENSMUSG00000021496	Pcbd2	13	55.7274	55.7768	55.7521
ENSMUSP00000021959	ENSMUSG00000021497	Txndc15	13	55.7146	55.7262	55.7204
ENSMUSP00000021990	ENSMUSG00000021518	Ptdss1	13	66.9328	66.9984	66.9656
ENSMUSP00000021993	ENSMUSG00000021520	Uqcrb	13	66.9006	66.9054	66.903
ENSMUSP00000022009	ENSMUSG00000021537	Cetn3	13	81.7831	81.7972	81.7901
ENSMUSP00000022032	ENSMUSG00000021550	2210016F16Rik	13	58.3798	58.3852	58.3825
ENSMUSP00000022038	ENSMUSG00000021555	Naa35	13	59.5853	59.6359	59.6106
ENSMUSP00000022039	ENSMUSG00000021556	Golm1	13	59.6346	59.6758	59.6552
ENSMUSP00000022057	ENSMUSG00000021573	Tppp	13	74.0094	74.0358	74.0226
ENSMUSP00000022060	ENSMUSG00000021576	Pdcd6	13	74.3035	74.3176	74.3105
ENSMUSP00000022062	ENSMUSG00000021577	Sdha	13	74.3223	74.3503	74.3363
ENSMUSP00000022063	ENSMUSG00000021578	Ccdc127	13	74.3503	74.3658	74.358
ENSMUSP00000022082	ENSMUSG00000021591	Glrx	13	75.8399	75.8502	75.845
ENSMUSP00000022099	ENSMUSG00000021608	Lpcat1	13	73.4672	73.5164	73.4918
ENSMUSP00000022102	ENSMUSG00000021610	Clptm1l	13	73.604	73.6206	73.6123
ENSMUSP00000022115	ENSMUSG00000021615	Xrcc4	13	89.774	90.0896	89.9318
ENSMUSP00000022120	ENSMUSG00000021620	Acot12	13	91.7415	91.7861	91.7638
ENSMUSP00000022135	ENSMUSG00000078941	Ak6	13	100.651	100.666	100.659
ENSMUSP00000022140	ENSMUSG00000021638	Ocln	13	100.497	100.553	100.525
ENSMUSP00000022147	ENSMUSG00000021645	Smn1	13	100.125	100.138	100.131
ENSMUSP00000022148	ENSMUSG00000021646	Mccc2	13	99.9485	100.016	99.9821
ENSMUSP00000022153	ENSMUSG00000021650	Ptcd2	13	99.3196	99.3447	99.3322
ENSMUSP00000022163	ENSMUSG00000021660	Btf3	13	98.3099	98.317	98.3135
ENSMUSP00000022169	ENSMUSG00000021665	Hexb	13	97.1763	97.1984	97.1873
ENSMUSP00000022176	ENSMUSG00000021670	Hmgcr	13	96.649	96.6709	96.66
ENSMUSP00000022196	ENSMUSG00000021686	Ap3b1	13	94.359	94.5663	94.4626
ENSMUSP00000022197	ENSMUSG00000021687	Scamp1	13	94.2013	94.2859	94.2436
ENSMUSP00000022203	ENSMUSG00000021692	Dimt1	13	106.947	106.96	106.954
ENSMUSP00000022217	ENSMUSG00000021706	Zfyve16	13	92.4871	92.5309	92.509
ENSMUSP00000022218	ENSMUSG00000021707	Dhfr	13	92.3547	92.3891	92.3719
ENSMUSP00000022224	ENSMUSG00000021711	Trappc13	13	104.142	104.178	104.16
ENSMUSP00000022226	ENSMUSG00000021713	Ppwd1	13	104.205	104.229	104.217
ENSMUSP00000022228	ENSMUSG00000021715	Cwc27	13	104.631	104.817	104.724
ENSMUSP00000022245	ENSMUSG00000021731	Mrps30	13	118.378	118.387	118.383
ENSMUSP00000022256	ENSMUSG00000021737	Psmd6	14	14.1122	14.121	14.1166
ENSMUSP00000022264	ENSMUSG00000021745	Ptprg	14	11.5535	12.242	11.8978
ENSMUSP00000022268	ENSMUSG00000021748	Pdhb	14	8.166	8.17303	8.16951
ENSMUSP00000022281	ENSMUSG00000016018	Skiv2l2	13	112.867	112.927	112.897
ENSMUSP00000022286	ENSMUSG00000021764	Ndufs4	13	114.288	114.388	114.338
ENSMUSP00000022293	ENSMUSG00000021771	Vdac2	14	21.8252	21.8459	21.8356
ENSMUSP00000022296	ENSMUSG00000021774	Ube2e1	14	18.2827	18.3319	18.3073
ENSMUSP00000022310	ENSMUSG00000021785	Ngly1	14	16.2493	16.3119	16.2806
ENSMUSP00000022322	ENSMUSG00000021794	Glud1	14	34.3107	34.3453	34.328
ENSMUSP00000022340	ENSMUSG00000021806	Nid2	14	19.7513	19.8118	19.7815
ENSMUSP00000022341	ENSMUSG00000021807	Rtraf	14	19.8114	19.8238	19.8176
ENSMUSP00000022344	ENSMUSG00000021810	Ecd	14	20.3199	20.3481	20.334
ENSMUSP00000022345	ENSMUSG00000021811	Dnajc9	14	20.3846	20.3889	20.3868
ENSMUSP00000022358	ENSMUSG00000021819	Zswim8	14	20.7076	20.7236	20.7156
ENSMUSP00000022369	ENSMUSG00000021823	Vcl	14	20.9294	21.0337	20.9815
ENSMUSP00000022378	ENSMUSG00000021831	Ero1l	14	45.2831	45.3188	45.3009
ENSMUSP00000022380	ENSMUSG00000021832	Psmc6	14	45.3298	45.3497	45.3397
ENSMUSP00000022391	ENSMUSG00000021843	Ktn1	14	47.6484	47.7399	47.6942
ENSMUSP00000022416	ENSMUSG00000021866	Anxa11	14	25.8422	25.8868	25.8645
ENSMUSP00000022419	ENSMUSG00000021868	Ppif	14	25.6942	25.7005	25.6973
ENSMUSP00000022428	ENSMUSG00000021876	Rnase4	14	51.0911	51.1062	51.0986
ENSMUSP00000022429	ENSMUSG00000021877	Arf4	14	26.6381	26.6651	26.6516
ENSMUSP00000022446	ENSMUSG00000021890	Eaf1	14	31.4944	31.5099	31.5021
ENSMUSP00000022450	ENSMUSG00000040651	Fam208a	14	27.4288	27.4836	27.4562
ENSMUSP00000022451	ENSMUSG00000021893	Capn7	14	31.3366	31.372	31.3543
ENSMUSP00000022462	ENSMUSG00000021906	Oxnad1	14	32.0854	32.1032	32.0943
ENSMUSP00000022469	ENSMUSG00000021910	Nisch	14	31.1709	31.2169	31.1939
ENSMUSP00000022470	ENSMUSG00000021911	Parg	14	32.2019	32.2976	32.2497
ENSMUSP00000022496	ENSMUSG00000021929	Kpna3	14	61.3652	61.4399	61.4025
ENSMUSP00000022497	ENSMUSG00000021930	Spryd7	14	61.532	61.5569	61.5444
ENSMUSP00000022504	ENSMUSG00000021936	Mapk8	14	33.3779	33.4472	33.4125
ENSMUSP00000022507	ENSMUSG00000021938	Pspc1	14	56.7207	56.7783	56.7495
ENSMUSP00000022517	ENSMUSG00000021947	Cryl1	14	57.275	57.3985	57.3368
ENSMUSP00000022518	ENSMUSG00000021951	Eef1akmt1	14	57.5496	57.5716	57.5606
ENSMUSP00000022529	ENSMUSG00000021957	Tkt	14	30.5484	30.5747	30.5615
ENSMUSP00000022535	ENSMUSG00000021962	Dcp1a	14	30.4795	30.5271	30.5033
ENSMUSP00000022538	ENSMUSG00000021967	Mrpl57	14	57.8262	57.8293	57.8278
ENSMUSP00000022543	ENSMUSG00000021973	Micu2	14	57.9163	57.9993	57.9578
ENSMUSP00000022551	ENSMUSG00000035469	Rcbtb1	14	59.2012	59.2373	59.2192
ENSMUSP00000022553	ENSMUSG00000021981	Cab39l	14	59.441	59.5858	59.5134
ENSMUSP00000022576	ENSMUSG00000021999	Cpb2	14	75.2423	75.2836	75.2629
ENSMUSP00000022585	ENSMUSG00000022008	Gpalpp1	14	76.0862	76.1108	76.0985
ENSMUSP00000022590	ENSMUSG00000022013	Dnajc15	14	77.8207	77.8751	77.8479
ENSMUSP00000022597	ENSMUSG00000022020	Naa16	14	79.3253	79.3908	79.358
ENSMUSP00000022600	ENSMUSG00000022022	Mtrf1	14	79.3978	79.4236	79.4107
ENSMUSP00000022601	ENSMUSG00000022023	Wbp4	14	79.4599	79.4815	79.4707
ENSMUSP00000022609	ENSMUSG00000022031	Elp3	14	65.5304	65.5931	65.5618
ENSMUSP00000022614	ENSMUSG00000022035	Ccdc25	14	65.8373	65.8666	65.852
ENSMUSP00000022616	ENSMUSG00000022037	Clu	14	65.9685	65.9815	65.975
ENSMUSP00000022629	ENSMUSG00000022048	Dpysl2	14	66.8029	66.8687	66.8358
ENSMUSP00000022634	ENSMUSG00000022051	Bnip3l	14	66.9852	67.0089	66.9971
ENSMUSP00000022680	ENSMUSG00000022089	Bin3	14	70.1001	70.1382	70.1192
ENSMUSP00000022682	ENSMUSG00000022091	Sorbs3	14	70.1805	70.212	70.1962
ENSMUSP00000022693	ENSMUSG00000022098	Bmp1	14	70.4746	70.5202	70.4974
ENSMUSP00000022704	ENSMUSG00000022108	Itm2b	14	73.3622	73.3853	73.3738
ENSMUSP00000022721	ENSMUSG00000022125	Cln5	14	103.07	103.078	103.074
ENSMUSP00000022734	ENSMUSG00000022136	Dnajc3	14	118.938	118.982	118.96
ENSMUSP00000022749	ENSMUSG00000022149	C9	15	6.44533	6.49875	6.47204
ENSMUSP00000022751	ENSMUSG00000022151	Ttc33	15	5.18553	5.21834	5.20193
ENSMUSP00000022765	ENSMUSG00000022159	Rab2b	14	52.2618	52.2795	52.2707
ENSMUSP00000022766	ENSMUSG00000016831	Tox4	14	52.2791	52.2964	52.2878
ENSMUSP00000022767	ENSMUSG00000022160	Mettl3	14	52.2948	52.3051	52.3
ENSMUSP00000022781	ENSMUSG00000022174	Dad1	14	54.2355	54.2541	54.2448
ENSMUSP00000022791	ENSMUSG00000022184	Fbxo4	15	3.96544	3.97957	3.97251
ENSMUSP00000022803	ENSMUSG00000022193	Psmb5	14	54.6141	54.618	54.6161
ENSMUSP00000022808	ENSMUSG00000022194	Pabpn1	14	54.8925	54.8982	54.8953
ENSMUSP00000022815	ENSMUSG00000022204	Ngdn	14	55.0155	55.0241	55.0198
ENSMUSP00000022821	ENSMUSG00000022210	Dhrs4	14	55.4788	55.4903	55.4845
ENSMUSP00000022828	ENSMUSG00000022217	Emc9	14	55.5815	55.5853	55.5834
ENSMUSP00000022830	ENSMUSG00000022221	Ripk3	14	55.785	55.7889	55.7869
ENSMUSP00000022831	ENSMUSG00000047153	Khnyn	14	55.8849	55.8988	55.8919
ENSMUSP00000022842	ENSMUSG00000022234	Cct5	15	31.5908	31.6018	31.5963
ENSMUSP00000022849	ENSMUSG00000022241	Tars	15	11.3823	11.3997	11.391
ENSMUSP00000022855	ENSMUSG00000022247	Brix1	15	10.4748	10.4859	10.4804
ENSMUSP00000022858	ENSMUSG00000089678	Agxt2	15	10.3585	10.4102	10.3843
ENSMUSP00000022861	ENSMUSG00000072664	Ugt3a1	15	9.27689	9.31503	9.29596
ENSMUSP00000022865	ENSMUSG00000022255	Mtdh	15	34.0827	34.1456	34.1142
ENSMUSP00000022881	ENSMUSG00000022270	Retreg1	15	25.8432	25.9737	25.9084
ENSMUSP00000022904	ENSMUSG00000022295	Atp6v1c1	15	38.6619	38.6924	38.6772
ENSMUSP00000022908	ENSMUSG00000022299	Slc25a32	15	39.0912	39.1127	39.102
ENSMUSP00000022925	ENSMUSG00000022312	Eif3h	15	51.7866	51.8655	51.826
ENSMUSP00000022927	ENSMUSG00000022314	Rad21	15	51.9622	51.9917	51.977
ENSMUSP00000022946	ENSMUSG00000022323	Rida	15	34.484	34.4953	34.4896
ENSMUSP00000022954	ENSMUSG00000022332	Khdrbs3	15	68.9284	69.0935	69.011
ENSMUSP00000022960	ENSMUSG00000022336	Eif3e	15	43.2501	43.2827	43.2664
ENSMUSP00000022962	ENSMUSG00000022337	Emc2	15	43.4772	43.5278	43.5025
ENSMUSP00000022964	ENSMUSG00000022339	Ebag9	15	44.6192	44.6415	44.6303
ENSMUSP00000022976	ENSMUSG00000022350	Washc5	15	59.332	59.3742	59.3531
ENSMUSP00000022977	ENSMUSG00000022351	Sqle	15	59.3151	59.3312	59.3231
ENSMUSP00000022980	ENSMUSG00000022354	Ndufb9	15	58.9338	58.9395	58.9366
ENSMUSP00000022993	ENSMUSG00000022365	Derl1	15	57.8695	57.8924	57.881
ENSMUSP00000023019	ENSMUSG00000022386	Trmu	15	85.8793	85.8974	85.8884
ENSMUSP00000023040	ENSMUSG00000022404	Slc25a17	15	81.3189	81.3608	81.3398
ENSMUSP00000023043	ENSMUSG00000022407	Adsl	15	80.9485	80.9709	80.9597
ENSMUSP00000023050	ENSMUSG00000022414	Tab1	15	80.1332	80.1617	80.1474
ENSMUSP00000023062	ENSMUSG00000022427	Tomm22	15	79.6709	79.6729	79.6719
ENSMUSP00000023071	ENSMUSG00000022437	Samm50	15	84.1922	84.2143	84.2033
ENSMUSP00000023072	ENSMUSG00000022438	Parvb	15	84.232	84.3157	84.2739
ENSMUSP00000023083	ENSMUSG00000061740	Cyp2d22	15	82.3705	82.3803	82.3754
ENSMUSP00000023085	ENSMUSG00000022450	Ndufa6	15	82.3501	82.3543	82.3522
ENSMUSP00000023087	ENSMUSG00000022451	Twf1	15	94.578	94.5899	94.5839
ENSMUSP00000023088	ENSMUSG00000022453	Naga	15	82.3295	82.3388	82.3342
ENSMUSP00000023104	ENSMUSG00000022466	Rpap3	15	97.6751	97.7058	97.6905
ENSMUSP00000023116	ENSMUSG00000022477	Aco2	15	81.8723	81.9151	81.8937
ENSMUSP00000023117	ENSMUSG00000061360	Phf5a	15	81.8653	81.8719	81.8686
ENSMUSP00000023128	ENSMUSG00000000555	Itga5	15	103.344	103.367	103.356
ENSMUSP00000023146	ENSMUSG00000022503	Nubp1	16	10.4119	10.4244	10.4182
ENSMUSP00000023165	ENSMUSG00000022521	Crebbp	16	4.08133	4.214	4.14766
ENSMUSP00000023191	ENSMUSG00000022540	Rogdi	16	5.00873	5.01355	5.01114
ENSMUSP00000023203	ENSMUSG00000022546	Gpt	15	76.6968	76.6997	76.6982
ENSMUSP00000023210	ENSMUSG00000022551	Cyc1	15	76.3435	76.3459	76.3447
ENSMUSP00000023211	ENSMUSG00000022552	Sharpin	15	76.347	76.3511	76.3491
ENSMUSP00000023213	ENSMUSG00000022554	Hgh1	15	76.3689	76.3714	76.3702
ENSMUSP00000023214	ENSMUSG00000022555	Dgat1	15	76.502	76.512	76.507
ENSMUSP00000023217	ENSMUSG00000022557	Bop1	15	76.453	76.4773	76.4651
ENSMUSP00000023221	ENSMUSG00000022561	Gpaa1	15	76.3312	76.3349	76.3331
ENSMUSP00000023226	ENSMUSG00000022565	Plec	15	76.171	76.2326	76.2018
ENSMUSP00000023231	ENSMUSG00000022570	Tsta3	15	75.9247	75.9297	75.9272
ENSMUSP00000023237	ENSMUSG00000022574	Naprt	15	75.891	75.8945	75.8927
ENSMUSP00000023238	ENSMUSG00000022575	Gsdmd	15	75.8623	75.8674	75.8649
ENSMUSP00000023269	ENSMUSG00000098274	Rpl24	16	55.9663	55.9714	55.9689
ENSMUSP00000023270	ENSMUSG00000022604	Cep97	16	55.8999	55.9349	55.9174
ENSMUSP00000023282	ENSMUSG00000022613	Miox	15	89.3344	89.337	89.3357
ENSMUSP00000023283	ENSMUSG00000022614	Lmf2	15	89.351	89.3557	89.3533
ENSMUSP00000023285	ENSMUSG00000022615	Tymp	15	89.3719	89.377	89.3745
ENSMUSP00000023289	ENSMUSG00000022617	Chkb	15	89.4164	89.4299	89.4232
ENSMUSP00000023312	ENSMUSG00000022636	Alcam	16	52.249	52.4541	52.3515
ENSMUSP00000023334	ENSMUSG00000022656	Nectin3	16	46.3877	46.4985	46.4431
ENSMUSP00000023343	ENSMUSG00000022663	Atg3	16	45.1588	45.1885	45.1737
ENSMUSP00000023352	ENSMUSG00000022672	Prkdc	16	15.6379	15.8422	15.7401
ENSMUSP00000023353	ENSMUSG00000022673	Mcm4	16	15.6239	15.6374	15.6306
ENSMUSP00000023359	ENSMUSG00000022678	Nde1	16	14.1633	14.1929	14.1781
ENSMUSP00000023361	ENSMUSG00000022680	Pdxdc1	16	13.8331	13.9031	13.8681
ENSMUSP00000023362	ENSMUSG00000022681	Ntan1	16	13.8193	13.8355	13.8274
ENSMUSP00000023365	ENSMUSG00000022684	Bfar	16	13.6719	13.7036	13.6877
ENSMUSP00000023387	ENSMUSG00000022704	Qtrt2	16	43.8614	43.9268	43.8941
ENSMUSP00000023391	ENSMUSG00000022706	Mrpl40	16	18.872	18.8768	18.8744
ENSMUSP00000023393	ENSMUSG00000022707	Gbe1	16	70.3139	70.5697	70.4418
ENSMUSP00000023396	ENSMUSG00000022711	Pmm2	16	8.63767	8.65753	8.6476
ENSMUSP00000023407	ENSMUSG00000022724	Riox2	16	59.4718	59.4925	59.4821
ENSMUSP00000023426	ENSMUSG00000022744	Cldnd1	16	58.7279	58.7343	58.7311
ENSMUSP00000023431	ENSMUSG00000022749	Tbc1d23	16	57.1689	57.2315	57.2002
ENSMUSP00000023432	ENSMUSG00000022751	Nit2	16	57.1567	57.1673	57.162
ENSMUSP00000023449	ENSMUSG00000022765	Snap29	16	17.406	17.4308	17.4184
ENSMUSP00000023453	ENSMUSG00000022769	Sdf2l1	16	17.1301	17.1324	17.1313
ENSMUSP00000023455	ENSMUSG00000022771	Ppil2	16	17.0866	17.1113	17.0989
ENSMUSP00000023460	ENSMUSG00000022774	Ncbp2	16	31.9485	31.9618	31.9551
ENSMUSP00000023465	ENSMUSG00000022779	Top3b	16	16.8707	16.893	16.8819
ENSMUSP00000023467	ENSMUSG00000022781	Pak2	16	32.0163	32.0793	32.0478
ENSMUSP00000023477	ENSMUSG00000022789	Dnm1l	16	16.3122	16.359	16.3356
ENSMUSP00000023486	ENSMUSG00000022797	Tfrc	16	32.6089	32.6328	32.6209
ENSMUSP00000023489	ENSMUSG00000022800	Fyttd1	16	32.8775	32.909	32.8932
ENSMUSP00000023491	ENSMUSG00000022801	Lrch3	16	32.9141	33.0156	32.9649
ENSMUSP00000023502	ENSMUSG00000022808	Snx4	16	33.2515	33.2996	33.2755
ENSMUSP00000023510	ENSMUSG00000022814	Umps	16	33.9548	33.967	33.9609
ENSMUSP00000023514	ENSMUSG00000022820	Ndufb4	16	37.6472	37.6545	37.6508
ENSMUSP00000023524	ENSMUSG00000022827	Rabl3	16	37.5399	37.5724	37.5561
ENSMUSP00000023525	ENSMUSG00000022828	Gtf2e1	16	37.5098	37.5398	37.5248
ENSMUSP00000023531	ENSMUSG00000022831	Hcls1	16	36.935	36.9632	36.9491
ENSMUSP00000023538	ENSMUSG00000022836	Mylk	16	34.7452	35.0024	34.8738
ENSMUSP00000023550	ENSMUSG00000022844	Pdia5	16	35.3973	35.4909	35.4441
ENSMUSP00000023555	ENSMUSG00000022849	Hspbap1	16	35.7704	35.8284	35.7994
ENSMUSP00000023559	ENSMUSG00000022853	Ehhadh	16	21.7613	21.7878	21.7746
ENSMUSP00000023572	ENSMUSG00000022865	Cxadr	16	78.3015	78.3598	78.3306
ENSMUSP00000023580	ENSMUSG00000022867	Usp25	16	77.0141	77.1168	77.0654
ENSMUSP00000023583	ENSMUSG00000022868	Ahsg	16	22.892	22.8994	22.8957
ENSMUSP00000023587	ENSMUSG00000022871	Fetub	16	22.9184	22.9398	22.9291
ENSMUSP00000023589	ENSMUSG00000022875	Kng1	16	23.0579	23.0821	23.07
ENSMUSP00000023590	ENSMUSG00000022877	Hrg	16	22.9511	22.9617	22.9564
ENSMUSP00000023593	ENSMUSG00000022878	Adipoq	16	23.1465	23.158	23.1523
ENSMUSP00000023614	ENSMUSG00000022897	Dyrk1a	16	94.57	94.6955	94.6328
ENSMUSP00000023615	ENSMUSG00000022898	Dscr3	16	94.4978	94.5268	94.5123
ENSMUSP00000023629	ENSMUSG00000022912	Pros1	16	62.8543	62.9293	62.8918
ENSMUSP00000023630	ENSMUSG00000022913	Psmg1	16	95.9799	95.991	95.9854
ENSMUSP00000023677	ENSMUSG00000022956	Atp5o	16	91.6844	91.9317	91.808
ENSMUSP00000023684	ENSMUSG00000022962	Gart	16	91.6212	91.647	91.6341
ENSMUSP00000023707	ENSMUSG00000022982	Sod1	16	90.2207	90.2263	90.2235
ENSMUSP00000023759	ENSMUSG00000023018	Smarcd1	15	99.7023	99.714	99.7081
ENSMUSP00000023760	ENSMUSG00000023019	Gpd1	15	99.7175	99.725	99.7213
ENSMUSP00000023803	ENSMUSG00000023043	Krt18	15	102.028	102.032	102.03
ENSMUSP00000023805	ENSMUSG00000023044	Csad	15	102.177	102.189	102.183
ENSMUSP00000023806	ENSMUSG00000023045	Soat2	15	102.151	102.163	102.157
ENSMUSP00000023813	ENSMUSG00000023051	Tarbp2	15	102.518	102.524	102.521
ENSMUSP00000023820	ENSMUSG00000023057	Fabp2	3	122.895	122.9	122.897
ENSMUSP00000023826	ENSMUSG00000023064	Sncg	14	34.3703	34.3748	34.3725
ENSMUSP00000023832	ENSMUSG00000023070	Rgn	X	20.5498	20.5621	20.5559
ENSMUSP00000023851	ENSMUSG00000023089	Ndufa5	6	24.5187	24.528	24.5233
ENSMUSP00000023856	ENSMUSG00000023094	Msrb2	2	19.3714	19.395	19.3832
ENSMUSP00000023867	ENSMUSG00000023104	Rfc2	5	134.581	134.602	134.592
ENSMUSP00000023869	ENSMUSG00000023106	Denr	5	123.907	123.929	123.918
ENSMUSP00000023873	ENSMUSG00000023110	Prmt5	14	54.5072	54.5175	54.5124
ENSMUSP00000023882	ENSMUSG00000023118	Sympk	7	19.0244	19.0546	19.0395
ENSMUSP00000023886	ENSMUSG00000023122	Sult1c2	17	53.8296	53.8463	53.838
ENSMUSP00000023911	ENSMUSG00000023143	Nagpa	16	5.19529	5.20401	5.19965
ENSMUSP00000023918	ENSMUSG00000023150	Ivns1abp	1	151.344	151.364	151.354
ENSMUSP00000023952	ENSMUSG00000049382	Krt8	15	101.997	102.004	102.001
ENSMUSP00000023994	ENSMUSG00000023224	Serping1	2	84.7654	84.7754	84.7704
ENSMUSP00000024031	ENSMUSG00000023262	Acy1	9	106.433	106.438	106.436
ENSMUSP00000024042	ENSMUSG00000023272	Creld2	15	88.8196	88.8267	88.8232
ENSMUSP00000024047	ENSMUSG00000023277	Twf2	9	106.203	106.215	106.209
ENSMUSP00000024078	ENSMUSG00000023307	2021-03-05	19	37.2075	37.2221	37.2148
ENSMUSP00000024112	ENSMUSG00000023341	Mx2	16	97.5353	97.5609	97.5481
ENSMUSP00000024119	ENSMUSG00000023348	Trip6	5	137.31	137.314	137.312
ENSMUSP00000024123	ENSMUSG00000023353	Agap3	5	24.4522	24.502	24.4771
ENSMUSP00000024492	ENSMUSG00000056938	Acbd4	11	103.102	103.112	103.107
ENSMUSP00000024596	ENSMUSG00000023829	Slc22a1	17	12.6489	12.6758	12.6624
ENSMUSP00000024599	ENSMUSG00000023830	Igf2r	17	12.6824	12.7697	12.726
ENSMUSP00000024627	ENSMUSG00000023852	Chd1	17	15.705	17.3949	16.5499
ENSMUSP00000024657	ENSMUSG00000023883	Phf10	17	14.945	14.9613	14.9531
ENSMUSP00000024709	ENSMUSG00000061665	Cd2ap	17	42.793	42.8764	42.8347
ENSMUSP00000024727	ENSMUSG00000023932	Cdc5l	17	45.3919	45.4337	45.4128
ENSMUSP00000024733	ENSMUSG00000023938	Aars2	17	45.5068	45.5208	45.5138
ENSMUSP00000024734	ENSMUSG00000023939	Mrpl14	17	45.6863	45.6985	45.6924
ENSMUSP00000024739	ENSMUSG00000023944	Hsp90ab1	17	45.5678	45.5733	45.5705
ENSMUSP00000024755	ENSMUSG00000023959	Clic5	17	44.1886	44.2802	44.2344
ENSMUSP00000024757	ENSMUSG00000023961	Enpp4	17	44.0963	44.1058	44.1011
ENSMUSP00000024763	ENSMUSG00000023967	Mrps18a	17	46.111	46.1289	46.1199
ENSMUSP00000024778	ENSMUSG00000092558	Med20	17	47.6116	47.6244	47.618
ENSMUSP00000024783	ENSMUSG00000023988	Bysl	17	47.5993	47.6115	47.6054
ENSMUSP00000024786	ENSMUSG00000023990	Tfeb	17	47.737	47.7924	47.7647
ENSMUSP00000024802	ENSMUSG00000024007	Ppil1	17	29.2508	29.2642	29.2575
ENSMUSP00000024816	ENSMUSG00000024019	Cmtr1	17	29.6606	29.706	29.6833
ENSMUSP00000024860	ENSMUSG00000024065	Ehd3	17	73.8048	73.8321	73.8185
ENSMUSP00000024866	ENSMUSG00000024066	Xdh	17	73.8839	73.9502	73.917
ENSMUSP00000024869	ENSMUSG00000024068	Spast	17	74.339	74.3911	74.3651
ENSMUSP00000024873	ENSMUSG00000024072	Yipf4	17	74.4895	74.5003	74.4949
ENSMUSP00000024882	ENSMUSG00000024078	Ttc27	17	74.7177	74.8636	74.7907
ENSMUSP00000024884	ENSMUSG00000024079	Eif2ak2	17	78.8526	78.8826	78.8676
ENSMUSP00000024885	ENSMUSG00000024081	Cebpz	17	78.919	78.9371	78.928
ENSMUSP00000024887	ENSMUSG00000024082	Ndufaf7	17	78.9371	78.9481	78.9426
ENSMUSP00000024897	ENSMUSG00000024091	Vapa	17	65.5801	65.6136	65.5968
ENSMUSP00000024906	ENSMUSG00000024098	Twsg1	17	65.9231	65.9512	65.9371
ENSMUSP00000024944	ENSMUSG00000024131	Slc3a1	17	85.0283	85.0642	85.0463
ENSMUSP00000024946	ENSMUSG00000024132	Eci1	17	24.4267	24.4393	24.433
ENSMUSP00000024963	ENSMUSG00000024150	Mcfd2	17	87.2547	87.2659	87.2603
ENSMUSP00000024967	ENSMUSG00000024151	Msh2	17	87.6723	87.7237	87.698
ENSMUSP00000024978	ENSMUSG00000073435	Nme3	17	24.8965	24.8975	24.897
ENSMUSP00000024981	ENSMUSG00000024165	Jpt2	17	24.9422	24.9606	24.9514
ENSMUSP00000024988	ENSMUSG00000024164	C3	17	57.204	57.2281	57.2161
ENSMUSP00000025014	ENSMUSG00000024181	Mrpl28	17	26.1235	26.1266	26.1251
ENSMUSP00000025027	ENSMUSG00000024194	Cuta	17	26.938	26.9395	26.9387
ENSMUSP00000025045	ENSMUSG00000024208	Uqcc2	17	27.1227	27.1339	27.1283
ENSMUSP00000025050	ENSMUSG00000024213	Nudt3	17	27.5794	27.6235	27.6014
ENSMUSP00000025058	ENSMUSG00000024219	Anks1	17	27.9093	28.0626	27.986
ENSMUSP00000025065	ENSMUSG00000024228	Nudt12	17	58.9996	59.0134	59.0065
ENSMUSP00000025077	ENSMUSG00000024234	Mtpap	18	4.37559	4.39733	4.38646
ENSMUSP00000025083	ENSMUSG00000006740	Kif5b	18	6.201	6.24217	6.22159
ENSMUSP00000025106	ENSMUSG00000024258	Polr2d	18	31.7892	31.7966	31.7929
ENSMUSP00000025120	ENSMUSG00000024271	Elp2	18	24.604	24.6388	24.6214
ENSMUSP00000025127	ENSMUSG00000024277	Mapre2	18	23.7523	23.8939	23.8231
ENSMUSP00000025137	ENSMUSG00000024287	Thoc1	18	9.95818	9.99548	9.97683
ENSMUSP00000025161	ENSMUSG00000024308	Tapbp	17	33.9159	33.9293	33.9226
ENSMUSP00000025163	ENSMUSG00000024309	Pfdn6	17	33.9388	33.9403	33.9396
ENSMUSP00000025166	ENSMUSG00000024304	Cdh2	18	16.5889	16.8092	16.6991
ENSMUSP00000025177	ENSMUSG00000033382	Trappc8	18	20.8172	20.8961	20.8567
ENSMUSP00000025178	ENSMUSG00000024319	Vps52	17	33.9558	33.967	33.9614
ENSMUSP00000025181	ENSMUSG00000061232	H2-K1	17	33.996	34.0003	33.9982
ENSMUSP00000025183	ENSMUSG00000024325	Ring1	17	34.0208	34.0247	34.0227
ENSMUSP00000025196	ENSMUSG00000024338	Psmb8	17	34.1977	34.2015	34.1996
ENSMUSP00000025197	ENSMUSG00000024339	Tap2	17	34.2035	34.2163	34.2099
ENSMUSP00000025204	ENSMUSG00000024346	Pfdn1	18	36.4037	36.4545	36.4291
ENSMUSP00000025212	ENSMUSG00000024354	Slc23a1	18	35.6146	35.6272	35.6209
ENSMUSP00000025215	ENSMUSG00000024357	Sil1	18	35.2664	35.4989	35.3827
ENSMUSP00000025217	ENSMUSG00000024359	Hspa9	18	34.9374	34.9544	34.9459
ENSMUSP00000025218	ENSMUSG00000024360	Etf1	18	34.9028	34.932	34.9174
ENSMUSP00000025230	ENSMUSG00000024371	C2	17	34.8626	34.8983	34.8804
ENSMUSP00000025236	ENSMUSG00000024378	Stard4	18	33.1994	33.2139	33.2066
ENSMUSP00000025239	ENSMUSG00000024381	Bin1	18	32.3772	32.4357	32.4065
ENSMUSP00000025241	ENSMUSG00000024382	Ercc3	18	32.2403	32.2702	32.2552
ENSMUSP00000025243	ENSMUSG00000024384	Iws1	18	32.0677	32.1043	32.086
ENSMUSP00000025246	ENSMUSG00000024387	Csnk2b	17	35.1162	35.1221	35.1191
ENSMUSP00000025249	ENSMUSG00000024391	Apom	17	35.129	35.132	35.1305
ENSMUSP00000025250	ENSMUSG00000024392	Bag6	17	35.1352	35.1473	35.1412
ENSMUSP00000025253	ENSMUSG00000024393	Prrc2a	17	35.1491	35.1649	35.157
ENSMUSP00000025254	ENSMUSG00000024395	Lims2	18	31.9313	31.9586	31.945
ENSMUSP00000025264	ENSMUSG00000024400	Wdr33	18	31.8041	31.909	31.8565
ENSMUSP00000025270	ENSMUSG00000024404	Riok3	18	12.1288	12.1574	12.1431
ENSMUSP00000025276	ENSMUSG00000024410	3110002H16Rik	18	12.1687	12.19	12.1794
ENSMUSP00000025278	ENSMUSG00000024414	Mrpl27	11	94.6538	94.6601	94.6569
ENSMUSP00000025279	ENSMUSG00000024413	Npc1	18	12.1897	12.2364	12.213
ENSMUSP00000025290	ENSMUSG00000024423	Impact	18	12.9723	12.9929	12.9826
ENSMUSP00000025292	ENSMUSG00000024422	Dhx16	17	35.8798	35.8927	35.8862
ENSMUSP00000025293	ENSMUSG00000024425	Ndfip1	18	38.419	38.4644	38.4417
ENSMUSP00000025294	ENSMUSG00000024424	Ttc39c	18	12.5999	12.737	12.6685
ENSMUSP00000025305	ENSMUSG00000024436	Mrps18b	17	35.9104	35.9164	35.9134
ENSMUSP00000025337	ENSMUSG00000024456	Diaph1	18	37.8436	37.9355	37.8895
ENSMUSP00000025354	ENSMUSG00000024477	Pggt1b	18	46.2399	46.2809	46.2604
ENSMUSP00000025356	ENSMUSG00000024479	Mal2	15	54.5712	54.6028	54.587
ENSMUSP00000025357	ENSMUSG00000024480	Ap3s1	18	46.7419	46.7908	46.7664
ENSMUSP00000025364	ENSMUSG00000024487	Yipf5	18	40.2049	40.2194	40.2121
ENSMUSP00000025375	ENSMUSG00000024498	Tcerg1	18	42.5115	42.5756	42.5435
ENSMUSP00000025385	ENSMUSG00000024507	Hsd17b4	18	50.1282	50.1963	50.1622
ENSMUSP00000025393	ENSMUSG00000024515	Smad4	18	73.639	73.7038	73.6714
ENSMUSP00000025394	ENSMUSG00000024516	Sec11c	18	65.8005	65.8177	65.8091
ENSMUSP00000025406	ENSMUSG00000024528	Srfbp1	18	52.4657	52.4907	52.4782
ENSMUSP00000025408	ENSMUSG00000024527	Afg3l2	18	67.4048	67.4492	67.427
ENSMUSP00000025418	ENSMUSG00000024537	Psmg2	18	67.6416	67.6542	67.6479
ENSMUSP00000025419	ENSMUSG00000024538	Ppic	18	53.4063	53.418	53.4122
ENSMUSP00000025421	ENSMUSG00000079614	Seh1l	18	67.7749	67.7955	67.7852
ENSMUSP00000025439	ENSMUSG00000024556	Me2	18	73.77	73.8154	73.7927
ENSMUSP00000025462	ENSMUSG00000024570	Rbfa	18	80.1923	80.2007	80.1965
ENSMUSP00000025474	ENSMUSG00000024581	Napg	18	62.9778	62.9995	62.9886
ENSMUSP00000025476	ENSMUSG00000024583	Txnl1	18	63.6628	63.6924	63.6776
ENSMUSP00000025482	ENSMUSG00000039529	Atp8b1	18	64.529	64.661	64.595
ENSMUSP00000025483	ENSMUSG00000024587	Nars	18	64.4997	64.5166	64.5081
ENSMUSP00000025484	ENSMUSG00000024588	Fech	18	64.4565	64.4891	64.4728
ENSMUSP00000025486	ENSMUSG00000024590	Lmnb1	18	56.7078	56.7534	56.7306
ENSMUSP00000025490	ENSMUSG00000024594	Prrc1	18	57.3547	57.3927	57.3737
ENSMUSP00000025503	ENSMUSG00000024601	Isoc1	18	58.6595	58.6796	58.6695
ENSMUSP00000025506	ENSMUSG00000024604	Rbm22	18	60.5607	60.5728	60.5668
ENSMUSP00000025515	ENSMUSG00000024614	Tmx3	18	90.5102	90.5433	90.5267
ENSMUSP00000025523	ENSMUSG00000024621	Csf1r	18	61.1056	61.1321	61.1189
ENSMUSP00000025541	ENSMUSG00000024639	Gnaq	19	16.1328	16.3875	16.2601
ENSMUSP00000025547	ENSMUSG00000024645	Timm21	18	84.9473	84.9515	84.9494
ENSMUSP00000025561	ENSMUSG00000024659	Anxa1	19	20.3734	20.3909	20.3822
ENSMUSP00000025563	ENSMUSG00000024661	Fth1	19	9.9827	9.98509	9.9839
ENSMUSP00000025567	ENSMUSG00000024665	Fads2	19	10.0642	10.1015	10.0828
ENSMUSP00000025570	ENSMUSG00000024668	Sdhaf2	19	10.5005	10.5252	10.5129
ENSMUSP00000025590	ENSMUSG00000024687	Osbp	19	11.9658	11.9941	11.98
ENSMUSP00000025598	ENSMUSG00000024694	Keg1	19	12.6958	12.7199	12.7078
ENSMUSP00000025602	ENSMUSG00000024697	Gna14	19	16.4357	16.6108	16.5232
ENSMUSP00000025617	ENSMUSG00000024712	Rfk	19	17.394	17.4013	17.3977
ENSMUSP00000025618	ENSMUSG00000024713	Pcsk5	19	17.4328	17.8376	17.6352
ENSMUSP00000025631	ENSMUSG00000024725	Ostf1	19	18.5793	18.6318	18.6056
ENSMUSP00000025632	ENSMUSG00000024726	Carnmt1	19	18.6708	18.7048	18.6878
ENSMUSP00000025639	ENSMUSG00000024732	Ccdc86	19	10.9415	10.9493	10.9454
ENSMUSP00000025642	ENSMUSG00000024735	Prpf19	19	10.8952	10.9096	10.9024
ENSMUSP00000025649	ENSMUSG00000024740	Ddb1	19	10.6056	10.6298	10.6177
ENSMUSP00000025656	ENSMUSG00000024747	Aldh1a7	19	20.693	20.7276	20.7103
ENSMUSP00000025659	ENSMUSG00000024750	Zfand5	19	21.2723	21.2823	21.2773
ENSMUSP00000025663	ENSMUSG00000024754	Tmem2	19	21.7783	21.8583	21.8183
ENSMUSP00000025668	ENSMUSG00000024759	Atl3	19	7.49404	7.53861	7.51632
ENSMUSP00000025675	ENSMUSG00000024764	Naa40	19	7.22567	7.24122	7.23344
ENSMUSP00000025679	ENSMUSG00000024767	Otub1	19	7.1982	7.20632	7.20226
ENSMUSP00000025681	ENSMUSG00000024769	Cdc42bpg	19	6.30646	6.32565	6.31605
ENSMUSP00000025684	ENSMUSG00000024772	Ehd1	19	6.27672	6.3001	6.28841
ENSMUSP00000025691	ENSMUSG00000024778	Fas	19	34.2907	34.3278	34.3092
ENSMUSP00000025696	ENSMUSG00000024782	Ak3	19	29.0208	29.048	29.0344
ENSMUSP00000025702	ENSMUSG00000024787	Snx15	19	6.1194	6.1283	6.12385
ENSMUSP00000025707	ENSMUSG00000024792	Zfpl1	19	6.08076	6.08494	6.08285
ENSMUSP00000025711	ENSMUSG00000024797	Vps51	19	6.06784	6.08032	6.07408
ENSMUSP00000025713	ENSMUSG00000024799	Tm7sf2	19	6.06282	6.06837	6.0656
ENSMUSP00000025714	ENSMUSG00000024800	Rpp30	19	36.0837	36.1048	36.0942
ENSMUSP00000025728	ENSMUSG00000024816	Frmd8	19	5.8497	5.87527	5.86249
ENSMUSP00000025739	ENSMUSG00000024817	Uhrf2	19	30.0305	30.0937	30.0621
ENSMUSP00000025745	ENSMUSG00000024829	Mrpl21	19	3.2829	3.29284	3.28787
ENSMUSP00000025749	ENSMUSG00000024830	Rps6kb2	19	4.15671	4.16335	4.16003
ENSMUSP00000025759	ENSMUSG00000024841	Eif1ad	19	5.36681	5.37151	5.36916
ENSMUSP00000025760	ENSMUSG00000024843	Chka	19	3.85177	3.89437	3.87307
ENSMUSP00000025762	ENSMUSG00000024844	Banf1	19	5.36464	5.36665	5.36564
ENSMUSP00000025774	ENSMUSG00000024853	Sf3b2	19	5.27392	5.29545	5.28469
ENSMUSP00000025778	ENSMUSG00000024827	Gldc	19	30.0984	30.1754	30.1369
ENSMUSP00000025786	ENSMUSG00000024855	Pacs1	19	5.13369	5.27312	5.2034
ENSMUSP00000025797	ENSMUSG00000024863	Mbl2	19	30.2329	30.2397	30.2363
ENSMUSP00000025804	ENSMUSG00000024870	Rab1b	19	5.09921	5.107	5.1031
ENSMUSP00000025815	ENSMUSG00000024878	Cbwd1	19	24.9199	24.9616	24.9408
ENSMUSP00000025827	ENSMUSG00000024896	Minpp1	19	32.4858	32.5154	32.5006
ENSMUSP00000025831	ENSMUSG00000052085	Dock8	19	24.9995	25.2024	25.101
ENSMUSP00000025833	ENSMUSG00000024899	Papss2	19	32.62	32.6672	32.6436
ENSMUSP00000025835	ENSMUSG00000024900	Cpt1a	19	3.3233	3.38573	3.35452
ENSMUSP00000025836	ENSMUSG00000024902	Mrpl11	19	4.96231	4.96699	4.96465
ENSMUSP00000025847	ENSMUSG00000024911	Fibp	19	5.46062	5.46505	5.46283
ENSMUSP00000025851	ENSMUSG00000063904	Dpp3	19	4.90723	4.92829	4.91776
ENSMUSP00000025856	ENSMUSG00000024913	Lrp5	19	3.58483	3.68656	3.6357
ENSMUSP00000025864	ENSMUSG00000024925	Rnaseh2c	19	5.60187	5.60344	5.60266
ENSMUSP00000025867	ENSMUSG00000024927	Rela	19	5.63748	5.64813	5.64281
ENSMUSP00000025885	ENSMUSG00000079478	Sssca1	19	5.72809	5.73173	5.72991
ENSMUSP00000025890	ENSMUSG00000024941	Scyl1	19	5.75843	5.7714	5.76491
ENSMUSP00000025893	ENSMUSG00000024944	Arl2	19	6.13437	6.14141	6.13789
ENSMUSP00000025897	ENSMUSG00000024948	Map4k2	19	6.34114	6.35562	6.34837
ENSMUSP00000025903	ENSMUSG00000024952	Rps6ka4	19	6.82909	6.8406	6.83484
ENSMUSP00000025904	ENSMUSG00000024953	Prdx5	19	6.9067	6.91011	6.9084
ENSMUSP00000025906	ENSMUSG00000024955	Esrra	19	6.91098	6.92181	6.91639
ENSMUSP00000025910	ENSMUSG00000024959	Bad	19	6.94186	6.9519	6.94688
ENSMUSP00000025912	ENSMUSG00000024960	Plcb3	19	6.95371	6.96976	6.96174
ENSMUSP00000025918	ENSMUSG00000024966	Stip1	19	7.0207	7.04003	7.03036
ENSMUSP00000025930	ENSMUSG00000024974	Smc3	19	53.6004	53.6458	53.6231
ENSMUSP00000025932	ENSMUSG00000024976	Shoc2	19	53.9443	54.0333	53.9888
ENSMUSP00000025951	ENSMUSG00000024990	Rbp4	19	38.1166	38.1253	38.121
ENSMUSP00000025955	ENSMUSG00000024991	Eif3a	19	60.7611	60.7907	60.7759
ENSMUSP00000025957	ENSMUSG00000024993	Fam45a	19	60.8116	60.8362	60.8239
ENSMUSP00000025961	ENSMUSG00000024997	Prdx3	19	60.8641	60.8746	60.8693
ENSMUSP00000025963	ENSMUSG00000024999	Noc3l	19	38.7881	38.8192	38.8037
ENSMUSP00000025966	ENSMUSG00000025002	Cyp2c55	19	39.007	39.0427	39.0249
ENSMUSP00000025968	ENSMUSG00000025003	Cyp2c39	19	39.5109	39.5685	39.5397
ENSMUSP00000025989	ENSMUSG00000025016	Tm9sf3	19	41.2108	41.264	41.2374
ENSMUSP00000025997	ENSMUSG00000025024	Smndc1	19	53.3792	53.3906	53.3849
ENSMUSP00000026009	ENSMUSG00000025035	Arl3	19	46.5311	46.5731	46.5521
ENSMUSP00000026011	ENSMUSG00000025036	Sfxn2	19	46.5734	46.5969	46.5851
ENSMUSP00000026012	ENSMUSG00000003555	Cyp17a1	19	46.6672	46.673	46.6701
ENSMUSP00000026013	ENSMUSG00000025037	Maoa	X	16.6197	16.6878	16.6538
ENSMUSP00000026016	ENSMUSG00000025040	Fundc1	X	17.5566	17.5723	17.5644
ENSMUSP00000026021	ENSMUSG00000025044	Msr1	8	39.5817	39.6427	39.6122
ENSMUSP00000026027	ENSMUSG00000025049	Taf5	19	47.0677	47.0835	47.0756
ENSMUSP00000026039	ENSMUSG00000025059	Gk	X	85.7019	85.7768	85.7394
ENSMUSP00000026050	ENSMUSG00000025068	Gsto1	19	47.855	47.8648	47.8599
ENSMUSP00000026062	ENSMUSG00000025076	Casp7	19	56.3971	56.4423	56.4197
ENSMUSP00000026073	ENSMUSG00000025086	Trub1	19	57.4529	57.491	57.472
ENSMUSP00000026092	ENSMUSG00000025102	3110040N11Rik	7	81.7822	81.7895	81.7858
ENSMUSP00000026094	ENSMUSG00000025104	Hdgfl3	7	81.8813	81.9345	81.9079
ENSMUSP00000026122	ENSMUSG00000025130	P4hb	11	120.56	120.573	120.567
ENSMUSP00000026125	ENSMUSG00000025134	Alyref	11	120.592	120.598	120.595
ENSMUSP00000026126	ENSMUSG00000025133	Ints4	7	97.481	97.5414	97.5112
ENSMUSP00000026129	ENSMUSG00000025137	Pcyt2	11	120.61	120.618	120.614
ENSMUSP00000026135	ENSMUSG00000025142	Aspscr1	11	120.673	120.709	120.691
ENSMUSP00000026142	ENSMUSG00000025151	Maged1	X	94.5355	94.5421	94.5388
ENSMUSP00000026144	ENSMUSG00000039450	Dcxr	11	120.725	120.727	120.726
ENSMUSP00000026151	ENSMUSG00000025155	Dus1l	11	120.789	120.796	120.793
ENSMUSP00000026169	ENSMUSG00000025169	Ogfod3	11	121.178	121.205	121.191
ENSMUSP00000026173	ENSMUSG00000025173	Wdr45b	11	121.327	121.354	121.341
ENSMUSP00000026175	ENSMUSG00000025175	Fn3k	11	121.435	121.45	121.443
ENSMUSP00000026188	ENSMUSG00000025184	R3hcc1l	19	42.5188	42.5923	42.5556
ENSMUSP00000026196	ENSMUSG00000025190	Got1	19	43.4998	43.5246	43.5122
ENSMUSP00000026208	ENSMUSG00000025194	Abcc2	19	43.7822	43.8407	43.8115
ENSMUSP00000026209	ENSMUSG00000025195	Dnmbp	19	43.8468	43.9402	43.8935
ENSMUSP00000026210	ENSMUSG00000025196	Cpn1	19	43.9563	43.9866	43.9714
ENSMUSP00000026211	ENSMUSG00000025197	Cyp2c44	19	44.005	44.0292	44.0171
ENSMUSP00000026217	ENSMUSG00000025199	Chuk	19	44.0733	44.1075	44.0904
ENSMUSP00000026218	ENSMUSG00000025200	Cwf19l1	19	44.1086	44.1359	44.1223
ENSMUSP00000026222	ENSMUSG00000025204	Ndufb8	19	44.5486	44.5554	44.552
ENSMUSP00000026227	ENSMUSG00000025209	Twnk	19	45.0066	45.0128	45.0097
ENSMUSP00000026243	ENSMUSG00000025220	Mgea5	19	45.7503	45.7835	45.7669
ENSMUSP00000026254	ENSMUSG00000025224	Gbf1	19	46.1525	46.2865	46.2195
ENSMUSP00000026256	ENSMUSG00000025226	Fbxl15	19	46.3282	46.3304	46.3293
ENSMUSP00000026262	ENSMUSG00000025232	Hexa	9	59.5395	59.5651	59.5523
ENSMUSP00000026269	ENSMUSG00000025239	Limd1	9	123.479	123.522	123.5
ENSMUSP00000026270	ENSMUSG00000025240	Sacm1l	9	123.53	123.593	123.561
ENSMUSP00000026274	ENSMUSG00000025245	Lztfl1	9	123.694	123.718	123.706
ENSMUSP00000026289	ENSMUSG00000025260	Hsd17b10	X	152.002	152.004	152.003
ENSMUSP00000026292	ENSMUSG00000025261	Huwe1	X	151.801	151.935	151.868
ENSMUSP00000026295	ENSMUSG00000025264	Tsr2	X	151.087	151.097	151.092
ENSMUSP00000026313	ENSMUSG00000025277	Abhd6	14	8.0029	8.05676	8.02983
ENSMUSP00000026315	ENSMUSG00000025279	Dnase1l3	14	7.96453	7.99457	7.97955
ENSMUSP00000026322	ENSMUSG00000025280	Polr3a	14	24.4487	24.4871	24.4679
ENSMUSP00000026324	ENSMUSG00000025287	Acot9	X	155.262	155.298	155.28
ENSMUSP00000026328	ENSMUSG00000025289	Prdx4	X	155.324	155.341	155.332
ENSMUSP00000026387	ENSMUSG00000025337	Sbds	5	130.246	130.256	130.251
ENSMUSP00000026398	ENSMUSG00000025347	Mettl7b	10	128.958	128.961	128.96
ENSMUSP00000026405	ENSMUSG00000090247	Bloc1s1	10	128.918	128.924	128.921
ENSMUSP00000026406	ENSMUSG00000025350	Rdh5	10	128.914	128.923	128.918
ENSMUSP00000026411	ENSMUSG00000025355	Mmp19	10	128.791	128.801	128.796
ENSMUSP00000026414	ENSMUSG00000025357	Dgka	10	128.72	128.745	128.732
ENSMUSP00000026416	ENSMUSG00000025358	Cdk2	10	128.698	128.705	128.701
ENSMUSP00000026420	ENSMUSG00000025362	Rps26	10	128.625	128.627	128.626
ENSMUSP00000026427	ENSMUSG00000025366	Esyt1	10	128.51	128.526	128.518
ENSMUSP00000026434	ENSMUSG00000025371	Chmp6	11	119.913	119.92	119.916
ENSMUSP00000026436	ENSMUSG00000025372	Baiap2	11	119.943	120.007	119.975
ENSMUSP00000026446	ENSMUSG00000025381	Cnpy2	10	128.322	128.328	128.325
ENSMUSP00000026459	ENSMUSG00000025393	Atp5b	10	128.083	128.09	128.087
ENSMUSP00000026462	ENSMUSG00000025396	Hsd17b6	10	127.991	128.008	127.999
ENSMUSP00000026469	ENSMUSG00000025402	Nab2	10	127.661	127.669	127.665
ENSMUSP00000026470	ENSMUSG00000025403	Shmt2	10	127.517	127.522	127.52
ENSMUSP00000026472	ENSMUSG00000025405	Inhbc	10	127.356	127.37	127.363
ENSMUSP00000026479	ENSMUSG00000025410	Dctn2	10	127.266	127.282	127.274
ENSMUSP00000026480	ENSMUSG00000025413	Ttc4	4	106.662	106.679	106.671
ENSMUSP00000026495	ENSMUSG00000025428	Atp5a1	18	77.7737	77.7829	77.7783
ENSMUSP00000026506	ENSMUSG00000025439	Clns1a	7	97.6966	97.7208	97.7087
ENSMUSP00000026537	ENSMUSG00000025464	Paox	7	140.116	140.137	140.127
ENSMUSP00000026538	ENSMUSG00000025465	Echs1	7	140.106	140.116	140.111
ENSMUSP00000026547	ENSMUSG00000025474	Tubgcp2	7	139.996	140.037	140.016
ENSMUSP00000026550	ENSMUSG00000025477	Inpp5a	7	139.389	139.58	139.484
ENSMUSP00000026552	ENSMUSG00000025479	Cyp2e1	7	140.764	140.775	140.769
ENSMUSP00000026557	ENSMUSG00000025484	Bet1l	7	140.853	140.858	140.855
ENSMUSP00000026558	ENSMUSG00000025485	Ric8a	7	140.857	140.864	140.861
ENSMUSP00000026560	ENSMUSG00000025487	Psmd13	7	140.882	140.899	140.89
ENSMUSP00000026565	ENSMUSG00000025492	Ifitm3	7	141.01	141.011	141.01
ENSMUSP00000026572	ENSMUSG00000025499	Hras	7	141.189	141.194	141.192
ENSMUSP00000026576	ENSMUSG00000025503	Taldo1	7	141.392	141.403	141.398
ENSMUSP00000026577	ENSMUSG00000025504	Eps8l2	7	141.339	141.363	141.351
ENSMUSP00000026599	ENSMUSG00000025525	Apool	X	112.311	112.373	112.342
ENSMUSP00000026607	ENSMUSG00000025531	Chm	X	113.041	113.186	113.113
ENSMUSP00000026608	ENSMUSG00000025532	Crcp	5	130.029	130.061	130.045
ENSMUSP00000026613	ENSMUSG00000025534	Gusb	5	129.989	130.003	129.996
ENSMUSP00000026624	ENSMUSG00000025544	Tm9sf2	14	122.107	122.16	122.133
ENSMUSP00000026625	ENSMUSG00000025545	Clybl	14	122.182	122.402	122.292
ENSMUSP00000026635	ENSMUSG00000025555	Farp1	14	121.035	121.284	121.159
ENSMUSP00000026663	ENSMUSG00000025578	Cbx8	11	119.036	119.041	119.039
ENSMUSP00000026666	ENSMUSG00000025579	Gaa	11	119.268	119.285	119.277
ENSMUSP00000026667	ENSMUSG00000025580	Eif4a3	11	119.288	119.3	119.294
ENSMUSP00000026671	ENSMUSG00000025583	Rptor	11	119.603	119.9	119.751
ENSMUSP00000026672	ENSMUSG00000025584	Pde8a	7	81.2136	81.3345	81.2741
ENSMUSP00000026681	ENSMUSG00000025591	Tma16	8	66.4731	66.4865	66.4798
ENSMUSP00000026698	ENSMUSG00000025608	Podxl	6	31.5195	31.564	31.5417
ENSMUSP00000026699	ENSMUSG00000025609	Mkln1	6	31.3987	31.5168	31.4578
ENSMUSP00000026703	ENSMUSG00000025612	Bach1	16	87.6989	87.7333	87.7161
ENSMUSP00000026704	ENSMUSG00000025613	Cct8	16	87.4833	87.4959	87.4896
ENSMUSP00000026710	ENSMUSG00000025616	Usp16	16	87.4547	87.4835	87.4691
ENSMUSP00000026723	ENSMUSG00000025630	Hprt	X	52.9881	53.0217	53.0049
ENSMUSP00000026735	ENSMUSG00000025645	Ccdc51	9	109.082	109.092	109.087
ENSMUSP00000026816	ENSMUSG00000025722	Wdr73	7	80.8907	80.9013	80.896
ENSMUSP00000026827	ENSMUSG00000025731	Mettl26	17	25.8755	25.886	25.8807
ENSMUSP00000026828	ENSMUSG00000025732	Mcrip2	17	25.8637	25.8687	25.8662
ENSMUSP00000026833	ENSMUSG00000025737	Wdr24	17	25.8236	25.8287	25.8262
ENSMUSP00000026839	ENSMUSG00000025742	Prps2	X	167.346	167.383	167.365
ENSMUSP00000026846	ENSMUSG00000025747	Tyms	5	30.0582	30.0736	30.0659
ENSMUSP00000026890	ENSMUSG00000025784	Clec3b	9	123.151	123.157	123.154
ENSMUSP00000026891	ENSMUSG00000025785	Exosc7	9	123.113	123.136	123.125
ENSMUSP00000026899	ENSMUSG00000025792	Slc25a10	11	120.492	120.499	120.496
ENSMUSP00000026900	ENSMUSG00000025793	Hgs	11	120.468	120.484	120.476
ENSMUSP00000026907	ENSMUSG00000109764	Klkb1	8	45.2667	45.2949	45.2808
ENSMUSP00000026917	ENSMUSG00000025810	Nrp1	8	128.359	128.503	128.431
ENSMUSP00000026924	ENSMUSG00000025815	Dhtkd1	2	5.89611	5.94279	5.91945
ENSMUSP00000026937	ENSMUSG00000025825	Iscu	5	113.773	113.778	113.776
ENSMUSP00000026972	ENSMUSG00000025854	Fam20c	5	138.755	138.81	138.782
ENSMUSP00000026975	ENSMUSG00000025857	Dnaaf5	5	139.15	139.187	139.168
ENSMUSP00000026976	ENSMUSG00000025858	Get4	5	139.252	139.27	139.261
ENSMUSP00000026987	ENSMUSG00000025869	Nop16	13	54.5842	54.5901	54.5871
ENSMUSP00000026989	ENSMUSG00000025871	4833439L19Rik	13	54.5512	54.5654	54.5583
ENSMUSP00000026990	ENSMUSG00000025872	Thoc3	13	54.4588	54.4688	54.4638
ENSMUSP00000027015	ENSMUSG00000025888	Casp1	9	5.29852	5.30727	5.30289
ENSMUSP00000027027	ENSMUSG00000025898	Cwf19l2	9	3.40359	3.47924	3.44141
ENSMUSP00000027036	ENSMUSG00000025903	Lypla1	1	4.80779	4.84841	4.8281
ENSMUSP00000027040	ENSMUSG00000025907	Rb1cc1	1	6.2062	6.27665	6.24142
ENSMUSP00000027050	ENSMUSG00000025917	Cops5	1	10.0246	10.0382	10.0314
ENSMUSP00000027053	ENSMUSG00000025921	Rdh10	1	16.1058	16.1337	16.1198
ENSMUSP00000027056	ENSMUSG00000048960	Prex2	1	10.9935	11.3037	11.1486
ENSMUSP00000027067	ENSMUSG00000025934	Gsta3	1	21.2406	21.2657	21.2531
ENSMUSP00000027068	ENSMUSG00000025935	Tram1	1	13.5647	13.5899	13.5773
ENSMUSP00000027071	ENSMUSG00000025937	Lactb2	1	13.6233	13.6605	13.6419
ENSMUSP00000027103	ENSMUSG00000025962	Fastkd2	1	63.7306	63.7547	63.7426
ENSMUSP00000027114	ENSMUSG00000025971	Maip1	1	57.4063	57.418	57.4121
ENSMUSP00000027123	ENSMUSG00000025980	Hspd1	1	55.0778	55.0882	55.083
ENSMUSP00000027125	ENSMUSG00000025981	Coq10b	1	55.0528	55.0727	55.0627
ENSMUSP00000027127	ENSMUSG00000025982	Sf3b1	1	54.9852	55.0275	55.0063
ENSMUSP00000027139	ENSMUSG00000025995	Wdr75	1	45.7952	45.8236	45.8094
ENSMUSP00000027144	ENSMUSG00000025991	Cps1	1	67.123	67.2313	67.1771
ENSMUSP00000027153	ENSMUSG00000026003	Acadl	1	66.8308	66.8633	66.8471
ENSMUSP00000027157	ENSMUSG00000026005	Rpe	1	66.7008	66.7198	66.7103
ENSMUSP00000027178	ENSMUSG00000026024	Als2	1	59.1629	59.2372	59.2001
ENSMUSP00000027185	ENSMUSG00000026027	Stradb	1	58.9735	58.9957	58.9846
ENSMUSP00000027193	ENSMUSG00000026032	Ndufb3	1	58.5864	58.596	58.5912
ENSMUSP00000027232	ENSMUSG00000026064	Ptp4a1	1	30.9403	30.9498	30.945
ENSMUSP00000027247	ENSMUSG00000026078	Pdcl3	1	38.9856	38.9972	38.9914
ENSMUSP00000027252	ENSMUSG00000026083	Eif5b	1	37.998	38.0556	38.0268
ENSMUSP00000027263	ENSMUSG00000026094	Stk17b	1	53.7555	53.7852	53.7704
ENSMUSP00000027271	ENSMUSG00000026102	Inpp1	1	52.7854	52.8177	52.8016
ENSMUSP00000027286	ENSMUSG00000026112	Coa5	1	37.4171	37.4301	37.4236
ENSMUSP00000027303	ENSMUSG00000026127	Imp4	1	34.4399	34.4494	34.4446
ENSMUSP00000027339	ENSMUSG00000026155	Smap1	1	23.8448	23.9223	23.8836
ENSMUSP00000027356	ENSMUSG00000026170	Cyp27a1	1	74.7136	74.7379	74.7257
ENSMUSP00000027357	ENSMUSG00000026171	Rnf25	1	74.5937	74.6014	74.5976
ENSMUSP00000027367	ENSMUSG00000026176	Ctdsp1	1	74.3915	74.3973	74.3944
ENSMUSP00000027373	ENSMUSG00000026181	Ppm1f	16	16.8965	16.9274	16.9119
ENSMUSP00000027379	ENSMUSG00000026187	Xrcc5	1	72.3074	72.395	72.3512
ENSMUSP00000027381	ENSMUSG00000026189	Pecr	1	72.2592	72.2843	72.2717
ENSMUSP00000027384	ENSMUSG00000026192	Atic	1	71.5571	71.5796	71.5684
ENSMUSP00000027394	ENSMUSG00000026197	Zfand2b	1	75.1686	75.1716	75.1701
ENSMUSP00000027396	ENSMUSG00000026198	Abcb6	1	75.1717	75.1804	75.1761
ENSMUSP00000027401	ENSMUSG00000026201	Stk16	1	75.2108	75.2156	75.2132
ENSMUSP00000027409	ENSMUSG00000026208	Des	1	75.3603	75.3686	75.3645
ENSMUSP00000027432	ENSMUSG00000026229	Psmd1	1	86.0644	86.1392	86.1018
ENSMUSP00000027438	ENSMUSG00000026234	Ncl	1	86.3447	86.3594	86.3521
ENSMUSP00000027444	ENSMUSG00000026239	Pde6d	1	86.543	86.5826	86.5628
ENSMUSP00000027464	ENSMUSG00000026248	Mrpl44	1	79.776	79.7814	79.7787
ENSMUSP00000027467	ENSMUSG00000026249	Serpine2	1	79.7942	79.8612	79.8277
ENSMUSP00000027475	ENSMUSG00000048000	Gigyf2	1	87.327	87.4508	87.3889
ENSMUSP00000027478	ENSMUSG00000026260	Ndufa10	1	92.439	92.4739	92.4564
ENSMUSP00000027491	ENSMUSG00000026272	Agxt	1	93.1352	93.1454	93.1403
ENSMUSP00000027494	ENSMUSG00000026275	Ppp1r7	1	93.3429	93.3735	93.3582
ENSMUSP00000027498	ENSMUSG00000026277	Stk25	1	93.6198	93.6587	93.6392
ENSMUSP00000027502	ENSMUSG00000026280	Atg4b	1	93.7515	93.7906	93.7711
ENSMUSP00000027503	ENSMUSG00000026281	Dtymk	1	93.7926	93.8019	93.7973
ENSMUSP00000027512	ENSMUSG00000026289	Atg16l1	1	87.7559	87.7924	87.7741
ENSMUSP00000027517	ENSMUSG00000070738	Dgkd	1	87.8533	87.9452	87.8992
ENSMUSP00000027532	ENSMUSG00000026307	Scly	1	91.2983	91.3211	91.3097
ENSMUSP00000027534	ENSMUSG00000026309	Ilkap	1	91.3739	91.3988	91.3863
ENSMUSP00000027554	ENSMUSG00000026317	Cln8	8	14.8813	14.9017	14.8915
ENSMUSP00000027581	ENSMUSG00000026343	Gpr39	1	125.677	125.874	125.775
ENSMUSP00000027592	ENSMUSG00000026353	Ubxn4	1	128.244	128.279	128.262
ENSMUSP00000027601	ENSMUSG00000026355	Mcm6	1	128.332	128.36	128.346
ENSMUSP00000027602	ENSMUSG00000026356	Dars	1	128.364	128.417	128.391
ENSMUSP00000027615	ENSMUSG00000026368	F13b	1	139.502	139.524	139.513
ENSMUSP00000027623	ENSMUSG00000026374	Tsn	1	118.295	118.312	118.303
ENSMUSP00000027626	ENSMUSG00000026377	Nifk	1	118.322	118.334	118.328
ENSMUSP00000027632	ENSMUSG00000026383	Epb41l5	1	119.545	119.649	119.597
ENSMUSP00000027650	ENSMUSG00000026399	Cd55	1	130.439	130.463	130.451
ENSMUSP00000027655	ENSMUSG00000026404	Ddx59	1	136.415	136.44	136.428
ENSMUSP00000027657	ENSMUSG00000026405	C4bp	1	130.635	130.662	130.648
ENSMUSP00000027675	ENSMUSG00000026417	Pigr	1	130.827	130.852	130.839
ENSMUSP00000027684	ENSMUSG00000026426	Arl8a	1	135.147	135.156	135.152
ENSMUSP00000027693	ENSMUSG00000026433	Rab29	1	131.867	131.873	131.87
ENSMUSP00000027697	ENSMUSG00000026437	Cdk18	1	132.112	132.14	132.126
ENSMUSP00000027726	ENSMUSG00000026456	Cyb5r1	1	134.406	134.412	134.409
ENSMUSP00000027743	ENSMUSG00000026470	Stx6	1	155.159	155.208	155.183
ENSMUSP00000027752	ENSMUSG00000026478	Lamc1	1	153.219	153.333	153.276
ENSMUSP00000027768	ENSMUSG00000026491	Ahctf1	1	179.745	179.804	179.774
ENSMUSP00000027769	ENSMUSG00000026492	Tfb2m	1	179.528	179.546	179.537
ENSMUSP00000027777	ENSMUSG00000026496	Parp1	1	180.569	180.601	180.585
ENSMUSP00000027780	ENSMUSG00000026499	Acbd3	1	180.726	180.754	180.74
ENSMUSP00000027792	ENSMUSG00000026511	Srp9	1	182.125	182.132	182.129
ENSMUSP00000027797	ENSMUSG00000026516	Nvl	1	181.087	181.144	181.116
ENSMUSP00000027800	ENSMUSG00000026519	Tmem63a	1	180.942	180.975	180.959
ENSMUSP00000027802	ENSMUSG00000026520	Pycr2	1	180.904	180.908	180.906
ENSMUSP00000027810	ENSMUSG00000026526	Fh1	1	175.6	175.626	175.613
ENSMUSP00000027817	ENSMUSG00000026532	Spta1	1	174.173	174.248	174.211
ENSMUSP00000027824	ENSMUSG00000026542	Apcs	1	172.894	172.895	172.895
ENSMUSP00000027826	ENSMUSG00000026544	Dusp23	1	172.631	172.633	172.632
ENSMUSP00000027833	ENSMUSG00000026553	Copa	1	172.083	172.122	172.102
ENSMUSP00000027846	ENSMUSG00000026563	Tada1	1	166.379	166.394	166.386
ENSMUSP00000027853	ENSMUSG00000026568	Mpc2	1	165.461	165.481	165.471
ENSMUSP00000027856	ENSMUSG00000026571	Dcaf6	1	165.329	165.46	165.395
ENSMUSP00000027861	ENSMUSG00000026574	Dpt	1	164.797	164.824	164.81
ENSMUSP00000027863	ENSMUSG00000026576	Atp1b1	1	164.437	164.458	164.448
ENSMUSP00000027876	ENSMUSG00000026584	Scyl3	1	163.929	163.955	163.942
ENSMUSP00000027877	ENSMUSG00000026585	Kifap3	1	163.78	163.917	163.848
ENSMUSP00000027897	ENSMUSG00000026603	Smyd2	1	189.88	189.922	189.901
ENSMUSP00000027921	ENSMUSG00000026618	Iars2	1	185.285	185.329	185.307
ENSMUSP00000027952	ENSMUSG00000026640	Plxna2	1	194.618	194.817	194.718
ENSMUSP00000027961	ENSMUSG00000109865	Hspa14	2	3.48885	3.51281	3.50083
ENSMUSP00000027970	ENSMUSG00000026659	Dusp12	1	170.873	170.886	170.88
ENSMUSP00000027975	ENSMUSG00000026664	Phyh	2	4.91902	4.93873	4.92887
ENSMUSP00000027989	ENSMUSG00000026675	Hsd17b7	1	169.95	169.969	169.959
ENSMUSP00000028004	ENSMUSG00000026687	Aldh9a1	1	167.35	167.369	167.359
ENSMUSP00000028005	ENSMUSG00000026688	Mgst3	1	167.372	167.394	167.383
ENSMUSP00000028010	ENSMUSG00000026691	Fmo3	1	162.954	162.985	162.969
ENSMUSP00000028014	ENSMUSG00000026692	Fmo4	1	162.793	162.814	162.804
ENSMUSP00000028017	ENSMUSG00000026694	Mettl13	1	162.532	162.549	162.54
ENSMUSP00000028045	ENSMUSG00000026712	Mrc1	2	14.2294	14.3321	14.2807
ENSMUSP00000028049	ENSMUSG00000026721	Rabgap1l	1	160.219	160.793	160.506
ENSMUSP00000028052	ENSMUSG00000026721	Rabgap1l	1	160.219	160.793	160.506
ENSMUSP00000028059	ENSMUSG00000026727	Rsu1	2	13.0768	13.2714	13.1741
ENSMUSP00000028062	ENSMUSG00000026728	Vim	2	13.5739	13.5828	13.5784
ENSMUSP00000028083	ENSMUSG00000026750	Psmb7	2	38.588	38.6441	38.6161
ENSMUSP00000028087	ENSMUSG00000026753	Ppp6c	2	39.1944	39.2265	39.2104
ENSMUSP00000028105	ENSMUSG00000026767	Mindy3	2	12.3473	12.4195	12.3834
ENSMUSP00000028106	ENSMUSG00000026768	Itga8	2	12.1066	12.3019	12.2043
ENSMUSP00000028117	ENSMUSG00000026775	Yme1l1	2	23.1564	23.1993	23.1778
ENSMUSP00000028119	ENSMUSG00000026779	Mastl	2	23.1156	23.156	23.1358
ENSMUSP00000028132	ENSMUSG00000026792	Lrsam1	2	32.9252	32.9616	32.9434
ENSMUSP00000028135	ENSMUSG00000026796	Fam129b	2	32.8761	32.9253	32.9007
ENSMUSP00000028137	ENSMUSG00000026798	Coq4	2	29.7875	29.7979	29.7927
ENSMUSP00000028148	ENSMUSG00000009566	Fpgs	2	32.6826	32.7041	32.6934
ENSMUSP00000028160	ENSMUSG00000026819	Slc25a25	2	32.4145	32.4514	32.433
ENSMUSP00000028162	ENSMUSG00000026820	Ptges2	2	32.3959	32.4058	32.4008
ENSMUSP00000028199	ENSMUSG00000026848	Tor1b	2	30.953	30.959	30.956
ENSMUSP00000028200	ENSMUSG00000026849	Tor1a	2	30.9606	30.9679	30.9643
ENSMUSP00000028205	ENSMUSG00000026851	BC005624	2	30.9722	30.9822	30.9772
ENSMUSP00000028223	ENSMUSG00000026866	Kynu	2	43.5553	43.6827	43.619
ENSMUSP00000028225	ENSMUSG00000026869	Psmd5	2	34.8497	34.875	34.8624
ENSMUSP00000028229	ENSMUSG00000026872	Zeb2	2	44.9836	45.1174	45.0505
ENSMUSP00000028233	ENSMUSG00000026874	Hc	2	34.9833	35.0614	35.0224
ENSMUSP00000028238	ENSMUSG00000026878	Rab14	2	35.1802	35.2011	35.1907
ENSMUSP00000028239	ENSMUSG00000026879	Gsn	2	35.2564	35.3079	35.2821
ENSMUSP00000028241	ENSMUSG00000026880	Stom	2	35.314	35.337	35.3255
ENSMUSP00000028250	ENSMUSG00000026887	Mrrf	2	36.1364	36.1906	36.1635
ENSMUSP00000028252	ENSMUSG00000026888	Grb14	2	64.9125	65.025	64.9687
ENSMUSP00000028257	ENSMUSG00000026893	Gca	2	62.6643	62.6941	62.6792
ENSMUSP00000028259	ENSMUSG00000026896	Ifih1	2	62.5958	62.6463	62.621
ENSMUSP00000028278	ENSMUSG00000026914	Psmd14	2	61.7117	61.8004	61.756
ENSMUSP00000028286	ENSMUSG00000026922	Agpat2	2	26.5931	26.6044	26.5987
ENSMUSP00000028288	ENSMUSG00000026923	Notch1	2	26.4579	26.5167	26.4873
ENSMUSP00000028295	ENSMUSG00000075467	Dnlz	2	26.3481	26.3521	26.3501
ENSMUSP00000028307	ENSMUSG00000026938	Fcna	2	25.6247	25.628	25.6263
ENSMUSP00000028314	ENSMUSG00000026946	Nmi	2	51.9485	51.9735	51.961
ENSMUSP00000028332	ENSMUSG00000026958	Dpp7	2	25.3523	25.3564	25.3543
ENSMUSP00000028341	ENSMUSG00000026965	Anapc2	2	25.2725	25.2859	25.2792
ENSMUSP00000028347	ENSMUSG00000026970	Rbms1	2	60.7502	60.9632	60.8567
ENSMUSP00000028368	ENSMUSG00000026988	Wdsub1	2	59.8524	59.8826	59.8675
ENSMUSP00000028392	ENSMUSG00000027006	Dnajc10	2	80.3155	80.354	80.3348
ENSMUSP00000028408	ENSMUSG00000027018	Hat1	2	71.389	71.4416	71.4153
ENSMUSP00000028467	ENSMUSG00000027073	Prg2	2	84.9805	84.9836	84.982
ENSMUSP00000028469	ENSMUSG00000027075	Slc43a1	2	84.8388	84.8636	84.8512
ENSMUSP00000028470	ENSMUSG00000027076	Timm10	2	84.827	84.8302	84.8286
ENSMUSP00000028475	ENSMUSG00000027079	Clp1	2	84.7221	84.7274	84.7247
ENSMUSP00000028499	ENSMUSG00000027087	Itgav	2	83.7244	83.8069	83.7657
ENSMUSP00000028509	ENSMUSG00000014959	Gorasp2	2	70.6616	70.7126	70.6871
ENSMUSP00000028511	ENSMUSG00000027099	Mtx2	2	74.8258	74.8784	74.8521
ENSMUSP00000028517	ENSMUSG00000027108	Ola1	2	73.0928	73.2189	73.1559
ENSMUSP00000028536	ENSMUSG00000027122	Arl14ep	2	106.963	106.974	106.968
ENSMUSP00000028551	ENSMUSG00000027131	Emc4	2	112.363	112.368	112.366
ENSMUSP00000028552	ENSMUSG00000027132	Katnbl1	2	112.379	112.414	112.397
ENSMUSP00000028583	ENSMUSG00000027162	Lin7c	2	109.891	109.901	109.896
ENSMUSP00000028584	ENSMUSG00000027163	Commd9	2	101.886	101.902	101.894
ENSMUSP00000028592	ENSMUSG00000027170	Eif3m	2	105	105.017	105.008
ENSMUSP00000028595	ENSMUSG00000027173	Depdc7	2	104.722	104.743	104.732
ENSMUSP00000028599	ENSMUSG00000027176	Cstf3	2	104.591	104.665	104.628
ENSMUSP00000028603	ENSMUSG00000027180	Fbxo3	2	104.028	104.063	104.045
ENSMUSP00000028607	ENSMUSG00000027184	Caprin1	2	103.763	103.798	103.78
ENSMUSP00000028608	ENSMUSG00000027185	Nat10	2	103.721	103.761	103.741
ENSMUSP00000028610	ENSMUSG00000027187	Cat	2	103.454	103.485	103.47
ENSMUSP00000028617	ENSMUSG00000027193	Api5	2	94.4117	94.4381	94.4249
ENSMUSP00000028619	ENSMUSG00000027195	Hsd17b12	2	94.0327	94.158	94.0953
ENSMUSP00000028623	ENSMUSG00000027198	Ext2	2	93.661	93.8226	93.7418
ENSMUSP00000028624	ENSMUSG00000027199	Gatm	2	122.594	122.611	122.603
ENSMUSP00000028635	ENSMUSG00000027206	Cops2	2	125.83	125.859	125.845
ENSMUSP00000028644	ENSMUSG00000027215	Cd82	2	93.4191	93.4631	93.4411
ENSMUSP00000028650	ENSMUSG00000027222	Pex16	2	92.3747	92.3812	92.3779
ENSMUSP00000028681	ENSMUSG00000027249	F2	2	91.6253	91.6364	91.6309
ENSMUSP00000028683	ENSMUSG00000027248	Pdia3	2	121.414	121.439	121.426
ENSMUSP00000028691	ENSMUSG00000027255	Arfgap2	2	91.265	91.2769	91.271
ENSMUSP00000028704	ENSMUSG00000027261	Hao1	2	134.497	134.554	134.526
ENSMUSP00000028728	ENSMUSG00000027272	Ubr1	2	120.86	120.971	120.915
ENSMUSP00000028755	ENSMUSG00000027293	Ehd4	2	120.089	120.155	120.122
ENSMUSP00000028767	ENSMUSG00000027304	Rtf1	2	119.675	119.735	119.705
ENSMUSP00000028768	ENSMUSG00000027305	Ndufaf1	2	119.655	119.663	119.659
ENSMUSP00000028794	ENSMUSG00000027322	Siglec1	2	131.069	131.087	131.078
ENSMUSP00000028796	ENSMUSG00000027324	Rpusd2	2	119.035	119.04	119.037
ENSMUSP00000028800	ENSMUSG00000027327	1700037H04Rik	2	131.146	131.16	131.153
ENSMUSP00000028807	ENSMUSG00000027332	Ivd	2	118.862	118.883	118.872
ENSMUSP00000028817	ENSMUSG00000027342	Pcna	2	132.249	132.253	132.251
ENSMUSP00000028825	ENSMUSG00000027349	Fam98b	2	117.25	117.272	117.261
ENSMUSP00000028844	ENSMUSG00000027366	Sppl2a	2	126.89	126.933	126.912
ENSMUSP00000028848	ENSMUSG00000027371	Fahd2a	2	127.436	127.445	127.44
ENSMUSP00000028852	ENSMUSG00000027374	Mrps5	2	127.587	127.607	127.597
ENSMUSP00000028892	ENSMUSG00000027406	Idh3b	2	130.279	130.285	130.282
ENSMUSP00000028900	ENSMUSG00000027411	Vps16	2	130.424	130.444	130.434
ENSMUSP00000028909	ENSMUSG00000027423	Snx5	2	144.25	144.271	144.261
ENSMUSP00000028914	ENSMUSG00000027427	Polr3f	2	144.528	144.542	144.535
ENSMUSP00000028915	ENSMUSG00000027428	Rbbp9	2	144.542	144.551	144.547
ENSMUSP00000028916	ENSMUSG00000027429	Sec23b	2	144.556	144.591	144.573
ENSMUSP00000028917	ENSMUSG00000027430	Dtd1	2	144.6	144.769	144.684
ENSMUSP00000028921	ENSMUSG00000027433	Xrn2	2	147.013	147.078	147.045
ENSMUSP00000028928	ENSMUSG00000027439	Gzf1	2	148.681	148.693	148.687
ENSMUSP00000028938	ENSMUSG00000027447	Cst3	2	148.872	148.876	148.874
ENSMUSP00000028977	ENSMUSG00000027475	Kif3b	2	153.291	153.333	153.312
ENSMUSP00000028981	ENSMUSG00000027479	Mapre1	2	153.741	153.773	153.757
ENSMUSP00000028991	ENSMUSG00000027488	Snta1	2	154.376	154.408	154.392
ENSMUSP00000028995	ENSMUSG00000027495	Fam210b	2	172.346	172.356	172.351
ENSMUSP00000029002	ENSMUSG00000027500	Stmn2	3	8.50936	8.56161	8.53548
ENSMUSP00000029005	ENSMUSG00000027502	Rtfdc1	2	172.441	172.47	172.455
ENSMUSP00000029013	ENSMUSG00000027509	Rae1	2	173	173.016	173.008
ENSMUSP00000029017	ENSMUSG00000027513	Pck1	2	173.153	173.159	173.156
ENSMUSP00000029018	ENSMUSG00000027514	Zbp1	2	173.207	173.219	173.213
ENSMUSP00000029024	ENSMUSG00000027519	Rab22a	2	173.66	173.707	173.684
ENSMUSP00000029041	ENSMUSG00000062515	Fabp4	3	10.2041	10.2086	10.2063
ENSMUSP00000029046	ENSMUSG00000027533	Fabp5	3	10.0125	10.0166	10.0146
ENSMUSP00000029053	ENSMUSG00000027540	Ptpn1	2	167.932	167.979	167.956
ENSMUSP00000029076	ENSMUSG00000027559	Car3	3	14.8635	14.8725	14.868
ENSMUSP00000029078	ENSMUSG00000027562	Car2	3	14.8863	14.9008	14.8935
ENSMUSP00000029082	ENSMUSG00000027566	Psma7	2	180.036	180.042	180.039
ENSMUSP00000029085	ENSMUSG00000027569	Mrgbp	2	180.581	180.586	180.584
ENSMUSP00000029087	ENSMUSG00000049401	Ogfr	2	180.589	180.596	180.593
ENSMUSP00000029090	ENSMUSG00000027573	Gid8	2	180.71	180.719	180.714
ENSMUSP00000029116	ENSMUSG00000027589	Pcmtd2	2	181.838	181.857	181.848
ENSMUSP00000029120	ENSMUSG00000027593	Raly	2	154.791	154.867	154.829
ENSMUSP00000029125	ENSMUSG00000027599	Armc1	3	19.1314	19.1631	19.1472
ENSMUSP00000029142	ENSMUSG00000027613	Eif6	2	155.82	155.827	155.823
ENSMUSP00000029147	ENSMUSG00000027618	Nfs1	2	156.124	156.144	156.134
ENSMUSP00000029165	ENSMUSG00000027637	1110008F13Rik	2	156.863	156.874	156.868
ENSMUSP00000029178	ENSMUSG00000027649	Ctnnbl1	2	157.737	157.892	157.815
ENSMUSP00000029180	ENSMUSG00000027651	Rprd1b	2	158.028	158.132	158.08
ENSMUSP00000029201	ENSMUSG00000027665	Pik3ca	3	32.3977	32.4685	32.4331
ENSMUSP00000029214	ENSMUSG00000027671	Actl6a	3	32.7063	32.727	32.7166
ENSMUSP00000029240	ENSMUSG00000027690	Slc2a2	3	28.6979	28.7314	28.7146
ENSMUSP00000029256	ENSMUSG00000027706	Sec62	3	30.7929	30.8213	30.8071
ENSMUSP00000029257	ENSMUSG00000037400	Atp11b	3	35.7541	35.8563	35.8052
ENSMUSP00000029259	ENSMUSG00000027709	Mccc1	3	35.9593	36.0007	35.98
ENSMUSP00000029266	ENSMUSG00000027712	Anxa5	3	36.4489	36.4759	36.4624
ENSMUSP00000029269	ENSMUSG00000027714	Exosc9	3	36.5526	36.5657	36.5592
ENSMUSP00000029303	ENSMUSG00000063273	Naa15	3	51.4151	51.4765	51.4458
ENSMUSP00000029316	ENSMUSG00000027752	Exosc8	3	54.7287	54.7354	54.732
ENSMUSP00000029325	ENSMUSG00000027761	Aadac	3	60.0257	60.0402	60.0329
ENSMUSP00000029336	ENSMUSG00000027770	Dhx36	3	62.468	62.507	62.4875
ENSMUSP00000029353	ENSMUSG00000027782	Kpna4	3	69.0671	69.1271	69.0971
ENSMUSP00000029355	ENSMUSG00000027784	Ppm1l	3	69.3169	69.5608	69.4388
ENSMUSP00000029358	ENSMUSG00000027787	Nmd3	3	69.722	69.7564	69.7392
ENSMUSP00000029367	ENSMUSG00000027792	Bche	3	73.6358	73.7084	73.6721
ENSMUSP00000029374	ENSMUSG00000027799	Nbea	3	55.6252	56.1837	55.9044
ENSMUSP00000029382	ENSMUSG00000027804	Ppid	3	79.5913	79.6037	79.5975
ENSMUSP00000029386	ENSMUSG00000027809	Etfdh	3	79.6038	79.6295	79.6166
ENSMUSP00000029387	ENSMUSG00000027810	Eif2a	3	58.5258	58.5575	58.5417
ENSMUSP00000029400	ENSMUSG00000027820	Mme	3	63.2415	63.386	63.3138
ENSMUSP00000029405	ENSMUSG00000027823	Gmps	3	63.9761	64.0226	63.9993
ENSMUSP00000029414	ENSMUSG00000027828	Ssr3	3	65.3797	65.3926	65.3861
ENSMUSP00000029440	ENSMUSG00000027848	Olfml3	3	103.722	103.738	103.73
ENSMUSP00000029444	ENSMUSG00000033014	Trim33	3	103.279	103.359	103.319
ENSMUSP00000029464	ENSMUSG00000027870	Hao2	3	98.8745	98.8932	98.8839
ENSMUSP00000029476	ENSMUSG00000027879	Sec22b	3	97.9012	97.9233	97.9122
ENSMUSP00000029477	ENSMUSG00000040322	Slc25a24	3	109.123	109.168	109.146
ENSMUSP00000029480	ENSMUSG00000027881	Prpf38b	3	108.903	108.912	108.907
ENSMUSP00000029482	ENSMUSG00000027883	Gpsm2	3	108.679	108.722	108.7
ENSMUSP00000029489	ENSMUSG00000027890	Gstm4	3	108.04	108.045	108.043
ENSMUSP00000029490	ENSMUSG00000027893	Ahcyl1	3	107.663	107.697	107.68
ENSMUSP00000029515	ENSMUSG00000027907	S100a11	3	93.5205	93.5263	93.5234
ENSMUSP00000029540	ENSMUSG00000027931	Npr1	3	90.4506	90.4659	90.4582
ENSMUSP00000029545	ENSMUSG00000027936	Crtc2	3	90.2542	90.2641	90.2591
ENSMUSP00000029549	ENSMUSG00000027940	Tpm3	3	90.0726	90.1009	90.0868
ENSMUSP00000029564	ENSMUSG00000027952	Pmvk	3	89.4545	89.469	89.4618
ENSMUSP00000029569	ENSMUSG00000027957	Slc35a3	3	116.669	116.713	116.691
ENSMUSP00000029574	ENSMUSG00000027962	Vcam1	3	116.11	116.13	116.12
ENSMUSP00000029588	ENSMUSG00000027968	Larp7	3	127.537	127.553	127.545
ENSMUSP00000029610	ENSMUSG00000027984	Hadh	3	131.233	131.272	131.253
ENSMUSP00000029626	ENSMUSG00000027997	Casp6	3	129.901	129.914	129.908
ENSMUSP00000029635	ENSMUSG00000028005	Gucy1b3	3	82.032	82.0747	82.0533
ENSMUSP00000029639	ENSMUSG00000028007	Snx7	3	117.782	117.869	117.825
ENSMUSP00000029643	ENSMUSG00000028010	Gar1	3	129.825	129.831	129.828
ENSMUSP00000029644	ENSMUSG00000028013	Ppa2	3	133.31	133.378	133.344
ENSMUSP00000029645	ENSMUSG00000028011	Tdo2	3	81.9571	81.9762	81.9666
ENSMUSP00000029649	ENSMUSG00000028015	Ctso	3	81.9326	81.9567	81.9447
ENSMUSP00000029650	ENSMUSG00000028016	Ints12	3	133.092	133.111	133.101
ENSMUSP00000029658	ENSMUSG00000028024	Enpep	3	129.269	129.333	129.301
ENSMUSP00000029663	ENSMUSG00000028029	Aimp1	3	132.66	132.684	132.672
ENSMUSP00000029666	ENSMUSG00000028032	Papss1	3	131.565	131.644	131.604
ENSMUSP00000029671	ENSMUSG00000028037	Ifi44	3	151.731	151.75	151.74
ENSMUSP00000029677	ENSMUSG00000028042	Zbtb7b	3	89.3776	89.3948	89.3862
ENSMUSP00000029694	ENSMUSG00000028059	Arhgef2	3	88.606	88.6481	88.627
ENSMUSP00000029696	ENSMUSG00000028060	2810403A07Rik	3	88.6858	88.7129	88.6994
ENSMUSP00000029698	ENSMUSG00000028062	Lamtor2	3	88.5498	88.5531	88.5514
ENSMUSP00000029699	ENSMUSG00000028063	Lmna	3	88.4801	88.51	88.4951
ENSMUSP00000029708	ENSMUSG00000028070	Naxe	3	88.0565	88.0585	88.0575
ENSMUSP00000029717	ENSMUSG00000028076	Cd1d1	3	86.9958	86.9994	86.9976
ENSMUSP00000029722	ENSMUSG00000028081	Rps3a1	3	86.1379	86.1427	86.1403
ENSMUSP00000029729	ENSMUSG00000028088	Fmo5	3	97.6288	97.6553	97.642
ENSMUSP00000029738	ENSMUSG00000028096	Gpr89	3	96.8683	96.9053	96.8868
ENSMUSP00000029741	ENSMUSG00000028099	Polr3c	3	96.7115	96.7276	96.7196
ENSMUSP00000029752	ENSMUSG00000028107	Tars2	3	95.74	95.7602	95.7501
ENSMUSP00000029766	ENSMUSG00000028121	Bcar3	3	122.294	122.53	122.412
ENSMUSP00000029769	ENSMUSG00000028124	Gclm	3	122.246	122.271	122.258
ENSMUSP00000029770	ENSMUSG00000028127	Abcd3	3	121.759	121.815	121.787
ENSMUSP00000029773	ENSMUSG00000053931	Cnn3	3	121.426	121.458	121.442
ENSMUSP00000029777	ENSMUSG00000028132	Tmem56	3	121.202	121.283	121.242
ENSMUSP00000029780	ENSMUSG00000028134	Ptbp2	3	119.719	119.784	119.752
ENSMUSP00000029786	ENSMUSG00000028140	Mrpl9	3	94.4433	94.4511	94.4472
ENSMUSP00000029803	ENSMUSG00000028156	Eif4e	3	138.526	138.56	138.543
ENSMUSP00000029804	ENSMUSG00000005813	Metap1	3	138.459	138.49	138.474
ENSMUSP00000029814	ENSMUSG00000028164	Manba	3	135.486	135.571	135.529
ENSMUSP00000029815	ENSMUSG00000028165	Cisd2	3	135.406	135.424	135.415
ENSMUSP00000029837	ENSMUSG00000028186	Uox	3	146.57	146.632	146.601
ENSMUSP00000029838	ENSMUSG00000028187	Rpf1	3	146.506	146.521	146.514
ENSMUSP00000029845	ENSMUSG00000028194	Ddah1	3	145.759	145.894	145.826
ENSMUSP00000029875	ENSMUSG00000028221	Tmem55a	4	14.8641	14.9152	14.8896
ENSMUSP00000029877	ENSMUSG00000028223	Decr1	4	15.9172	15.9455	15.9314
ENSMUSP00000029879	ENSMUSG00000028224	Nbn	4	15.9579	15.9926	15.9753
ENSMUSP00000029885	ENSMUSG00000028228	Cpne3	4	19.5193	19.5701	19.5447
ENSMUSP00000029888	ENSMUSG00000028229	Rmdn1	4	19.5752	19.6069	19.591
ENSMUSP00000029905	ENSMUSG00000028240	Cyp7a1	4	6.26561	6.27563	6.27062
ENSMUSP00000029909	ENSMUSG00000028247	Coq3	4	21.8797	21.9122	21.8959
ENSMUSP00000029911	ENSMUSG00000028248	Pnisr	4	21.8476	21.8765	21.862
ENSMUSP00000029912	ENSMUSG00000028249	Sdcbp	4	6.36565	6.40842	6.38704
ENSMUSP00000029915	ENSMUSG00000028251	Tstd3	4	21.7574	21.7672	21.7623
ENSMUSP00000029925	ENSMUSG00000028261	Ndufaf4	4	24.8981	24.905	24.9015
ENSMUSP00000029936	ENSMUSG00000040264	Gbp2b	3	142.595	142.619	142.607
ENSMUSP00000029938	ENSMUSG00000028271	Gtf2b	3	142.765	142.784	142.774
ENSMUSP00000029941	ENSMUSG00000028273	Pdlim5	3	142.24	142.396	142.318
ENSMUSP00000029968	ENSMUSG00000028292	Rars2	4	34.615	34.6602	34.6376
ENSMUSP00000029987	ENSMUSG00000028307	Aldob	4	49.536	49.5495	49.5428
ENSMUSP00000029989	ENSMUSG00000028309	Rnf20	4	49.632	49.6569	49.6444
ENSMUSP00000029999	ENSMUSG00000028318	Polr1e	4	45.0186	45.0366	45.0276
ENSMUSP00000030003	ENSMUSG00000028322	Exosc3	4	45.3166	45.3427	45.3297
ENSMUSP00000030010	ENSMUSG00000015243	Abca1	4	53.0308	53.1599	53.0953
ENSMUSP00000030011	ENSMUSG00000028327	Stra6l	4	45.8487	45.887	45.8678
ENSMUSP00000030014	ENSMUSG00000028330	Ncbp1	4	46.1386	46.1724	46.1555
ENSMUSP00000030018	ENSMUSG00000028334	Nans	4	46.4892	46.5036	46.4964
ENSMUSP00000030028	ENSMUSG00000028343	Erp44	4	48.1933	48.2796	48.2364
ENSMUSP00000030030	ENSMUSG00000028345	Tex10	4	48.4309	48.4735	48.4522
ENSMUSP00000030041	ENSMUSG00000028356	Ambp	4	63.1433	63.1548	63.149
ENSMUSP00000030044	ENSMUSG00000039196	Orm1	4	63.3446	63.3482	63.3464
ENSMUSP00000030051	ENSMUSG00000028367	Txn1	4	57.9434	57.9564	57.9499
ENSMUSP00000030056	ENSMUSG00000028364	Tnc	4	63.9598	64.047	64.0034
ENSMUSP00000030069	ENSMUSG00000028378	Ptgr1	4	58.9654	58.9871	58.9763
ENSMUSP00000030078	ENSMUSG00000028383	Hsdl2	4	59.5816	59.6187	59.6001
ENSMUSP00000030080	ENSMUSG00000028385	Snx30	4	59.8058	59.9047	59.8553
ENSMUSP00000030090	ENSMUSG00000028393	Alad	4	62.5092	62.5199	62.5145
ENSMUSP00000030095	ENSMUSG00000008305	Tle1	4	72.1171	72.2009	72.159
ENSMUSP00000030103	ENSMUSG00000028398	Dmac1	4	75.2774	75.2783	75.2778
ENSMUSP00000030117	ENSMUSG00000028409	Smu1	4	40.7365	40.7579	40.7472
ENSMUSP00000030118	ENSMUSG00000028410	Dnaja1	4	40.7221	40.7371	40.7296
ENSMUSP00000030121	ENSMUSG00000028413	B4galt1	4	40.8046	40.854	40.8293
ENSMUSP00000030125	ENSMUSG00000028416	Bag1	4	40.9364	40.9483	40.9423
ENSMUSP00000030127	ENSMUSG00000028420	Tmem38b	4	53.826	53.862	53.844
ENSMUSP00000030128	ENSMUSG00000028419	Chmp5	4	40.9484	40.9653	40.9569
ENSMUSP00000030134	ENSMUSG00000028426	Rad23b	4	55.35	55.3922	55.3711
ENSMUSP00000030138	ENSMUSG00000028430	Nol6	4	41.1144	41.1245	41.1194
ENSMUSP00000030140	ENSMUSG00000028431	Ikbkap	4	56.7497	56.8023	56.776
ENSMUSP00000030143	ENSMUSG00000028433	Ubap2	4	41.1943	41.2751	41.2347
ENSMUSP00000030154	ENSMUSG00000028443	Nudt2	4	41.4652	41.4809	41.473
ENSMUSP00000030158	ENSMUSG00000028447	Dctn3	4	41.7148	41.7232	41.719
ENSMUSP00000030164	ENSMUSG00000028452	Vcp	4	42.98	43.0005	42.9902
ENSMUSP00000030169	ENSMUSG00000028455	Stoml2	4	43.0277	43.0317	43.0297
ENSMUSP00000030185	ENSMUSG00000032366	Tpm1	9	67.0226	67.0494	67.036
ENSMUSP00000030187	ENSMUSG00000028465	Tln1	4	43.5315	43.5627	43.5471
ENSMUSP00000030189	ENSMUSG00000028467	Gba2	4	43.5669	43.5789	43.5729
ENSMUSP00000030192	ENSMUSG00000028470	Hint2	4	43.6542	43.6565	43.6553
ENSMUSP00000030201	ENSMUSG00000028479	Gne	4	44.0341	44.0842	44.0591
ENSMUSP00000030202	ENSMUSG00000028480	Glipr2	4	43.9574	43.9791	43.9683
ENSMUSP00000030207	ENSMUSG00000028484	Psip1	4	83.4557	83.4865	83.4711
ENSMUSP00000030243	ENSMUSG00000028518	Prkaa2	4	105.03	105.11	105.07
ENSMUSP00000030265	ENSMUSG00000028540	Dph2	4	117.889	117.892	117.89
ENSMUSP00000030280	ENSMUSG00000028553	Angptl3	4	99.031	99.0461	99.0385
ENSMUSP00000030288	ENSMUSG00000028559	Osbpl9	4	109.061	109.202	109.132
ENSMUSP00000030296	ENSMUSG00000028567	Txndc12	4	108.835	108.862	108.848
ENSMUSP00000030299	ENSMUSG00000052520	Cyp2j5	4	96.6288	96.6642	96.6465
ENSMUSP00000030303	ENSMUSG00000052914	Cyp2j6	4	96.5161	96.5537	96.5349
ENSMUSP00000030306	ENSMUSG00000028572	Hook1	4	95.9672	96.0254	95.9963
ENSMUSP00000030313	ENSMUSG00000028578	Caap1	4	94.5001	94.5568	94.5284
ENSMUSP00000030320	ENSMUSG00000028582	Cc2d1b	4	108.62	108.634	108.627
ENSMUSP00000030332	ENSMUSG00000028597	Gpx7	4	108.4	108.407	108.404
ENSMUSP00000030340	ENSMUSG00000028603	Scp2	4	108.044	108.145	108.094
ENSMUSP00000030345	ENSMUSG00000028607	Cpt2	4	107.904	107.924	107.914
ENSMUSP00000030361	ENSMUSG00000028618	Tmem59	4	107.178	107.201	107.19
ENSMUSP00000030365	ENSMUSG00000028622	Mrpl37	4	107.056	107.067	107.061
ENSMUSP00000030381	ENSMUSG00000028633	Ctps	4	120.54	120.57	120.555
ENSMUSP00000030385	ENSMUSG00000028636	Ppcs	4	119.419	119.422	119.42
ENSMUSP00000030399	ENSMUSG00000028646	Rragc	4	123.917	123.937	123.927
ENSMUSP00000030401	ENSMUSG00000028648	Ndufs5	4	123.713	123.718	123.715
ENSMUSP00000030404	ENSMUSG00000028651	Ppie	4	123.127	123.14	123.134
ENSMUSP00000030412	ENSMUSG00000028657	Ppt1	4	122.836	122.859	122.848
ENSMUSP00000030417	ENSMUSG00000006699	Cdc42	4	137.32	137.358	137.339
ENSMUSP00000030427	ENSMUSG00000028668	Eloa	4	136.003	136.022	136.013
ENSMUSP00000030432	ENSMUSG00000028672	Hmgcl	4	135.946	135.963	135.955
ENSMUSP00000030434	ENSMUSG00000028673	Fuca1	4	135.921	135.94	135.931
ENSMUSP00000030446	ENSMUSG00000028684	Urod	4	116.99	116.994	116.992
ENSMUSP00000030451	ENSMUSG00000028688	Toe1	4	116.794	116.808	116.801
ENSMUSP00000030454	ENSMUSG00000028691	Prdx1	4	116.686	116.701	116.693
ENSMUSP00000030455	ENSMUSG00000028692	Akr1a1	4	116.637	116.652	116.644
ENSMUSP00000030456	ENSMUSG00000028693	Nasp	4	116.601	116.628	116.614
ENSMUSP00000030471	ENSMUSG00000028703	Lrrc41	4	116.075	116.097	116.086
ENSMUSP00000030475	ENSMUSG00000028706	Nsun4	4	116.033	116.054	116.043
ENSMUSP00000030486	ENSMUSG00000028712	Cyp4a31	4	115.564	115.579	115.571
ENSMUSP00000030487	ENSMUSG00000028715	Cyp4a14	4	115.486	115.496	115.491
ENSMUSP00000030491	ENSMUSG00000028719	Cmpk1	4	114.959	114.987	114.973
ENSMUSP00000030501	ENSMUSG00000028729	Ebna1bp2	4	118.621	118.628	118.624
ENSMUSP00000030518	ENSMUSG00000028745	Capzb	4	139.193	139.292	139.242
ENSMUSP00000030535	ENSMUSG00000028755	Cda	4	138.338	138.368	138.353
ENSMUSP00000030538	ENSMUSG00000028757	Ddost	4	138.305	138.313	138.309
ENSMUSP00000030556	ENSMUSG00000028771	Ptpn12	5	20.9866	21.0559	21.0213
ENSMUSP00000030560	ENSMUSG00000028776	Tinagl1	4	130.164	130.175	130.17
ENSMUSP00000030563	ENSMUSG00000028779	Pef1	4	130.103	130.128	130.115
ENSMUSP00000030583	ENSMUSG00000028792	Ak2	4	128.992	129.012	129.002
ENSMUSP00000030622	ENSMUSG00000028821	Syf2	4	134.931	134.938	134.934
ENSMUSP00000030623	ENSMUSG00000028820	Sfpq	4	127.021	127.037	127.029
ENSMUSP00000030628	ENSMUSG00000028826	Tmem57	4	134.803	134.853	134.828
ENSMUSP00000030636	ENSMUSG00000028832	Stmn1	4	134.468	134.474	134.471
ENSMUSP00000030642	ENSMUSG00000028837	Psmb2	4	126.678	126.71	126.694
ENSMUSP00000030651	ENSMUSG00000028843	Sh3bgrl3	4	134.127	134.129	134.128
ENSMUSP00000030660	ENSMUSG00000028847	Trappc3	4	126.262	126.276	126.269
ENSMUSP00000030665	ENSMUSG00000028851	Nudc	4	133.533	133.546	133.539
ENSMUSP00000030669	ENSMUSG00000028854	Slc9a1	4	133.37	133.424	133.397
ENSMUSP00000030675	ENSMUSG00000028861	Mrps15	4	126.047	126.056	126.051
ENSMUSP00000030684	ENSMUSG00000028869	Gnl2	4	125.017	125.055	125.036
ENSMUSP00000030691	ENSMUSG00000061601	Pclo	5	14.5149	14.8635	14.6892
ENSMUSP00000030698	ENSMUSG00000028879	Stx12	4	132.854	132.885	132.869
ENSMUSP00000030702	ENSMUSG00000028882	Ppp1r8	4	132.827	132.843	132.835
ENSMUSP00000030726	ENSMUSG00000028896	Rcc1	4	132.332	132.354	132.343
ENSMUSP00000030730	ENSMUSG00000028898	Trnau1ap	4	132.312	132.33	132.321
ENSMUSP00000030734	ENSMUSG00000028902	Sf3a3	4	124.715	124.732	124.724
ENSMUSP00000030738	ENSMUSG00000028907	Utp11	4	124.678	124.694	124.686
ENSMUSP00000030742	ENSMUSG00000028910	Mecr	4	131.843	131.868	131.856
ENSMUSP00000030747	ENSMUSG00000028914	Casp9	4	141.794	141.816	141.805
ENSMUSP00000030760	ENSMUSG00000028923	Necap2	4	141.067	141.078	141.072
ENSMUSP00000030769	ENSMUSG00000028932	Psmc2	5	21.7853	21.8038	21.7945
ENSMUSP00000030771	ENSMUSG00000029014	Dnajc2	5	21.7573	21.7853	21.7713
ENSMUSP00000030775	ENSMUSG00000005045	Chd5	4	152.339	152.39	152.364
ENSMUSP00000030784	ENSMUSG00000028944	Prkag2	5	24.8627	25.1006	24.9817
ENSMUSP00000030787	ENSMUSG00000028945	Rheb	5	24.8028	24.8426	24.8227
ENSMUSP00000030795	ENSMUSG00000028953	Abcf2	5	24.5653	24.5775	24.5714
ENSMUSP00000030806	ENSMUSG00000063077	Kif1b	4	149.176	149.308	149.242
ENSMUSP00000030814	ENSMUSG00000028969	Cdk5	5	24.4182	24.4235	24.4209
ENSMUSP00000030816	ENSMUSG00000028974	Dffa	4	149.104	149.121	149.112
ENSMUSP00000030830	ENSMUSG00000028980	H6pd	4	149.979	150.009	149.994
ENSMUSP00000030834	ENSMUSG00000028978	Nos3	5	24.3648	24.3845	24.3746
ENSMUSP00000030842	ENSMUSG00000028990	Lzic	4	149.485	149.497	149.491
ENSMUSP00000030845	ENSMUSG00000028992	Nmnat1	4	149.468	149.485	149.476
ENSMUSP00000030849	ENSMUSG00000028995	Fam126a	5	23.9153	24.0307	23.973
ENSMUSP00000030851	ENSMUSG00000028998	Tomm7	5	23.8389	23.8442	23.8416
ENSMUSP00000030852	ENSMUSG00000028999	Rint1	5	23.7877	23.8204	23.804
ENSMUSP00000030882	ENSMUSG00000029017	Pmpcb	5	21.7371	21.7572	21.7471
ENSMUSP00000030884	ENSMUSG00000029020	Mfn2	4	147.874	147.905	147.889
ENSMUSP00000030893	ENSMUSG00000029027	Dffb	4	153.964	153.975	153.97
ENSMUSP00000030896	ENSMUSG00000029030	Tprgl	4	154.157	154.161	154.159
ENSMUSP00000030901	ENSMUSG00000029034	Ints11	4	155.87	155.889	155.879
ENSMUSP00000030903	ENSMUSG00000029036	Atad3a	4	155.741	155.761	155.751
ENSMUSP00000030905	ENSMUSG00000029038	Ssu72	4	155.705	155.734	155.719
ENSMUSP00000030914	ENSMUSG00000029048	Rer1	4	155.074	155.086	155.08
ENSMUSP00000030922	ENSMUSG00000029053	Prkcz	4	155.26	155.361	155.311
ENSMUSP00000030935	ENSMUSG00000029059	Fam213b	4	154.896	154.899	154.897
ENSMUSP00000030940	ENSMUSG00000029064	Gnb1	4	155.491	155.559	155.525
ENSMUSP00000030948	ENSMUSG00000029071	Dvl1	4	155.847	155.859	155.853
ENSMUSP00000030964	ENSMUSG00000029084	Cd38	5	43.8686	43.9124	43.8905
ENSMUSP00000030985	ENSMUSG00000029102	Hgfac	5	35.0415	35.0485	35.045
ENSMUSP00000030986	ENSMUSG00000029103	Lrpap1	5	35.0915	35.1058	35.0986
ENSMUSP00000030993	ENSMUSG00000029111	Nelfa	5	33.8979	33.9364	33.9172
ENSMUSP00000031002	ENSMUSG00000029119	Man2b2	5	36.8069	36.8307	36.8188
ENSMUSP00000031018	ENSMUSG00000029136	Rbks	5	31.6244	31.6976	31.661
ENSMUSP00000031024	ENSMUSG00000106918	Mrpl33	5	31.5969	31.6644	31.6307
ENSMUSP00000031029	ENSMUSG00000029146	Snx17	5	31.1932	31.1991	31.1962
ENSMUSP00000031032	ENSMUSG00000029147	Ppm1g	5	31.2027	31.2207	31.2117
ENSMUSP00000031038	ENSMUSG00000029152	Ociad1	5	73.2928	73.3141	73.3034
ENSMUSP00000031055	ENSMUSG00000029163	Emilin1	5	30.9134	30.9213	30.9173
ENSMUSP00000031058	ENSMUSG00000029166	Mapre3	5	30.8146	30.8661	30.8404
ENSMUSP00000031061	ENSMUSG00000029169	Dhx15	5	52.1502	52.1905	52.1704
ENSMUSP00000031069	ENSMUSG00000029173	Sepsecs	5	52.6401	52.6697	52.6549
ENSMUSP00000031072	ENSMUSG00000029176	Anapc4	5	52.834	52.8678	52.8509
ENSMUSP00000031080	ENSMUSG00000029185	Fam114a1	5	64.9701	65.0419	65.006
ENSMUSP00000031081	ENSMUSG00000029186	Pi4k2b	5	52.7416	52.7693	52.7555
ENSMUSP00000031099	ENSMUSG00000029198	Grpel1	5	36.465	36.4741	36.4695
ENSMUSP00000031103	ENSMUSG00000029201	Ugdh	5	65.4132	65.4359	65.4246
ENSMUSP00000031117	ENSMUSG00000029209	Gnpda2	5	69.5731	69.5923	69.5827
ENSMUSP00000031131	ENSMUSG00000029223	Uchl1	5	66.6761	66.6872	66.6817
ENSMUSP00000031144	ENSMUSG00000029234	Tmem165	5	76.1839	76.2092	76.1966
ENSMUSP00000031167	ENSMUSG00000029250	Polr2b	5	77.3101	77.3493	77.3297
ENSMUSP00000031181	ENSMUSG00000029260	Ugt2b34	5	86.8898	86.9069	86.8984
ENSMUSP00000031183	ENSMUSG00000035836	Ugt2b1	5	86.9166	86.9265	86.9216
ENSMUSP00000031186	ENSMUSG00000035811	Ugt2b35	5	87.0009	87.0133	87.0071
ENSMUSP00000031195	ENSMUSG00000035780	Ugt2a3	5	87.325	87.3372	87.3311
ENSMUSP00000031201	ENSMUSG00000029272	Sult1e1	5	87.576	87.5916	87.5838
ENSMUSP00000031227	ENSMUSG00000029290	Zfp326	5	105.877	105.916	105.896
ENSMUSP00000031249	ENSMUSG00000029309	Sparcl1	5	104.079	104.114	104.096
ENSMUSP00000031250	ENSMUSG00000029310	Nudt9	5	104.046	104.065	104.056
ENSMUSP00000031251	ENSMUSG00000029311	Hsd17b11	5	103.99	104.022	104.006
ENSMUSP00000031255	ENSMUSG00000029314	Gpat3	5	100.846	100.899	100.872
ENSMUSP00000031288	ENSMUSG00000029345	Tfip11	5	112.326	112.338	112.332
ENSMUSP00000031311	ENSMUSG00000029366	Dck	5	88.765	88.7833	88.7741
ENSMUSP00000031314	ENSMUSG00000029368	Alb	5	90.4609	90.4766	90.4687
ENSMUSP00000031319	ENSMUSG00000029372	Ppbp	5	90.7685	90.7701	90.7693
ENSMUSP00000031320	ENSMUSG00000029373	Pf4	5	90.7724	90.7734	90.7729
ENSMUSP00000031333	ENSMUSG00000029387	Gtf2h3	5	124.579	124.598	124.588
ENSMUSP00000031334	ENSMUSG00000029388	Eif2b1	5	124.57	124.579	124.575
ENSMUSP00000031345	ENSMUSG00000029397	Rchy1	5	91.9489	91.9631	91.956
ENSMUSP00000031355	ENSMUSG00000029407	Uso1	5	92.1379	92.2028	92.1704
ENSMUSP00000031377	ENSMUSG00000029426	Scarb2	5	92.4413	92.5068	92.4741
ENSMUSP00000031378	ENSMUSG00000029428	Stx2	5	128.985	129.009	128.997
ENSMUSP00000031388	ENSMUSG00000029434	Vps33a	5	123.529	123.573	123.551
ENSMUSP00000031398	ENSMUSG00000029445	Hpd	5	123.172	123.183	123.177
ENSMUSP00000031399	ENSMUSG00000029446	Psph	5	129.766	129.787	129.777
ENSMUSP00000031411	ENSMUSG00000029455	Aldh2	5	121.566	121.594	121.58
ENSMUSP00000031412	ENSMUSG00000029456	Acad10	5	121.621	121.661	121.641
ENSMUSP00000031414	ENSMUSG00000029458	Brap	5	121.661	121.687	121.674
ENSMUSP00000031429	ENSMUSG00000029470	P2rx4	5	122.708	122.73	122.719
ENSMUSP00000031445	ENSMUSG00000029482	Aacs	5	125.476	125.517	125.497
ENSMUSP00000031447	ENSMUSG00000029484	Anxa3	5	96.7933	96.846	96.8197
ENSMUSP00000031472	ENSMUSG00000029499	Pxmp2	5	110.274	110.286	110.28
ENSMUSP00000031477	ENSMUSG00000029502	Golga3	5	110.177	110.226	110.202
ENSMUSP00000031478	ENSMUSG00000029504	Ddx51	5	110.653	110.66	110.657
ENSMUSP00000031483	ENSMUSG00000029507	Pus1	5	110.774	110.781	110.777
ENSMUSP00000031492	ENSMUSG00000029518	Rab35	5	115.632	115.648	115.64
ENSMUSP00000031513	ENSMUSG00000029538	Srsf9	5	115.327	115.333	115.33
ENSMUSP00000031524	ENSMUSG00000029545	Acads	5	115.11	115.119	115.115
ENSMUSP00000031534	ENSMUSG00000029554	Mad1l1	5	140.009	140.322	140.165
ENSMUSP00000031535	ENSMUSG00000029556	Hnf1a	5	114.949	114.971	114.96
ENSMUSP00000031539	ENSMUSG00000029560	Snx8	5	140.34	140.389	140.365
ENSMUSP00000031540	ENSMUSG00000041827	Oasl1	5	114.923	114.938	114.931
ENSMUSP00000031549	ENSMUSG00000073555	Gm4951	18	60.2121	60.2478	60.23
ENSMUSP00000031556	ENSMUSG00000029571	Tmem106b	6	13.0698	13.0893	13.0795
ENSMUSP00000031565	ENSMUSG00000029581	Fscn1	5	142.96	142.973	142.967
ENSMUSP00000031583	ENSMUSG00000042010	Acacb	5	114.147	114.251	114.199
ENSMUSP00000031588	ENSMUSG00000029592	Usp30	5	114.065	114.125	114.095
ENSMUSP00000031590	ENSMUSG00000029594	Rbm19	5	120.116	120.199	120.158
ENSMUSP00000031594	ENSMUSG00000029596	Sdsl	5	120.458	120.473	120.465
ENSMUSP00000031597	ENSMUSG00000029598	Plbd2	5	120.483	120.504	120.493
ENSMUSP00000031598	ENSMUSG00000029599	Ddx54	5	120.613	120.629	120.621
ENSMUSP00000031613	ENSMUSG00000029610	Aimp2	5	143.903	143.91	143.906
ENSMUSP00000031617	ENSMUSG00000029614	Rpl6	5	121.204	121.209	121.207
ENSMUSP00000031621	ENSMUSG00000029617	Ccz1	5	143.988	144.015	144.001
ENSMUSP00000031625	ENSMUSG00000029621	Arpc1a	5	145.084	145.109	145.096
ENSMUSP00000031627	ENSMUSG00000029623	Pdap1	5	145.129	145.14	145.135
ENSMUSP00000031628	ENSMUSG00000029624	Ptcd1	5	145.148	145.167	145.157
ENSMUSP00000031633	ENSMUSG00000038656	Cyp3a16	5	145.436	145.47	145.453
ENSMUSP00000031654	ENSMUSG00000029649	Pomp	5	147.86	147.876	147.868
ENSMUSP00000031663	ENSMUSG00000029656	C8b	4	104.766	104.805	104.785
ENSMUSP00000031668	ENSMUSG00000029661	Col1a2	6	4.50481	4.54154	4.52318
ENSMUSP00000031695	ENSMUSG00000029684	Wasl	6	24.6138	24.665	24.6394
ENSMUSP00000031697	ENSMUSG00000029686	Cul1	6	47.4534	47.5261	47.4898
ENSMUSP00000031707	ENSMUSG00000029695	Aass	6	23.0722	23.133	23.1026
ENSMUSP00000031727	ENSMUSG00000029714	Gigyf1	5	137.519	137.528	137.523
ENSMUSP00000031729	ENSMUSG00000029716	Tfr2	5	137.57	137.587	137.579
ENSMUSP00000031734	ENSMUSG00000093445	Lrch4	5	137.629	137.641	137.635
ENSMUSP00000031740	ENSMUSG00000029726	Mepce	5	137.782	137.788	137.785
ENSMUSP00000031741	ENSMUSG00000029727	Cyp3a13	5	137.893	137.922	137.907
ENSMUSP00000031750	ENSMUSG00000033542	Arhgef5	6	43.2656	43.2893	43.2775
ENSMUSP00000031766	ENSMUSG00000029752	Asns	6	7.67517	7.69325	7.68421
ENSMUSP00000031773	ENSMUSG00000029759	Pon3	6	5.22085	5.25629	5.23857
ENSMUSP00000031779	ENSMUSG00000029767	Calu	6	29.3481	29.3771	29.3626
ENSMUSP00000031788	ENSMUSG00000029776	Hibadh	6	52.5462	52.6404	52.5933
ENSMUSP00000031793	ENSMUSG00000029780	Nt5c3	6	56.8824	56.9239	56.9032
ENSMUSP00000031795	ENSMUSG00000029781	Fkbp9	6	56.8321	56.8794	56.8557
ENSMUSP00000031805	ENSMUSG00000029787	Avl9	6	56.7149	56.7619	56.7384
ENSMUSP00000031822	ENSMUSG00000029802	Abcg2	6	58.5845	58.6957	58.6401
ENSMUSP00000031838	ENSMUSG00000029814	Igf2bp3	6	49.0852	49.215	49.1501
[truncated: 4,799 more rows]

## Sheet: DO protein abundance
mouse.id	ENSMUSP00000000001	ENSMUSP00000000049	ENSMUSP00000000090	ENSMUSP00000000129	ENSMUSP00000000137	ENSMUSP00000000153	ENSMUSP00000000175	ENSMUSP00000000254	ENSMUSP00000000266	ENSMUSP00000000287	ENSMUSP00000000299	ENSMUSP00000000305	ENSMUSP00000000312	ENSMUSP00000000329	ENSMUSP00000000348	ENSMUSP00000000349	ENSMUSP00000000365	ENSMUSP00000000384	ENSMUSP00000000388	ENSMUSP00000000430	ENSMUSP00000000449	ENSMUSP00000000466	ENSMUSP00000000505	ENSMUSP00000000594	ENSMUSP00000000608	ENSMUSP00000000619	ENSMUSP00000000642	ENSMUSP00000000687	ENSMUSP00000000727	ENSMUSP00000000756	ENSMUSP00000000759	ENSMUSP00000000769	ENSMUSP00000000776	ENSMUSP00000000804	ENSMUSP00000000828	ENSMUSP00000000896	ENSMUSP00000000901	ENSMUSP00000000925	ENSMUSP00000000939	ENSMUSP00000000958	ENSMUSP00000000985	ENSMUSP00000001002	ENSMUSP00000001027	ENSMUSP00000001036	ENSMUSP00000001042	ENSMUSP00000001046	ENSMUSP00000001051	ENSMUSP00000001055	ENSMUSP00000001059
F326	8.55138	11.5449	12.6941	8.26584	12.4469	11.9399	10.3582	10.3687	9.40727	12.6005	9.88545	6.47757	10.4453	NA	NA	13.6644	11.11	7.55023	7.58374	8.49935	NA	7.65018	7.57785	8.02697	11.3622	8.08046	NA	13.6818	10.1442	12.4175	9.92296	10.0046	8.7446	13.452	9.81954	11.8334	8.50835	8.42256	11.9731	9.23404	10.2518	8.22876	12.6464	9.95332	10.9958	8.71994	9.65066	6.80747	NA
F327	8.62184	11.5232	12.6378	8.40732	12.3038	11.7725	10.4195	9.5096	9.65839	12.6545	9.28887	6.75431	9.22226	6.47727	8.69146	13.9214	11.3475	7.70684	7.71827	8.71094	8.49693	8.06642	7.68791	NA	11.4239	8.03638	6.46596	13.8933	10.247	12.5969	9.96366	10.0533	8.65181	13.4179	9.9156	11.7764	8.0206	8.31674	11.8722	9.31792	10.5002	7.83563	13.3176	9.8459	10.9444	7.75823	9.80295	6.71782	7.2152
F328	8.75237	11.7192	12.6161	NA	12.4295	11.7557	10.3117	9.9508	10.1907	12.2282	9.38252	6.35209	10.2442	6.27002	8.61431	13.8182	11.1066	7.77052	7.4914	8.63723	9.08571	8.56431	7.84223	NA	11.1195	NA	7.06822	13.9569	10.0869	12.545	9.79836	10.1999	8.46368	13.4082	9.97936	11.7253	8.37524	8.41305	11.9817	9.34856	10.4487	8.09644	12.1776	9.73919	11.1623	7.92886	10.1337	6.97784	NA
F329	8.75701	11.0717	12.6163	8.30197	12.3527	11.855	10.3232	9.60759	7.7585	12.9768	9.51538	5.61932	9.86059	6.81728	9.17472	13.9854	11.0921	NA	NA	8.74257	NA	8.65629	7.34701	8.15102	11.5301	NA	7.56578	13.7555	10.2707	12.5078	9.82256	9.78566	8.37744	13.3847	9.71972	11.647	8.43856	8.32757	12.0789	9.12591	10.4478	7.78417	12.9616	9.96401	10.9758	8.21775	10.134	6.57196	NA
F330	8.35054	11.7596	12.6296	8.24412	12.3156	11.7011	9.72778	9.54922	9.48516	12.3488	9.89235	6.38556	9.05027	6.5131	9.57588	13.9419	11.1256	7.55496	7.4635	8.58368	8.30464	7.43892	7.39553	7.83237	11.0425	8.16053	NA	14.0717	10.1865	12.4976	9.42855	9.88436	8.43049	13.2784	10.0816	11.5053	8.47223	8.30279	11.6171	9.16513	10.1204	7.43436	11.7426	9.71602	10.8516	8.75028	10.0759	6.82086	7.42153
F331	8.46245	11.8672	12.4497	8.28474	12.3964	11.8049	10.2173	9.76007	9.17759	12.1384	9.14891	NA	9.30437	NA	9.11463	13.5188	11.221	7.64656	NA	8.81315	8.29102	8.47071	7.90136	7.57365	10.8241	7.70026	5.95821	13.7278	10.1277	12.4747	9.87948	10.2036	8.56243	13.3723	9.92491	11.6376	8.35299	8.3798	11.9389	9.27603	10.2587	NA	13.1604	9.60417	11.0798	8.07167	10.0103	6.57813	NA
F332	8.62368	11.2401	12.68	8.2259	12.2808	11.574	10.4102	10.3687	8.75711	12.8398	8.83742	6.88012	7.95433	6.58637	NA	13.9093	10.843	7.92999	7.61728	8.5137	8.22815	7.71328	NA	7.56621	10.8937	8.13843	NA	14.2912	10.2141	12.2359	9.41911	9.90556	8.57584	13.2136	9.76567	11.3438	8.84605	8.45883	11.2304	9.27709	10.211	NA	12.1531	9.9309	10.8318	7.43183	9.26844	6.85513	7.04103
F333	8.50343	11.3868	13.1845	8.03792	12.3923	11.7145	10.7166	9.83992	9.2385	12.2267	9.44696	6.72845	9.4878	5.88342	9.2331	14.0803	11.1821	7.85406	7.16336	8.39741	8.50662	8.2235	7.15173	8.1232	10.8001	7.82467	6.38085	13.9254	10.2212	12.4674	9.66568	10.2485	8.26961	13.294	9.99005	11.6083	8.71505	8.06555	11.5828	9.14865	10.6163	7.92537	13.8125	9.99827	10.7474	7.35456	9.17984	6.37699	7.16509
F334	8.7523	11.6384	12.6859	8.27828	12.2892	11.6544	10.3701	9.45634	8.88632	12.295	9.26294	6.49371	9.91275	7.18548	NA	13.5969	11.1015	7.69656	7.87891	8.74956	8.23854	8.45593	NA	7.66111	11.1095	7.71926	NA	13.5802	10.0491	12.3215	9.61998	9.94152	8.7715	13.3644	9.89221	11.5465	8.41447	7.96646	11.4832	9.35507	10.344	NA	12.1338	9.79162	10.9339	8.27331	9.36096	6.2651	7.27193
F335	NA	11.6888	13.1083	8.37154	12.3952	11.7813	10.7271	11.4413	8.53075	12.8095	9.59761	5.98611	9.59998	NA	9.27139	13.8356	11.1179	7.65409	8.13162	8.67622	8.35233	6.9086	7.90881	7.91104	11.5559	8.06049	6.87041	13.9941	10.175	12.4441	9.66202	9.9771	8.31273	13.4197	9.85867	11.3814	8.507	8.17229	11.5682	9.51952	10.4425	7.8777	12.45	9.36737	10.9115	7.99611	9.71045	7.02819	7.52768
F336	8.85957	11.9491	12.6437	8.39719	12.3401	11.8456	10.3844	9.40683	7.56609	12.0522	9.37609	NA	9.3207	5.72704	9.08404	13.821	11.0183	7.93597	7.54924	8.61023	8.4942	8.69258	NA	NA	11.332	NA	NA	14.0132	10.2196	12.5522	9.8666	10.3533	8.23999	13.4537	10.0037	11.7487	8.26414	8.36107	11.4475	9.38097	10.5535	7.76126	12.7254	9.68034	11.0044	8.07997	9.70743	6.79299	7.18404
F337	8.56335	11.2886	12.5932	8.37156	12.4203	11.7897	10.2514	9.52013	8.06689	12.1821	9.06947	6.30682	8.29187	7.00268	8.53901	13.5129	11.2074	7.84106	7.30855	8.81331	8.4254	8.98148	6.93136	NA	11.3697	7.90613	6.32563	14.2459	10.2142	12.6084	9.88447	9.95724	8.25527	13.3429	9.67342	11.6806	8.10769	8.20755	11.6224	8.8238	10.284	7.82943	12.8171	9.72154	10.9174	7.6525	9.66158	6.8274	7.4531
F338	8.70009	11.2353	12.6578	8.31507	12.3782	11.7762	10.3086	9.98673	NA	12.4983	9.56471	6.31645	8.04184	6.51516	9.28497	13.6446	11.2474	7.62946	NA	8.80361	8.32807	8.49828	NA	NA	11.0711	8.07303	NA	14.1412	10.0978	12.4813	9.78967	10.0527	8.49549	13.4195	9.64641	11.7197	8.26657	8.42982	11.2873	9.1406	10.23	7.80453	13.2932	9.86694	10.818	7.99929	NA	6.93706	7.31592
F339	8.53843	11.6317	12.4619	8.4658	12.3116	11.6945	10.2236	9.72058	5.78653	12.0663	9.21017	6.16574	9.59945	7.44195	NA	13.5262	11.1635	7.80018	7.48561	8.85987	8.31771	8.23409	NA	NA	11.6068	NA	NA	13.5617	10.147	12.567	9.70557	10.2298	8.56855	13.2668	10.1496	11.7519	8.08682	8.11473	11.671	9.4235	10.3876	NA	12.9051	9.83923	10.7961	7.49942	9.10828	6.65327	7.05275
F340	9.11174	11.7985	12.5139	8.03993	12.5275	11.784	10.4169	9.33063	8.77606	12.5744	9.89452	6.36881	8.73634	NA	9.12272	13.5334	11.181	NA	7.8231	8.64233	8.19536	8.85063	7.77763	7.9656	11.3225	NA	7.18307	13.7502	10.171	12.534	9.69751	10.0429	8.60237	13.413	9.8064	11.7901	8.49545	8.30751	11.836	9.26147	10.3514	7.39258	13.1506	9.79312	10.93	8.39868	10.1875	NA	7.16917
F341	8.75091	11.5083	12.6785	8.24186	12.266	11.728	10.2588	9.77731	8.53374	12.2948	9.43862	7.96819	9.26267	NA	9.10814	13.8938	11.0932	7.77509	7.78398	8.80894	8.56407	8.90119	7.45886	8.07048	11.4356	NA	6.88506	14.1582	10.1535	12.4207	9.86172	10.1677	8.82232	13.2544	10.247	11.9244	8.495	NA	11.8861	9.40431	10.4508	8.21781	12.3524	9.92049	10.8636	NA	9.84018	NA	7.53295
F342	8.60656	11.109	12.8531	8.25004	12.2606	11.823	10.4463	9.19242	6.44906	11.645	9.26359	7.12258	8.12266	5.76656	9.54754	13.0845	11.1667	NA	NA	8.65698	NA	7.78839	6.78043	7.59588	10.7998	NA	7.25354	14.0022	10.0559	12.3913	9.8911	10.1098	8.77598	13.3436	9.60851	11.4143	8.04904	8.22025	11.1768	9.33394	10.4177	7.72922	14.1532	9.85719	10.976	8.72659	9.76883	7.37718	NA
F343	8.63419	12.3024	12.5874	8.4781	12.4835	11.7374	10.757	9.49338	8.2819	12.6298	9.78562	6.15236	8.95009	NA	NA	13.9693	11.1106	7.74082	7.61901	8.79562	NA	7.71132	7.66208	8.14902	11.5493	8.27881	NA	14.2499	10.3014	12.7127	9.60588	10.2689	8.68215	13.2916	9.65059	11.194	8.31442	8.28838	11.5959	9.44101	10.4237	7.90684	12.5609	9.71215	11.1147	8.87892	10.376	6.85142	NA
F344	8.42668	11.8028	12.7032	8.38098	12.4717	11.7488	10.4194	9.25	8.25902	12.4029	10.0539	6.49601	10.528	6.64867	9.51729	13.5604	11.3119	7.74783	7.87646	8.5601	8.2719	8.48394	8.33149	8.12185	11.1576	7.89714	NA	14.009	10.173	12.4708	9.82349	9.95653	8.83056	13.3225	9.72745	11.4073	7.65877	8.19254	11.4127	9.2577	10.2112	7.93135	13.4272	9.7888	10.9328	8.60858	10.1863	7.00468	7.36318
F345	8.57286	12.0838	12.5551	8.33719	12.4155	11.7502	10.543	9.28867	7.48157	12.8088	9.78497	6.1136	8.57973	7.59267	9.37065	13.723	11.1075	NA	NA	8.4537	NA	8.70669	7.2965	7.88904	11.0699	NA	7.97379	13.7412	10.2468	12.4333	9.70056	9.8985	8.38737	13.3101	9.86821	11.4493	8.26586	7.94907	11.427	9.23692	10.2893	7.90262	12.7784	9.86828	10.8896	8.33704	9.67192	6.4323	NA
F346	8.4107	10.1577	12.6652	8.58833	12.2899	11.9908	9.99254	9.6524	7.92687	12.6054	9.41533	NA	10.0004	6.71037	8.82072	13.7708	10.7784	8.31732	7.98421	8.79247	8.7454	6.37877	NA	NA	11.3928	NA	NA	13.8366	10.1345	12.5148	9.86933	9.95415	8.52896	13.3699	9.87796	11.4236	8.55501	8.433	11.9573	9.45067	10.5866	7.98473	12.8374	9.83044	11.1057	8.7647	10.276	6.96332	7.59011
F347	8.57564	10.8518	12.0568	8.45991	12.4671	12.0476	10.3259	9.9199	NA	12.2446	9.90164	6.67586	8.35138	6.40294	9.57147	13.5383	11.261	7.92439	NA	8.92879	8.21926	7.40486	NA	NA	11.2623	7.99348	NA	13.6233	10.0196	12.5636	10.1121	10.2403	8.60754	13.3972	10.3071	11.6131	8.31844	8.53173	11.6802	9.06401	10.2793	8.15728	11.9553	9.64288	11.1744	9.24017	NA	6.63265	7.29434
F348	8.35219	11.6931	12.5875	8.46134	12.2242	11.7297	10.4538	9.95536	9.42079	12.1654	9.78516	NA	8.93659	6.63767	NA	13.8909	11.237	7.78785	NA	8.65789	8.6566	7.38215	7.75549	7.72315	10.89	7.68858	7.61147	14.2819	10.3197	12.4766	9.93759	10.3361	8.66549	13.2662	9.60787	11.5492	8.68775	8.36951	11.7534	9.00792	10.5097	8.4122	12.9664	9.48771	11.0445	8.07132	10.1016	7.4877	7.3087
F349	8.23616	11.2027	12.6167	8.61348	12.5252	11.9849	10.1359	9.11164	11.0708	12.4222	10.7942	6.5503	9.74908	6.34538	9.55386	13.5746	11.1212	7.75855	7.8577	8.96804	8.51739	6.98476	7.62157	8.6543	10.9087	8.47192	7.67941	14.0325	10.144	12.5442	9.90108	10.3134	8.6986	13.4142	10.037	11.4359	NA	8.28144	11.8321	9.1668	10.2922	8.29118	12.3378	9.89831	11.1538	10.092	10.4615	7.41965	6.97825
F350	9.2047	11.7628	12.5548	NA	12.2932	11.7053	10.4011	10.2991	9.34511	13.6604	9.55076	6.49071	9.00049	6.44691	8.6543	13.8774	11.1382	7.47164	7.28399	8.71501	8.45514	8.09586	7.52532	NA	11.3306	NA	6.73882	14.376	10.1096	12.4332	9.49814	10.2758	8.44112	13.377	9.90515	11.6297	8.36771	8.11318	12.0338	9.157	10.3026	7.83581	13.4906	9.66358	10.8946	7.87377	9.52497	6.32427	NA
F351	8.70904	11.4319	12.6702	8.18721	12.2374	11.7396	10.2719	9.81894	10.165	11.7796	9.47837	6.51633	9.1252	6.74932	NA	13.1156	11.2788	7.85456	7.82302	9.0655	8.43222	10.3332	NA	8.24528	10.6715	8.0341	NA	14.077	10.2403	12.3629	9.8828	10.3586	8.51223	13.2168	9.8434	12.1711	8.2423	8.417	12.124	9.12402	10.3197	NA	13.585	9.82058	10.8365	8.91765	9.9381	7.22354	7.36625
F352	8.61654	10.8205	12.6198	8.20229	12.1575	11.8325	10.3526	9.65738	9.04173	12.1156	9.57248	6.30759	9.29343	6.32817	8.83069	13.4712	11.1397	7.71425	7.81815	8.97406	8.41289	9.90023	8.36477	7.92642	10.9996	7.98347	NA	13.9912	10.0633	12.4411	10.0434	9.90732	8.47049	13.1503	10.1109	12.5548	7.6951	8.24869	11.9804	9.28708	10.1728	7.83048	14.3395	9.90112	10.8787	8.08148	9.71236	7.10756	7.18405
F353	9.12477	11.4047	12.8308	8.05343	12.1887	11.8579	10.5055	9.6478	8.85102	12.1868	9.2093	6.67414	8.84273	6.40712	9.35038	13.0255	11.134	8.20152	7.71374	8.80886	8.29106	10.8724	7.77164	8.34431	10.7345	8.39782	6.2386	13.6047	10.3104	12.4301	9.58562	9.9295	8.55839	13.1726	10.2558	12.1164	NA	8.22358	11.5623	9.25509	10.3689	7.51033	12.6472	9.61704	11.1352	8.25663	10.3479	5.8902	6.82963
F354	8.84254	11.964	12.8362	7.9804	12.3187	11.915	10.3608	8.76553	10.7612	12.6018	9.98015	NA	7.5191	7.08991	9.65186	13.5747	11.0608	NA	7.92809	8.93947	8.34318	9.60147	NA	7.86376	10.6645	8.19939	7.48808	13.6368	10.102	12.5153	9.74563	10.0158	8.4759	13.3174	9.80576	11.9898	8.36546	NA	11.7285	9.42929	10.4677	7.76152	13.9	9.77522	10.9581	8.96886	9.31681	6.76975	7.29821
F355	8.66837	11.2291	12.6112	8.38182	12.4057	11.8236	10.6879	8.93906	7.24419	11.877	9.67599	6.1764	8.64243	6.67724	NA	13.1601	11.2455	7.66449	7.84087	8.80006	8.5094	9.69171	NA	7.80988	10.9942	8.06463	NA	13.8304	10.2472	12.4917	10.0876	9.89991	8.79694	13.3526	9.38863	11.935	8.27519	8.29725	11.4005	9.22944	10.3774	NA	13.7318	9.80786	10.9586	8.41449	10.5735	6.90573	6.56693
F356	8.74944	11.1694	12.6473	8.15516	12.2353	11.7732	9.98891	9.36863	7.82836	12.0572	8.98992	6.78602	7.8379	6.57502	NA	12.935	11.1977	7.74998	7.55234	8.77933	8.57444	10.8903	NA	7.64433	11.134	8.23557	NA	13.6116	10.2485	12.5082	9.963	10.1187	8.37775	13.3553	10.3609	12.4153	7.95296	7.97488	11.2449	9.29814	10.3206	NA	13.5226	9.51375	11.004	8.71213	10.9266	7.10342	6.68259
F357	8.71177	12.2015	12.8288	8.08484	12.3961	11.8067	10.1604	9.31124	8.18486	12.4133	9.24274	NA	8.63212	NA	8.64785	13.2397	11.0609	7.78821	NA	8.68672	8.02684	9.49873	7.97873	8.15321	11.1187	7.96767	6.306	13.8931	10.294	12.4191	9.782	9.74748	8.77868	13.2077	9.98151	12.2322	8.23159	8.1871	11.4356	9.3704	10.3284	NA	13.681	9.81152	11.0386	8.88007	10.3297	7.73255	NA
F358	8.47276	12.0251	12.8235	8.16722	12.4218	11.7579	10.2024	9.60427	8.81665	12.0243	10.4824	NA	9.12405	7.95896	NA	12.9252	11.0914	7.96461	NA	9.08644	8.38665	10.6947	8.10515	8.1595	10.9982	8.03312	7.45354	13.8287	10.142	12.4883	9.77134	10.188	8.60375	13.1607	9.93471	11.8236	8.01045	8.45365	11.9312	9.41303	10.2939	7.93226	13.9069	9.83856	11.0228	10.139	11.0059	7.19663	6.76212
F359	8.91964	11.202	12.4044	8.5315	12.5773	12.0744	10.2578	9.44192	12.142	12.2185	10.254	6.36261	9.0874	6.84096	9.64164	13.0115	11.2964	8.03151	7.75577	9.23251	8.55544	10.4124	8.21149	NA	11.0605	8.24797	7.64175	13.7464	10.2207	12.524	10.0314	10.3679	8.93396	13.4245	9.37652	11.5005	8.27249	8.37077	11.616	9.25278	10.0309	8.36349	12.7157	9.84708	11.1785	9.73036	10.5359	7.11961	7.00051
F360	NA	11.8813	12.6771	8.17321	12.3969	11.9754	10.064	7.28909	9.37001	12.2472	9.77096	5.91175	9.71964	NA	8.68392	13.2138	10.8951	7.68606	7.5631	8.93112	8.23603	9.681	8.85477	7.84099	10.9567	8.10353	7.28303	13.8166	10.3245	12.3832	9.67265	10.3064	8.70157	13.2097	9.68435	11.8688	8.25132	8.4409	11.1418	9.26196	10.2985	7.97663	13.5808	9.53512	10.8303	8.92786	9.73604	6.84291	7.27121
F361	8.33126	12.098	12.6081	8.67597	12.2971	11.8377	10.2752	8.77361	9.86213	12.2949	10.0965	6.61715	7.94195	NA	9.0247	13.4221	11.1151	NA	7.75873	8.9556	8.39184	8.58948	7.90884	8.06544	10.6332	NA	7.22709	14.1817	10.0361	12.4954	10.0404	10.0841	8.80779	13.3614	9.83373	11.5894	7.96785	8.50179	11.7463	9.4	10.2158	7.96719	12.7165	9.73572	10.8656	8.17805	10.045	NA	7.406
F362	8.60262	11.3988	12.8456	8.07767	12.2474	11.5936	10.4178	9.92434	10.2129	12.5472	9.50343	6.61456	7.86139	NA	9.86405	13.3192	10.9945	NA	7.48536	8.9661	8.57324	9.16728	7.65925	7.6303	10.2729	NA	7.08405	14.0834	10.2103	12.407	10.1256	9.81727	8.52448	13.2292	9.43473	12.2506	8.07488	8.3206	11.4729	9.43568	10.1066	8.24129	12.9891	9.63449	11.0749	8.56084	9.97619	NA	7.04671
F363	8.87722	12.0607	12.7665	8.29808	12.2921	11.9067	10.0227	9.11159	9.16057	11.9019	9.44927	NA	8.67287	6.8345	NA	13.4412	10.8308	7.75244	NA	8.77496	8.36632	9.32336	7.62804	7.96808	10.9107	7.92664	6.58921	13.8057	10.0309	12.4652	9.40412	10.3631	8.8142	13.2479	10.0419	12.0625	8.15682	8.32554	11.2637	9.21934	10.438	7.75965	13.9073	10.1141	10.6548	8.88725	9.39019	6.16733	7.56292
F364	8.90474	11.4045	12.7552	NA	12.2592	11.6101	10.4212	9.6601	8.80921	12.6252	9.25688	6.39295	6.62954	6.48501	9.81357	13.1138	11.2061	7.82686	7.39711	8.81042	7.92002	9.86022	7.78419	NA	10.7594	NA	6.752	13.8248	10.2116	12.4497	9.84425	10.0595	8.41159	13.2327	9.8422	11.9813	8.01668	8.06912	10.9744	9.1554	10.3117	7.57734	13.5014	9.57272	10.9212	8.44503	9.84882	6.80285	NA
F365	8.70697	11.838	12.7303	8.46079	12.1814	11.9917	10.5419	9.07539	8.84111	11.6814	9.96319	6.47799	9.03817	6.55752	NA	13.1641	11.0287	7.52098	7.76487	8.98758	8.22692	9.70715	NA	NA	11.0537	NA	NA	13.8711	10.3918	12.4536	9.84448	9.97484	8.70983	13.3209	9.7881	12.0198	8.36214	8.41836	11.4742	9.08994	10.4203	NA	14.7488	9.64605	11.1303	9.52114	10.3573	7.06522	7.50694
F366	8.27999	10.8086	12.5134	8.27578	12.5143	11.8261	9.99553	9.15686	10.6596	12.577	10.0597	NA	8.03533	6.87613	9.64933	13.3377	10.5684	NA	7.70481	9.0191	8.44876	8.75605	NA	8.24413	10.8412	9.44827	7.75833	13.7763	10.2756	12.703	10.2173	10.1711	9.04276	13.2864	9.94631	11.729	8.1937	NA	11.3717	9.18406	10.1106	7.79184	13.0025	9.81753	11.1846	9.50213	10.8574	7.17213	7.10707
F367	8.6478	12.0165	12.8118	8.26768	12.3295	11.7963	9.90114	9.78972	9.54025	12.3241	9.79445	3.03746	9.33954	NA	9.06207	13.07	11.0827	7.69925	7.97984	8.79749	8.64995	10.6419	8.25134	7.85018	10.9459	NA	7.52545	13.6541	10.4229	12.5102	9.95838	10.233	8.60594	13.3293	10.1876	11.9453	7.99869	NA	11.5629	8.9942	10.3812	7.7182	12.5718	9.705	11.0484	NA	10.2286	NA	7.2154
F368	8.70909	11.3529	12.8713	7.77349	12.3823	11.5489	9.50507	8.4925	9.8855	12.3142	9.69362	7.45511	9.98658	6.62649	9.67639	13.2524	11.13	7.96295	NA	8.72822	7.72226	10.3154	NA	7.5005	10.8945	NA	7.57904	13.9526	10.3029	12.2919	10.1846	9.95604	8.69788	13.4483	9.97732	11.9821	8.02193	7.87186	11.288	7.96489	9.85579	7.86777	12.5047	9.24847	10.9678	NA	9.56982	7.29723	NA
F369	8.49592	11.4412	12.6931	8.20622	12.3694	11.6841	10.0631	9.95206	9.76908	12.0353	9.78814	6.43849	7.65566	6.55846	NA	13.1695	11.1864	7.9713	8.04548	8.74837	8.45533	9.16666	NA	NA	10.4687	NA	NA	13.9317	10.2282	12.4408	9.84222	10.4147	8.82489	13.266	9.86824	11.7403	7.87602	8.52787	11.3351	9.32982	10.4724	NA	13.7799	10.2896	10.9966	8.95303	10.6829	7.23667	7.39987
F371	8.95611	11.9396	12.4263	8.64138	12.4067	11.7598	10.1403	9.21447	6.17023	11.6725	10.2108	NA	8.71121	7.08566	9.6853	13.0286	11.492	NA	7.88929	8.95426	8.4739	11.3169	NA	7.78421	11.2142	7.61346	7.48877	13.4698	10.0571	12.3461	9.99542	10.2091	8.48324	13.2918	9.68867	12.0412	8.19356	NA	11.828	9.38491	10.2801	8.04563	12.5292	9.81851	10.9961	8.77193	10.2759	6.92844	7.20631
F372	8.9233	11.8488	12.7356	8.10359	12.3175	11.8117	10.3379	8.98447	10.2097	12.5678	9.88052	6.27088	9.51936	6.95488	NA	13.3334	11.1096	7.49662	7.7835	9.0399	8.43763	9.31649	NA	NA	10.8787	NA	NA	13.8142	10.1209	12.454	10.0595	10.1926	8.49347	13.4006	9.72607	11.8882	8.33031	8.36377	11.8306	9.44982	10.0899	NA	12.2639	9.54811	11.2601	8.82534	10.5484	6.88065	7.08612
F373	8.84279	11.8153	12.6941	8.28172	12.4868	11.6555	10.6031	11.2078	9.95477	12.4567	9.68819	NA	9.10445	NA	8.88936	13.2571	11.3629	7.68823	NA	8.68915	8.24513	10.013	7.84345	8.1896	11.2642	8.2547	7.15786	13.6619	10.119	12.5165	9.70351	10.3354	8.55456	13.3746	10.0003	12.0647	8.31846	8.21869	11.3624	9.20519	10.4897	NA	12.6885	9.86277	10.971	8.77034	9.71778	6.39069	NA
F374	8.57197	11.5675	12.5447	7.83214	12.4997	11.6893	10.2484	10.5767	8.63977	11.5711	9.01419	3.99528	11.1196	6.09383	9.10896	13.1466	11.3418	7.2715	NA	8.95839	8.02251	9.64588	NA	7.73965	10.5174	NA	7.04708	13.9045	10.2514	12.6918	10.2475	10.1236	8.4292	13.5576	9.50903	12.0684	7.63463	7.58011	11.2746	9.52167	10.261	8.08077	13.7597	9.39581	10.9372	NA	9.37459	6.58069	NA
F375	8.99493	11.6965	12.8105	NA	12.2897	11.8567	10.4614	9.51064	9.33041	12.2435	9.69729	6.50566	7.55007	6.53226	9.15531	13.5616	11.1734	7.48605	7.594	8.59419	8.23943	10.5983	7.17928	NA	10.6848	NA	6.76085	13.6724	10.1239	12.4902	9.89874	10.2842	8.84662	13.3131	9.70419	11.7082	8.34779	8.19846	11.1266	9.36312	10.3308	7.89417	13.1047	9.74946	10.9779	8.52143	10.2404	7.00229	NA
F376	8.38319	11.8757	12.7216	8.34605	12.2273	11.6887	10.2793	9.70564	8.74075	12.3829	9.0634	6.56264	10.0689	6.33115	9.54499	12.9955	11.1202	7.58415	7.78454	8.74956	8.49844	8.08845	7.2221	NA	11.3635	8.23124	6.69511	14.1951	10.1809	12.5024	9.88268	10.0524	8.55511	13.4374	10.2134	11.4854	8.30177	8.18818	11.4857	9.37946	10.5239	7.90222	13.1276	9.99499	10.9841	7.32181	9.22924	7.02192	7.71522
F377	8.89156	11.751	12.4798	8.09792	12.3174	11.9494	10.012	8.90358	9.4015	12.7708	9.89109	6.25498	9.23481	7.13214	NA	13.7816	11.2576	7.7152	7.40816	8.50741	8.34346	9.54937	NA	NA	11.1255	NA	NA	13.5984	10.1281	12.6	9.8325	9.91107	8.64094	13.4878	9.78959	11.685	7.94487	8.36953	12.1289	9.58593	10.3572	NA	12.0051	10.0177	10.9633	8.23771	9.42157	6.94907	7.49987
F378	8.62549	11.6956	12.7274	8.40895	12.4301	11.7528	10.6945	9.60622	NA	12.5208	10.0058	NA	9.09177	6.85928	9.10498	13.5668	11.0872	7.43887	NA	8.6932	8.47385	8.50351	7.39319	NA	11.6309	7.93861	NA	14.1762	10.2093	12.5722	9.90636	10.2147	8.77036	13.4105	9.83579	11.5651	8.43212	NA	11.3606	9.38111	10.3156	7.89556	13.8017	9.78906	11.081	8.79415	10.164	6.99541	7.51234
F379	9.02725	11.2465	12.6314	8.35186	12.4303	11.8573	10.6143	9.58737	8.48099	12.3528	9.76657	6.60506	8.62022	6.77071	9.66475	13.747	11.1757	7.83482	7.57423	8.88166	8.35206	8.20197	8.34252	7.4785	11.4017	8.26154	7.24957	13.8347	10.3645	12.4235	9.74457	9.89791	8.38013	13.233	9.82158	11.2423	NA	8.1869	11.715	9.20675	10.4159	7.94409	13.7785	9.84179	10.9925	8.73589	9.5868	7.28374	7.31661
F380	8.72862	11.8928	11.7328	8.24801	12.4085	11.8643	10.6719	9.17331	8.17116	12.2765	9.63425	NA	9.08512	6.53277	8.86351	13.9093	11.1763	7.53087	7.77191	8.73083	8.30286	9.08275	NA	NA	11.1456	NA	NA	13.5551	10.0784	12.6044	9.93157	10.2617	8.5722	13.5444	9.73033	11.4657	8.1791	8.3657	11.511	9.23278	10.418	7.87845	12.8808	9.73337	10.9233	7.95427	9.91493	6.87214	6.9519
F381	8.07685	11.102	12.7595	8.30786	12.4068	11.678	10.1581	9.89234	8.40753	12.2231	9.82859	NA	10.2772	6.36237	9.57	13.4155	10.915	NA	7.74758	8.84836	8.39156	7.54621	NA	8.05838	11.3646	8.43547	7.37679	13.9088	10.2048	12.6414	9.96125	10.415	8.87947	13.4346	10.0429	11.3311	8.19687	NA	11.752	9.15605	10.3538	8.17374	12.9771	9.817	11.0568	8.79541	9.88098	6.9258	7.55304
F382	8.69952	11.0834	12.7107	8.32302	12.2608	11.7812	10.4961	9.60696	9.17152	13.058	9.75717	7.2254	10.1727	NA	9.01651	12.8805	11.1713	7.68722	8.16944	8.82381	8.2548	8.86254	7.97373	8.12539	11.3164	NA	7.17466	14.2165	10.2546	12.451	9.55787	9.96654	8.44221	13.3714	9.86337	11.8588	8.26882	NA	11.5125	9.52264	10.439	7.85922	12.9171	9.81198	10.8562	NA	9.56924	NA	7.43812
F383	8.4504	11.1643	12.6949	8.14311	12.2993	11.5453	10.5313	9.22546	9.4061	12.1717	9.78177	6.10151	9.10139	7.31931	9.4892	13.7709	10.9771	7.59756	7.77281	8.38078	8.26711	7.75585	7.8974	7.89306	11.1775	7.92323	8.77417	13.5482	10.01	12.4956	9.75499	10.1862	8.61673	13.3715	9.60896	11.0134	8.0574	8.14288	11.6447	9.17869	10.401	7.8415	13.4043	9.64077	10.9776	9.76287	10.6422	7.3911	7.13141
F384	8.78879	11.6947	12.5347	8.35367	12.3172	11.8615	10.47	9.13507	9.99785	12.4337	9.70621	6.05956	8.63759	7.49938	9.20091	13.5125	10.9874	7.83361	7.80074	8.67761	8.41047	8.83185	7.59317	8.00189	11.2928	8.1458	NA	13.1423	10.2213	12.6572	10.1943	10.5218	8.6015	13.4658	9.91613	11.6165	8.32061	8.29305	11.3088	9.33451	10.5353	7.93575	12.0569	9.73518	10.9076	8.34189	9.9228	6.12235	7.31195
F385	6.47976	10.0996	12.7152	8.80354	12.2649	11.8703	10.7637	9.05323	9.47518	12.7388	10.3596	6.5504	8.28773	NA	8.73989	13.562	10.5948	7.82156	NA	8.74674	7.96049	5.17824	7.79883	NA	11.0455	8.35938	NA	13.2584	10.2957	12.617	10.0734	10.071	8.6848	13.1021	9.77385	12.1316	8.35761	8.73762	11.4596	9.32562	10.1167	7.96587	12.4711	10.0165	11.1579	NA	9.99493	6.52237	NA
F386	8.80114	11.799	12.5902	8.37154	12.3313	11.7312	10.3571	9.53162	8.80625	12.4828	9.34562	6.61246	9.51239	6.51505	9.46489	13.6502	11.1312	7.68158	7.78967	8.7469	8.44291	9.34025	7.39401	7.93532	11.4514	8.01533	6.32885	14.1242	10.1851	12.5617	10.6743	10.1629	8.77276	13.2837	10.2633	11.7053	NA	8.26941	11.4598	9.30463	10.5319	7.63223	12.852	9.54364	10.9759	7.7783	9.8204	6.6593	7.14855
F387	8.76004	11.6001	12.8298	8.34491	12.439	11.7608	10.3555	9.20031	9.738	12.5508	10.1731	6.1052	10.0907	6.8717	NA	13.6306	11.297	7.68211	7.18852	8.81454	8.37811	7.95519	NA	8.33745	11.4776	8.04446	NA	14.2805	10.029	12.7052	10.1173	10.3009	8.91038	13.2907	9.99225	11.692	8.14695	8.19225	12.0966	9.33638	10.2982	NA	13.364	9.74647	11.0719	8.9157	10.2731	7.14698	7.93071
F388	8.44261	11.9441	12.6913	8.45129	12.4244	11.8313	10.3136	9.738	8.69764	12.6816	10.3319	7.77794	8.18644	NA	8.92945	13.8952	11.0742	7.73947	7.89824	8.79268	8.25785	8.12659	6.84315	8.35666	11.0637	NA	7.43736	14.0956	10.3156	12.6585	9.74879	9.90686	8.62212	13.4386	9.81332	11.7594	8.4095	NA	12.0498	9.32456	10.6029	7.95961	13.7883	9.83043	11.1074	NA	9.54282	NA	7.0947
F389	8.5873	10.7328	12.3447	8.60924	12.4582	11.6937	10.2505	9.16434	10.0702	12.6187	10.0086	6.18168	9.26526	6.94218	9.54484	13.6792	11.2326	7.79494	7.87992	8.7914	8.07776	8.16853	7.36803	7.72458	11.0026	8.00252	7.552	14.4814	10.2092	12.6193	9.98205	9.83986	8.89187	13.4248	10.2964	11.5525	8.55973	8.44989	11.9676	9.2379	10.1614	7.76104	12.6857	9.89493	11.057	8.88294	9.63436	7.32455	7.13329
F390	9.04164	11.7668	12.503	7.94663	12.4955	11.7738	10.2621	9.49256	8.56525	12.5087	9.80694	6.41719	10.0765	NA	9.09329	13.6838	11.2174	7.38165	NA	8.46853	8.51545	8.90141	7.30453	NA	11.2429	7.88498	NA	13.4219	10.0816	12.5724	9.7792	10.1021	8.56754	13.4862	10.2997	11.4114	8.48125	8.39047	12.2422	9.33328	10.4885	8.07583	12.7686	9.55795	10.8535	NA	10.2362	6.35755	NA
F391	8.35137	11.4396	12.5799	8.18243	12.2399	11.7942	10.2856	9.46327	9.30829	12.4534	9.14826	6.4731	9.7723	NA	9.13475	13.6397	11.209	NA	7.59188	8.57105	8.36868	9.5004	7.3833	7.95204	11.2581	NA	7.41101	13.7573	10.3777	12.5856	9.58319	10.3208	8.35618	13.4739	10.1127	11.6444	8.12856	8.17299	11.7736	9.05093	10.4374	7.61946	12.9997	9.84879	11.0464	8.50391	10.1084	NA	7.09336
F392	9.02396	10.9346	12.656	8.35372	12.2547	11.7869	10.6208	9.8268	8.1325	11.6066	8.82975	NA	9.50142	6.35986	NA	13.5328	11.1426	7.67715	NA	8.59196	8.62891	9.00231	7.51271	8.09015	11.2032	8.15034	6.45647	13.9254	10.2218	12.429	9.76792	9.81841	8.523	13.7331	10.5498	11.7125	8.12023	8.36995	11.9316	9.49218	10.5682	7.70801	12.3217	9.80823	10.8492	7.55541	9.269	6.90298	7.55183
F393	9.25241	11.4227	12.6011	NA	12.4499	11.7703	10.5868	8.03811	4.942	12.6063	10.0591	6.63161	10.0933	6.51196	9.84329	13.3455	11.177	7.71771	7.86367	8.71672	8.48722	9.796	6.8821	NA	10.9436	NA	7.62747	14.0274	10.1537	12.4843	9.95706	9.77889	8.73743	13.3671	10.0897	11.7757	8.13594	8.18913	11.9141	9.234	10.3508	7.84915	12.2709	9.84809	10.8501	9.01161	10.1489	6.78594	NA
F394	8.86273	12.1849	12.5755	8.4653	12.454	11.8539	10.6743	9.39912	NA	12.0474	9.83882	NA	9.73949	6.54172	8.83588	13.6042	11.1985	7.6703	NA	8.69513	8.50198	9.02885	7.43708	NA	11.6663	8.00674	NA	13.8568	10.1718	12.6381	9.95463	10.2746	8.51514	13.3148	10.386	11.8761	8.40808	NA	11.7247	9.28786	10.4272	7.68481	12.7052	9.6326	11.0388	8.13589	10.0765	6.84118	7.31211
F395	8.54756	11.7156	12.7102	8.95842	12.5007	11.7691	10.3033	9.99138	NA	12.2112	9.76738	6.77502	9.55076	7.2492	8.77815	13.642	11.153	7.65558	NA	8.49125	8.51162	8.38489	7.64683	7.79054	11.2325	7.92544	6.33768	13.9816	10.269	12.7057	9.98285	10.117	8.89072	13.4331	10.1369	11.586	NA	8.30326	11.8381	9.35582	10.4142	7.68387	13.3338	9.85965	11.0389	7.98371	9.68536	6.76096	7.02442
F396	9.07983	11.4592	12.6153	8.48615	12.3669	11.7545	10.4515	9.68869	7.94954	12.3117	9.84251	6.46133	10.2922	NA	9.12469	13.7127	11.1502	7.41408	NA	8.61226	8.43789	8.91049	7.44846	NA	10.9614	8.10611	NA	13.7569	10.4027	12.3764	9.72835	9.93007	8.61296	13.414	9.82732	11.2125	8.28627	8.28371	11.6084	9.28527	10.4079	8.00466	12.3104	9.65808	11.1044	NA	9.6732	6.62448	NA
F397	8.69912	11.3734	12.6891	7.34814	12.3405	11.8928	10.4169	9.89103	NA	13.2701	9.87766	6.94567	9.9667	7.17374	8.95214	13.5848	11.1644	7.75455	NA	9.0689	8.3975	6.92039	7.75244	8.14757	10.8993	8.09627	7.29057	14.2604	10.247	12.5954	9.80182	9.6833	8.77837	13.3798	9.70626	10.9108	NA	8.47305	11.8534	9.49586	10.1358	7.83807	12.0599	9.78427	11.1547	8.98633	9.89374	7.19755	7.42946
F398	8.7356	11.7471	12.6243	8.02905	12.1383	11.6749	10.3042	8.92942	9.09367	12.0064	9.50096	6.29532	7.66614	NA	8.99419	13.5445	11.1239	7.6988	NA	8.75175	8.598	8.8517	7.81083	NA	11.2637	8.27575	NA	14.1901	10.1385	12.3264	9.72701	10.2623	8.44226	13.3347	9.99786	11.8081	8.53875	7.91304	11.5865	9.34517	10.5687	7.61592	13.9859	10.0717	10.7695	NA	9.20653	7.00025	NA
F399	8.76093	11.8821	12.2845	8.34994	12.4144	11.7682	10.4427	9.50534	NA	12.0526	9.7682	6.49141	10.0501	7.72666	8.98607	13.8586	11.2721	7.64459	NA	8.73801	8.44064	7.16721	NA	NA	11.0138	8.28521	NA	13.8401	10.3533	12.5773	9.69458	10.1195	8.46226	13.4057	9.87321	11.3227	8.63572	8.62065	11.7179	9.26659	10.4856	7.87501	13.2416	9.7294	11.0628	8.03423	NA	6.90083	7.76105
F400	8.90063	11.2434	12.8405	8.63618	12.4942	11.9902	10.9354	6.78561	8.52429	12.6548	9.94841	6.91382	10.1165	6.70945	9.50922	13.7022	11.1318	7.98674	NA	9.05768	8.70896	7.71567	NA	7.95977	11.6028	NA	7.15265	13.6189	10.3183	12.4237	9.66287	9.85841	8.55852	13.2836	10.1474	11.3087	8.33056	8.93355	12.3119	8.76408	10.4026	7.6783	13.6687	9.98014	11.0971	NA	10.1579	7.07333	NA
F401	8.41052	11.9381	12.7046	8.01797	12.2675	11.6823	10.7483	9.75618	5.9998	11.5076	9.56926	NA	8.45437	7.69415	9.03127	13.5133	11.4141	NA	7.64144	8.73136	8.31407	9.34166	NA	7.98711	10.6778	7.32304	6.4042	13.9239	10.0509	12.2464	9.71594	10.0093	8.63107	13.2397	9.68804	11.638	7.92441	NA	11.1185	9.40652	10.4151	8.02278	12.2861	9.85488	10.8874	8.73034	10.2605	6.97177	6.94923
F402	8.35573	10.7506	12.5859	8.35571	12.1642	11.87	10.0574	9.87467	11.304	11.7941	10.0917	6.935	7.98012	5.89499	9.08948	13.7613	11.186	7.94361	8.03633	8.8314	8.23925	9.20512	8.0662	NA	10.0436	8.02632	7.67479	13.7528	9.95191	12.3976	9.74892	9.73139	8.82049	13.1702	10.1537	11.9756	8.1073	8.40342	12.0836	9.37924	10.3643	7.91	11.7705	9.86239	10.9879	8.7694	9.69365	7.08682	7.42194
F403	9.18097	12.3695	12.3733	8.26365	12.334	11.6294	10.4129	9.72467	10.226	12.4174	9.58353	NA	8.95308	7.01908	8.45738	13.1645	11.3389	NA	7.85421	8.99214	8.29553	11.2569	NA	7.94789	11.2392	7.57959	7.04407	13.5937	10.4083	12.2898	9.68802	10.1861	8.50031	13.3173	9.79124	12.1174	8.01161	NA	11.4919	9.19653	10.3202	7.57376	13.5078	9.54497	10.8865	8.74927	9.80823	6.70955	7.19448
F405	8.97538	11.2751	12.6046	NA	12.2514	11.707	10.2224	9.2886	9.56922	11.3607	9.78669	6.28474	8.69802	6.37286	9.47958	13.0362	11.3013	7.78102	7.96415	9.07557	8.31517	10.5379	8.37337	NA	11.0598	NA	7.25529	13.5623	10.2612	12.4451	9.94843	9.94747	8.62908	13.3189	9.76361	12.2641	8.06919	8.31374	11.5914	9.45804	10.288	7.77234	13.7663	9.82934	10.9643	8.74858	10.0231	6.94127	NA
F406	8.56913	11.8342	12.4676	8.42243	12.4889	11.8766	9.89416	8.30328	12.544	11.8197	10.1832	NA	8.60343	NA	10.2919	12.9591	11.1305	7.754	NA	8.77747	8.43752	9.59366	8.00533	7.89576	10.3931	7.92208	7.3695	14.0622	10.2	12.4144	10.0444	10.0785	8.67304	13.4342	9.77867	12.0037	7.98192	8.42455	11.6882	9.4932	10.2346	NA	13.5255	9.8035	11.2335	9.08326	10.522	7.51101	NA
F407	8.45674	11.4979	12.0658	7.80591	12.4585	11.7394	10.1958	9.76958	NA	12.0726	9.80562	6.11277	6.6799	6.66448	9.65444	13.1065	11.2264	7.78032	NA	8.83519	8.42885	11.0889	7.82032	7.68871	10.7027	8.00246	6.81605	13.6022	10.1783	12.5748	9.88573	10.0957	8.16174	13.2736	9.95729	12.0764	NA	7.79929	11.87	9.30727	10.3187	7.99193	13.0035	9.73461	10.9283	8.02024	9.6424	6.54284	6.99968
F408	8.87094	11.3088	12.7677	8.15227	12.3454	11.8261	10.3817	8.62322	NA	12.47	9.34185	NA	9.74502	7.62056	10.0187	13.2311	11.2963	7.74176	NA	8.89083	8.17181	10.364	7.35711	NA	10.873	8.11239	NA	13.5388	10.1238	12.7242	9.96368	9.94397	8.60505	13.3877	9.58413	12.0528	8.16149	NA	11.2622	9.21901	10.2886	8.02281	12.9187	9.70257	10.9566	7.48682	8.69037	6.40753	7.25854
F409	9.15678	12.1806	12.3487	8.24061	12.46	11.8086	10.4923	9.12128	10.4349	12.1542	10.9085	6.32626	9.32977	NA	NA	12.9388	11.2384	7.69832	7.86415	9.06339	NA	10.9801	8.7632	7.69832	11.4816	7.99327	NA	13.3508	10.014	12.4147	10.0339	10.574	8.65788	13.2082	9.8137	11.9022	8.04189	8.40167	11.6385	9.05097	10.1744	7.80155	13.1338	9.54302	10.8509	9.94317	10.4729	7.35051	NA
F410	8.81415	11.5511	12.6019	8.19477	12.2625	11.8262	10.3312	9.26817	9.55472	11.8796	9.50592	NA	8.31327	6.85195	9.53019	13.1152	11.3496	NA	7.76973	8.67144	8.47182	10.198	NA	7.86473	10.2456	7.37515	7.15705	13.804	10.0304	12.568	9.82368	9.92482	8.39684	13.411	9.7895	12.2271	7.66563	NA	11.5701	9.08143	10.3893	8.00916	12.1952	9.69867	11.075	8.22389	9.70444	6.8424	7.16606
F411	8.70014	11.9966	12.5733	8.29055	12.3617	11.7894	9.63891	12.0673	8.57114	12.2821	9.50662	6.57031	6.73353	7.38353	9.15011	13.1837	11.4561	7.63901	NA	8.78116	8.44172	11.0094	NA	7.93679	10.6595	NA	6.66258	13.5436	9.97489	12.4348	9.70238	10.1981	8.05982	13.1149	9.76001	12.4415	7.88105	8.46242	11.4434	8.81914	10.7594	7.50818	12.5995	10.1017	10.9978	NA	9.87728	7.18054	NA
F412	8.86894	10.8397	12.4027	8.25878	12.0672	11.6983	10.4964	8.95792	9.0349	11.7595	11.0508	NA	8.82069	NA	9.93575	12.894	11.2459	7.8129	NA	9.13523	9.40005	12.4052	9.0553	7.63801	11.076	7.94233	8.35574	13.8638	10.2713	12.4259	9.78508	10.5376	8.332	13.1913	9.65225	11.8279	7.42214	8.19127	11.6249	9.20867	10.4118	NA	13.9348	9.84802	10.4013	9.33211	9.17226	6.81625	NA
F413	8.38074	12.2836	12.3553	8.23031	12.3686	11.7794	10.2763	9.50319	10.5157	12.5126	9.83486	5.91553	8.88497	6.90624	9.24668	13.2458	11.5649	7.8118	7.83205	9.0447	8.89614	9.29109	7.76727	8.30962	11.3179	7.90137	6.79088	13.8674	10.5406	12.812	10.1996	10.2983	8.83273	13.5615	9.44163	11.8454	8.07922	8.14148	11.6214	9.64295	10.466	7.85898	12.1408	9.95607	11.1465	8.4527	9.66596	7.03855	7.04286
F414	9.09829	12.0825	12.6701	7.927	12.2184	11.75	10.6675	9.26558	8.37813	12.312	9.44538	6.32454	9.10424	NA	NA	13.0829	10.9219	7.73667	7.63648	9.01961	NA	10.4985	7.94122	7.82653	11.3026	8.25184	NA	13.7739	10.317	12.5397	9.90215	10.0491	8.69139	13.2353	10.1047	11.993	8.04238	8.2283	11.0082	9.28028	10.3079	7.65682	12.3111	9.77415	11.0277	8.05663	9.39134	6.82744	NA
F415	8.70083	12.4274	12.9005	8.17718	12.1269	11.9054	10.1621	9.31712	9.71186	11.6062	9.27667	NA	7.51692	7.71076	8.34359	13.3152	11.3752	7.71763	7.948	9.01219	8.53188	9.57371	NA	NA	10.3143	NA	NA	14.0863	9.77143	12.4365	9.70338	10.1217	8.42897	13.207	9.73443	11.9619	8.02839	8.43983	11.7193	9.65035	10.245	8.05186	12.2881	9.73612	10.9475	8.45388	9.28471	6.64951	7.1655
F416	8.7405	11.8309	12.5931	8.30941	12.4767	11.6484	10.0465	9.20645	9.39172	12.3553	10.5898	6.44052	9.95456	NA	9.61858	12.8411	11.1914	NA	7.9694	9.13769	8.68219	10.9024	8.25663	8.01285	11.2763	NA	7.17067	13.5141	10.1452	12.409	10.0486	10.471	8.82694	13.2815	10.0232	11.9049	7.87894	8.33336	11.805	9.47476	10.2024	8.01168	11.9119	10.0109	10.9748	9.25364	10.3871	NA	7.09667
F417	8.68174	11.703	12.7052	8.02275	12.2477	11.7849	10.6373	9.93326	8.64376	12.379	9.22081	6.39648	8.87459	7.06027	9.18928	13.4973	11.0404	NA	NA	8.73995	NA	9.34518	8.18916	7.76609	11.0924	NA	6.49843	14.0469	10.2096	12.5595	9.80128	10.0157	8.38999	13.183	10.0826	12.028	7.90079	8.14746	11.3775	9.207	10.3585	7.75697	12.4669	10.0927	10.9331	8.11517	9.27031	6.90015	NA
F418	8.78866	11.2346	12.8118	8.84479	12.4187	11.762	10.9109	9.13995	10.6189	11.6909	10.4278	7.06352	8.76639	6.7612	NA	13.0859	11.0517	7.72513	8.01787	9.17495	8.60079	9.28299	NA	NA	10.4553	NA	NA	14.1234	10.263	12.4665	10.1648	9.96773	8.32242	13.2837	9.69148	11.8937	8.75798	8.33082	11.9264	8.90531	10.3548	NA	12.8887	9.13443	10.8888	9.0964	9.66128	6.94569	6.78738
F419	8.47302	11.2344	12.7439	8.18353	12.4766	11.6651	10.1986	9.5793	9.24668	12.8368	9.92143	5.79116	8.50005	6.84863	9.52186	13.079	11.1893	7.6035	7.98525	8.61858	8.46925	8.51156	8.36631	NA	11.4217	7.86182	7.55851	13.6923	10.0666	12.4077	10.0988	10.2326	8.7662	13.3134	10.0754	11.8495	7.9324	8.28955	11.9496	9.50895	10.325	8.0546	12.5959	9.8664	10.8789	10.0485	10.8995	6.824	7.26645
F420	8.47283	12.0759	12.7113	8.6727	12.0703	11.7041	10.4809	8.86898	NA	11.856	9.60634	6.0949	8.65338	7.38351	9.6172	13.0717	10.9884	8.03856	NA	8.80978	8.26672	10.6912	8.52759	7.76718	10.6993	7.99369	8.79258	13.4361	9.96531	12.2632	9.55541	10.7685	8.31508	13.2633	9.34233	11.9969	NA	7.81648	11.0091	9.08019	10.9904	7.53516	13.1361	9.69252	10.9291	9.37282	10.7305	7.04761	7.43046
F421	NA	11.1435	12.6977	8.41812	12.2043	11.6792	10.5953	10.9641	8.57641	12.3208	9.44871	5.87668	8.5995	NA	9.51302	13.2538	10.9905	7.76444	7.5225	8.67535	8.2279	9.59341	7.60445	7.68218	10.7899	8.26626	6.60483	13.7814	10.0759	12.5943	10.1738	9.82761	8.25579	13.3012	10.0048	12.2179	7.85163	7.96956	11.6159	9.10527	10.5031	7.74242	13.8168	9.60701	10.8896	8.23713	9.65625	6.90476	7.06661
F422	8.35875	12.1313	12.7239	8.87542	11.8599	11.9948	10.8259	10.4556	10.25	11.7159	10.6623	7.79433	7.94936	7.35793	9.05978	13.3891	10.6939	8.16291	NA	8.8699	8.95927	9.01568	NA	8.81085	10.5541	NA	7.38572	14.0086	10.1243	12.6493	9.83521	10.6273	9.32503	13.2301	9.6765	11.2301	9.09507	8.35625	12.1729	11.4872	10.3824	8.57555	12.8292	10.0802	11.042	NA	10.8183	6.41646	NA
F423	8.75155	11.3861	12.6733	8.43231	12.2276	11.7981	10.3367	8.84034	9.9966	11.6645	9.52824	NA	7.95353	6.67856	9.10838	12.8403	11.0944	NA	7.57394	8.73172	8.33118	9.83484	NA	8.00443	10.3748	8.46124	6.58337	13.7994	10.1698	12.5064	9.94626	10.102	8.44777	13.1115	9.76603	12.1629	8.35968	NA	11.2081	9.46346	10.2613	7.65175	12.3426	9.74239	10.8258	8.47421	9.89684	6.90776	7.14344
F424	8.67243	12.098	12.8333	8.0269	12.3458	11.721	10.5904	8.75112	10.1301	12.301	9.43737	NA	7.75107	7.25853	9.71138	12.9332	11.3645	7.36534	7.53511	8.88987	8.27551	10.0343	NA	NA	10.6533	NA	NA	13.5108	9.93948	12.3745	9.72181	10.0743	8.99761	13.1922	9.89728	12.3781	8.14564	8.23259	11.8182	9.40561	10.2437	7.9047	12.3578	9.61318	11.116	8.56851	9.84686	6.92038	6.7763
F425	8.89651	11.5123	12.6962	8.37548	12.3599	11.774	10.665	9.25373	10.2089	12.9905	9.72619	6.5137	8.80416	7.20306	9.23804	13.648	11.2574	7.79892	7.74231	8.99018	8.47552	9.89502	8.95035	8.14691	10.8793	8.31394	NA	13.4906	10.1959	12.4273	9.63114	10.2115	8.57065	13.4213	9.62218	11.6465	8.56473	8.55472	11.2889	9.62928	10.6247	7.96541	12.8054	9.83062	11.21	9.18168	10.0761	6.9297	6.96632
M326	8.46939	11.3216	12.8542	8.16514	12.3661	11.8963	10.377	9.38528	NA	13.0924	8.82212	6.25212	9.36171	6.59459	9.55274	13.7415	11.2233	7.59635	NA	8.99703	8.22577	7.81378	NA	NA	11.0975	8.34376	NA	13.8733	10.0035	12.8313	9.91647	10.205	8.38693	13.5215	9.8438	12.023	8.45192	8.00774	11.9544	9.21466	10.5932	8.27113	13.2557	9.54663	11.2059	7.46429	NA	6.68604	7.25836
M327	9.15347	11.7921	12.3672	8.22643	12.3807	11.7819	10.3961	9.22214	7.33702	12.5668	9.05204	6.92102	7.91742	NA	9.84337	13.6971	11.59	7.58833	6.91909	8.64628	8.42637	8.96232	7.5213	7.63846	11.1359	NA	6.15915	13.5385	9.8266	12.5119	9.91163	10.2896	8.51716	13.3991	9.61997	10.8315	8.53973	NA	11.7102	9.18762	10.1934	7.68775	13.7182	9.77128	10.8687	NA	10.1268	NA	7.2867
M328	8.3511	11.1235	12.6161	8.45449	12.3784	11.668	10.3691	10.0382	9.85303	12.0089	9.52242	NA	10.0588	4.85104	9.89783	13.6901	11.1061	7.55851	7.75478	8.52295	8.53122	8.51415	NA	NA	10.9568	NA	NA	13.8907	10.1199	12.6175	9.86831	9.85112	8.63089	13.4825	9.74415	11.5468	8.52514	8.26649	12.0014	9.36326	10.6908	8.26971	14.755	9.87117	11.1878	7.59463	9.45063	6.60036	7.78954
M329	8.96373	11.6284	12.4568	8.33264	12.3195	11.6998	10.5248	9.88217	7.48002	12.7032	8.69196	6.30562	9.51211	6.40984	NA	13.1614	11.4079	7.49707	7.36853	8.48077	8.44175	9.16561	NA	NA	10.9888	NA	NA	13.7173	10.0594	12.6311	9.57999	9.71429	8.57936	13.5543	9.69601	11.9492	8.10025	7.81223	11.6351	9.02067	10.3473	NA	14.2961	9.85855	10.9534	7.42982	9.6292	6.37808	7.14907
M330	8.96536	11.6761	12.6285	8.09241	12.4484	12.0348	10.3597	9.78387	NA	13.1767	9.15137	6.59766	10.114	6.32496	9.13556	13.5664	11.2786	7.70935	NA	8.72831	8.47515	7.90697	7.24752	8.07552	10.8375	8.11721	6.62264	13.6098	10.1644	12.658	10.0749	10.0347	8.62121	13.6534	9.76568	11.9015	NA	8.48721	12.282	9.38511	10.7652	7.98042	14.0233	10.0088	11.0556	7.7242	10.3529	6.77026	7.35576
M331	8.55321	11.5854	12.7849	8.43913	12.5269	11.7984	10.4447	8.72343	8.24594	13.2773	9.13497	NA	9.89635	NA	9.51108	13.4304	10.9627	7.74585	NA	8.94169	7.97724	7.21741	7.36262	7.97444	10.967	8.24701	6.99152	13.7331	10.0248	12.5864	9.66444	9.92061	8.5892	13.5578	9.7212	11.5918	8.61303	8.3472	11.6716	9.31019	10.4762	NA	14.1007	9.77777	11.2074	8.28746	10.1287	7.11294	NA
M332	8.95261	11.4553	12.7062	8.10759	12.4701	11.8936	10.3202	9.46327	8.82851	13.1106	9.56274	6.55435	10.6729	NA	9.72443	13.5116	11.3106	7.85805	NA	8.68761	8.56442	8.74319	7.41696	NA	11.6742	8.65537	NA	13.6002	10.124	12.9263	9.93163	10.1092	8.6817	13.6888	9.73243	11.5921	8.40193	8.14944	12.2981	9.35848	10.6849	8.21284	13.327	10.1332	10.8745	NA	10.3321	6.80559	NA
M333	9.21389	12.8197	12.452	8.26059	12.4971	11.8891	10.3168	9.92291	9.42134	12.8633	9.42783	6.41804	10.1258	7.24719	NA	13.3653	11.1949	7.5232	7.82584	8.5759	8.33944	9.28984	NA	7.81775	10.932	8.44894	NA	13.6378	10.0776	12.8637	9.96033	10.2867	8.40465	13.6021	9.78322	11.7343	8.0502	8.2255	12.096	9.20991	10.4363	NA	13.5561	9.95159	11.1708	7.44196	9.04579	6.65097	7.47267
M334	8.58237	11.7452	12.5995	8.21193	12.4631	11.7882	10.5505	9.60605	NA	12.934	9.42395	5.64039	10.4715	6.7319	9.28943	13.6831	11.0091	7.53362	NA	8.64339	8.36965	8.14471	7.34125	7.90782	11.1621	7.97555	6.87975	13.3952	10.0559	12.7995	9.84194	9.87626	8.23576	13.5267	9.57618	11.6108	NA	8.14281	11.6027	8.96308	10.5521	8.06239	14.2678	9.83681	11.0617	7.8882	9.63746	6.37152	7.45576
M335	8.50344	11.1529	12.5103	7.89021	12.3826	11.8093	10.4923	10.2621	8.13909	13.0809	9.12204	6.62848	9.34604	6.34064	NA	13.5962	11.0922	7.4991	7.68304	8.51994	8.40724	8.04465	NA	NA	11.384	NA	NA	13.8761	10.1277	12.6699	9.93801	10.165	8.5893	13.4757	9.61382	11.877	8.73672	8.23898	11.6672	9.17976	10.6087	NA	13.7058	9.59766	10.8997	7.6803	9.61313	6.65208	7.21923
M336	8.54781	11.5665	12.725	8.37264	12.2272	11.7005	10.4173	10.2823	7.61119	13.3994	8.99757	6.64259	8.65357	6.68671	9.30452	13.5523	11.0069	7.50463	7.41795	8.54642	8.30673	8.91027	7.25525	7.80197	10.9361	8.1218	6.24472	14.0099	10.2369	12.5184	9.65181	10.3191	8.72505	13.3425	10.0499	12.0894	8.05845	8.08114	11.9806	9.12908	10.5964	7.99365	15.4454	9.60737	10.9468	7.44144	9.78548	6.3158	7.43472
M337	8.62811	11.9345	12.62	8.27794	12.3866	11.6628	10.276	9.9766	10.1505	12.9268	9.07123	6.25923	9.63494	7.34036	9.63255	13.3893	11.2616	NA	NA	8.97753	NA	7.58776	6.57601	7.80768	11.5543	NA	6.22287	13.8048	10.133	12.6045	9.79899	10.2664	8.77317	13.4701	10.3403	11.892	8.4249	8.23489	12.4932	9.13458	10.6476	7.84504	13.5719	9.69976	10.9879	7.33067	9.97133	6.66493	NA
M339	8.2813	11.8832	12.52	8.1562	12.1796	11.8765	10.5833	9.54713	10.3342	11.9978	9.21534	NA	9.07302	5.40632	NA	13.7415	11.1824	7.76447	NA	8.85984	8.30612	8.58576	7.6587	7.5491	10.8235	8.46258	6.23628	13.9192	10.2578	12.7225	9.94138	10.3428	8.51601	13.4555	9.26966	12.0021	8.54332	7.8739	11.4665	9.14202	10.4827	7.71658	13.4118	9.7598	11.2342	7.91366	9.89678	6.77283	7.11601
M340	8.34413	11.5664	12.7111	8.18513	12.3609	11.7738	10.4384	10.0194	NA	13.291	9.16615	NA	9.44627	7.0447	9.71873	13.6417	11.1664	7.67866	NA	8.59201	8.37939	8.40099	7.45795	NA	10.7715	7.9004	NA	13.8274	10.0003	12.8142	9.8734	9.81025	8.57938	13.5015	9.61019	11.6427	8.42022	NA	11.9866	9.3454	10.8636	8.1855	13.056	10.0592	11.0042	8.0967	9.24559	6.51459	7.10027
M341	8.37569	11.2554	12.7445	8.38005	12.2927	11.8535	9.98858	10.1471	8.36637	12.6812	9.08337	7.01128	8.97594	NA	NA	13.6304	11.3453	7.82306	7.87345	8.45954	NA	7.72926	7.27179	7.99755	10.3334	8.1415	NA	13.9774	10.1299	12.495	9.69416	10.0203	8.49331	13.5598	10.0061	11.5568	8.61457	8.16764	11.9432	9.29732	10.5403	8.58912	14.7179	9.76233	10.9665	8.2712	10.1448	6.51137	NA
M342	8.87255	11.9474	12.6171	8.47572	12.2454	11.808	10.2461	9.5237	8.29545	12.496	8.67157	6.87235	10.0325	NA	9.3662	13.4758	11.2507	7.44633	NA	8.97495	8.41456	8.86893	7.43316	NA	11.0983	7.81703	NA	14.073	10.317	12.552	9.8407	10.0369	8.60494	13.4664	9.53216	11.8337	8.29618	7.79263	11.6566	9.21655	10.5147	7.99589	14.9938	9.73876	11.2529	NA	9.62872	6.75097	NA
M343	8.63337	11.9685	12.5974	7.8362	12.36	11.7089	10.3085	9.96188	NA	11.8885	9.15243	6.30168	9.10334	6.73291	9.52733	13.424	11.342	7.39219	NA	8.62913	8.38356	8.98766	7.47713	7.87507	11.0923	8.27046	5.52776	13.9632	10.0404	12.6747	9.88484	10.2431	8.24866	13.4677	9.65459	11.9156	NA	7.98123	11.7732	9.16055	10.7087	7.77068	13.6705	9.61827	10.9867	7.54597	9.71753	6.67384	7.65175
M344	8.75477	11.5166	12.7339	8.42705	12.2255	11.8626	10.1517	9.74797	8.73901	13.2896	8.92191	6.9625	9.70986	5.84692	9.27586	13.5164	11.0231	7.56791	7.6938	8.83092	8.2998	8.42965	7.91289	7.75077	11.0491	8.36305	6.14328	13.8765	10.2271	12.7374	9.8371	9.8187	8.87845	13.5228	9.87832	11.9671	8.42525	8.36846	11.9777	9.60536	10.6203	8.21222	14.4207	9.52704	11.0444	7.33308	9.92334	6.64428	7.01547
M345	8.70689	11.3857	12.6637	8.13134	12.3348	11.7345	10.3653	10.156	8.37021	13.1739	8.65556	NA	9.42945	6.28777	NA	13.7124	11.4928	7.27885	NA	8.38629	8.27527	7.94399	7.15306	7.76022	10.6291	7.5309	6.0383	14.2238	10.2587	12.5679	9.84558	9.75344	8.59644	13.4535	9.50571	11.6272	8.5767	8.3506	11.8018	9.32283	10.4795	7.80982	13.0719	9.53241	11.1489	7.08508	9.60797	6.82845	7.40829
M347	8.42824	11.9923	12.3116	8.33929	12.2995	11.6646	10.5598	8.71876	NA	13.4808	9.53962	6.44483	10.4134	6.61157	9.23474	13.8597	10.8596	7.90459	NA	8.10131	8.86311	8.2038	NA	NA	11.1659	8.31827	NA	13.766	10.3523	12.9314	10.1881	9.70094	8.81357	13.5988	9.85275	11.7743	8.20372	7.64594	11.7838	9.37244	11.0175	7.35754	13.8979	10.048	10.84	7.69925	NA	6.53713	7.37647
M348	8.34282	11.5155	12.6754	8.22276	12.329	11.8187	10.4074	9.74591	9.81075	12.1867	9.36698	6.55066	9.71599	6.115	9.03955	13.6216	11.2341	7.17034	7.64985	8.75154	8.52151	8.69108	7.19314	7.70538	11.077	8.34248	6.60004	13.737	10.1094	12.8233	9.73297	10.1324	8.76168	13.6789	9.43197	11.8268	NA	8.15487	11.7087	9.14411	10.2287	8.2628	14.8825	9.68705	11.0861	8.14951	9.61336	6.77161	7.32906
M349	8.41273	11.5466	12.6697	8.38507	12.4296	11.6052	10.3149	9.44576	8.53543	12.2859	8.85996	6.43569	9.50702	7.18203	9.48613	13.6562	11.2198	7.47087	7.28734	8.4678	8.34962	7.99467	7.04343	7.10173	10.7596	7.72884	6.46877	13.7749	10.0478	12.682	9.56109	10.1902	8.64664	13.5482	9.57873	11.8643	NA	8.26351	11.5151	9.27712	10.4722	8.12618	14.7437	9.90033	11.1945	7.04207	9.40177	6.64141	8.05999
M350	7.98317	11.4469	12.5203	8.18126	12.2729	11.7926	10.1425	9.41624	NA	12.5495	9.13093	NA	9.55159	6.24109	9.67562	13.4358	11.2148	7.7954	NA	8.68798	8.52728	7.41534	7.54865	NA	11.1054	8.36914	NA	13.8843	10.1037	12.8475	9.77895	9.94168	8.42717	13.6637	9.72408	11.6823	8.41723	NA	12.1794	9.15903	10.6528	8.19506	14.9542	9.86362	11.2296	7.83744	10.0993	6.75001	7.2212
M351	8.45136	11.8199	12.5556	8.15651	12.313	11.6892	9.95182	9.0855	9.62341	12.4196	8.98287	6.78899	9.87936	6.67535	9.32009	13.2092	11.2729	NA	NA	8.91508	NA	9.44315	8.00285	8.13019	10.2188	NA	5.30276	13.5396	10.0496	12.7832	10.0734	9.95806	8.56731	13.6499	8.9566	12.0051	8.27152	8.22198	11.4479	9.12587	10.4608	7.97956	13.318	9.22041	11.0475	7.70929	10.0834	6.54978	NA
M352	8.11872	11.3244	12.6391	9.20997	12.1516	11.6471	10.0371	8.91924	NA	11.2891	9.36998	6.44297	8.46083	5.96441	10.0622	13.3131	11.2364	7.43309	NA	9.10552	8.59148	10.4053	7.87622	8.21811	10.6342	8.08953	6.40518	13.5854	10.0708	12.5748	9.98622	10.0865	8.85607	13.4999	9.73804	12.1557	NA	8.33252	11.6117	9.3361	10.2723	8.2646	14.7052	9.77597	11.0263	8.53254	10.3606	7.32505	7.33944
M353	6.18198	11.2485	12.4379	NA	12.4974	12.0654	9.72416	9.25514	9.95768	11.3011	10.3565	6.28157	9.82841	7.0295	9.41367	12.9719	11.0873	8.05094	8.00726	9.23938	8.47463	5.42541	9.03936	NA	11.3028	NA	7.08043	13.4339	10.2842	12.7779	10.2436	10.1543	8.80281	13.4606	9.30027	11.4892	8.28418	8.37227	11.9813	9.26673	10.4936	8.20536	13.7317	9.92739	11.073	8.88187	10.3825	7.18412	NA
M354	NA	11.8694	12.7985	8.30435	12.4951	11.7459	10.1095	9.71773	9.2103	12.025	9.50682	6.29191	9.46155	NA	9.82998	13.3959	11.3197	7.85943	7.69414	9.00039	8.28913	8.34561	6.74565	8.21886	10.6231	8.05524	6.82228	13.5513	10.1332	12.9107	10.0813	10.1406	8.38894	13.5559	9.42385	11.8507	8.38588	8.37589	12.2305	9.41085	10.4947	7.48904	14.0404	10.1683	11.2532	7.84917	9.6286	6.20739	7.59489
M355	8.79535	11.243	12.4377	8.0931	12.0296	11.7466	10.4812	8.94613	8.21009	11.471	10.5567	NA	7.57468	NA	9.28088	13.4173	11.3799	7.60602	NA	8.82475	8.9286	11.3516	7.57977	8.02901	10.5605	8.21558	7.98551	13.8863	10.1191	12.6773	10.1051	10.4095	8.50764	13.4683	9.34057	12.1607	7.88063	8.08551	11.4723	9.06913	10.3654	NA	14.0441	9.47218	10.8289	8.68661	10.0707	6.33084	NA
M356	9.50331	13.4356	12.5087	7.88311	12.3159	11.5625	10.441	9.41227	7.25784	12.066	9.46867	6.7312	8.90546	7.09724	9.53181	13.1392	11.0808	7.51519	7.41652	8.29356	8.2753	11.3694	7.46176	NA	10.1574	7.93799	6.24216	13.7686	10.3308	12.4925	9.45042	10.6016	8.33697	13.3611	9.55872	12.4435	9.08635	7.9678	11.3584	9.20161	10.4817	7.83577	14.5337	9.32803	10.8359	8.56074	10.0622	6.46338	6.78527
M357	8.60544	12.3084	12.1709	8.37802	12.2989	11.8655	10.0338	8.88555	10.7552	11.4761	10.2073	6.8594	9.24979	6.95935	9.38058	12.9947	11.1861	NA	NA	8.87977	NA	11.2375	8.47975	7.824	10.6791	NA	7.73752	13.6197	9.96542	12.7218	9.83103	10.6563	8.45542	13.468	9.60227	11.9695	8.26571	8.34364	11.6531	9.44048	10.2572	8.20106	14.1522	9.69928	11.0379	10.1157	10.3252	6.86135	NA
M358	8.56849	12.0854	12.3773	8.19812	12.3442	11.9588	9.9289	9.35203	9.60263	12.3296	10.7234	5.88721	9.53116	6.74519	NA	13.1723	11.0836	7.73577	7.70247	8.96933	8.65893	9.10189	NA	8.4069	10.605	8.00298	NA	13.2816	10.0083	12.753	9.87818	9.98183	8.51038	13.5978	9.63536	11.9563	8.11038	8.39394	11.7312	9.36691	10.4277	NA	13.3239	9.90964	11.0765	9.74572	9.89099	7.18956	7.60534
M359	8.65724	11.7892	12.128	8.21718	12.3542	11.7698	10.3398	7.54504	8.52291	12.067	9.53446	5.27054	6.94345	7.04434	9.66991	12.9402	11.2848	7.52467	NA	8.74525	8.63906	11.1342	NA	7.70323	11.0478	NA	6.48067	13.6002	9.99017	12.5719	9.73954	10.1913	8.40803	13.4129	9.56774	12.3519	7.85545	8.40693	10.9753	9.13279	10.4378	7.78743	13.9535	9.71427	10.8189	NA	10.4249	6.87219	NA
M360	NA	12.5506	12.188	8.02271	12.3293	11.9916	10.2445	10.7262	7.24957	11.6841	8.9743	6.86413	8.95282	NA	9.09177	13.0573	11.4299	7.47572	7.44479	8.83598	8.60239	10.5297	7.06806	7.62558	10.2045	7.58851	6.5062	13.6483	10.0667	12.6715	9.94341	10.2801	9.01416	13.4546	8.92969	11.3428	8.06656	8.33149	11.0809	8.9953	10.5191	7.93367	13.2061	10.0393	10.9705	7.62841	9.54019	6.68569	6.98471
M361	8.65202	12.3159	12.4126	8.23742	12.325	11.9884	10.1836	9.407	7.35012	11.7957	9.37198	6.8529	9.53399	7.21655	9.45942	13.3102	11.2523	7.64148	7.99927	8.99014	8.32169	9.64688	7.55854	7.85462	10.5776	8.47226	6.37962	13.5939	9.96617	12.6521	9.79907	9.95434	8.58513	13.5787	9.15642	11.7856	7.89627	8.30086	11.6952	9.09542	10.4982	7.79896	14.5298	9.57816	11.2469	8.25721	9.89885	6.61497	7.63534
M362	8.65466	11.4061	12.4325	8.38063	12.3953	11.8333	10.1953	9.39063	10.4414	12.2169	9.93195	6.00646	10.5479	6.40278	9.39701	13.0619	11.1856	NA	NA	9.11448	NA	9.44144	9.38594	8.405	11.0502	NA	6.88904	13.4929	10.2226	12.8671	10.1449	10.0223	8.83842	13.5824	9.51424	12.0207	8.41608	8.3239	11.681	9.37236	10.5338	8.39168	12.9252	9.46573	11.217	8.14786	10.1245	6.84807	NA
M363	7.86446	11.1907	12.6033	8.45599	12.3107	11.9263	10.4828	9.00393	10.3289	11.4151	9.93127	6.57554	8.54439	6.48799	NA	13.5404	11.2542	7.62952	7.85872	8.87361	8.30898	8.26353	NA	8.04264	10.5893	7.94966	NA	13.6918	10.3418	12.7508	10.0466	10.3187	8.38188	13.5361	9.30734	11.7235	8.03919	8.32639	11.6149	9.28116	10.7804	NA	13.8919	9.38933	11.1154	8.81429	10.1984	6.34911	7.57237
M364	8.90357	11.7716	12.6299	8.10213	12.5368	11.8481	10.1774	9.80317	8.94809	11.9911	8.99958	6.67632	10.2408	NA	9.2557	13.3419	11.4443	7.91531	NA	8.91947	8.3733	9.43332	7.44447	NA	10.7589	8.26469	NA	13.9964	10.0598	13.062	10.2008	9.97118	8.64581	13.791	8.97583	11.641	8.0508	8.31205	11.7389	9.21053	10.5058	8.13725	13.2259	9.44555	11.1581	NA	9.64889	6.87532	NA
M365	8.54842	12.0399	12.4996	8.30854	12.2213	11.7202	10.4861	9.18904	7.07522	11.7771	9.41931	4.52179	8.11578	NA	9.77545	13.2072	11.0382	7.79356	7.28169	9.0847	8.57136	11.0993	7.98717	7.90519	10.873	NA	6.52655	13.5516	10.1487	12.4709	9.88707	10.7065	8.35075	13.4377	9.86049	11.8663	8.11624	NA	10.9803	9.22568	10.4397	7.62189	14.9333	9.60466	11.0295	NA	10.2775	NA	7.25579
M366	8.32617	12.1908	12.2959	8.38013	12.286	11.6911	9.98583	9.6845	8.28498	11.5117	9.39233	6.57399	9.30464	6.56805	9.7056	13.0194	11.1107	7.60683	8.01097	8.87425	8.57484	10.3063	8.20946	7.41958	10.5415	7.57467	6.94839	13.8844	9.90962	12.6153	9.73071	10.2925	8.52707	13.4222	9.30917	12.1706	NA	7.99386	11.7058	9.27974	10.3186	8.09246	13.2626	9.90729	10.9213	8.92673	10.2842	6.86729	7.62218
M367	8.35424	12.1015	12.6731	8.20191	12.4352	11.9824	10.2971	9.72254	10.209	11.9422	10.6751	6.09353	9.59721	7.42228	9.22055	12.856	10.933	7.47264	7.69019	9.20138	8.3954	9.64977	8.79412	NA	11.0459	8.27988	8.17922	13.3379	10.1955	12.6351	9.93801	10.3433	8.27832	13.3851	9.58886	11.8956	8.13115	8.46035	11.658	9.30382	10.4165	8.07218	15.1161	9.87758	11.1074	9.46822	10.1803	7.11972	7.15799
M368	NA	11.3723	11.9167	8.23549	12.2042	11.6846	10.2923	8.26732	10.2674	11.3969	9.9536	6.8489	7.29682	NA	9.32572	13.0178	11.3053	7.87883	7.38531	8.95356	8.73658	10.4884	8.13337	7.99197	10.7216	8.03472	6.43334	13.2594	9.99118	12.5723	10.0824	10.2322	8.24097	13.38	9.30107	12.1905	8.10004	8.21986	11.3212	9.20011	10.357	8.34389	13.3523	9.69313	11.0115	9.01205	10.3929	7.27146	7.11977
M369	8.78062	12.0527	12.1544	8.15723	12.2612	11.8473	10.1674	9.32442	NA	11.7924	9.44077	NA	8.44219	6.28999	9.28895	13.0463	11.2716	7.83234	NA	8.93993	8.26735	11.0251	8.22883	NA	10.5735	8.16699	NA	13.5363	9.97324	12.5835	9.76324	10.1974	8.7715	13.4214	8.91357	12.1257	7.99441	NA	11.1265	8.98455	10.4596	7.84563	13.2536	9.68026	11.074	8.79014	10.5056	6.93999	6.95951
M370	8.95878	12.2399	12.5887	8.34009	12.2066	11.7296	9.95312	9.59289	9.13407	12.1916	9.64881	6.54054	7.98115	NA	9.75557	12.9689	11.2346	7.86289	NA	8.86348	8.40078	10.7809	8.12363	NA	10.1471	7.69371	NA	13.7985	10.0808	12.3812	9.76374	10.0831	8.61908	13.3499	9.8694	11.9963	7.84389	8.09723	11.8472	8.94264	10.1822	7.73414	13.3107	9.5275	11.0268	NA	10.1015	7.14697	NA
M371	9.02578	12.4009	12.3929	8.09759	12.353	11.9321	10.4178	9.49292	8.63837	12.5226	9.76035	5.95989	9.51536	7.66455	9.21944	13.2702	11.2424	7.94099	7.6393	8.67464	8.25313	8.8568	7.52892	8.12035	10.9906	8.24989	7.09305	13.5569	10.1773	12.6187	10.3923	10.1621	8.36166	13.5339	9.40602	11.7921	NA	8.26267	12.1154	9.33227	10.5766	7.47972	13.2758	9.63536	11.0055	7.65361	9.56501	7.17833	7.3988
M372	8.5256	11.5554	12.785	8.12235	12.3758	11.7576	10.02	9.67153	NA	11.5688	9.22271	NA	9.64551	6.5122	9.82713	13.2726	11.3224	7.65937	NA	8.69439	8.40246	8.88625	7.60949	NA	10.1749	7.92304	NA	13.8005	10.2878	12.7475	9.89526	10.2405	8.4738	13.5883	9.58144	11.9656	8.41287	NA	11.5438	9.20733	10.4591	7.82649	13.9657	9.73735	10.9178	7.98016	10.3814	6.77125	7.70374
M373	8.65602	11.776	12.6096	8.25479	12.2899	11.7951	9.9528	10.0866	NA	11.4784	9.91449	6.43147	10.0789	7.42441	9.20434	13.0507	11.2471	7.66166	NA	8.7803	8.35	10.1842	NA	NA	11.0646	8.37361	NA	13.6239	10.0095	12.6356	10.0095	10.451	8.37593	13.5561	9.15614	11.9474	8.03736	8.27932	11.7107	9.00751	10.4237	8.21922	13.8431	9.7151	10.9627	9.397	NA	6.99271	7.29762
M374	9.00268	11.8847	12.4105	8.44948	12.2937	11.806	9.93299	9.29326	NA	11.6336	9.8666	NA	9.1032	7.2902	9.17731	12.9035	11.1789	7.67584	NA	9.16196	8.36442	11.5277	8.64812	NA	10.5664	8.12964	NA	13.6752	10.1016	11.976	9.93796	10.3801	8.79802	13.4501	9.70642	11.689	7.84906	NA	11.507	9.01896	10.3418	7.94154	14.4209	9.86245	11.0327	9.77689	10.4167	6.99509	7.56262
M375	8.62048	11.8594	12.5464	8.11131	12.2961	11.6725	10.2613	9.23081	NA	12.6344	8.82793	6.5611	8.37019	6.94301	9.2888	13.2019	11.1495	7.76508	NA	9.07985	8.42452	9.38677	NA	NA	10.8784	7.9287	NA	13.9277	10.1983	12.4079	9.90987	10.0413	8.75679	13.5154	9.57122	11.8598	8.18134	8.25952	12.0909	9.3403	10.2235	8.06775	14.0247	9.63089	11.1636	7.7866	NA	6.80055	7.11567
M376	8.65802	11.5139	12.6397	8.25915	12.2524	11.7082	10.3564	9.83041	9.23011	13.3942	9.32975	NA	10.1129	5.95787	9.7991	12.7002	11.243	7.47789	7.65247	8.76575	8.24692	8.97082	NA	NA	11.8701	NA	NA	13.8832	10.3695	12.6497	9.87154	9.82711	8.68034	13.5193	9.76476	11.7127	8.26195	7.98002	12.1538	9.05878	10.4538	7.44676	14.5525	9.91772	10.91	8.06094	10.0579	6.3065	7.49042
M377	9.10318	12.4186	12.6259	7.9824	12.4421	11.8229	10.3664	9.07129	NA	11.8447	8.96037	6.41468	10.1466	6.9443	9.36371	12.895	11.0721	7.22845	NA	8.67411	8.36401	9.39318	NA	NA	10.7425	7.77602	NA	13.866	10.2211	12.587	9.51314	9.8412	8.77013	13.3894	9.75789	11.4345	8.33669	8.21524	11.3192	8.83149	10.2364	7.87863	13.2584	9.534	11.2443	7.36734	NA	6.50101	7.83749
M378	NA	11.5565	12.7711	8.29592	12.232	11.9456	10.2889	9.88364	8.44588	12.9442	8.92801	6.71094	9.30164	NA	9.15899	13.6189	11.1714	7.57655	7.76374	8.821	8.38049	8.77335	7.10024	7.94125	11.0027	8.0784	6.24529	13.8616	10.0515	12.7473	9.87695	9.88778	8.90379	13.4889	9.67468	11.7299	8.54049	7.93605	11.742	9.3774	10.4257	8.14041	13.7817	9.66174	11.0421	7.11337	9.40014	6.55895	7.67122
M379	8.2957	11.2978	12.7713	8.31898	12.154	11.6908	10.3265	9.94076	7.80928	12.9441	8.78987	6.90011	9.11337	5.8814	8.95409	13.7044	11.0564	7.53231	7.45218	8.8083	8.47504	7.93428	7.04151	8.45199	10.9191	7.96187	6.53333	13.9255	10.1528	12.6599	9.91162	10.2261	8.74428	13.4835	9.63767	11.2482	NA	7.91421	11.7683	9.12853	10.7652	8.16054	14.1395	9.9845	10.8604	8.18445	9.99145	7.17341	7.03959
M380	8.81359	11.8662	12.879	8.33804	12.2966	11.9923	10.8263	10.1083	8.68988	12.4764	8.84683	5.95175	9.21024	NA	9.17915	13.416	10.9601	NA	7.64393	8.76965	8.35015	8.09403	7.44403	7.70954	11.1248	NA	6.07794	13.6588	10.067	12.5611	9.89784	10.1977	8.76324	13.5762	9.83089	12.1143	8.53772	8.0537	11.9231	9.37331	10.9856	7.92288	13.6435	9.31819	11.1527	7.37949	8.66855	NA	7.58595
M381	8.73734	11.1868	12.6258	8.16936	12.4411	11.8079	10.3603	9.72527	9.46109	12.2453	8.96896	6.22081	9.69108	NA	9.3758	13.7555	11.266	NA	7.57088	8.52575	8.28064	7.96426	7.08839	8.10381	11.069	NA	6.49221	14	10.2339	12.6	9.77568	9.95858	8.91227	13.4525	9.68384	11.5249	8.72795	8.14086	11.5515	9.22135	10.5445	8.18334	14.5407	9.80699	11.0147	8.22304	9.48851	NA	7.56355
M382	8.10623	11.5844	12.6704	8.12776	12.0959	11.6457	9.96886	9.40169	8.84572	11.9641	8.27173	6.70047	8.00473	NA	NA	13.459	11.2433	7.57609	7.80841	8.6564	NA	9.50291	7.56388	7.6212	11.2871	8.08326	NA	14.1145	10.1214	12.6256	9.87337	10.402	8.46847	13.5035	9.81144	12.0123	7.92084	7.94089	11.6866	9.16673	10.6682	7.91222	15.5415	9.67049	10.8964	7.64963	9.66926	6.4102	NA
M383	8.69126	11.1841	12.8743	8.27891	12.4113	11.8783	10.3772	10.0499	7.41648	11.8722	9.353	6.73684	7.83704	5.71587	9.19233	13.6964	11.3336	NA	NA	8.51369	NA	7.82525	6.83335	7.90308	10.5249	NA	5.43406	14.1824	10.1907	12.5556	9.84227	10.2742	8.71211	13.5665	9.84485	11.4787	8.38843	8.19195	11.9981	9.28667	10.5071	8.06206	14.0408	9.93539	11.0994	8.2833	9.57607	7.01668	NA
M384	8.68941	11.6222	12.5127	8.14705	12.4556	11.7754	10.6297	10.1987	7.43087	12.4481	7.95962	5.99122	8.86216	NA	9.84617	13.6856	11.2432	7.60257	NA	8.57586	8.44064	7.54658	6.72042	NA	10.8943	7.60395	NA	14.4188	9.95021	12.6825	9.75007	10.2736	8.49193	13.4487	9.85588	11.6892	8.49027	8.21711	11.5636	9.29693	10.6533	7.75606	13.5991	9.76829	11.0224	NA	9.57442	6.79926	NA
M385	8.47817	11.6825	12.6982	8.21035	12.4682	11.6554	10.8172	10.016	8.61488	13.2573	9.49977	NA	9.62809	7.32939	9.68539	13.7697	11.1811	7.57901	7.27127	8.38242	8.18954	8.29602	NA	NA	10.822	NA	NA	14.1448	10.461	12.6811	10.0401	10.2271	8.65583	13.4783	9.82501	12.0211	8.23628	7.78692	11.848	8.90073	10.2976	8.14624	14.3991	9.96435	10.8111	8.25611	10.1156	7.02442	7.52797
M386	8.05836	11.1061	12.7834	8.27674	12.3421	11.8262	10.1982	9.51811	NA	11.7816	9.04697	6.66344	8.62126	6.18575	9.25531	13.5438	11.0654	7.27706	NA	8.81676	8.5056	7.27796	7.04641	8.13874	11.5738	8.22043	6.16483	14.2431	10.2735	12.6971	10.0789	10.2961	8.93612	13.4139	9.93706	11.7279	NA	8.24686	11.9567	9.14543	9.90967	8.33472	13.7731	9.81391	11.0407	7.52997	9.18352	6.80711	7.29422
M387	8.77906	11.5079	12.5606	8.36764	12.6137	11.8707	10.0949	9.32153	7.1833	11.797	9.71936	NA	10.4212	7.48546	9.25829	13.6331	11.2232	7.82502	7.72271	8.90289	8.30308	7.10984	NA	NA	10.8766	NA	NA	13.6962	10.1808	12.8834	9.8067	10.2574	8.70205	13.5874	9.77774	11.1395	8.47434	8.29905	11.9201	9.29048	10.6282	8.23843	12.9942	9.65123	11.2429	8.20784	10.0988	6.97137	7.43752
M388	8.45211	11.6178	12.5876	8.23464	12.47	11.7446	10.1047	10.0611	8.28471	12.9876	9.13684	6.03262	8.78745	6.18668	9.40198	13.6124	11.0386	7.59457	7.55969	8.66559	8.72515	7.85451	6.9231	7.86912	10.8104	7.79518	NA	14.0242	10.2096	12.7744	10.0194	10.1946	8.51067	13.5368	9.6912	11.8166	8.43353	8.10227	12.2996	9.16555	10.624	8.0247	14.2645	9.75176	11.1412	7.89525	9.57948	6.42795	7.50332
M389	8.44003	12.2918	12.6495	8.14677	12.5566	11.815	10.7842	9.11569	9.97435	13.5605	9.60049	6.65515	11.2905	NA	9.02464	13.6618	11.1802	7.82072	7.88321	8.65799	8.33043	6.69656	7.68163	7.86194	11.2863	NA	6.99397	13.7573	9.99873	12.8922	10.0637	10.3779	8.86272	13.5517	9.19503	11.5648	8.21281	NA	12.156	9.31733	10.4472	8.21783	14.742	9.72318	11.1945	NA	9.83573	NA	7.44753
M390	8.6878	12.1267	12.6057	8.18403	12.3715	11.8619	10.4772	9.64976	8.545	12.1339	9.20286	6.83195	10.1597	7.18398	9.58807	13.4576	11.1027	7.65237	7.66457	8.86228	8.40384	8.47998	6.79529	8.04753	11.3606	8.10924	NA	14.0738	10.238	12.6418	9.94458	10.2429	8.63183	13.5876	9.82365	11.5734	8.47026	8.19294	12.3253	9.23211	10.5911	8.3791	14.3171	9.90741	11.0963	8.45979	10.1831	6.74662	7.22198
M391	8.6884	11.2951	12.5755	8.21246	12.4917	11.905	10.2015	9.43966	9.24557	13.2753	9.31192	6.37744	10.0949	NA	NA	13.6374	11.3382	7.6793	7.74315	8.67342	NA	8.11496	6.86559	8.19106	10.7408	8.03329	NA	13.9278	10.197	12.9338	9.93045	9.53258	8.51736	13.7064	9.61246	11.6777	8.3286	8.07416	12.4857	9.4965	10.5911	7.17561	13.9465	9.82399	11.184	7.13601	9.58563	6.69481	NA
M392	8.70025	11.4221	12.8484	7.99311	12.3386	11.668	10.1556	10.1074	8.91517	12.9042	9.3219	NA	9.71283	6.86983	9.7995	13.5504	11.2967	7.42587	7.47974	8.67756	8.52402	9.47934	NA	NA	10.9829	NA	NA	13.7817	10.3732	12.7406	9.95748	9.82509	8.53907	13.6057	9.51992	11.4666	8.46291	8.02857	11.2337	8.83428	10.4041	7.63787	13.8406	9.72473	10.9349	7.85712	9.2901	6.6471	7.4787
M393	8.60618	11.7512	12.6406	7.91815	12.4661	11.7551	10.2787	9.21667	8.96541	12.6169	9.07738	6.01794	10.4278	7.94911	9.22702	13.3928	11.4154	7.53942	7.62373	8.5162	8.3906	8.63518	7.35003	8.05192	10.9792	7.87152	6.48792	13.7576	10.1619	12.811	9.54804	9.66573	8.48781	13.8229	9.68776	11.8522	NA	8.54763	12.3356	9.43436	10.5551	8.15299	13.4183	9.64096	10.9377	7.27837	9.55778	6.00924	7.84053
M394	8.74631	11.7805	12.4287	8.29816	12.1806	11.6766	10.4852	9.51532	5.78923	12.2128	8.78295	6.88259	10.272	6.35843	9.82855	13.7215	11.2693	7.83111	7.72025	8.68559	8.55783	7.85104	7.11335	NA	10.8298	8.1011	6.2397	13.6622	10.1034	12.8515	9.91772	10.2585	8.75298	13.7354	9.78316	11.5644	8.38758	8.13124	11.6734	9.24204	10.4849	7.92188	14.1482	9.55698	11.1925	7.4874	9.68435	6.37635	7.42274
M395	NA	11.075	12.1823	8.37794	12.4301	11.8095	10.2572	10.2726	9.957	12.3605	9.37799	6.59102	9.39584	NA	9.82796	13.5462	11.3184	7.72652	7.78033	8.47806	8.66342	8.19942	7.56951	8.10966	10.7868	8.23787	6.77921	13.9983	10.1857	12.8315	9.84892	10.2276	8.79734	13.7888	10.125	11.7829	8.54118	8.16297	12.3765	9.60952	10.501	8.02039	13.4879	9.7836	11.3692	8.4544	10.004	6.9406	7.58364
M396	8.49397	11.127	13.0046	8.51092	12.2207	11.8264	10.3345	9.66074	NA	12.4753	8.92033	6.81483	10.0802	5.74913	9.73091	13.5525	11.3276	7.51782	NA	8.73511	8.31482	8.05784	NA	NA	10.5312	8.31871	NA	13.9384	10.1104	12.8349	9.78654	10.0552	8.37561	13.5088	9.57128	11.6639	8.68324	8.04342	12.1496	9.79016	10.6031	7.87402	14.6362	9.84122	11.2722	7.23088	NA	6.74377	7.06603
M397	8.54535	11.3395	12.8148	8.32662	12.5122	11.6495	10.5278	9.41774	8.57695	13.7626	9.44559	NA	10.5233	6.93353	NA	13.5204	11.1428	7.54039	NA	8.94762	8.57047	7.13985	7.2817	8.23546	11.0071	8.47591	6.65734	13.4507	9.98437	12.8242	10.0424	9.77634	8.7317	13.656	9.74634	11.5392	8.21041	7.94765	12.7024	9.13295	10.619	7.54299	14.1359	9.78015	11.0679	7.47836	9.80083	5.85215	7.43912
M398	8.4859	11.1973	12.82	8.17282	12.309	11.835	10.498	8.74756	8.22754	12.902	9.15305	6.27049	10.4359	7.70467	9.68518	14.0659	11.0949	7.60576	7.47387	8.80024	8.24057	7.37738	7.51993	NA	10.8637	8.15276	6.09477	13.8537	10.1032	12.7178	9.92331	9.65367	8.58764	13.5011	9.34087	11.6509	8.15737	8.0507	11.8169	9.36654	10.7265	7.73385	13.6735	9.77582	11.0443	7.44944	9.60842	6.85987	7.4602
M399	9.41773	11.7684	12.6321	NA	12.3716	11.8073	10.8912	8.73451	9.81119	12.4969	9.02903	6.64604	10.3077	6.92292	9.19832	13.4064	11.184	7.71224	7.92364	8.87532	8.52584	8.19081	7.65674	NA	10.9429	NA	6.60499	13.7628	10.1554	12.6569	9.99853	9.85948	8.37975	13.5345	9.55295	11.789	8.34785	8.30144	12.0736	9.29615	10.5179	8.24334	12.8837	9.89829	11.1676	7.96128	9.67351	6.79993	NA
M400	8.64422	11.8994	12.5338	8.19702	12.3812	11.7221	10.4165	10.1582	NA	13.2806	9.11846	NA	8.9624	6.28331	9.45804	13.735	11.4057	7.82278	NA	8.67281	8.47128	8.04366	7.51048	NA	11.2946	8.06653	NA	13.5389	10.3323	12.6617	9.93094	10.0335	8.52648	13.5454	9.67449	11.6667	8.29968	NA	12.6443	9.52527	10.7954	8.05968	14.8327	9.69874	11.0493	8.24799	9.65488	7.14291	7.18966
M402	NA	11.2708	12.7833	8.29856	12.296	11.7495	9.77982	8.36929	7.89428	11.4753	9.35693	6.79545	9.61211	NA	9.60223	13.3188	11.2376	7.6303	8.34914	8.69551	8.41493	9.98189	7.54349	7.67896	10.5488	8.21155	6.6981	13.8956	10.1965	12.6795	9.83313	10.3031	8.33984	13.4445	9.68794	12.0202	8.34476	8.1984	11.6237	9.28463	10.3346	8.25708	14.0054	9.68129	11.0566	8.03753	9.92495	6.70477	7.51414
M403	8.14871	11.8934	12.9665	8.12137	12.3075	11.668	10.2357	9.58994	NA	11.5078	9.61423	6.34684	9.19645	6.00758	9.6481	13.1257	11.1957	7.77463	NA	8.59661	8.6231	10.0993	NA	NA	10.7579	7.50881	NA	13.3713	10.14	12.4755	9.84897	10.2049	8.84539	13.4351	9.49082	11.8479	7.96271	7.95811	11.8334	9.39866	10.5568	8.21746	12.8996	10.0617	10.5309	9.39633	NA	6.93241	7.33536
M404	8.81894	12.1847	12.279	8.33158	12.5635	11.8445	9.55957	8.9993	11.5299	11.7026	10.4858	6.81319	11.0133	7.49483	9.85707	12.5702	11.0091	7.85647	8.011	9.35366	8.14753	10.5939	8.74327	8.08321	11.2358	8.16146	7.14571	13.1661	9.85077	12.5487	10.3096	10.2826	8.32493	13.4459	9.33634	11.6764	8.2193	8.44961	11.8132	9.05951	9.90123	8.36531	12.233	10.0095	11.1145	10.4785	11.8548	7.27552	7.87388
M405	8.43277	11.3189	12.3591	8.33713	12.3354	11.907	9.59269	8.97112	10.8069	11.2897	10.1992	NA	9.4048	6.6429	NA	12.9017	10.9144	7.89823	NA	9.0004	8.43184	9.49277	7.8983	8.01608	10.7536	8.23836	7.5767	13.5062	10.0848	12.5354	10.0975	10.2213	8.1582	13.5596	8.97872	11.9129	7.9632	8.45389	11.2399	9.32905	10.1552	8.32173	14.9196	9.91913	11.1405	9.79774	10.3883	7.16166	7.51875
M406	8.48783	11.9693	12.4917	8.28075	12.2219	11.9242	10.1733	10.8529	8.98807	11.6058	8.79129	NA	8.99185	NA	9.6427	13.5115	11.3187	7.7339	NA	8.76879	8.03214	8.97758	7.49069	8.02378	10.4321	8.11192	6.08585	13.5056	10.06	12.7692	9.88834	10.2231	8.35296	13.5121	9.50721	11.9662	8.33448	8.15752	11.6245	9.0392	10.3591	NA	13.3599	9.69058	11.0556	7.90774	9.89514	6.81992	NA
M407	8.64044	12.2214	12.5755	7.91932	12.2613	11.8809	10.5518	9.99526	8.5856	12.1681	8.86861	6.25434	7.94444	6.78618	8.97266	13.4598	11.2621	7.61207	7.27909	8.71429	8.75583	10.6829	7.24808	8.15036	10.5799	7.79615	5.88149	13.8203	10.3521	12.4862	9.78948	10.2088	8.394	13.3958	9.75549	12.8474	8.09508	8.03182	11.2907	9.3364	10.5777	7.95556	13.2172	9.69339	11.1228	7.39111	8.79279	6.8529	7.40554
M408	8.65983	11.4856	12.4587	8.04885	12.269	11.8551	10.1044	10.0766	8.74763	12.0681	8.92549	6.57272	9.08165	NA	9.41752	13.4871	11.403	NA	7.60337	8.79529	8.43876	9.85523	7.46809	7.90965	10.3699	NA	6.26466	13.7464	10.147	12.7335	9.7273	9.92994	8.41853	13.4416	9.69756	11.8505	8.27543	7.96523	11.7154	8.93262	10.4427	8.05149	14.9173	9.92158	10.9349	7.95283	10.1111	NA	7.20893
M409	8.44065	11.4449	12.4881	8.12023	12.3245	11.7773	9.2906	10.1658	9.13431	11.5525	9.43151	6.95905	9.98417	NA	10.3132	12.9438	11.1108	7.58297	7.63458	8.60263	8.33066	8.92723	8.26604	7.88665	10.6111	NA	7.05876	13.3899	10.0404	12.8051	9.97525	9.71176	8.42953	13.6113	9.23318	12.2374	8.01047	NA	11.9236	9.09162	10.4432	8.22572	13.3292	9.79043	11.0402	NA	10.363	NA	7.34692
M410	8.40108	11.9257	12.5571	8.29557	12.1603	12.005	10.0461	9.47332	9.2977	11.6355	9.68696	NA	9.58453	6.59617	9.15941	13.238	11.2615	NA	7.65052	8.94973	8.64622	10.177	NA	7.84724	10.9404	8.01263	6.76418	13.9259	10.1773	12.6415	9.99833	10.3779	8.39477	13.5153	9.4551	11.7536	8.27422	NA	11.7849	9.27488	10.4002	7.98633	14.248	9.71188	10.9244	8.58982	10.235	6.91423	7.16661
M411	8.64035	11.1448	12.7162	8.31304	12.3745	11.9753	10.775	9.13031	9.65846	11.6682	8.6895	6.98714	9.57306	NA	9.48164	13.6739	11.3898	7.58481	7.50717	8.80859	8.42051	8.3259	7.22181	7.82385	10.1709	NA	5.55973	14.0557	10.2609	12.7726	10.0471	9.79009	8.66839	13.6175	9.57505	12.0726	8.36315	NA	11.8753	9.25718	10.5704	8.12255	14.5421	9.75342	11.1752	NA	9.33187	NA	7.23548
M415	8.66303	11.4989	12.6782	8.28961	12.3029	11.9766	10.3253	9.1505	9.35468	11.1515	9.38389	6.59887	9.55783	6.46351	9.49176	12.6561	11.4045	7.66531	7.77859	8.81782	8.57072	10.0027	7.65561	7.67826	10.6757	8.33333	6.91929	13.6303	9.90125	12.7861	9.95697	10.063	8.32902	13.5259	9.54623	11.7196	8.39064	8.1476	11.5323	9.17779	10.5368	7.97203	13.814	9.6902	10.8072	8.21418	9.74947	6.28453	7.42121
M416	8.97988	11.5114	12.5521	8.24834	12.3175	11.7906	10.4611	9.7805	8.01647	11.7636	8.94029	6.72898	8.71443	6.48435	9.3092	12.3566	11.4106	7.67784	7.60454	8.84546	8.27991	10.6227	6.5535	7.62107	10.5537	8.23109	NA	13.8671	10.0602	12.6789	9.88218	9.86297	8.71194	13.5556	9.4166	11.9835	8.4486	8.03464	11.4646	8.92714	10.4529	7.95451	13.8866	9.55479	11.0535	7.55796	9.39708	7.24624	7.4713
M417	8.58188	11.2178	12.7452	8.14844	12.22	11.817	10.0079	9.57089	NA	11.4599	9.52818	NA	9.21843	6.91832	9.06222	13.3064	10.823	7.54739	NA	8.8066	8.59557	8.17779	7.48649	NA	10.3101	8.24579	NA	13.9425	10.1273	12.721	9.9898	10.1499	8.30561	13.3666	9.75044	11.8154	8.30377	NA	11.947	9.26379	9.85668	8.01911	12.7207	9.5331	10.8981	7.88126	9.56079	6.54996	7.58945
M418	9.08973	11.8457	12.2738	8.16582	12.5336	11.8018	10.4189	8.87855	7.99192	12.6486	9.43665	NA	9.52125	7.17604	NA	13.0473	11.6173	7.57701	NA	8.6532	8.15664	10.1359	8.02275	7.93577	11.2622	8.23797	6.45829	13.3383	10.0627	12.9079	10.1886	10.1656	8.57775	13.4388	9.76795	11.8083	8.14797	7.86933	11.6316	9.29451	10.3584	8.3297	12.5533	9.5976	11.0144	8.14804	9.62099	6.86831	7.23229
M419	8.56003	11.6614	12.7939	8.25112	12.3562	11.8674	9.9219	8.94889	8.85766	11.7048	9.04169	NA	10.1697	NA	9.18113	13.33	11.0398	7.74276	NA	8.91891	8.35597	8.31106	7.83336	8.07235	10.9079	8.3267	6.32092	13.568	10.1074	12.8406	10.3301	9.76093	8.83327	13.4707	9.30257	11.6746	8.59044	8.2169	11.8865	9.36017	10.5582	NA	13.345	9.90158	11.1937	8.19581	10.3622	6.42675	NA
M420	8.53809	11.0526	12.5515	8.48137	12.307	11.7035	10.2328	9.28974	7.78044	11.3737	9.40959	6.69908	9.62389	NA	NA	13.2863	11.134	7.6851	7.33413	8.94112	NA	8.96217	7.22694	8.03208	9.72665	7.9121	NA	13.5376	10.061	12.6392	9.96148	10.0385	8.49376	13.5315	9.29696	11.857	8.47777	8.28488	11.4997	9.15338	10.5285	8.27027	13.5137	9.88278	11.0965	7.86868	9.74143	6.85871	NA
M421	8.57983	11.6421	12.3787	8.47453	12.2775	11.8602	10.0185	9.02761	9.46685	11.4283	10.1677	6.6768	9.85686	NA	9.64514	13.0283	11.3382	NA	7.8406	8.8455	8.39614	10.0507	8.55355	8.15126	11.0064	NA	7.00659	13.5718	10.0263	12.8756	10.1165	10.279	8.08009	13.4902	9.26067	11.6573	8.06842	8.36055	11.4669	9.27114	10.3352	8.14825	14.2877	9.7073	11.0463	9.49772	10.6071	NA	7.51363
M422	8.04138	11.5879	12.6272	7.99237	12.4024	11.7151	9.72119	9.2871	10.1559	11.3818	9.6034	6.30636	9.16204	6.72106	NA	13.5157	11.2361	8.21039	7.79491	8.84279	8.48272	8.82571	NA	NA	10.6025	NA	NA	13.7684	9.98623	12.7099	9.94778	10.4832	8.54402	13.4426	9.65308	11.4787	7.82785	8.06372	11.3341	9.30749	10.5234	NA	13.0492	9.91763	11.103	8.64758	10.4696	6.7108	7.68053
M423	9.59704	11.9061	12.6022	8.2055	12.3113	11.7815	10.2666	9.00656	NA	12.443	9.48947	6.8394	10.4247	7.08261	9.55232	13.1967	11.3389	8.16895	NA	8.53478	8.22851	9.47614	7.34317	7.73991	10.6568	8.24476	6.47494	13.8955	10.277	12.566	9.74685	9.80892	8.77125	13.5874	9.42025	11.7737	NA	8.51518	11.5918	9.17333	10.3233	8.16632	12.4544	9.48078	10.9995	9.07701	9.49765	6.51638	7.36962
M424	8.1829	12.2245	12.379	NA	12.1859	11.8241	9.7901	10.2185	7.878	11.5101	9.33727	6.21981	9.74305	8.24365	9.70897	13.2668	11.116	7.62247	7.82672	8.57027	8.10608	9.80945	7.64362	NA	10.3606	NA	6.63135	13.5644	10.0373	12.6838	9.78051	10.5309	8.57298	13.4935	9.77497	11.6775	8.09798	8.24865	11.3199	9.14114	10.5214	7.93103	13.8891	9.64828	10.9884	8.03236	9.48679	6.69151	NA
M425	NA	12.5086	12.585	7.92245	12.2753	11.5986	10.0798	6.84917	8.10724	11.6531	10.0131	6.18006	9.76816	NA	9.94167	12.4851	11.1628	7.73045	7.2088	9.09817	8.27718	11.1168	8.91222	8.33552	10.8788	8.19308	7.25674	13.4163	10.1728	12.2931	9.94651	10.1107	8.75927	13.4225	9.62263	12.1729	7.55507	8.259	11.9033	8.53213	10.3967	7.98809	13.1227	9.89207	10.8513	10.0487	10.8349	6.94166	6.75584
[truncated: 5,000 more columns]

## Sheet: DO protein annotation
protein.id	gene.id	symbol	chr	start	end	middle
ENSMUSP00000000001	ENSMUSG00000000001	Gnai3	3	108.107	108.146	108.127
ENSMUSP00000000049	ENSMUSG00000000049	Apoh	11	108.343	108.414	108.379
ENSMUSP00000000090	ENSMUSG00000000088	Cox5a	9	57.5212	57.5324	57.5268
ENSMUSP00000000129	ENSMUSG00000000127	Fer	17	63.896	64.1395	64.0178
ENSMUSP00000000137	ENSMUSG00000020152	Actr2	11	20.0623	20.1129	20.0876
ENSMUSP00000000153	ENSMUSG00000000149	Gna12	5	140.758	140.83	140.794
ENSMUSP00000000175	ENSMUSG00000000171	Sdhd	9	50.5963	50.6038	50.6001
ENSMUSP00000000254	ENSMUSG00000000248	Clec2g	6	128.934	128.985	128.96
ENSMUSP00000000266	ENSMUSG00000026535	Ifi202b	1	173.963	173.983	173.973
ENSMUSP00000000287	ENSMUSG00000000278	Scpep1	11	88.924	88.9555	88.9397
ENSMUSP00000000299	ENSMUSG00000000290	Itgb2	10	77.5303	77.5657	77.548
ENSMUSP00000000305	ENSMUSG00000000296	Tpd52l1	10	31.3324	31.4459	31.3892
ENSMUSP00000000312	ENSMUSG00000000303	Cdh1	8	106.603	106.67	106.637
ENSMUSP00000000329	ENSMUSG00000000320	Alox12	11	70.2415	70.2554	70.2484
ENSMUSP00000000348	ENSMUSG00000000339	Rtca	3	116.489	116.508	116.499
ENSMUSP00000000349	ENSMUSG00000000340	Dbt	3	116.513	116.55	116.532
ENSMUSP00000000365	ENSMUSG00000000355	Mcts1	X	38.6006	38.6134	38.607
ENSMUSP00000000384	ENSMUSG00000000374	Trappc10	10	78.1867	78.2446	78.2157
ENSMUSP00000000388	ENSMUSG00000000378	Ccm2	11	6.54689	6.59674	6.57182
ENSMUSP00000000430	ENSMUSG00000000420	Galnt1	18	24.2053	24.2868	24.2461
ENSMUSP00000000449	ENSMUSG00000000439	Mkrn2	6	115.602	115.619	115.61
ENSMUSP00000000466	ENSMUSG00000028494	Plin2	4	86.6484	86.6701	86.6592
ENSMUSP00000000505	ENSMUSG00000029730	Mcm7	5	138.165	138.172	138.169
ENSMUSP00000000594	ENSMUSG00000000581	C1d	11	17.2576	17.2692	17.2634
ENSMUSP00000000608	ENSMUSG00000000594	Gm2a	11	55.0981	55.113	55.1056
ENSMUSP00000000619	ENSMUSG00000000605	Clcn4	7	7.28232	7.29951	7.29091
ENSMUSP00000000642	ENSMUSG00000000628	Hk2	6	82.725	82.7745	82.7497
ENSMUSP00000000687	ENSMUSG00000000673	Haao	17	83.8314	83.8468	83.8391
ENSMUSP00000000727	ENSMUSG00000000711	Rab5b	10	128.677	128.696	128.687
ENSMUSP00000000756	ENSMUSG00000000740	Rpl13	8	123.102	123.105	123.104
ENSMUSP00000000759	ENSMUSG00000000743	Chmp1a	8	123.204	123.213	123.209
ENSMUSP00000000769	ENSMUSG00000000753	Serpinf1	11	75.4098	75.4227	75.4162
ENSMUSP00000000776	ENSMUSG00000000759	Tubgcp3	8	12.6143	12.6722	12.6433
ENSMUSP00000000804	ENSMUSG00000000787	Ddx3x	X	13.281	13.2941	13.2875
ENSMUSP00000000828	ENSMUSG00000000811	Txnrd3	6	89.644	89.6755	89.6598
ENSMUSP00000000896	ENSMUSG00000000876	Pxmp4	2	154.586	154.604	154.595
ENSMUSP00000000901	ENSMUSG00000000881	Dlg3	X	100.768	100.818	100.793
ENSMUSP00000000925	ENSMUSG00000000902	Smarcb1	10	75.8968	75.9216	75.9092
ENSMUSP00000000939	ENSMUSG00000000915	Hip1r	5	123.974	124.003	123.988
ENSMUSP00000000958	ENSMUSG00000000934	Top1mt	15	75.657	75.6788	75.6679
ENSMUSP00000000985	ENSMUSG00000000959	Oxa1l	14	54.3608	54.3697	54.3653
ENSMUSP00000001002	ENSMUSG00000000976	Heatr6	11	83.7537	83.7838	83.7687
ENSMUSP00000001027	ENSMUSG00000063558	Aox1	1	58.0299	58.1064	58.0682
ENSMUSP00000001036	ENSMUSG00000032175	Tyk2	9	21.1041	21.1273	21.1157
ENSMUSP00000001042	ENSMUSG00000001016	Ilf2	3	90.4762	90.4884	90.4823
ENSMUSP00000001046	ENSMUSG00000001020	S100a4	3	90.6038	90.606	90.6049
ENSMUSP00000001051	ENSMUSG00000001025	S100a6	3	90.6129	90.6144	90.6137
ENSMUSP00000001055	ENSMUSG00000001029	Icam2	11	106.378	106.388	106.383
ENSMUSP00000001059	ENSMUSG00000020715	Ern1	11	106.395	106.488	106.441
ENSMUSP00000001079	ENSMUSG00000001052	Sec24b	3	129.983	130.062	130.022
ENSMUSP00000001127	ENSMUSG00000001100	Poldip2	11	78.5122	78.5227	78.5175
ENSMUSP00000001147	ENSMUSG00000001119	Col6a1	10	76.7088	76.7262	76.7175
ENSMUSP00000001155	ENSMUSG00000001127	Araf	X	20.7978	20.8605	20.8292
ENSMUSP00000001156	ENSMUSG00000001128	Cfp	X	20.9255	20.9316	20.9285
ENSMUSP00000001166	ENSMUSG00000001138	Cnnm3	1	36.5119	36.5282	36.5201
ENSMUSP00000001181	ENSMUSG00000020241	Col6a2	10	76.5958	76.6236	76.6097
ENSMUSP00000001183	ENSMUSG00000001155	Ftcd	10	76.5756	76.5903	76.583
ENSMUSP00000001186	ENSMUSG00000001158	Snrnp27	6	86.6752	86.6845	86.6799
ENSMUSP00000001202	ENSMUSG00000001173	Ocrl	X	47.9124	47.9659	47.9391
ENSMUSP00000001226	ENSMUSG00000022436	Sh3bp1	15	78.8997	78.919	78.9093
ENSMUSP00000001240	ENSMUSG00000001211	Agpat3	10	78.2692	78.3525	78.3108
ENSMUSP00000001242	ENSMUSG00000053329	D10Jhu81e	10	78.1621	78.1698	78.1659
ENSMUSP00000001279	ENSMUSG00000001247	Lsr	7	30.9578	30.9735	30.9656
ENSMUSP00000001304	ENSMUSG00000001270	Ckb	12	111.669	111.672	111.671
ENSMUSP00000001339	ENSMUSG00000001305	Rrp15	1	186.721	186.749	186.735
ENSMUSP00000001384	ENSMUSG00000001349	Cnn1	9	22.0993	22.1096	22.1045
ENSMUSP00000001412	ENSMUSG00000001376	Vps50	6	3.49838	3.60332	3.55085
ENSMUSP00000001416	ENSMUSG00000001380	Hars	18	36.7665	36.7832	36.7749
ENSMUSP00000001419	ENSMUSG00000001383	Zmat2	18	36.7939	36.7997	36.7968
ENSMUSP00000001451	ENSMUSG00000001415	Smg5	3	88.3363	88.3623	88.3493
ENSMUSP00000001452	ENSMUSG00000001416	Cct3	3	88.2971	88.3218	88.3094
ENSMUSP00000001460	ENSMUSG00000001424	Snd1	6	28.4751	28.9352	28.7052
ENSMUSP00000001479	ENSMUSG00000001440	Kpnb1	11	97.1597	97.1879	97.1738
ENSMUSP00000001480	ENSMUSG00000001441	Npepps	11	97.2058	97.2806	97.2432
ENSMUSP00000001485	ENSMUSG00000001445	Mrpl10	11	97.0416	97.0492	97.0454
ENSMUSP00000001497	ENSMUSG00000022219	Cideb	14	55.754	55.7585	55.7563
ENSMUSP00000001507	ENSMUSG00000001467	Cyp51	5	4.08115	4.10475	4.09295
ENSMUSP00000001513	ENSMUSG00000001473	Tubb6	18	67.3907	67.4027	67.3967
ENSMUSP00000001520	ENSMUSG00000031967	Afg3l1	8	123.478	123.504	123.491
ENSMUSP00000001547	ENSMUSG00000001506	Col1a1	11	94.9362	94.953	94.9446
ENSMUSP00000001548	ENSMUSG00000001507	Itga3	11	95.0445	95.0768	95.0606
ENSMUSP00000001559	ENSMUSG00000001518	Itfg2	6	128.409	128.425	128.417
ENSMUSP00000001565	ENSMUSG00000001524	Gtf2h4	17	35.6677	35.6737	35.6707
ENSMUSP00000001566	ENSMUSG00000001525	Tubb5	17	35.8339	35.8383	35.8361
ENSMUSP00000001569	ENSMUSG00000059714	Flot1	17	35.8232	35.8328	35.828
ENSMUSP00000001620	ENSMUSG00000027680	Fxr1	3	34.0201	34.0693	34.0447
ENSMUSP00000001675	ENSMUSG00000001630	Stk38l	6	146.725	146.779	146.752
ENSMUSP00000001713	ENSMUSG00000001663	Gstt1	10	75.7838	75.7986	75.7912
ENSMUSP00000001715	ENSMUSG00000001665	Gstt3	10	75.7741	75.7814	75.7778
ENSMUSP00000001716	ENSMUSG00000001666	Ddt	10	75.7712	75.7734	75.7723
ENSMUSP00000001720	ENSMUSG00000001670	Tat	8	109.99	110	109.995
ENSMUSP00000001724	ENSMUSG00000001674	Ddx18	1	121.554	121.568	121.561
ENSMUSP00000001757	ENSMUSG00000001707	Eef1e1	13	38.6457	38.659	38.6524
ENSMUSP00000001780	ENSMUSG00000001729	Akt1	12	112.654	112.675	112.664
ENSMUSP00000001792	ENSMUSG00000001741	Il16	7	83.6428	83.7457	83.6943
ENSMUSP00000001802	ENSMUSG00000001751	Naglu	11	101.07	101.078	101.074
ENSMUSP00000001806	ENSMUSG00000001755	Coasy	11	101.083	101.087	101.085
ENSMUSP00000001809	ENSMUSG00000022283	Pabpc1	15	36.5957	36.609	36.6023
ENSMUSP00000001818	ENSMUSG00000001767	Crnkl1	2	145.917	145.935	145.926
ENSMUSP00000001825	ENSMUSG00000001774	Chordc1	9	18.2923	18.314	18.3031
ENSMUSP00000001834	ENSMUSG00000001783	Rtcb	10	85.9386	85.9578	85.9482
ENSMUSP00000001836	ENSMUSG00000001785	Pwp1	10	85.8718	85.8891	85.8805
ENSMUSP00000001845	ENSMUSG00000001794	Capns1	7	30.1869	30.1952	30.1911
ENSMUSP00000001884	ENSMUSG00000001829	Clpb	7	101.664	101.79	101.727
ENSMUSP00000001927	ENSMUSG00000001870	Ltbp1	17	75.0056	75.3925	75.199
ENSMUSP00000001950	ENSMUSG00000025139	Tollip	7	141.875	141.919	141.897
ENSMUSP00000001974	ENSMUSG00000001909	Trmt1	8	84.6863	84.6998	84.6931
ENSMUSP00000002007	ENSMUSG00000001942	Siae	9	37.6138	37.6483	37.6311
ENSMUSP00000002011	ENSMUSG00000001946	Esam	9	37.5281	37.5383	37.5332
ENSMUSP00000002029	ENSMUSG00000001964	Emd	X	74.2547	74.2615	74.2581
ENSMUSP00000002043	ENSMUSG00000078622	Ccdc47	11	106.197	106.216	106.207
ENSMUSP00000002044	ENSMUSG00000020700	Map3k3	11	106.085	106.155	106.12
ENSMUSP00000002048	ENSMUSG00000001983	Taco1	11	106.066	106.074	106.07
ENSMUSP00000002063	ENSMUSG00000001998	Ap4e1	2	127.009	127.068	127.038
ENSMUSP00000002064	ENSMUSG00000001999	Blvra	2	127.071	127.097	127.084
ENSMUSP00000002084	ENSMUSG00000031378	Abcd1	X	73.7166	73.7385	73.7276
ENSMUSP00000002091	ENSMUSG00000002015	Bcap31	X	73.6862	73.7162	73.7012
ENSMUSP00000002121	ENSMUSG00000002052	Supt6	11	78.2067	78.246	78.2264
ENSMUSP00000002133	ENSMUSG00000002064	Sdf2	11	78.2457	78.2555	78.2506
ENSMUSP00000002172	ENSMUSG00000002103	Acp2	2	91.2029	91.2141	91.2085
ENSMUSP00000002198	ENSMUSG00000002129	Sf3a1	11	4.16035	4.18254	4.17145
ENSMUSP00000002274	ENSMUSG00000002204	Napsa	7	44.5724	44.5869	44.5796
ENSMUSP00000002275	ENSMUSG00000002205	Vrk3	7	44.7484	44.7775	44.763
ENSMUSP00000002289	ENSMUSG00000022111	Uchl3	14	101.654	101.696	101.675
ENSMUSP00000002292	ENSMUSG00000002222	Rmnd5a	6	71.3886	71.4406	71.4146
ENSMUSP00000002297	ENSMUSG00000002227	Mov10	3	104.795	104.819	104.807
ENSMUSP00000002303	ENSMUSG00000002233	Rhoc	3	104.789	104.794	104.792
ENSMUSP00000002397	ENSMUSG00000002326	Gmpr2	14	55.6722	55.6788	55.6755
ENSMUSP00000002400	ENSMUSG00000002329	Mdp1	14	55.6579	55.6605	55.6592
ENSMUSP00000002403	ENSMUSG00000002332	Dhrs1	14	55.739	55.7457	55.7424
ENSMUSP00000002418	ENSMUSG00000002345	Borcs8	8	70.1395	70.1675	70.1535
ENSMUSP00000002436	ENSMUSG00000002365	Snx9	17	5.84133	5.93103	5.88618
ENSMUSP00000002445	ENSMUSG00000002372	Ranbp3	17	56.6732	56.7118	56.6925
ENSMUSP00000002452	ENSMUSG00000002379	Ndufa11	17	56.7178	56.7242	56.721
ENSMUSP00000002466	ENSMUSG00000002393	Nr2f6	8	71.3741	71.382	71.378
ENSMUSP00000002473	ENSMUSG00000031820	Babam1	8	71.3969	71.4048	71.4008
ENSMUSP00000002487	ENSMUSG00000002413	Braf	6	39.6032	39.7255	39.6643
ENSMUSP00000002502	ENSMUSG00000002428	Hltf	3	20.0578	20.1185	20.0882
ENSMUSP00000002518	ENSMUSG00000054452	Aes	10	81.5595	81.5664	81.5629
ENSMUSP00000002551	ENSMUSG00000002477	Snrpd1	18	10.6178	10.6282	10.623
ENSMUSP00000002572	ENSMUSG00000002504	Slc9a3r2	17	24.6393	24.6503	24.6448
ENSMUSP00000002599	ENSMUSG00000002524	Puf60	15	76.0702	76.0809	76.0756
ENSMUSP00000002625	ENSMUSG00000002550	Uck1	2	32.255	32.2602	32.2576
ENSMUSP00000002655	ENSMUSG00000002580	Mien1	11	98.4377	98.439	98.4383
ENSMUSP00000002663	ENSMUSG00000002588	Pon1	6	5.16809	5.19395	5.18102
ENSMUSP00000002683	ENSMUSG00000002608	Ccdc97	7	25.7111	25.7191	25.7151
ENSMUSP00000002699	ENSMUSG00000024045	Akap8	17	32.3037	32.3212	32.3124
ENSMUSP00000002733	ENSMUSG00000002658	Gtf2f1	17	57.0034	57.0113	57.0073
ENSMUSP00000002735	ENSMUSG00000002660	Clpp	17	56.9903	56.9964	56.9933
ENSMUSP00000002790	ENSMUSG00000002718	Cse1l	2	166.906	166.946	166.926
ENSMUSP00000002808	ENSMUSG00000002731	Prkra	2	76.6299	76.648	76.639
ENSMUSP00000002809	ENSMUSG00000002732	Fkbp7	2	76.663	76.6731	76.6681
ENSMUSP00000002818	ENSMUSG00000002741	Ykt6	11	5.95569	5.96778	5.96174
ENSMUSP00000002825	ENSMUSG00000002748	Baz1b	5	135.187	135.246	135.217
ENSMUSP00000002837	ENSMUSG00000063406	Tmed5	5	108.106	108.133	108.119
ENSMUSP00000002839	ENSMUSG00000059409	Ppp2r5d	17	46.683	46.705	46.694
ENSMUSP00000002840	ENSMUSG00000002763	Pex6	17	46.7115	46.7255	46.7185
ENSMUSP00000002844	ENSMUSG00000002767	Mrpl2	17	46.6462	46.6501	46.6482
ENSMUSP00000002846	ENSMUSG00000002769	Gnmt	17	46.7257	46.7292	46.7274
ENSMUSP00000002850	ENSMUSG00000030834	Abcc6	7	45.9764	46.0303	46.0033
ENSMUSP00000002855	ENSMUSG00000002778	Kdelr1	7	45.8728	45.8837	45.8783
ENSMUSP00000002881	ENSMUSG00000002804	Nudt14	12	112.935	112.942	112.938
ENSMUSP00000002885	ENSMUSG00000002808	Epdr1	13	19.5917	19.6198	19.6058
ENSMUSP00000002889	ENSMUSG00000002812	Flii	11	60.7141	60.7273	60.7207
ENSMUSP00000002902	ENSMUSG00000002825	Qtrt1	9	21.4118	21.4203	21.4161
ENSMUSP00000002908	ENSMUSG00000002831	Plin4	17	56.1006	56.1098	56.1052
ENSMUSP00000002911	ENSMUSG00000002833	Hdgfl2	17	56.0797	56.1006	56.0901
ENSMUSP00000002923	ENSMUSG00000002844	Adprh	16	38.4454	38.4527	38.449
ENSMUSP00000002925	ENSMUSG00000002846	Timmdc1	16	38.4983	38.5227	38.5105
ENSMUSP00000002964	ENSMUSG00000002885	Adgre5	8	83.7233	83.7413	83.7323
ENSMUSP00000003017	ENSMUSG00000029925	Tbxas1	6	38.8754	39.0846	38.98
ENSMUSP00000003029	ENSMUSG00000002949	Timm44	8	4.25973	4.27591	4.26782
ENSMUSP00000003038	ENSMUSG00000002957	Ap2a2	7	141.562	141.633	141.598
ENSMUSP00000003049	ENSMUSG00000002968	Med25	7	44.8794	44.8924	44.8859
ENSMUSP00000003061	ENSMUSG00000002980	Bcam	7	19.7561	19.771	19.7636
ENSMUSP00000003066	ENSMUSG00000002985	Apoe	7	19.6961	19.6992	19.6976
ENSMUSP00000003071	ENSMUSG00000074336	Apoc4	7	19.6781	19.6814	19.6798
ENSMUSP00000003074	ENSMUSG00000002992	Apoc2	7	19.6716	19.6814	19.6765
ENSMUSP00000003100	ENSMUSG00000052974	Cyp2f2	7	27.1199	27.1337	27.1268
ENSMUSP00000003117	ENSMUSG00000003033	Ap1m1	8	72.24	72.2574	72.2487
ENSMUSP00000003121	ENSMUSG00000003037	Rab8a	8	72.1612	72.1839	72.1726
ENSMUSP00000003123	ENSMUSG00000003039	Fam32a	8	72.2197	72.2238	72.2217
ENSMUSP00000003137	ENSMUSG00000003053	Cyp2c29	19	39.2694	39.3307	39.3001
ENSMUSP00000003152	ENSMUSG00000003068	Stk11	10	80.1158	80.1307	80.1232
ENSMUSP00000003183	ENSMUSG00000003099	Ppp5c	7	17.0046	17.0279	17.0163
ENSMUSP00000003191	ENSMUSG00000024070	Prkd3	17	78.9494	79.0208	78.9851
ENSMUSP00000003207	ENSMUSG00000003123	Lipe	7	25.3795	25.3987	25.3891
ENSMUSP00000003268	ENSMUSG00000003200	Sh3gl1	17	56.0168	56.0366	56.0267
ENSMUSP00000003284	ENSMUSG00000003184	Irf3	7	44.9976	45.0028	45.0002
ENSMUSP00000003310	ENSMUSG00000003226	Ranbp2	10	58.4469	58.4942	58.4705
ENSMUSP00000003319	ENSMUSG00000003234	Abcf3	16	20.5486	20.5614	20.555
ENSMUSP00000003320	ENSMUSG00000003235	Eif2b5	16	20.4988	20.51	20.5044
ENSMUSP00000003386	ENSMUSG00000003299	Mrpl4	9	21.0027	21.0088	21.0058
ENSMUSP00000003404	ENSMUSG00000003316	Glg1	8	111.154	111.259	111.207
ENSMUSP00000003436	ENSMUSG00000003346	Abhd17a	10	80.5836	80.5903	80.587
ENSMUSP00000003445	ENSMUSG00000003355	Fkbp11	15	98.7244	98.7282	98.7263
ENSMUSP00000003450	ENSMUSG00000003360	Ddx23	15	98.6451	98.6629	98.654
ENSMUSP00000003461	ENSMUSG00000020456	Ogdh	11	6.29163	6.35664	6.32414
ENSMUSP00000003512	ENSMUSG00000003420	Fcgrt	7	45.093	45.1038	45.0984
ENSMUSP00000003521	ENSMUSG00000003429	Rps11	7	45.1224	45.1244	45.1234
ENSMUSP00000003527	ENSMUSG00000003435	Supt5	7	28.3149	28.3387	28.3268
ENSMUSP00000003529	ENSMUSG00000003437	Paf1	7	28.393	28.3994	28.3962
ENSMUSP00000003550	ENSMUSG00000003458	Ncstn	1	172.066	172.083	172.074
ENSMUSP00000003569	ENSMUSG00000003477	Inmt	6	55.1706	55.175	55.1728
ENSMUSP00000003572	ENSMUSG00000029777	Gars	6	55.038	55.0795	55.0588
ENSMUSP00000003575	ENSMUSG00000031799	Tpm4	8	72.135	72.1531	72.1441
ENSMUSP00000003612	ENSMUSG00000003518	Dusp3	11	101.971	101.987	101.979
ENSMUSP00000003620	ENSMUSG00000003526	Prodh	16	18.0604	18.0902	18.0753
ENSMUSP00000003622	ENSMUSG00000003528	Slc25a1	16	17.9252	17.9282	17.9267
ENSMUSP00000003642	ENSMUSG00000003546	Klc4	17	46.6306	46.6451	46.6379
ENSMUSP00000003643	ENSMUSG00000030399	Ckm	7	19.4111	19.4216	19.4163
ENSMUSP00000003655	ENSMUSG00000003559	As3mt	19	46.7074	46.7411	46.7243
ENSMUSP00000003681	ENSMUSG00000003585	Sec14l2	11	4.09704	4.12341	4.11023
ENSMUSP00000003705	ENSMUSG00000003604	Aven	2	112.493	112.635	112.564
ENSMUSP00000003717	ENSMUSG00000042476	Abcb4	5	8.89372	8.95922	8.92647
ENSMUSP00000003720	ENSMUSG00000003623	Crot	5	8.96603	8.99732	8.98168
ENSMUSP00000003759	ENSMUSG00000003662	Ciao1	2	127.241	127.248	127.244
ENSMUSP00000003818	ENSMUSG00000003721	Insig2	1	121.304	121.333	121.318
ENSMUSP00000003860	ENSMUSG00000003762	Coq8b	7	27.233	27.2623	27.2476
ENSMUSP00000003876	ENSMUSG00000003778	Brd8	18	34.5986	34.6246	34.6116
ENSMUSP00000003906	ENSMUSG00000003808	Farsa	8	84.857	84.8693	84.8631
ENSMUSP00000003907	ENSMUSG00000003809	Gcdh	8	84.8864	84.8939	84.8902
ENSMUSP00000003910	ENSMUSG00000003812	Dnase2a	8	84.9086	84.9229	84.9157
ENSMUSP00000003911	ENSMUSG00000003813	Rad23a	8	84.834	84.8407	84.8373
ENSMUSP00000003912	ENSMUSG00000003814	Calr	8	84.8418	84.8469	84.8444
ENSMUSP00000003946	ENSMUSG00000003848	Nob1	8	107.412	107.425	107.419
ENSMUSP00000003947	ENSMUSG00000003849	Nqo1	8	107.388	107.403	107.396
ENSMUSP00000003964	ENSMUSG00000003865	Gys1	7	45.4348	45.4566	45.4457
ENSMUSP00000004054	ENSMUSG00000022905	Kpna1	16	35.9787	36.0371	36.0079
ENSMUSP00000004057	ENSMUSG00000003955	Fam162a	16	36.0438	36.0715	36.0577
ENSMUSP00000004072	ENSMUSG00000003970	Rpl8	15	76.9041	76.9063	76.9052
ENSMUSP00000004134	ENSMUSG00000004032	Gstm5	3	107.896	107.899	107.897
ENSMUSP00000004137	ENSMUSG00000004035	Gstm7	3	107.926	107.932	107.929
ENSMUSP00000004140	ENSMUSG00000058135	Gstm1	3	108.012	108.018	108.015
ENSMUSP00000004145	ENSMUSG00000004043	Stat5a	11	100.859	100.885	100.872
ENSMUSP00000004172	ENSMUSG00000004070	Hmox2	16	4.72636	4.76674	4.74655
ENSMUSP00000004200	ENSMUSG00000004096	Cwc15	9	14.5006	14.5106	14.5056
ENSMUSP00000004202	ENSMUSG00000004099	Dnmt1	9	20.9072	20.9599	20.9335
ENSMUSP00000004203	ENSMUSG00000004100	Ppan	9	20.8882	20.8922	20.8902
ENSMUSP00000004206	ENSMUSG00000070319	Eif3g	9	20.8944	20.8986	20.8965
ENSMUSP00000004232	ENSMUSG00000074207	Adh1	3	138.261	138.291	138.276
ENSMUSP00000004327	ENSMUSG00000031400	G6pdx	X	74.4095	74.4292	74.4193
ENSMUSP00000004343	ENSMUSG00000004233	Wars2	3	99.1411	99.2392	99.1901
ENSMUSP00000004375	ENSMUSG00000004264	Phb2	6	124.712	124.717	124.715
ENSMUSP00000004379	ENSMUSG00000004268	Emg1	6	124.704	124.712	124.708
ENSMUSP00000004381	ENSMUSG00000004270	Lpcat3	6	124.663	124.704	124.684
ENSMUSP00000004396	ENSMUSG00000004285	Atp6v1f	6	29.4677	29.4705	29.4691
ENSMUSP00000004428	ENSMUSG00000004317	Clcn5	X	7.15381	7.31936	7.23658
ENSMUSP00000004470	ENSMUSG00000004356	Utp20	10	88.7466	88.8268	88.7867
ENSMUSP00000004507	ENSMUSG00000004393	Ddx56	11	6.25892	6.26777	6.26335
ENSMUSP00000004508	ENSMUSG00000004394	Tmed4	11	6.27037	6.27487	6.27262
ENSMUSP00000004565	ENSMUSG00000004451	Ralb	1	119.47	119.505	119.488
ENSMUSP00000004574	ENSMUSG00000004460	Dnajb11	16	22.8578	22.8796	22.8687
ENSMUSP00000004646	ENSMUSG00000004530	Coro1c	5	113.842	113.909	113.876
ENSMUSP00000004673	ENSMUSG00000004558	Ndrg2	14	51.9053	51.9135	51.9094
ENSMUSP00000004681	ENSMUSG00000004565	Pnpla6	8	3.51538	3.54427	3.52983
ENSMUSP00000004684	ENSMUSG00000004568	Arhgef18	8	3.39301	3.4566	3.4248
ENSMUSP00000004686	ENSMUSG00000069633	Pex11g	8	3.4571	3.46768	3.46239
ENSMUSP00000004715	ENSMUSG00000061778	Mospd2	X	164.936	164.98	164.958
ENSMUSP00000004729	ENSMUSG00000004610	Etfb	7	43.4441	43.4578	43.451
ENSMUSP00000004756	ENSMUSG00000004637	Wwox	8	114.44	115.353	114.896
ENSMUSP00000004774	ENSMUSG00000004655	Aqp1	6	55.3364	55.3486	55.3425
ENSMUSP00000004784	ENSMUSG00000004665	Cnn2	10	79.9886	79.9961	79.9923
ENSMUSP00000004786	ENSMUSG00000004667	Polr2e	10	80.0359	80.0398	80.0379
ENSMUSP00000004868	ENSMUSG00000004748	Mtfp1	11	4.09148	4.09544	4.09346
ENSMUSP00000004910	ENSMUSG00000004788	Eif2b2	12	85.2195	85.2266	85.2231
ENSMUSP00000004920	ENSMUSG00000004798	Ulk2	11	61.7756	61.8551	61.8154
ENSMUSP00000004949	ENSMUSG00000027164	Traf6	2	101.678	101.702	101.69
ENSMUSP00000004955	ENSMUSG00000020528	Prpsap2	11	61.7296	61.7621	61.7459
ENSMUSP00000004965	ENSMUSG00000004843	Chmp2b	16	65.5391	65.5627	65.5509
ENSMUSP00000004968	ENSMUSG00000004846	Plod3	5	136.987	136.997	136.992
ENSMUSP00000004990	ENSMUSG00000053436	Mapk14	17	28.6913	28.7484	28.7199
ENSMUSP00000005003	ENSMUSG00000004880	Lbr	1	181.815	181.842	181.829
ENSMUSP00000005015	ENSMUSG00000004895	Prcc	3	87.8589	87.8856	87.8723
ENSMUSP00000005017	ENSMUSG00000004897	Hdgf	3	87.9063	87.9161	87.9112
ENSMUSP00000005041	ENSMUSG00000030435	U2af2	7	5.06214	5.07995	5.07104
ENSMUSP00000005053	ENSMUSG00000004945	Tmem242	17	5.41086	5.44026	5.42556
ENSMUSP00000005057	ENSMUSG00000004929	Thop1	10	81.07	81.0826	81.0763
ENSMUSP00000005066	ENSMUSG00000004936	Map2k1	9	64.1858	64.2536	64.2197
ENSMUSP00000005067	ENSMUSG00000004937	Sgta	10	81.0441	81.0602	81.0521
ENSMUSP00000005077	ENSMUSG00000004951	Hspb1	5	135.888	135.89	135.889
ENSMUSP00000005173	ENSMUSG00000005043	Sgsh	11	119.343	119.356	119.349
ENSMUSP00000005185	ENSMUSG00000005054	Cstb	10	78.4257	78.4276	78.4266
ENSMUSP00000005218	ENSMUSG00000005087	Cd44	2	102.811	102.902	102.856
ENSMUSP00000005233	ENSMUSG00000005102	Eif2ak4	2	118.389	118.475	118.432
ENSMUSP00000005234	ENSMUSG00000005103	Wdr1	5	38.5268	38.5617	38.5442
ENSMUSP00000005256	ENSMUSG00000005125	Ndrg1	15	66.9293	66.9696	66.9495
ENSMUSP00000005336	ENSMUSG00000005204	Senp3	11	69.6731	69.6821	69.6776
ENSMUSP00000005406	ENSMUSG00000022892	App	16	84.9544	85.1737	85.0641
ENSMUSP00000005431	ENSMUSG00000005299	Letm1	5	33.7397	33.7828	33.7612
ENSMUSP00000005452	ENSMUSG00000005320	Fgfr4	13	55.1526	55.1688	55.1607
ENSMUSP00000005503	ENSMUSG00000005370	Msh6	17	87.975	87.9909	87.983
ENSMUSP00000005507	ENSMUSG00000005373	Mlxipl	5	135.107	135.138	135.123
ENSMUSP00000005532	ENSMUSG00000005397	Nid1	13	13.4376	13.5123	13.4749
ENSMUSP00000005548	ENSMUSG00000005413	Hmox1	8	75.0936	75.1006	75.0971
ENSMUSP00000005600	ENSMUSG00000031706	Rfx1	8	84.0668	84.097	84.0819
ENSMUSP00000005606	ENSMUSG00000005469	Prkaca	8	83.973	83.9964	83.9847
ENSMUSP00000005616	ENSMUSG00000057672	Pkn1	8	83.6698	83.6992	83.6845
ENSMUSP00000005620	ENSMUSG00000005483	Dnajb1	8	83.6082	83.6119	83.61
ENSMUSP00000005647	ENSMUSG00000005510	Ndufs3	2	90.8946	90.9048	90.8997
ENSMUSP00000005651	ENSMUSG00000005514	Por	5	135.67	135.735	135.703
ENSMUSP00000005669	ENSMUSG00000040583	Cyp2b13	7	26.0615	26.0962	26.0788
ENSMUSP00000005685	ENSMUSG00000005547	Cyp2a5	7	26.8353	26.8435	26.8394
ENSMUSP00000005705	ENSMUSG00000005566	Trim28	7	13.0242	13.031	13.0276
ENSMUSP00000005711	ENSMUSG00000033916	Chmp2a	7	13.032	13.0348	13.0334
ENSMUSP00000005714	ENSMUSG00000005575	Ube2m	7	13.0351	13.0383	13.0367
ENSMUSP00000005749	ENSMUSG00000005609	Ctr9	7	111.029	111.056	111.043
ENSMUSP00000005798	ENSMUSG00000005656	Snx6	12	54.7463	54.7957	54.771
ENSMUSP00000005825	ENSMUSG00000005682	Pan2	10	128.303	128.321	128.312
ENSMUSP00000005826	ENSMUSG00000005683	Cs	10	128.338	128.362	128.35
ENSMUSP00000005830	ENSMUSG00000005687	Bcas2	3	103.172	103.179	103.175
ENSMUSP00000005841	ENSMUSG00000005698	Ctcf	8	105.637	105.683	105.66
ENSMUSP00000005923	ENSMUSG00000005779	Psmb4	3	94.8841	94.887	94.8855
ENSMUSP00000005953	ENSMUSG00000005803	Sqor	2	122.765	122.81	122.787
ENSMUSP00000005954	ENSMUSG00000005804	Bloc1s6	2	122.739	122.749	122.744
ENSMUSP00000005964	ENSMUSG00000028138	Adh5	3	138.443	138.455	138.449
ENSMUSP00000005975	ENSMUSG00000005823	Gpr108	17	57.2349	57.2476	57.2413
ENSMUSP00000006027	ENSMUSG00000005873	Reep5	18	34.3449	34.3734	34.3592
ENSMUSP00000006035	ENSMUSG00000005881	Ergic3	2	156.008	156.018	156.013
ENSMUSP00000006053	ENSMUSG00000005899	Smpd4	16	17.6194	17.6448	17.6321
ENSMUSP00000006094	ENSMUSG00000022445	Cyp2d26	15	82.7901	82.7942	82.7922
ENSMUSP00000006105	ENSMUSG00000005951	Shpk	11	73.1995	73.2245	73.212
ENSMUSP00000006128	ENSMUSG00000005973	Rcn1	2	105.386	105.399	105.393
ENSMUSP00000006137	ENSMUSG00000005981	Trap1	16	4.03997	4.07783	4.0589
ENSMUSP00000006178	ENSMUSG00000006021	Kptn	7	16.1199	16.1275	16.1237
ENSMUSP00000006181	ENSMUSG00000006024	Napa	7	16.0985	16.118	16.1082
ENSMUSP00000006205	ENSMUSG00000024483	Ankhd1	18	36.56	36.6659	36.613
ENSMUSP00000006217	ENSMUSG00000006058	Snf8	11	96.0349	96.0474	96.0412
ENSMUSP00000006221	ENSMUSG00000020128	Vps54	11	21.2393	21.3211	21.2802
ENSMUSP00000006235	ENSMUSG00000021939	Ctsb	14	63.1225	63.1459	63.1342
ENSMUSP00000006254	ENSMUSG00000006095	Tbcb	7	30.2241	30.2323	30.2282
ENSMUSP00000006286	ENSMUSG00000006127	Inpp5k	11	75.631	75.6489	75.6399
ENSMUSP00000006293	ENSMUSG00000006134	Crkl	16	17.452	17.4863	17.4691
ENSMUSP00000006435	ENSMUSG00000006273	Atp6v1b2	8	69.0886	69.1137	69.1012
ENSMUSP00000006444	ENSMUSG00000006281	Tep1	14	50.8241	50.8706	50.8473
ENSMUSP00000006451	ENSMUSG00000006288	Ttc5	14	50.7654	50.7855	50.7755
ENSMUSP00000006478	ENSMUSG00000006315	Tmem147	7	30.7277	30.7295	30.7286
ENSMUSP00000006496	ENSMUSG00000006333	Rps9	7	3.70399	3.7069	3.70545
ENSMUSP00000006523	ENSMUSG00000006360	Crip1	12	113.152	113.154	113.153
ENSMUSP00000006544	ENSMUSG00000006378	Gcat	15	79.0309	79.0436	79.0372
ENSMUSP00000006557	ENSMUSG00000006390	Elovl1	4	118.428	118.433	118.431
ENSMUSP00000006562	ENSMUSG00000006395	Hyi	4	118.36	118.363	118.361
ENSMUSP00000006611	ENSMUSG00000006442	Srm	4	148.592	148.595	148.593
ENSMUSP00000006614	ENSMUSG00000006445	Epha2	4	141.301	141.329	141.315
ENSMUSP00000006625	ENSMUSG00000006456	Rbm14	19	4.80057	4.81163	4.8061
ENSMUSP00000006629	ENSMUSG00000020315	Sptbn1	11	30.0994	30.2682	30.1838
ENSMUSP00000006669	ENSMUSG00000006494	Pdk1	2	71.8732	71.9039	71.8885
ENSMUSP00000006692	ENSMUSG00000006517	Mvd	8	122.434	122.443	122.439
ENSMUSP00000006697	ENSMUSG00000006522	Itih3	14	30.9086	30.9238	30.9162
ENSMUSP00000006703	ENSMUSG00000021922	Itih4	14	30.8865	30.902	30.8942
ENSMUSP00000006742	ENSMUSG00000006567	Atp7b	8	21.9928	22.0603	22.0265
ENSMUSP00000006749	ENSMUSG00000006574	Slc4a1	11	102.349	102.366	102.358
ENSMUSP00000006764	ENSMUSG00000006589	Aprt	8	122.575	122.577	122.576
ENSMUSP00000006774	ENSMUSG00000006599	Gtf2h1	7	46.7961	46.8238	46.81
ENSMUSP00000006838	ENSMUSG00000032604	Qars	9	108.508	108.516	108.512
ENSMUSP00000006851	ENSMUSG00000006673	Qrich1	9	108.517	108.56	108.539
ENSMUSP00000006900	ENSMUSG00000006717	Acot13	13	24.8179	24.8315	24.8247
ENSMUSP00000006911	ENSMUSG00000006728	Cdk4	10	127.064	127.068	127.066
ENSMUSP00000006912	ENSMUSG00000026737	Pip4k2a	2	18.8423	18.9981	18.9202
ENSMUSP00000006914	ENSMUSG00000006731	B4galnt1	10	127.165	127.172	127.169
ENSMUSP00000006915	ENSMUSG00000006732	Mettl1	10	127.041	127.046	127.044
ENSMUSP00000006952	ENSMUSG00000040017	Saa4	7	46.728	46.7325	46.7303
ENSMUSP00000006969	ENSMUSG00000006777	Krt23	11	99.478	99.4931	99.4856
ENSMUSP00000007005	ENSMUSG00000023832	Acat2	17	12.9429	12.9607	12.9518
ENSMUSP00000007012	ENSMUSG00000006818	Sod2	17	13.0078	13.0181	13.013
ENSMUSP00000007042	ENSMUSG00000024474	Ik	18	36.7447	36.7576	36.7511
ENSMUSP00000007130	ENSMUSG00000006932	Ctnnb1	9	120.929	120.961	120.945
ENSMUSP00000007207	ENSMUSG00000022843	Clcn2	16	20.703	20.7177	20.7104
ENSMUSP00000007212	ENSMUSG00000006998	Psmd2	16	20.6517	20.6634	20.6575
ENSMUSP00000007251	ENSMUSG00000007036	Abhd16a	17	35.0893	35.103	35.0961
ENSMUSP00000007253	ENSMUSG00000007038	Neu1	17	34.9313	34.936	34.9336
ENSMUSP00000007255	ENSMUSG00000007039	Ddah2	17	35.059	35.0621	35.0606
ENSMUSP00000007257	ENSMUSG00000007041	Clic1	17	35.05	35.0587	35.0544
ENSMUSP00000007317	ENSMUSG00000020911	Krt19	11	100.141	100.149	100.145
ENSMUSP00000007449	ENSMUSG00000052131	Akr1b7	6	34.4123	34.4231	34.4177
ENSMUSP00000007482	ENSMUSG00000007338	Mrpl49	19	6.05363	6.05775	6.05569
ENSMUSP00000007602	ENSMUSG00000007458	M6pr	6	122.309	122.318	122.313
ENSMUSP00000007708	ENSMUSG00000007564	Ppp2r1a	17	20.9453	20.9659	20.9556
ENSMUSP00000007747	ENSMUSG00000007603	Dus3l	17	56.7648	56.7701	56.7674
ENSMUSP00000007803	ENSMUSG00000007659	Bcl2l1	2	152.781	152.832	152.806
ENSMUSP00000007814	ENSMUSG00000007670	Khsrp	17	57.0211	57.0315	57.0263
ENSMUSP00000007865	ENSMUSG00000007721	Ccdc124	8	70.8682	70.8735	70.8709
ENSMUSP00000007921	ENSMUSG00000007777	0610009B22Rik	11	51.6854	51.6889	51.6871
ENSMUSP00000007959	ENSMUSG00000007815	Rhoa	9	108.306	108.338	108.322
ENSMUSP00000007977	ENSMUSG00000007833	Aldh16a1	7	45.1407	45.1546	45.1476
ENSMUSP00000007980	ENSMUSG00000007836	Hnrnpa0	13	58.1259	58.1286	58.1272
ENSMUSP00000007993	ENSMUSG00000029701	Rbm28	6	29.1236	29.165	29.1443
ENSMUSP00000008004	ENSMUSG00000057788	Ddx49	8	70.2929	70.3025	70.2977
ENSMUSP00000008280	ENSMUSG00000008136	Fhl2	1	43.1231	43.164	43.1435
ENSMUSP00000008477	ENSMUSG00000008333	Snrpb2	2	143.063	143.073	143.068
ENSMUSP00000008517	ENSMUSG00000008373	Prpf31	7	3.62999	3.64249	3.63624
ENSMUSP00000008537	ENSMUSG00000008393	Carhsp1	16	8.65859	8.67215	8.66537
ENSMUSP00000008573	ENSMUSG00000008429	Herpud2	9	25.1081	25.1518	25.13
ENSMUSP00000008579	ENSMUSG00000008435	Rdh13	7	4.42477	4.44565	4.43521
ENSMUSP00000008684	ENSMUSG00000008540	Mgst1	6	138.14	138.157	138.149
ENSMUSP00000008733	ENSMUSG00000029131	Dnajb6	5	29.7357	29.7865	29.7611
ENSMUSP00000008748	ENSMUSG00000008604	Ubqln4	3	88.5537	88.5697	88.5617
ENSMUSP00000008812	ENSMUSG00000008668	Rps18	17	33.952	33.956	33.954
ENSMUSP00000008826	ENSMUSG00000008682	Rpl10	X	74.2708	74.2731	74.272
ENSMUSP00000008893	ENSMUSG00000024835	Coro1b	19	4.14862	4.15404	4.15133
ENSMUSP00000008907	ENSMUSG00000008763	Man1a2	3	100.562	100.686	100.624
ENSMUSP00000008966	ENSMUSG00000008822	Acyp1	12	85.2724	85.2884	85.2804
ENSMUSP00000008991	ENSMUSG00000067889	Sptbn2	19	4.71121	4.75235	4.73178
ENSMUSP00000009003	ENSMUSG00000008859	Rala	13	17.8806	17.9442	17.9124
ENSMUSP00000009036	ENSMUSG00000008892	Vdac3	8	22.5771	22.5938	22.5854
ENSMUSP00000009058	ENSMUSG00000028970	Abcb1b	5	8.79815	8.86631	8.83223
ENSMUSP00000009099	ENSMUSG00000021144	Mta1	12	113.098	113.137	113.118
ENSMUSP00000009120	ENSMUSG00000008976	Gabpa	16	84.8349	84.8638	84.8494
ENSMUSP00000009138	ENSMUSG00000024006	Stk38	17	28.9709	29.0079	28.9894
ENSMUSP00000009157	ENSMUSG00000009013	Dynll1	5	115.297	115.301	115.299
ENSMUSP00000009174	ENSMUSG00000009030	Pdcl	2	37.3501	37.3593	37.3547
ENSMUSP00000009234	ENSMUSG00000009090	Ap1b1	11	4.98682	5.04279	5.01481
ENSMUSP00000009256	ENSMUSG00000009112	Bcl2l13	6	120.836	120.893	120.865
ENSMUSP00000009340	ENSMUSG00000026536	Ifi211	1	173.896	173.913	173.905
ENSMUSP00000009425	ENSMUSG00000009281	Rarres2	6	48.5697	48.5727	48.5712
ENSMUSP00000009435	ENSMUSG00000009291	Pttg1ip	10	77.5817	77.5987	77.5902
ENSMUSP00000009522	ENSMUSG00000009378	Slc16a12	19	34.6684	34.7473	34.7078
ENSMUSP00000009679	ENSMUSG00000009535	Rnmt	18	68.3004	68.3249	68.3126
ENSMUSP00000009693	ENSMUSG00000009549	Srp14	2	118.476	118.48	118.478
ENSMUSP00000009699	ENSMUSG00000009555	Cdk9	2	32.7058	32.7131	32.7094
ENSMUSP00000009705	ENSMUSG00000026814	Eng	2	32.6466	32.6827	32.6646
ENSMUSP00000009707	ENSMUSG00000009563	Tor2a	2	32.7572	32.7622	32.7597
ENSMUSP00000009713	ENSMUSG00000009569	Mkl2	16	13.2565	13.4175	13.337
ENSMUSP00000009774	ENSMUSG00000009630	Ppp2cb	8	33.5996	33.6198	33.6097
ENSMUSP00000009789	ENSMUSG00000019916	P4ha1	10	59.3233	59.3733	59.3483
ENSMUSP00000009790	ENSMUSG00000009646	Pla2g12b	10	59.4037	59.422	59.4128
ENSMUSP00000010007	ENSMUSG00000009863	Sdhb	4	140.961	140.979	140.97
ENSMUSP00000010038	ENSMUSG00000009894	Snap47	11	59.4071	59.4512	59.4292
ENSMUSP00000010049	ENSMUSG00000009905	Kdsr	1	106.72	106.76	106.74
ENSMUSP00000010189	ENSMUSG00000010045	Tmem115	9	107.534	107.539	107.536
ENSMUSP00000010191	ENSMUSG00000010047	Hyal2	9	107.569	107.573	107.571
ENSMUSP00000010192	ENSMUSG00000010048	Ifrd2	9	107.588	107.593	107.59
ENSMUSP00000010198	ENSMUSG00000010054	Tusc2	9	107.563	107.566	107.565
ENSMUSP00000010241	ENSMUSG00000010097	Nxf1	19	8.75707	8.77246	8.76476
ENSMUSP00000010248	ENSMUSG00000075043	Nxf1	19	8.771	8.77248	8.77174
ENSMUSP00000010267	ENSMUSG00000010122	Slc47a1	11	61.3434	61.3783	61.3609
ENSMUSP00000010278	ENSMUSG00000000561	Wdr77	3	105.959	105.985	105.972
ENSMUSP00000010348	ENSMUSG00000079677	Fdx1l	9	21.0675	21.0735	21.0705
ENSMUSP00000010421	ENSMUSG00000010277	2610507B11Rik	11	78.2618	78.2906	78.2762
ENSMUSP00000010502	ENSMUSG00000010358	Ifi35	11	101.448	101.459	101.454
ENSMUSP00000010536	ENSMUSG00000010392	Gosr1	11	76.7266	76.7636	76.7451
ENSMUSP00000010795	ENSMUSG00000010651	Acaa1b	9	119.148	119.157	119.153
ENSMUSP00000010807	ENSMUSG00000010663	Fads1	19	10.1829	10.1969	10.1899
ENSMUSP00000010899	ENSMUSG00000010755	Cars	7	143.557	143.6	143.579
ENSMUSP00000011055	ENSMUSG00000010911	Apip	2	103.074	103.093	103.083
ENSMUSP00000011058	ENSMUSG00000010914	Pdhx	2	103.021	103.074	103.047
ENSMUSP00000011398	ENSMUSG00000011254	Thg1l	11	45.9468	45.9555	45.9512
ENSMUSP00000011450	ENSMUSG00000011306	Sugp1	8	70.0428	70.072	70.0574
ENSMUSP00000011492	ENSMUSG00000027710	Acad9	3	36.066	36.0949	36.0805
ENSMUSP00000011526	ENSMUSG00000011382	Dhdh	7	45.473	45.4888	45.4809
ENSMUSP00000011896	ENSMUSG00000011752	Pgam1	19	41.9119	41.9187	41.9153
ENSMUSP00000012028	ENSMUSG00000011884	Gltp	5	114.669	114.691	114.68
ENSMUSP00000012348	ENSMUSG00000040562	Gstm2	3	107.982	107.986	107.984
ENSMUSP00000012627	ENSMUSG00000012483	Rpa3	6	8.25594	8.25917	8.25755
ENSMUSP00000012679	ENSMUSG00000012535	Tnpo3	6	29.5408	29.6099	29.5754
ENSMUSP00000013130	ENSMUSG00000020954	Strn3	12	51.6085	51.6919	51.6502
ENSMUSP00000013294	ENSMUSG00000013150	Gfod2	8	105.714	105.759	105.736
ENSMUSP00000013304	ENSMUSG00000013160	Atp6v0d1	8	105.524	105.566	105.545
ENSMUSP00000013338	ENSMUSG00000064145	Arih2	9	108.603	108.649	108.626
ENSMUSP00000013458	ENSMUSG00000037797	Adh4	3	138.415	138.431	138.423
ENSMUSP00000013693	ENSMUSG00000029213	Commd8	5	72.157	72.1682	72.1626
ENSMUSP00000013737	ENSMUSG00000013593	Ndufs2	1	171.235	171.247	171.241
ENSMUSP00000013759	ENSMUSG00000008200	Fnbp4	2	90.7454	90.781	90.7632
ENSMUSP00000013773	ENSMUSG00000013629	Cad	5	31.0548	31.0785	31.0666
ENSMUSP00000013807	ENSMUSG00000013663	Pten	19	32.7575	32.8262	32.7918
ENSMUSP00000013842	ENSMUSG00000013698	Pea15a	1	172.197	172.207	172.202
ENSMUSP00000013886	ENSMUSG00000019254	Ppp1r12c	7	4.48152	4.50168	4.4916
ENSMUSP00000013970	ENSMUSG00000025417	Pip4k2c	10	127.197	127.212	127.204
ENSMUSP00000014022	ENSMUSG00000013878	Rnf170	8	26.1194	26.1439	26.1316
ENSMUSP00000014221	ENSMUSG00000014077	Chp1	2	119.548	119.587	119.567
ENSMUSP00000014321	ENSMUSG00000014177	Tvp23b	11	62.8795	62.9168	62.8981
ENSMUSP00000014339	ENSMUSG00000014195	Dnajc7	11	100.583	100.62	100.601
ENSMUSP00000014370	ENSMUSG00000014226	Cacybp	1	160.202	160.213	160.208
ENSMUSP00000014421	ENSMUSG00000055204	Ankrd17	5	90.2272	90.3662	90.2967
ENSMUSP00000014438	ENSMUSG00000014294	Ndufa2	18	36.7423	36.7446	36.7434
ENSMUSP00000014445	ENSMUSG00000014301	Pam16	16	4.61646	4.62499	4.62073
ENSMUSP00000014457	ENSMUSG00000014313	Cox6c	15	35.9259	35.9382	35.9321
ENSMUSP00000014499	ENSMUSG00000014355	Anapc1	2	128.61	128.687	128.649
ENSMUSP00000014505	ENSMUSG00000014361	Mertk	2	128.699	128.803	128.751
ENSMUSP00000014546	ENSMUSG00000014402	Tsg101	7	46.8889	46.92	46.9045
ENSMUSP00000014578	ENSMUSG00000059481	Plg	17	12.3786	12.4194	12.399
ENSMUSP00000014640	ENSMUSG00000014496	Ankrd28	14	31.7	31.8304	31.7652
ENSMUSP00000014686	ENSMUSG00000014542	Clec4f	6	83.6445	83.6562	83.6504
ENSMUSP00000014691	ENSMUSG00000014547	Wdfy2	14	62.8377	62.9569	62.8973
ENSMUSP00000014694	ENSMUSG00000014550	Rbsn	6	92.1867	92.2149	92.2008
ENSMUSP00000014698	ENSMUSG00000014554	Dguok	6	83.4802	83.507	83.4936
ENSMUSP00000014750	ENSMUSG00000014606	Slc25a11	11	70.6442	70.6475	70.6458
ENSMUSP00000014913	ENSMUSG00000014769	Psmb1	17	15.4757	15.4983	15.487
ENSMUSP00000014922	ENSMUSG00000014778	Fhod1	8	105.329	105.348	105.339
ENSMUSP00000014990	ENSMUSG00000014846	Tppp3	8	105.467	105.472	105.47
ENSMUSP00000015000	ENSMUSG00000014856	Tmem208	8	105.326	105.335	105.331
ENSMUSP00000015011	ENSMUSG00000014867	Surf4	2	26.92	26.9339	26.927
ENSMUSP00000015049	ENSMUSG00000014905	Dnajb9	12	44.2059	44.2101	44.208
ENSMUSP00000015100	ENSMUSG00000014956	Ppp1cb	5	32.459	32.5174	32.4882
ENSMUSP00000015138	ENSMUSG00000029675	Eln	5	134.704	134.747	134.726
ENSMUSP00000015146	ENSMUSG00000015002	Efr3a	15	65.787	65.8738	65.8304
ENSMUSP00000015157	ENSMUSG00000015013	Trappc2l	8	122.612	122.616	122.614
ENSMUSP00000015160	ENSMUSG00000015016	Acsf3	8	122.776	122.818	122.797
ENSMUSP00000015171	ENSMUSG00000015027	Galns	8	122.578	122.611	122.595
ENSMUSP00000015236	ENSMUSG00000015092	Edf1	2	25.5578	25.5621	25.56
ENSMUSP00000015256	ENSMUSG00000015112	Slc25a13	6	6.04122	6.21712	6.12917
ENSMUSP00000015333	ENSMUSG00000015189	Casd1	6	4.60084	4.64338	4.62211
ENSMUSP00000015391	ENSMUSG00000015247	Nipsnap3b	4	53.0119	53.0221	53.017
ENSMUSP00000015435	ENSMUSG00000015291	Gdi1	X	74.305	74.3119	74.3084
ENSMUSP00000015449	ENSMUSG00000015305	Sash1	10	8.72222	8.88607	8.80414
ENSMUSP00000015481	ENSMUSG00000015337	Endog	2	30.1715	30.1741	30.1728
ENSMUSP00000015484	ENSMUSG00000015340	Cybb	X	9.43525	9.48777	9.46151
ENSMUSP00000015501	ENSMUSG00000015357	Clpx	9	65.2943	65.3307	65.3125
ENSMUSP00000015511	ENSMUSG00000030123	Plxnd1	6	115.955	115.995	115.975
ENSMUSP00000015622	ENSMUSG00000015478	Rnf5	17	34.6011	34.6037	34.6024
ENSMUSP00000015667	ENSMUSG00000038642	Ctss	3	95.5268	95.5564	95.5416
ENSMUSP00000015680	ENSMUSG00000015536	Mocs2	13	114.818	114.832	114.825
ENSMUSP00000015725	ENSMUSG00000024191	Bnip1	17	26.7811	26.7926	26.7868
ENSMUSP00000015791	ENSMUSG00000015647	Lama5	2	180.176	180.226	180.201
ENSMUSP00000015800	ENSMUSG00000015656	Hspa8	9	40.801	40.8052	40.8031
ENSMUSP00000015812	ENSMUSG00000015668	Pdzd11	X	100.623	100.627	100.625
ENSMUSP00000015816	ENSMUSG00000015672	Mrpl32	13	14.6103	14.613	14.6117
ENSMUSP00000015829	ENSMUSG00000030861	Acadsb	7	131.411	131.446	131.428
ENSMUSP00000015855	ENSMUSG00000015711	Prune1	3	95.2537	95.2821	95.2679
ENSMUSP00000015858	ENSMUSG00000015714	Cers2	3	95.3148	95.3236	95.3192
ENSMUSP00000015877	ENSMUSG00000015733	Capza2	6	17.6362	17.667	17.6516
ENSMUSP00000015891	ENSMUSG00000015747	Vps45	3	95.9998	96.0585	96.0291
ENSMUSP00000015892	ENSMUSG00000015748	Prpf3	3	95.8301	95.8559	95.843
ENSMUSP00000015901	ENSMUSG00000015757	Ppil4	10	7.79289	7.82313	7.80801
ENSMUSP00000015934	ENSMUSG00000015790	Surf1	2	26.9134	26.9165	26.915
ENSMUSP00000015941	ENSMUSG00000042118	Bhmt2	13	93.6557	93.6743	93.665
ENSMUSP00000015950	ENSMUSG00000015806	Qdpr	5	45.434	45.4502	45.4421
ENSMUSP00000015981	ENSMUSG00000015837	Sqstm1	11	50.1994	50.2108	50.2051
ENSMUSP00000015987	ENSMUSG00000015843	Rxrg	1	167.598	167.64	167.619
ENSMUSP00000015998	ENSMUSG00000015854	Cd5l	3	87.3579	87.3711	87.3645
ENSMUSP00000016033	ENSMUSG00000015889	Lta4h	10	93.4534	93.4849	93.4691
ENSMUSP00000016034	ENSMUSG00000015890	Amdhd1	10	93.5233	93.54	93.5317
ENSMUSP00000016072	ENSMUSG00000027422	Rrbp1	2	143.947	144.011	143.979
ENSMUSP00000016081	ENSMUSG00000015937	H2afy	13	56.0736	56.1364	56.105
ENSMUSP00000016105	ENSMUSG00000015961	Adss	1	177.763	177.797	177.78
ENSMUSP00000016115	ENSMUSG00000015971	Actr8	14	29.9783	29.9932	29.9858
ENSMUSP00000016138	ENSMUSG00000015994	Fnta	8	25.9987	26.0156	26.0072
ENSMUSP00000016168	ENSMUSG00000016024	Lbp	2	158.306	158.333	158.32
ENSMUSP00000016279	ENSMUSG00000041132	N4bp2l1	5	150.572	150.595	150.583
ENSMUSP00000016396	ENSMUSG00000016252	Atp5e	2	174.461	174.464	174.463
ENSMUSP00000016399	ENSMUSG00000016255	Tubb1	2	174.451	174.458	174.454
ENSMUSP00000016400	ENSMUSG00000016256	Ctsz	2	174.427	174.439	174.433
ENSMUSP00000016452	ENSMUSG00000016308	Ube2a	X	36.8744	36.8842	36.8793
ENSMUSP00000016463	ENSMUSG00000016319	Slc25a5	X	36.7957	36.7988	36.7972
ENSMUSP00000016569	ENSMUSG00000034021	Pds5b	5	150.674	150.811	150.742
ENSMUSP00000016571	ENSMUSG00000016427	Ndufa1	X	37.1876	37.1912	37.1894
ENSMUSP00000016631	ENSMUSG00000016487	Ppfibp1	6	146.888	147.032	146.96
ENSMUSP00000016672	ENSMUSG00000016528	Mapkapk2	1	131.054	131.098	131.076
ENSMUSP00000016680	ENSMUSG00000031446	Cul4a	8	13.1056	13.1479	13.1268
ENSMUSP00000016681	ENSMUSG00000031095	Cul4b	X	38.5333	38.5762	38.5547
ENSMUSP00000016771	ENSMUSG00000022443	Myh9	15	77.7606	77.8422	77.8014
ENSMUSP00000016781	ENSMUSG00000016637	Ift27	15	78.1595	78.1741	78.1668
ENSMUSP00000016901	ENSMUSG00000016757	Ttll12	15	83.5751	83.5952	83.5851
ENSMUSP00000016977	ENSMUSG00000016833	Mrps18c	5	100.799	100.804	100.802
ENSMUSP00000017086	ENSMUSG00000016942	Tmprss6	15	78.4397	78.4686	78.4542
ENSMUSP00000017153	ENSMUSG00000017009	Sdc4	2	164.424	164.444	164.434
ENSMUSP00000017332	ENSMUSG00000017188	Coa3	11	101.278	101.279	101.279
ENSMUSP00000017354	ENSMUSG00000017210	Med24	11	98.7046	98.7294	98.717
ENSMUSP00000017365	ENSMUSG00000017221	Psmd3	11	98.6826	98.696	98.6893
ENSMUSP00000017408	ENSMUSG00000017264	Exosc10	4	148.558	148.582	148.57
ENSMUSP00000017430	ENSMUSG00000017286	Glod4	11	76.121	76.2437	76.1824
ENSMUSP00000017488	ENSMUSG00000017344	Vtn	11	78.4991	78.5023	78.5007
ENSMUSP00000017534	ENSMUSG00000017390	Aldoc	11	78.323	78.3278	78.3254
ENSMUSP00000017562	ENSMUSG00000017418	Arl5b	2	15.0494	15.0825	15.0659
ENSMUSP00000017597	ENSMUSG00000017453	Pipox	11	77.8806	77.8941	77.8874
ENSMUSP00000017604	ENSMUSG00000006519	Cyba	8	122.425	122.433	122.429
ENSMUSP00000017620	ENSMUSG00000025575	Cant1	11	118.406	118.419	118.413
ENSMUSP00000017622	ENSMUSG00000017478	Zc3h18	8	122.377	122.417	122.397
ENSMUSP00000017629	ENSMUSG00000017485	Top2b	14	16.3652	16.4308	16.398
ENSMUSP00000017637	ENSMUSG00000017493	Igfbp4	11	99.0412	99.0544	99.0478
ENSMUSP00000017743	ENSMUSG00000035775	Krt20	11	99.4284	99.4381	99.4333
ENSMUSP00000017839	ENSMUSG00000020707	Rnf135	11	80.1839	80.1998	80.1918
ENSMUSP00000017841	ENSMUSG00000017697	Ada	2	163.727	163.75	163.738
ENSMUSP00000017851	ENSMUSG00000017707	Serinc3	2	163.623	163.645	163.634
ENSMUSP00000017891	ENSMUSG00000017747	Ghdc	11	100.766	100.771	100.768
ENSMUSP00000017900	ENSMUSG00000017756	Slc12a7	13	73.7637	73.8167	73.7902
ENSMUSP00000017920	ENSMUSG00000017776	Crk	11	75.6793	75.7069	75.6931
ENSMUSP00000017946	ENSMUSG00000017802	Retreg3	11	101.096	101.12	101.108
ENSMUSP00000017974	ENSMUSG00000017830	Dhx58	11	100.695	100.704	100.7
ENSMUSP00000017975	ENSMUSG00000017831	Rab5a	17	53.4792	53.5077	53.4935
ENSMUSP00000018012	ENSMUSG00000017868	Sgk2	2	162.987	163.014	163.001
ENSMUSP00000018113	ENSMUSG00000017969	Ptgis	2	167.192	167.241	167.216
ENSMUSP00000018143	ENSMUSG00000017999	Ddx27	2	167.015	167.035	167.025
ENSMUSP00000018184	ENSMUSG00000018040	Rrp7a	15	83.1134	83.1228	83.1181
ENSMUSP00000018186	ENSMUSG00000018042	Cyb5r3	15	83.1535	83.1726	83.163
ENSMUSP00000018212	ENSMUSG00000018068	Ints2	11	86.2107	86.2576	86.2341
ENSMUSP00000018311	ENSMUSG00000018167	Stard3	11	98.3584	98.3811	98.3697
ENSMUSP00000018315	ENSMUSG00000018171	Vmp1	11	86.5839	86.6838	86.6339
ENSMUSP00000018333	ENSMUSG00000018189	Uchl5	1	143.777	143.807	143.792
ENSMUSP00000018337	ENSMUSG00000026361	Cdc73	1	143.599	143.703	143.651
ENSMUSP00000018353	ENSMUSG00000018209	Stk4	2	164.07	164.156	164.113
ENSMUSP00000018430	ENSMUSG00000018286	Psmb6	11	70.5254	70.5279	70.5266
ENSMUSP00000018431	ENSMUSG00000018287	Spag7	11	70.6638	70.6694	70.6666
ENSMUSP00000018437	ENSMUSG00000018293	Pfn1	11	70.6518	70.6546	70.6532
ENSMUSP00000018449	ENSMUSG00000020850	Prpf8	11	75.4868	75.5094	75.4981
ENSMUSP00000018470	ENSMUSG00000018326	Ywhab	2	163.995	164.019	164.007
ENSMUSP00000018476	ENSMUSG00000022329	Stk3	15	34.8755	35.1558	35.0157
ENSMUSP00000018506	ENSMUSG00000018362	Kpna2	11	106.989	107	106.994
ENSMUSP00000018568	ENSMUSG00000020537	Drg2	11	60.4546	60.4688	60.4617
ENSMUSP00000018577	ENSMUSG00000018433	Nol11	11	107.167	107.189	107.178
ENSMUSP00000018641	ENSMUSG00000033196	Myh2	11	67.171	67.1975	67.1843
ENSMUSP00000018645	ENSMUSG00000018501	Ncor1	11	62.3164	62.4585	62.3875
ENSMUSP00000018653	ENSMUSG00000018509	Cenpv	11	62.5249	62.5393	62.5321
ENSMUSP00000018691	ENSMUSG00000018547	Pip4k2b	11	97.7152	97.7447	97.7299
ENSMUSP00000018727	ENSMUSG00000018583	G3bp1	11	55.4697	55.5048	55.4873
ENSMUSP00000018744	ENSMUSG00000020534	Shmt1	11	60.7881	60.8117	60.7999
ENSMUSP00000018803	ENSMUSG00000018659	Pnpo	11	96.9378	96.944	96.9409
ENSMUSP00000018805	ENSMUSG00000018661	Cog1	11	113.649	113.667	113.658
ENSMUSP00000018816	ENSMUSG00000018672	Copz2	11	96.8499	96.8612	96.8555
ENSMUSP00000018841	ENSMUSG00000018697	Aatf	11	84.4229	84.5135	84.4682
ENSMUSP00000018851	ENSMUSG00000018707	Dync1h1	12	110.601	110.667	110.634
ENSMUSP00000018875	ENSMUSG00000035152	Ap2b1	11	83.299	83.405	83.352
ENSMUSP00000018877	ENSMUSG00000018733	Pex12	11	83.2946	83.3026	83.2986
ENSMUSP00000018905	ENSMUSG00000018761	Mpdu1	11	69.6567	69.6626	69.6597
ENSMUSP00000018909	ENSMUSG00000018765	Fxr2	11	69.633	69.6533	69.6431
ENSMUSP00000018914	ENSMUSG00000018770	Atp5g3	2	73.9084	73.9113	73.9099
ENSMUSP00000018918	ENSMUSG00000018774	Cd68	11	69.6642	69.6662	69.6652
ENSMUSP00000018990	ENSMUSG00000018846	Pank3	11	35.7695	35.7913	35.7804
ENSMUSP00000018992	ENSMUSG00000018848	Rars	11	35.8084	35.8345	35.8214
ENSMUSP00000018993	ENSMUSG00000018849	Wwc1	11	35.8384	35.9805	35.9095
ENSMUSP00000019026	ENSMUSG00000018882	Mrpl45	11	97.3157	97.3299	97.3228
ENSMUSP00000019044	ENSMUSG00000018900	Slc22a5	11	53.8645	53.8917	53.8781
ENSMUSP00000019065	ENSMUSG00000018921	Pelp1	11	70.3929	70.41	70.4015
ENSMUSP00000019076	ENSMUSG00000018932	Map2k3	11	60.932	60.9528	60.9424
ENSMUSP00000019109	ENSMUSG00000018965	Ywhah	5	33.0188	33.028	33.0234
ENSMUSP00000019118	ENSMUSG00000018974	Sart3	5	113.742	113.772	113.757
ENSMUSP00000019128	ENSMUSG00000000568	Hnrnpd	5	99.9584	99.9789	99.9687
ENSMUSP00000019183	ENSMUSG00000019039	Dalrd3	9	108.57	108.573	108.571
ENSMUSP00000019199	ENSMUSG00000019055	Plod1	4	147.91	147.937	147.923
ENSMUSP00000019220	ENSMUSG00000030374	Strn4	7	16.8159	16.8409	16.8284
ENSMUSP00000019224	ENSMUSG00000019080	Mfsd3	15	76.7015	76.7042	76.7029
ENSMUSP00000019229	ENSMUSG00000006392	Med8	4	118.409	118.416	118.413
ENSMUSP00000019231	ENSMUSG00000019087	Atp6ap1	X	74.2971	74.3047	74.3009
ENSMUSP00000019283	ENSMUSG00000019139	Isyna1	8	70.5945	70.5973	70.5959
ENSMUSP00000019302	ENSMUSG00000019158	Tmem160	7	16.4528	16.4555	16.4541
ENSMUSP00000019323	ENSMUSG00000019179	Mdh2	5	135.778	135.79	135.784
ENSMUSP00000019354	ENSMUSG00000019210	Atp6v1e1	6	120.795	120.823	120.809
ENSMUSP00000019382	ENSMUSG00000031708	Tecr	8	83.5717	83.5945	83.5831
ENSMUSP00000019405	ENSMUSG00000019261	Map1s	8	70.906	70.9175	70.9117
ENSMUSP00000019422	ENSMUSG00000019278	Dpep1	8	123.186	123.202	123.194
ENSMUSP00000019439	ENSMUSG00000019295	Tmem129	5	33.6532	33.658	33.6556
ENSMUSP00000019441	ENSMUSG00000019297	Nop9	14	55.7457	55.7555	55.7506
ENSMUSP00000019443	ENSMUSG00000047098	Rnf31	14	55.5917	55.6037	55.5977
ENSMUSP00000019456	ENSMUSG00000019312	Grb7	11	98.4464	98.4554	98.4509
ENSMUSP00000019469	ENSMUSG00000078650	G6pc	11	101.368	101.378	101.373
ENSMUSP00000019470	ENSMUSG00000078652	Psme3	11	101.316	101.324	101.32
ENSMUSP00000019506	ENSMUSG00000019362	D8Ertd738e	8	84.2462	84.2498	84.248
ENSMUSP00000019512	ENSMUSG00000019368	Sec14l4	11	4.03146	4.04802	4.03974
ENSMUSP00000019516	ENSMUSG00000075590	Nrbp2	15	76.0856	76.09	76.0878
ENSMUSP00000019517	ENSMUSG00000019373	Cops3	11	59.8178	59.8398	59.8288
ENSMUSP00000019576	ENSMUSG00000005481	Ddx39	8	83.7152	83.7269	83.721
ENSMUSP00000019577	ENSMUSG00000019433	Gipc1	8	83.6527	83.6648	83.6587
ENSMUSP00000019614	ENSMUSG00000019470	Xab2	8	3.60842	3.62132	3.61487
ENSMUSP00000019615	ENSMUSG00000019471	Cdc37	9	21.1385	21.1499	21.1442
ENSMUSP00000019631	ENSMUSG00000019487	Trip10	17	57.2495	57.2637	57.2566
ENSMUSP00000019638	ENSMUSG00000019494	Cops6	5	138.161	138.165	138.163
ENSMUSP00000019662	ENSMUSG00000019518	Ap4m1	5	138.172	138.179	138.175
ENSMUSP00000019677	ENSMUSG00000028708	Mknk1	4	115.839	115.879	115.859
ENSMUSP00000019679	ENSMUSG00000002343	Armc6	8	70.2202	70.2345	70.2273
ENSMUSP00000019722	ENSMUSG00000019578	Ubxn6	17	56.067	56.075	56.071
ENSMUSP00000019723	ENSMUSG00000019579	Mydgf	17	56.1757	56.1839	56.1798
ENSMUSP00000019726	ENSMUSG00000024197	Plin3	17	56.279	56.2905	56.2847
ENSMUSP00000019803	ENSMUSG00000019659	Ccdc12	9	110.657	110.712	110.684
ENSMUSP00000019808	ENSMUSG00000011305	Plin5	17	56.1116	56.1176	56.1146
ENSMUSP00000019833	ENSMUSG00000019689	Fmc1	6	38.5335	38.5394	38.5365
ENSMUSP00000019854	ENSMUSG00000019710	Mrpl24	3	87.9195	87.9237	87.9216
ENSMUSP00000019859	ENSMUSG00000019715	Gle1	2	29.9354	29.9604	29.9479
ENSMUSP00000019862	ENSMUSG00000019718	L3hypdh	12	72.0734	72.0854	72.0794
ENSMUSP00000019882	ENSMUSG00000019738	Polr2i	7	30.2319	30.2334	30.2327
ENSMUSP00000019896	ENSMUSG00000019762	Iyd	10	3.54024	3.55488	3.54756
ENSMUSP00000019911	ENSMUSG00000019777	Hdac2	10	36.9745	37.0019	36.9882
ENSMUSP00000019917	ENSMUSG00000019782	Rwdd1	10	33.9966	34.0196	34.0081
ENSMUSP00000019927	ENSMUSG00000019792	Trmt11	10	30.5342	30.6007	30.5675
ENSMUSP00000019932	ENSMUSG00000019797	1700021F05Rik	10	43.5251	43.541	43.5331
ENSMUSP00000019937	ENSMUSG00000019802	Sec63	10	42.7615	42.8325	42.797
ENSMUSP00000019939	ENSMUSG00000019804	Snx3	10	42.502	42.5354	42.5187
ENSMUSP00000019945	ENSMUSG00000019809	Pex3	10	13.5238	13.5531	13.5385
ENSMUSP00000019950	ENSMUSG00000019814	Ltv1	10	13.1786	13.1931	13.1859
ENSMUSP00000019965	ENSMUSG00000019822	Smpd2	10	41.4856	41.4904	41.488
ENSMUSP00000019974	ENSMUSG00000019832	Rab32	10	10.545	10.5582	10.5516
ENSMUSP00000019977	ENSMUSG00000063428	Ddo	10	40.63	40.6499	40.64
ENSMUSP00000019986	ENSMUSG00000019841	Rev3l	10	39.7321	39.8752	39.8037
ENSMUSP00000019992	ENSMUSG00000019846	Lama4	10	38.9655	39.1102	39.0379
ENSMUSP00000020004	ENSMUSG00000019857	Asf1a	10	53.597	53.6092	53.6031
ENSMUSP00000020008	ENSMUSG00000019861	Gopc	10	52.337	52.3821	52.3596
ENSMUSP00000020012	ENSMUSG00000019863	Qrsl1	10	43.8742	43.9017	43.888
ENSMUSP00000020017	ENSMUSG00000019866	Crybg1	10	43.9503	44.0048	43.9776
ENSMUSP00000020022	ENSMUSG00000019872	Smpdl3a	10	57.7943	57.8118	57.8031
ENSMUSP00000020023	ENSMUSG00000019873	Reep3	10	67.0092	67.097	67.0531
ENSMUSP00000020024	ENSMUSG00000019874	Fabp7	10	57.7849	57.7884	57.7867
ENSMUSP00000020027	ENSMUSG00000019877	Serinc1	10	57.5158	57.5325	57.5242
ENSMUSP00000020057	ENSMUSG00000019906	Lin7a	10	107.272	107.425	107.348
ENSMUSP00000020078	ENSMUSG00000019920	Lims1	10	58.3235	58.4247	58.3741
ENSMUSP00000020081	ENSMUSG00000019923	Zwint	10	72.6548	72.675	72.6649
ENSMUSP00000020107	ENSMUSG00000019943	Atp2b1	10	98.9152	99.0261	98.9706
ENSMUSP00000020112	ENSMUSG00000019951	Uhrf1bp1l	10	89.745	89.8199	89.7824
ENSMUSP00000020123	ENSMUSG00000019961	Tmpo	10	91.1476	91.1716	91.1596
ENSMUSP00000020153	ENSMUSG00000019977	Hbs1l	10	21.296	21.3689	21.3324
ENSMUSP00000020161	ENSMUSG00000019987	Arg1	10	24.9152	24.9275	24.9213
ENSMUSP00000020163	ENSMUSG00000019988	Nedd1	10	92.6847	92.7224	92.7036
ENSMUSP00000020169	ENSMUSG00000019989	Enpp3	10	24.7738	24.8362	24.805
ENSMUSP00000020174	ENSMUSG00000019998	Stx7	10	24.1493	24.189	24.1691
ENSMUSP00000020182	ENSMUSG00000020003	Pex7	10	19.8599	19.9077	19.8838
ENSMUSP00000020190	ENSMUSG00000020010	Vnn3	10	23.8515	23.8698	23.8607
ENSMUSP00000020203	ENSMUSG00000020018	Snrpf	10	93.583	93.5897	93.5864
ENSMUSP00000020208	ENSMUSG00000020021	Fgd6	10	94.036	94.1453	94.0907
ENSMUSP00000020209	ENSMUSG00000020022	Ndufa12	10	94.199	94.2214	94.2102
ENSMUSP00000020217	ENSMUSG00000020029	Nudt4	10	95.547	95.5642	95.5556
ENSMUSP00000020223	ENSMUSG00000020034	Tcp11l2	10	84.5766	84.6144	84.5955
ENSMUSP00000020238	ENSMUSG00000020048	Hsp90b1	10	86.6902	86.7055	86.6979
ENSMUSP00000020241	ENSMUSG00000020051	Pah	10	87.5218	87.5841	87.553
ENSMUSP00000020248	ENSMUSG00000020056	Washc3	10	88.2011	88.2462	88.2236
ENSMUSP00000020257	ENSMUSG00000020063	Sirt1	10	63.319	63.3817	63.3504
ENSMUSP00000020258	ENSMUSG00000020064	Herc4	10	63.2438	63.3179	63.2808
ENSMUSP00000020262	ENSMUSG00000020068	Pbld2	10	63.0243	63.0588	63.0416
ENSMUSP00000020268	ENSMUSG00000020074	Ccar1	10	62.7439	62.7924	62.7681
ENSMUSP00000020270	ENSMUSG00000020076	Ddx50	10	62.616	62.6512	62.6336
ENSMUSP00000020273	ENSMUSG00000020079	Supv3l1	10	62.4292	62.4497	62.4395
ENSMUSP00000020283	ENSMUSG00000020086	H2afy2	10	61.7387	61.7841	61.7614
ENSMUSP00000020284	ENSMUSG00000020087	Tysnd1	10	61.6955	61.7028	61.6991
ENSMUSP00000020285	ENSMUSG00000020088	Sar1a	10	61.6803	61.6933	61.6868
ENSMUSP00000020286	ENSMUSG00000020089	Ppa1	10	61.6486	61.6742	61.6614
ENSMUSP00000020288	ENSMUSG00000020091	Eif4ebp2	10	61.4325	61.4527	61.4426
ENSMUSP00000020289	ENSMUSG00000020092	Pald1	10	61.3197	61.3835	61.3516
ENSMUSP00000020298	ENSMUSG00000020098	Pcbd1	10	61.0893	61.0943	61.0918
ENSMUSP00000020301	ENSMUSG00000020101	Vsir	10	60.3469	60.3727	60.3598
ENSMUSP00000020312	ENSMUSG00000009647	Mcu	10	59.447	59.6167	59.5318
ENSMUSP00000020315	ENSMUSG00000020114	Cand1	10	119.199	119.24	119.22
ENSMUSP00000020316	ENSMUSG00000020115	Tbk1	10	121.546	121.587	121.567
ENSMUSP00000020317	ENSMUSG00000020116	Pno1	11	17.2032	17.2116	17.2074
ENSMUSP00000020329	ENSMUSG00000020122	Egfr	11	16.7522	16.9182	16.8352
ENSMUSP00000020334	ENSMUSG00000020124	Usp15	10	123.113	123.197	123.155
ENSMUSP00000020339	ENSMUSG00000020130	Tbc1d15	10	115.198	115.251	115.225
ENSMUSP00000020341	ENSMUSG00000020133	2310011J03Rik	10	80.3183	80.3205	80.3194
ENSMUSP00000020343	ENSMUSG00000020132	Rab21	10	115.29	115.316	115.303
ENSMUSP00000020358	ENSMUSG00000020149	Rab1a	11	20.2014	20.2269	20.2141
ENSMUSP00000020375	ENSMUSG00000064181	Rab3ip	10	116.906	116.95	116.928
ENSMUSP00000020382	ENSMUSG00000020171	Yeats4	10	117.215	117.225	117.22
ENSMUSP00000020397	ENSMUSG00000020180	Snrpd3	10	75.518	75.5354	75.5267
ENSMUSP00000020403	ENSMUSG00000020186	Csrp2	10	110.92	110.94	110.93
ENSMUSP00000020420	ENSMUSG00000020198	Ap3d1	10	80.707	80.7422	80.7246
ENSMUSP00000020440	ENSMUSG00000020219	Timm13	10	80.8995	80.901	80.9002
ENSMUSP00000020444	ENSMUSG00000020224	Llph	10	120.227	120.232	120.23
ENSMUSP00000020449	ENSMUSG00000020228	Helb	10	120.084	120.113	120.098
ENSMUSP00000020463	ENSMUSG00000020238	Ncln	10	81.4862	81.4964	81.4913
ENSMUSP00000020484	ENSMUSG00000020250	Txnrd1	10	82.8592	82.8977	82.8785
ENSMUSP00000020490	ENSMUSG00000020257	Wdr82	9	106.171	106.192	106.181
ENSMUSP00000020493	ENSMUSG00000020260	Pofut2	10	77.2593	77.2696	77.2644
ENSMUSP00000020496	ENSMUSG00000020262	Adarb1	10	77.2907	77.4183	77.3545
ENSMUSP00000020497	ENSMUSG00000020256	Aldh1l2	10	83.4874	83.5341	83.5108
ENSMUSP00000020500	ENSMUSG00000020263	Appl2	10	83.6	83.6487	83.6244
ENSMUSP00000020504	ENSMUSG00000020267	Hint1	11	54.8664	54.8705	54.8684
ENSMUSP00000020522	ENSMUSG00000020277	Pfkl	10	77.9869	78.0101	77.9985
ENSMUSP00000020523	ENSMUSG00000020283	Pex13	11	23.6465	23.666	23.6562
ENSMUSP00000020529	ENSMUSG00000020288	Ahsa2	11	23.4879	23.498	23.493
ENSMUSP00000020550	ENSMUSG00000020307	Cdc34	10	79.6822	79.6884	79.6853
ENSMUSP00000020578	ENSMUSG00000020328	Nudcd2	11	40.7337	40.74	40.7369
ENSMUSP00000020580	ENSMUSG00000020329	Polrmt	10	79.7361	79.7466	79.7414
ENSMUSP00000020608	ENSMUSG00000020349	Ppp2ca	11	52.0987	52.1278	52.1132
ENSMUSP00000020617	ENSMUSG00000020357	Flt4	11	49.6093	49.6527	49.631
ENSMUSP00000020630	ENSMUSG00000020361	Hspa4	11	53.2598	53.3005	53.2801
ENSMUSP00000020634	ENSMUSG00000020366	Mapk9	11	49.8468	49.8864	49.8666
ENSMUSP00000020637	ENSMUSG00000020368	Canx	11	50.294	50.3257	50.3098
ENSMUSP00000020640	ENSMUSG00000020372	Rack1	11	48.8003	48.8064	48.8034
ENSMUSP00000020643	ENSMUSG00000020375	Rufy1	11	50.3893	50.4311	50.4102
ENSMUSP00000020649	ENSMUSG00000020380	Rad50	11	53.6495	53.7073	53.6784
ENSMUSP00000020653	ENSMUSG00000020386	Sar1b	11	51.7637	51.7919	51.7778
ENSMUSP00000020657	ENSMUSG00000020390	Ube2b	11	51.9855	52.0008	51.9931
ENSMUSP00000020677	ENSMUSG00000020407	Upp1	11	9.1181	9.13617	9.12714
ENSMUSP00000020695	ENSMUSG00000020422	Tns3	11	8.43165	8.66454	8.54809
ENSMUSP00000020705	ENSMUSG00000020430	Pes1	11	3.96398	3.98	3.97199
ENSMUSP00000020717	ENSMUSG00000020440	Arf5	6	28.4236	28.4266	28.4251
ENSMUSP00000020741	ENSMUSG00000020457	Drg1	11	3.18736	3.26641	3.22689
ENSMUSP00000020749	ENSMUSG00000020459	Mtif2	11	29.5264	29.5453	29.5358
ENSMUSP00000020755	ENSMUSG00000020463	Ppp4r3b	11	29.1729	29.2208	29.1968
ENSMUSP00000020756	ENSMUSG00000020464	Pnpt1	11	29.1307	29.1618	29.1463
ENSMUSP00000020759	ENSMUSG00000020467	Efemp1	11	28.8532	28.9267	28.89
ENSMUSP00000020768	ENSMUSG00000020475	Pgam2	11	5.80164	5.80373	5.80269
ENSMUSP00000020775	ENSMUSG00000020483	Dynll2	11	87.9795	87.9875	87.9835
ENSMUSP00000020779	ENSMUSG00000009350	Mpo	11	87.7936	87.8044	87.799
ENSMUSP00000020801	ENSMUSG00000020495	Smg8	11	87.0777	87.0868	87.0823
ENSMUSP00000020820	ENSMUSG00000020514	Mrpl22	11	58.1717	58.1796	58.1756
ENSMUSP00000020822	ENSMUSG00000020515	Cnot8	11	58.1042	58.1186	58.1114
ENSMUSP00000020826	ENSMUSG00000020519	Sap30l	11	57.8016	57.8102	57.8059
ENSMUSP00000020831	ENSMUSG00000020523	Fam114a2	11	57.483	57.5186	57.5008
ENSMUSP00000020849	ENSMUSG00000020541	Tom1l1	11	90.6435	90.6884	90.6659
ENSMUSP00000020856	ENSMUSG00000020547	Bzw2	12	36.0918	36.1568	36.1243
ENSMUSP00000020864	ENSMUSG00000020553	Pctp	11	89.9827	90.0029	89.9928
ENSMUSP00000020886	ENSMUSG00000020572	Nampt	12	32.8203	32.8534	32.8369
ENSMUSP00000020904	ENSMUSG00000020580	Rock2	12	16.895	16.9883	16.9416
ENSMUSP00000020911	ENSMUSG00000020592	Sdc1	12	8.77132	8.79372	8.78252
ENSMUSP00000020927	ENSMUSG00000020605	Hs1bp3	12	8.31343	8.34382	8.32863
ENSMUSP00000020930	ENSMUSG00000020611	Gna13	11	109.363	109.401	109.382
ENSMUSP00000020947	ENSMUSG00000020621	Rdh14	12	10.3908	10.3956	10.3932
ENSMUSP00000020948	ENSMUSG00000020620	Abca8b	11	109.932	109.996	109.964
ENSMUSP00000020949	ENSMUSG00000020623	Map2k6	11	110.399	110.526	110.462
ENSMUSP00000020954	ENSMUSG00000020628	Trappc12	12	28.6906	28.7505	28.7205
ENSMUSP00000020957	ENSMUSG00000020629	Adi1	12	28.6752	28.6822	28.6787
ENSMUSP00000020969	ENSMUSG00000020638	Cmpk2	12	26.4692	26.4798	26.4745
ENSMUSP00000020999	ENSMUSG00000020668	Kif3c	12	3.36513	3.40649	3.38581
ENSMUSP00000021001	ENSMUSG00000020671	Rab10	12	3.24743	3.30997	3.2787
ENSMUSP00000021004	ENSMUSG00000020672	Sntg2	12	30.1745	30.3734	30.2739
ENSMUSP00000021018	ENSMUSG00000020680	Taf15	11	83.4731	83.5067	83.4899
ENSMUSP00000021028	ENSMUSG00000020689	Itgb3	11	104.608	104.67	104.639
ENSMUSP00000021030	ENSMUSG00000020691	Mettl2	11	105.126	105.14	105.133
ENSMUSP00000021046	ENSMUSG00000020705	Ddx42	11	106.217	106.249	106.233
ENSMUSP00000021048	ENSMUSG00000020706	Ftsj3	11	106.249	106.256	106.253
ENSMUSP00000021049	ENSMUSG00000020708	Psmc5	11	106.256	106.263	106.26
ENSMUSP00000021050	ENSMUSG00000020709	Adap2	11	80.1541	80.179	80.1665
ENSMUSP00000021060	ENSMUSG00000020718	Polg2	11	106.768	106.78	106.774
ENSMUSP00000021062	ENSMUSG00000020719	Ddx5	11	106.78	106.789	106.785
ENSMUSP00000021063	ENSMUSG00000020720	Psmd12	11	107.479	107.504	107.492
ENSMUSP00000021077	ENSMUSG00000020733	Slc9a3r1	11	115.163	115.181	115.172
ENSMUSP00000021078	ENSMUSG00000018861	Fdxr	11	115.268	115.277	115.273
ENSMUSP00000021082	ENSMUSG00000020736	Nt5c	11	115.49	115.492	115.491
ENSMUSP00000021085	ENSMUSG00000020739	Nup85	11	115.564	115.584	115.574
ENSMUSP00000021091	ENSMUSG00000020745	Pafah1b1	11	74.6739	74.7247	74.6993
ENSMUSP00000021114	ENSMUSG00000020766	Galk1	11	116.008	116.013	116.011
ENSMUSP00000021119	ENSMUSG00000020774	Aspa	11	73.305	73.3296	73.3173
ENSMUSP00000021133	ENSMUSG00000020780	Srp68	11	116.245	116.274	116.26
ENSMUSP00000021135	ENSMUSG00000020783	Ncbp3	11	73.0478	73.0802	73.064
ENSMUSP00000021148	ENSMUSG00000020794	Ube2g1	11	72.6073	72.6865	72.6469
ENSMUSP00000021158	ENSMUSG00000020803	Txndc17	11	72.2075	72.21	72.2088
ENSMUSP00000021166	ENSMUSG00000020810	Cygb	11	116.646	116.654	116.65
ENSMUSP00000021181	ENSMUSG00000020831	0610010K14Rik	11	70.2352	70.2379	70.2366
ENSMUSP00000021183	ENSMUSG00000020832	Eral1	11	78.0734	78.0804	78.0769
ENSMUSP00000021187	ENSMUSG00000020834	Dhrs13	11	78.0323	78.0379	78.0351
ENSMUSP00000021197	ENSMUSG00000020840	Blmh	11	76.9248	76.9874	76.9561
ENSMUSP00000021201	ENSMUSG00000020841	Cpd	11	76.7784	76.847	76.8127
ENSMUSP00000021203	ENSMUSG00000020843	Timm22	11	76.407	76.4163	76.4116
ENSMUSP00000021231	ENSMUSG00000020865	Abcc3	11	94.3433	94.393	94.3681
ENSMUSP00000021239	ENSMUSG00000020869	Lrrc59	11	94.6298	94.6452	94.6375
ENSMUSP00000021249	ENSMUSG00000020877	Scrn2	11	97.0299	97.034	97.0319
ENSMUSP00000021273	ENSMUSG00000020894	Vamp2	11	69.0885	69.0924	69.0904
ENSMUSP00000021278	ENSMUSG00000020898	Ctc1	11	69.0159	69.0365	69.0262
ENSMUSP00000021282	ENSMUSG00000020899	Pfas	11	68.9857	69.0085	68.9971
ENSMUSP00000021285	ENSMUSG00000020903	Stx8	11	67.9662	68.2071	68.0867
ENSMUSP00000021297	ENSMUSG00000020922	Lsm12	11	102.162	102.185	102.174
ENSMUSP00000021313	ENSMUSG00000020935	Dcakd	11	102.994	103.028	103.011
ENSMUSP00000021314	ENSMUSG00000020936	Nmt1	11	103.028	103.069	103.049
ENSMUSP00000021329	ENSMUSG00000020946	Gosr2	11	103.677	103.698	103.687
ENSMUSP00000021332	ENSMUSG00000020949	Fkbp3	12	65.0624	65.0739	65.0682
ENSMUSP00000021335	ENSMUSG00000020952	Scfd1	12	51.3776	51.4501	51.4138
ENSMUSP00000021347	ENSMUSG00000020964	Sel1l	12	91.806	91.8492	91.8276
ENSMUSP00000021362	ENSMUSG00000020978	Klhdc2	12	69.2967	69.3107	69.3037
ENSMUSP00000021368	ENSMUSG00000020982	Nemf	12	69.3115	69.3572	69.3344
ENSMUSP00000021370	ENSMUSG00000020988	L2hgdh	12	69.6904	69.7249	69.7077
ENSMUSP00000021372	ENSMUSG00000054894	Atp5s	12	69.725	69.7447	69.7348
ENSMUSP00000021375	ENSMUSG00000020986	Sec23a	12	58.9584	59.012	58.9852
ENSMUSP00000021380	ENSMUSG00000020993	Trappc6b	12	59.0431	59.0615	59.0523
ENSMUSP00000021381	ENSMUSG00000020994	Pnn	12	59.0669	59.074	59.0705
ENSMUSP00000021384	ENSMUSG00000035349	Ctage5	12	59.0958	59.1091	59.1025
ENSMUSP00000021390	ENSMUSG00000021003	Galc	12	98.2023	98.2595	98.2309
ENSMUSP00000021405	ENSMUSG00000021018	Polr2h	16	20.7177	20.7223	20.72
ENSMUSP00000021406	ENSMUSG00000062198	2700097O09Rik	12	55.0457	55.0801	55.0629
ENSMUSP00000021407	ENSMUSG00000073079	Srp54a	12	55.0892	55.1129	55.101
ENSMUSP00000021411	ENSMUSG00000021023	1110008L16Rik	12	55.2996	55.3825	55.3411
ENSMUSP00000021412	ENSMUSG00000021024	Psma6	12	55.3842	55.4185	55.4013
ENSMUSP00000021424	ENSMUSG00000021036	Sptlc2	12	87.3051	87.3884	87.3467
ENSMUSP00000021425	ENSMUSG00000021037	Ahsa1	12	87.2667	87.274	87.2704
ENSMUSP00000021428	ENSMUSG00000021039	Snw1	12	87.4499	87.4723	87.4611
ENSMUSP00000021443	ENSMUSG00000021048	Mthfd1	12	76.2552	76.3198	76.2875
ENSMUSP00000021447	ENSMUSG00000021051	Ppp2r5e	12	75.4509	75.5962	75.5235
ENSMUSP00000021450	ENSMUSG00000021054	Sgpp1	12	75.7142	75.7357	75.725
ENSMUSP00000021458	ENSMUSG00000021061	Sptb	12	76.5805	76.7105	76.6455
ENSMUSP00000021466	ENSMUSG00000021066	Atl1	12	69.8931	69.9641	69.9286
ENSMUSP00000021471	ENSMUSG00000021072	Tmx1	12	70.4531	70.468	70.4606
ENSMUSP00000021479	ENSMUSG00000021076	Actr10	12	70.9379	70.9647	70.9513
ENSMUSP00000021486	ENSMUSG00000021079	Timm9	12	71.1232	71.1367	71.1299
ENSMUSP00000021506	ENSMUSG00000021091	Serpina3n	12	104.407	104.414	104.411
ENSMUSP00000021512	ENSMUSG00000021094	Dhrs7	12	72.6504	72.6648	72.6576
ENSMUSP00000021514	ENSMUSG00000021096	Ppm1a	12	72.7612	72.7949	72.7781
ENSMUSP00000021522	ENSMUSG00000021102	Glrx5	12	105.033	105.041	105.037
ENSMUSP00000021523	ENSMUSG00000021103	Mnat1	12	73.1237	73.274	73.1989
ENSMUSP00000021536	ENSMUSG00000021114	Atp6v1d	12	78.843	78.8616	78.8523
ENSMUSP00000021539	ENSMUSG00000021115	Vrk1	12	106.01	106.077	106.044
ENSMUSP00000021547	ENSMUSG00000066440	Zfyve26	12	79.2323	79.2963	79.2643
ENSMUSP00000021552	ENSMUSG00000021127	Zfp36l1	12	80.1078	80.113	80.1104
ENSMUSP00000021554	ENSMUSG00000015143	Actn1	12	80.1675	80.2604	80.214
ENSMUSP00000021559	ENSMUSG00000021131	Erh	12	80.634	80.6443	80.6392
ENSMUSP00000021572	ENSMUSG00000021147	Wdr37	13	8.80297	8.87191	8.83744
ENSMUSP00000021574	ENSMUSG00000021149	Gtpbp4	13	8.97207	8.99602	8.98404
ENSMUSP00000021595	ENSMUSG00000021178	Psmc1	12	100.11	100.123	100.117
ENSMUSP00000021603	ENSMUSG00000021186	Fbln5	12	101.747	101.819	101.783
ENSMUSP00000021605	ENSMUSG00000021188	Trip11	12	101.834	101.913	101.874
ENSMUSP00000021606	ENSMUSG00000021189	Atxn3	12	101.919	101.958	101.939
ENSMUSP00000021611	ENSMUSG00000021193	Pitrm1	13	6.54816	6.58014	6.56415
ENSMUSP00000021630	ENSMUSG00000021210	Akr1c6	13	4.43431	4.45753	4.44592
ENSMUSP00000021632	ENSMUSG00000021211	Akr1c12	13	4.26817	4.27943	4.2738
ENSMUSP00000021634	ENSMUSG00000021213	Akr1c13	13	4.19118	4.2056	4.19839
ENSMUSP00000021635	ENSMUSG00000021214	Akr1c18	13	4.13262	4.15065	4.14163
ENSMUSP00000021649	ENSMUSG00000021226	Acot2	12	83.9879	83.9939	83.9909
ENSMUSP00000021652	ENSMUSG00000052392	Acot4	12	84.0384	84.0447	84.0416
ENSMUSP00000021653	ENSMUSG00000021228	Acot3	12	84.0521	84.0596	84.0559
ENSMUSP00000021666	ENSMUSG00000021240	Abcd4	12	84.6025	84.6175	84.61
ENSMUSP00000021667	ENSMUSG00000021241	Isca2	12	84.7733	84.7751	84.7742
ENSMUSP00000021668	ENSMUSG00000021242	Npc2	12	84.7546	84.7731	84.7638
ENSMUSP00000021670	ENSMUSG00000021244	Ylpm1	12	84.9963	85.0705	85.0334
ENSMUSP00000021676	ENSMUSG00000021252	Erg28	12	85.8154	85.8246	85.82
ENSMUSP00000021684	ENSMUSG00000021259	Cyp46a1	12	108.334	108.362	108.348
ENSMUSP00000021689	ENSMUSG00000021262	Evl	12	108.555	108.689	108.622
ENSMUSP00000021692	ENSMUSG00000021264	Yy1	12	108.793	108.817	108.805
ENSMUSP00000021714	ENSMUSG00000021286	Zfyve21	12	111.814	111.828	111.821
ENSMUSP00000021719	ENSMUSG00000021290	2010107E04Rik	12	111.961	111.967	111.964
ENSMUSP00000021726	ENSMUSG00000011148	Adssl1	12	112.62	112.641	112.631
ENSMUSP00000021769	ENSMUSG00000021336	Slc17a4	13	23.8977	23.915	23.9064
ENSMUSP00000021773	ENSMUSG00000021340	Gpld1	13	24.9432	24.9908	24.967
ENSMUSP00000021790	ENSMUSG00000021361	Tmem14c	13	41.0162	41.0226	41.0194
ENSMUSP00000021793	ENSMUSG00000021364	Elovl2	13	41.1825	41.2204	41.2015
ENSMUSP00000021800	ENSMUSG00000021371	Mcur1	13	43.5384	43.5602	43.5493
ENSMUSP00000021803	ENSMUSG00000021374	Nup153	13	46.6799	46.7279	46.7039
ENSMUSP00000021806	ENSMUSG00000021376	Tpmt	13	47.0252	47.0447	47.035
ENSMUSP00000021807	ENSMUSG00000021377	Dek	13	47.0848	47.1062	47.0955
ENSMUSP00000021822	ENSMUSG00000021390	Ogn	13	49.6081	49.6245	49.6163
ENSMUSP00000021824	ENSMUSG00000021392	Nol8	13	49.6534	49.679	49.6662
ENSMUSP00000021832	ENSMUSG00000021400	Wrnip1	13	32.802	32.8226	32.8123
ENSMUSP00000021843	ENSMUSG00000046949	Nqo2	13	33.9647	33.9885	33.9766
ENSMUSP00000021844	ENSMUSG00000021408	Ripk1	13	34.0024	34.0352	34.0188
ENSMUSP00000021853	ENSMUSG00000021416	Eci3	13	34.9466	34.9638	34.9552
ENSMUSP00000021857	ENSMUSG00000021420	Fars2	13	36.1174	36.5376	36.3275
ENSMUSP00000021864	ENSMUSG00000021427	Ssr1	13	37.9714	37.9942	37.9828
ENSMUSP00000021866	ENSMUSG00000021428	Riok1	13	38.037	38.0614	38.0492
ENSMUSP00000021870	ENSMUSG00000021432	Slc35b3	13	38.9321	38.9609	38.9465
ENSMUSP00000021913	ENSMUSG00000021460	Auh	13	52.8351	52.9297	52.8824
ENSMUSP00000021920	ENSMUSG00000021468	Sptlc1	13	53.3327	53.3774	53.355
ENSMUSP00000021929	ENSMUSG00000021476	Habp4	13	64.1619	64.1865	64.1742
ENSMUSP00000021930	ENSMUSG00000021474	Sfxn1	13	54.0718	54.1083	54.0901
ENSMUSP00000021933	ENSMUSG00000021477	Ctsl	13	64.3632	64.3703	64.3668
ENSMUSP00000021940	ENSMUSG00000021484	Lman2	13	55.3438	55.3628	55.3533
ENSMUSP00000021948	ENSMUSG00000021492	F12	13	55.418	55.4268	55.4224
ENSMUSP00000021956	ENSMUSG00000021494	Ddx41	13	55.5304	55.5367	55.5335
ENSMUSP00000021959	ENSMUSG00000021497	Txndc15	13	55.7146	55.7262	55.7204
ENSMUSP00000021963	ENSMUSG00000021501	Caml	13	55.623	55.6324	55.6277
ENSMUSP00000021990	ENSMUSG00000021518	Ptdss1	13	66.9328	66.9984	66.9656
ENSMUSP00000021993	ENSMUSG00000021520	Uqcrb	13	66.9006	66.9054	66.903
ENSMUSP00000022009	ENSMUSG00000021537	Cetn3	13	81.7833	81.7971	81.7902
ENSMUSP00000022030	ENSMUSG00000021548	Ccnh	13	85.1894	85.2235	85.2064
ENSMUSP00000022032	ENSMUSG00000021550	2210016F16Rik	13	58.38	58.3852	58.3826
ENSMUSP00000022038	ENSMUSG00000021555	Naa35	13	59.5853	59.6348	59.61
ENSMUSP00000022057	ENSMUSG00000021573	Tppp	13	74.0094	74.0358	74.0226
ENSMUSP00000022060	ENSMUSG00000021576	Pdcd6	13	74.3031	74.3173	74.3102
ENSMUSP00000022062	ENSMUSG00000021577	Sdha	13	74.3223	74.3503	74.3363
ENSMUSP00000022063	ENSMUSG00000021578	Ccdc127	13	74.3503	74.3658	74.358
ENSMUSP00000022082	ENSMUSG00000021591	Glrx	13	75.8399	75.8502	75.845
ENSMUSP00000022097	ENSMUSG00000021606	Ndufs6	13	73.3199	73.3285	73.3242
ENSMUSP00000022102	ENSMUSG00000021610	Clptm1l	13	73.604	73.6206	73.6123
ENSMUSP00000022120	ENSMUSG00000021620	Acot12	13	91.7415	91.7861	91.7638
ENSMUSP00000022124	ENSMUSG00000021624	Cd180	13	102.694	102.74	102.717
ENSMUSP00000022135	ENSMUSG00000078941	Ak6	13	100.651	100.666	100.659
ENSMUSP00000022136	ENSMUSG00000021635	Rad17	13	100.617	100.651	100.634
ENSMUSP00000022148	ENSMUSG00000021646	Mccc2	13	99.9485	100.016	99.9821
ENSMUSP00000022153	ENSMUSG00000021650	Ptcd2	13	99.3196	99.3447	99.3322
ENSMUSP00000022163	ENSMUSG00000021660	Btf3	13	98.3099	98.317	98.3135
ENSMUSP00000022169	ENSMUSG00000021665	Hexb	13	97.1763	97.1984	97.1873
ENSMUSP00000022176	ENSMUSG00000021670	Hmgcr	13	96.649	96.6709	96.66
ENSMUSP00000022196	ENSMUSG00000021686	Ap3b1	13	94.359	94.5663	94.4626
ENSMUSP00000022197	ENSMUSG00000021687	Scamp1	13	94.2013	94.2859	94.2436
ENSMUSP00000022203	ENSMUSG00000021692	Dimt1	13	106.947	106.96	106.954
ENSMUSP00000022204	ENSMUSG00000021693	Kif2a	13	106.959	107.022	106.991
ENSMUSP00000022217	ENSMUSG00000021706	Zfyve16	13	92.4871	92.5309	92.509
ENSMUSP00000022218	ENSMUSG00000021707	Dhfr	13	92.3548	92.3891	92.3719
ENSMUSP00000022226	ENSMUSG00000021713	Ppwd1	13	104.205	104.229	104.217
ENSMUSP00000022228	ENSMUSG00000021715	Cwc27	13	104.631	104.817	104.724
ENSMUSP00000022245	ENSMUSG00000021731	Mrps30	13	118.38	118.387	118.384
ENSMUSP00000022256	ENSMUSG00000021737	Psmd6	14	14.1122	14.121	14.1166
ENSMUSP00000022264	ENSMUSG00000021745	Ptprg	14	11.5535	12.242	11.8978
ENSMUSP00000022268	ENSMUSG00000021748	Pdhb	14	8.16599	8.17299	8.16949
ENSMUSP00000022281	ENSMUSG00000016018	Skiv2l2	13	112.868	112.927	112.898
ENSMUSP00000022286	ENSMUSG00000021764	Ndufs4	13	114.288	114.388	114.338
ENSMUSP00000022293	ENSMUSG00000021771	Vdac2	14	21.8313	21.8459	21.8386
ENSMUSP00000022296	ENSMUSG00000021774	Ube2e1	14	18.2827	18.3319	18.3073
ENSMUSP00000022310	ENSMUSG00000021785	Ngly1	14	16.2493	16.3119	16.2806
ENSMUSP00000022311	ENSMUSG00000021786	Oxsm	14	16.2387	16.2498	16.2442
ENSMUSP00000022317	ENSMUSG00000021792	Fam213a	14	40.9937	41.0138	41.0038
ENSMUSP00000022322	ENSMUSG00000021794	Glud1	14	34.3107	34.3451	34.3279
ENSMUSP00000022340	ENSMUSG00000021806	Nid2	14	19.7513	19.8118	19.7815
ENSMUSP00000022341	ENSMUSG00000021807	Rtraf	14	19.8114	19.8238	19.8176
ENSMUSP00000022343	ENSMUSG00000021809	Nudt13	14	20.2947	20.3176	20.3061
ENSMUSP00000022344	ENSMUSG00000021810	Ecd	14	20.3199	20.3481	20.334
ENSMUSP00000022345	ENSMUSG00000021811	Dnajc9	14	20.3846	20.3889	20.3868
ENSMUSP00000022358	ENSMUSG00000021819	Zswim8	14	20.7076	20.7236	20.7156
ENSMUSP00000022369	ENSMUSG00000021823	Vcl	14	20.9294	21.0337	20.9816
ENSMUSP00000022378	ENSMUSG00000021831	Ero1l	14	45.2831	45.3186	45.3008
ENSMUSP00000022380	ENSMUSG00000021832	Psmc6	14	45.3298	45.3491	45.3394
ENSMUSP00000022391	ENSMUSG00000021843	Ktn1	14	47.6638	47.7366	47.7002
ENSMUSP00000022416	ENSMUSG00000021866	Anxa11	14	25.8422	25.8868	25.8645
ENSMUSP00000022419	ENSMUSG00000021868	Ppif	14	25.6942	25.7005	25.6973
ENSMUSP00000022428	ENSMUSG00000021876	Rnase4	14	51.0911	51.1062	51.0986
ENSMUSP00000022429	ENSMUSG00000021877	Arf4	14	26.6381	26.6651	26.6516
ENSMUSP00000022446	ENSMUSG00000021890	Eaf1	14	31.4951	31.5099	31.5025
ENSMUSP00000022450	ENSMUSG00000040651	Fam208a	14	27.4288	27.4836	27.4562
ENSMUSP00000022451	ENSMUSG00000021893	Capn7	14	31.3366	31.372	31.3543
ENSMUSP00000022462	ENSMUSG00000021906	Oxnad1	14	32.0854	32.1032	32.0943
ENSMUSP00000022469	ENSMUSG00000021910	Nisch	14	31.1709	31.2169	31.1939
ENSMUSP00000022494	ENSMUSG00000021928	Ebpl	14	61.3398	61.3604	61.3501
ENSMUSP00000022496	ENSMUSG00000021929	Kpna3	14	61.3652	61.4399	61.4026
ENSMUSP00000022497	ENSMUSG00000021930	Spryd7	14	61.532	61.5569	61.5444
ENSMUSP00000022499	ENSMUSG00000021932	Rnaseh2b	14	62.2926	62.373	62.3328
ENSMUSP00000022504	ENSMUSG00000021936	Mapk8	14	33.3779	33.4472	33.4125
ENSMUSP00000022507	ENSMUSG00000021938	Pspc1	14	56.7224	56.7783	56.7504
ENSMUSP00000022517	ENSMUSG00000021947	Cryl1	14	57.275	57.3985	57.3368
ENSMUSP00000022521	ENSMUSG00000021948	Prkcd	14	30.5954	30.6262	30.6108
ENSMUSP00000022529	ENSMUSG00000021957	Tkt	14	30.5484	30.5747	30.5615
ENSMUSP00000022535	ENSMUSG00000021962	Dcp1a	14	30.4796	30.5271	30.5033
ENSMUSP00000022538	ENSMUSG00000021967	Mrpl57	14	57.8262	57.8287	57.8275
ENSMUSP00000022543	ENSMUSG00000021973	Micu2	14	57.9163	57.9993	57.9578
ENSMUSP00000022553	ENSMUSG00000021981	Cab39l	14	59.441	59.5489	59.4949
ENSMUSP00000022563	ENSMUSG00000021987	Mtmr6	14	60.2652	60.3024	60.2838
ENSMUSP00000022573	ENSMUSG00000021996	Esd	14	74.7323	74.7508	74.7415
ENSMUSP00000022576	ENSMUSG00000021999	Cpb2	14	75.2423	75.2836	75.2629
ENSMUSP00000022577	ENSMUSG00000022000	Zc3h13	14	75.2844	75.3444	75.3144
ENSMUSP00000022580	ENSMUSG00000022003	Slc25a30	14	75.762	75.787	75.7745
ENSMUSP00000022590	ENSMUSG00000022013	Dnajc15	14	77.8262	77.8749	77.8506
ENSMUSP00000022597	ENSMUSG00000022020	Naa16	14	79.3342	79.3908	79.3625
ENSMUSP00000022600	ENSMUSG00000022022	Mtrf1	14	79.3978	79.4236	79.4107
ENSMUSP00000022601	ENSMUSG00000022023	Wbp4	14	79.4599	79.4813	79.4706
ENSMUSP00000022609	ENSMUSG00000022031	Elp3	14	65.5304	65.5931	65.5618
ENSMUSP00000022614	ENSMUSG00000022035	Ccdc25	14	65.8373	65.8666	65.852
ENSMUSP00000022616	ENSMUSG00000022037	Clu	14	65.9685	65.9815	65.975
ENSMUSP00000022622	ENSMUSG00000059456	Ptk2b	14	66.1533	66.2811	66.2172
ENSMUSP00000022629	ENSMUSG00000022048	Dpysl2	14	66.8029	66.8687	66.8358
ENSMUSP00000022634	ENSMUSG00000022051	Bnip3l	14	66.9852	67.0089	66.9971
ENSMUSP00000022680	ENSMUSG00000022089	Bin3	14	70.1001	70.1382	70.1192
ENSMUSP00000022682	ENSMUSG00000022091	Sorbs3	14	70.1805	70.2076	70.1941
ENSMUSP00000022693	ENSMUSG00000022098	Bmp1	14	70.4746	70.5203	70.4974
ENSMUSP00000022694	ENSMUSG00000022099	Dmtn	14	70.6022	70.636	70.6191
ENSMUSP00000022704	ENSMUSG00000022108	Itm2b	14	73.3622	73.3853	73.3738
ENSMUSP00000022705	ENSMUSG00000022109	Med4	14	73.51	73.5185	73.5143
ENSMUSP00000022715	ENSMUSG00000022119	Rbm26	14	105.107	105.177	105.142
ENSMUSP00000022721	ENSMUSG00000022125	Cln5	14	103.07	103.078	103.074
ENSMUSP00000022728	ENSMUSG00000022131	Gpr180	14	118.137	118.164	118.151
ENSMUSP00000022734	ENSMUSG00000022136	Dnajc3	14	118.938	118.982	118.96
ENSMUSP00000022749	ENSMUSG00000022149	C9	15	6.44533	6.49875	6.47204
ENSMUSP00000022766	ENSMUSG00000016831	Tox4	14	52.2791	52.2964	52.2878
ENSMUSP00000022781	ENSMUSG00000022174	Dad1	14	54.2355	54.2541	54.2448
ENSMUSP00000022787	ENSMUSG00000022180	Slc7a8	14	54.7222	54.7819	54.7521
ENSMUSP00000022791	ENSMUSG00000022184	Fbxo4	15	3.96544	3.97957	3.97251
ENSMUSP00000022793	ENSMUSG00000022185	Acin1	14	54.6422	54.6869	54.6645
ENSMUSP00000022803	ENSMUSG00000022193	Psmb5	14	54.6141	54.618	54.6161
ENSMUSP00000022808	ENSMUSG00000022194	Pabpn1	14	54.8925	54.8982	54.8953
ENSMUSP00000022815	ENSMUSG00000022204	Ngdn	14	55.0155	55.0241	55.0198
ENSMUSP00000022816	ENSMUSG00000022205	Sub1	15	11.9813	11.997	11.9892
ENSMUSP00000022821	ENSMUSG00000022210	Dhrs4	14	55.4788	55.4903	55.4845
ENSMUSP00000022828	ENSMUSG00000022217	Emc9	14	55.5815	55.5853	55.5834
ENSMUSP00000022831	ENSMUSG00000047153	Khnyn	14	55.885	55.8968	55.8909
ENSMUSP00000022842	ENSMUSG00000022234	Cct5	15	31.5908	31.6018	31.5963
ENSMUSP00000022849	ENSMUSG00000022241	Tars	15	11.3837	11.3997	11.3917
ENSMUSP00000022855	ENSMUSG00000022247	Brix1	15	10.4748	10.4859	10.4804
ENSMUSP00000022861	ENSMUSG00000072664	Ugt3a1	15	9.27332	9.31503	9.29418
ENSMUSP00000022865	ENSMUSG00000022255	Mtdh	15	34.0827	34.1424	34.1125
ENSMUSP00000022871	ENSMUSG00000022261	Sdc2	15	32.9207	33.0347	32.9777
ENSMUSP00000022894	ENSMUSG00000022285	Ywhaz	15	36.7708	36.7945	36.7827
ENSMUSP00000022904	ENSMUSG00000022295	Atp6v1c1	15	38.6619	38.6924	38.6772
ENSMUSP00000022908	ENSMUSG00000022299	Slc25a32	15	39.0942	39.1127	39.1035
ENSMUSP00000022909	ENSMUSG00000022300	Dcaf13	15	39.1129	39.1469	39.1299
ENSMUSP00000022915	ENSMUSG00000022304	Dpys	15	39.7685	39.8575	39.813
ENSMUSP00000022925	ENSMUSG00000022312	Eif3h	15	51.7866	51.8655	51.826
ENSMUSP00000022927	ENSMUSG00000022314	Rad21	15	51.9626	51.9918	51.9772
ENSMUSP00000022946	ENSMUSG00000022323	Rida	15	34.484	34.4953	34.4896
ENSMUSP00000022954	ENSMUSG00000022332	Khdrbs3	15	68.9284	69.0935	69.011
ENSMUSP00000022960	ENSMUSG00000022336	Eif3e	15	43.25	43.2827	43.2664
ENSMUSP00000022962	ENSMUSG00000022337	Emc2	15	43.4772	43.5278	43.5025
ENSMUSP00000022964	ENSMUSG00000022339	Ebag9	15	44.6196	44.641	44.6303
ENSMUSP00000022976	ENSMUSG00000022350	Washc5	15	59.332	59.3742	59.3531
ENSMUSP00000022977	ENSMUSG00000022351	Sqle	15	59.3151	59.3312	59.3231
ENSMUSP00000022980	ENSMUSG00000022354	Ndufb9	15	58.9338	58.9395	58.9366
ENSMUSP00000022993	ENSMUSG00000022365	Derl1	15	57.8695	57.8924	57.881
ENSMUSP00000023019	ENSMUSG00000022386	Trmu	15	85.8793	85.8974	85.8884
ENSMUSP00000023036	ENSMUSG00000022400	Rbx1	15	81.4663	81.4764	81.4713
ENSMUSP00000023040	ENSMUSG00000022404	Slc25a17	15	81.3189	81.3608	81.3398
ENSMUSP00000023043	ENSMUSG00000022407	Adsl	15	80.9485	80.9709	80.9597
ENSMUSP00000023048	ENSMUSG00000022412	Mief1	15	80.2341	80.2534	80.2437
ENSMUSP00000023050	ENSMUSG00000022414	Tab1	15	80.1332	80.1617	80.1474
ENSMUSP00000023062	ENSMUSG00000022427	Tomm22	15	79.6709	79.6729	79.6719
ENSMUSP00000023071	ENSMUSG00000022437	Samm50	15	84.1922	84.2143	84.2033
ENSMUSP00000023072	ENSMUSG00000022438	Parvb	15	84.232	84.3157	84.2739
ENSMUSP00000023083	ENSMUSG00000061740	Cyp2d22	15	82.3705	82.3803	82.3754
ENSMUSP00000023085	ENSMUSG00000022450	Ndufa6	15	82.3501	82.3543	82.3522
ENSMUSP00000023087	ENSMUSG00000022451	Twf1	15	94.578	94.5899	94.5839
ENSMUSP00000023088	ENSMUSG00000022453	Naga	15	82.3295	82.3388	82.3342
ENSMUSP00000023101	ENSMUSG00000022464	Slc38a4	15	96.9948	97.056	97.0254
ENSMUSP00000023104	ENSMUSG00000022466	Rpap3	15	97.6751	97.7058	97.6905
ENSMUSP00000023116	ENSMUSG00000022477	Aco2	15	81.8723	81.9151	81.8937
ENSMUSP00000023117	ENSMUSG00000061360	Phf5a	15	81.8653	81.8719	81.8686
ENSMUSP00000023128	ENSMUSG00000000555	Itga5	15	103.344	103.367	103.356
ENSMUSP00000023146	ENSMUSG00000022503	Nubp1	16	10.4119	10.4244	10.4182
ENSMUSP00000023154	ENSMUSG00000022512	Cldn1	16	26.3566	26.3718	26.3642
ENSMUSP00000023165	ENSMUSG00000022521	Crebbp	16	4.08405	4.2134	4.14873
ENSMUSP00000023189	ENSMUSG00000022536	Glyr1	16	5.01391	5.04991	5.03191
ENSMUSP00000023203	ENSMUSG00000022546	Gpt	15	76.6968	76.6997	76.6982
ENSMUSP00000023210	ENSMUSG00000022551	Cyc1	15	76.3435	76.3459	76.3447
ENSMUSP00000023211	ENSMUSG00000022552	Sharpin	15	76.347	76.3511	76.3491
ENSMUSP00000023213	ENSMUSG00000022554	Hgh1	15	76.3689	76.3714	76.3702
ENSMUSP00000023214	ENSMUSG00000022555	Dgat1	15	76.502	76.512	76.507
ENSMUSP00000023217	ENSMUSG00000022557	Bop1	15	76.453	76.4773	76.4651
ENSMUSP00000023221	ENSMUSG00000022561	Gpaa1	15	76.3312	76.3349	76.3331
ENSMUSP00000023231	ENSMUSG00000022570	Tsta3	15	75.9247	75.9297	75.9272
ENSMUSP00000023237	ENSMUSG00000022574	Naprt	15	75.891	75.8945	75.8927
ENSMUSP00000023238	ENSMUSG00000022575	Gsdmd	15	75.8623	75.8674	75.8649
ENSMUSP00000023269	ENSMUSG00000098274	Rpl24	16	55.9663	55.9714	55.9689
ENSMUSP00000023283	ENSMUSG00000022614	Lmf2	15	89.351	89.3557	89.3533
ENSMUSP00000023285	ENSMUSG00000022615	Tymp	15	89.3719	89.377	89.3745
ENSMUSP00000023289	ENSMUSG00000022617	Chkb	15	89.4164	89.4299	89.4232
ENSMUSP00000023312	ENSMUSG00000022636	Alcam	16	52.249	52.4541	52.3515
ENSMUSP00000023334	ENSMUSG00000022656	Nectin3	16	46.3877	46.4985	46.4431
ENSMUSP00000023343	ENSMUSG00000022663	Atg3	16	45.1588	45.1885	45.1737
ENSMUSP00000023352	ENSMUSG00000022672	Prkdc	16	15.6379	15.8422	15.7401
ENSMUSP00000023353	ENSMUSG00000022673	Mcm4	16	15.6239	15.6374	15.6306
ENSMUSP00000023359	ENSMUSG00000022678	Nde1	16	14.1633	14.1929	14.1781
ENSMUSP00000023361	ENSMUSG00000022680	Pdxdc1	16	13.8331	13.9031	13.8681
ENSMUSP00000023362	ENSMUSG00000022681	Ntan1	16	13.8193	13.8355	13.8274
ENSMUSP00000023365	ENSMUSG00000022684	Bfar	16	13.6719	13.7036	13.6877
ENSMUSP00000023391	ENSMUSG00000022706	Mrpl40	16	18.872	18.8768	18.8744
ENSMUSP00000023396	ENSMUSG00000022711	Pmm2	16	8.63767	8.65753	8.6476
ENSMUSP00000023405	ENSMUSG00000022722	Arl6	16	59.6129	59.6394	59.6262
ENSMUSP00000023407	ENSMUSG00000022724	Riox2	16	59.4718	59.4925	59.4821
ENSMUSP00000023431	ENSMUSG00000022749	Tbc1d23	16	57.1689	57.2315	57.2002
ENSMUSP00000023432	ENSMUSG00000022751	Nit2	16	57.1567	57.1673	57.162
ENSMUSP00000023449	ENSMUSG00000022765	Snap29	16	17.406	17.4308	17.4184
ENSMUSP00000023450	ENSMUSG00000022766	Serpind1	16	17.3314	17.3436	17.3375
ENSMUSP00000023453	ENSMUSG00000022769	Sdf2l1	16	17.1301	17.1324	17.1313
ENSMUSP00000023455	ENSMUSG00000022771	Ppil2	16	17.0866	17.1113	17.0989
ENSMUSP00000023460	ENSMUSG00000022774	Ncbp2	16	31.9485	31.9618	31.9551
ENSMUSP00000023467	ENSMUSG00000022781	Pak2	16	32.0163	32.0793	32.0478
ENSMUSP00000023474	ENSMUSG00000022787	Wdr53	16	32.2472	32.2571	32.2522
ENSMUSP00000023477	ENSMUSG00000022789	Dnm1l	16	16.3122	16.359	16.3356
ENSMUSP00000023486	ENSMUSG00000022797	Tfrc	16	32.6089	32.6328	32.6209
ENSMUSP00000023489	ENSMUSG00000022800	Fyttd1	16	32.8775	32.909	32.8932
ENSMUSP00000023502	ENSMUSG00000022808	Snx4	16	33.2515	33.2996	33.2755
ENSMUSP00000023507	ENSMUSG00000022812	Gsk3b	16	38.089	38.2461	38.1675
ENSMUSP00000023510	ENSMUSG00000022814	Umps	16	33.9548	33.967	33.9609
ENSMUSP00000023514	ENSMUSG00000022820	Ndufb4	16	37.6472	37.6545	37.6508
ENSMUSP00000023524	ENSMUSG00000022827	Rabl3	16	37.5399	37.5724	37.5561
ENSMUSP00000023525	ENSMUSG00000022828	Gtf2e1	16	37.5098	37.5398	37.5248
ENSMUSP00000023531	ENSMUSG00000022831	Hcls1	16	36.935	36.9632	36.9491
ENSMUSP00000023538	ENSMUSG00000022836	Mylk	16	34.7452	35.0024	34.8738
ENSMUSP00000023550	ENSMUSG00000022844	Pdia5	16	35.3973	35.4909	35.4441
ENSMUSP00000023559	ENSMUSG00000022853	Ehhadh	16	21.7613	21.7878	21.7746
ENSMUSP00000023562	ENSMUSG00000022856	Tmem41a	16	21.9343	21.9476	21.9409
ENSMUSP00000023572	ENSMUSG00000022865	Cxadr	16	78.3015	78.3598	78.3306
ENSMUSP00000023580	ENSMUSG00000022867	Usp25	16	77.0141	77.1168	77.0654
ENSMUSP00000023583	ENSMUSG00000022868	Ahsg	16	22.892	22.8994	22.8957
ENSMUSP00000023589	ENSMUSG00000022875	Kng1	16	23.0579	23.0821	23.07
ENSMUSP00000023590	ENSMUSG00000022877	Hrg	16	22.9511	22.9617	22.9564
ENSMUSP00000023593	ENSMUSG00000022878	Adipoq	16	23.1465	23.158	23.1523
ENSMUSP00000023598	ENSMUSG00000022881	Rfc4	16	23.1139	23.1277	23.1208
ENSMUSP00000023599	ENSMUSG00000022884	Eif4a2	16	23.1074	23.1141	23.1108
ENSMUSP00000023601	ENSMUSG00000022885	St6gal1	16	23.2247	23.3604	23.2925
ENSMUSP00000023615	ENSMUSG00000022898	Dscr3	16	94.4978	94.5268	94.5123
ENSMUSP00000023629	ENSMUSG00000022912	Pros1	16	62.8543	62.9293	62.8918
ENSMUSP00000023630	ENSMUSG00000022913	Psmg1	16	95.9799	95.991	95.9854
ENSMUSP00000023677	ENSMUSG00000022956	Atp5o	16	91.6844	91.9317	91.808
ENSMUSP00000023684	ENSMUSG00000022962	Gart	16	91.6212	91.647	91.6341
ENSMUSP00000023693	ENSMUSG00000022971	Ifnar2	16	91.3728	91.4056	91.3892
ENSMUSP00000023707	ENSMUSG00000022982	Sod1	16	90.2207	90.2263	90.2235
ENSMUSP00000023741	ENSMUSG00000048154	Kmt2d	15	98.8317	98.8712	98.8514
ENSMUSP00000023749	ENSMUSG00000023010	Tmbim6	15	99.3929	99.41	99.4015
ENSMUSP00000023760	ENSMUSG00000023019	Gpd1	15	99.7175	99.725	99.7213
ENSMUSP00000023761	ENSMUSG00000023020	Cox14	15	99.7256	99.7281	99.7269
ENSMUSP00000023769	ENSMUSG00000023027	Atf1	15	100.228	100.261	100.245
ENSMUSP00000023803	ENSMUSG00000023043	Krt18	15	102.028	102.032	102.03
ENSMUSP00000023805	ENSMUSG00000023044	Csad	15	102.177	102.189	102.183
ENSMUSP00000023806	ENSMUSG00000023045	Soat2	15	102.151	102.163	102.157
ENSMUSP00000023813	ENSMUSG00000023051	Tarbp2	15	102.518	102.524	102.521
ENSMUSP00000023818	ENSMUSG00000023055	Calcoco1	15	102.707	102.722	102.714
ENSMUSP00000023820	ENSMUSG00000023057	Fabp2	3	122.895	122.9	122.897
ENSMUSP00000023826	ENSMUSG00000023064	Sncg	14	34.3703	34.3748	34.3725
ENSMUSP00000023832	ENSMUSG00000023070	Rgn	X	20.5498	20.5621	20.5559
ENSMUSP00000023835	ENSMUSG00000023073	Slc10a2	8	5.08562	5.10523	5.09543
ENSMUSP00000023849	ENSMUSG00000023087	Noct	3	51.2244	51.2516	51.238
ENSMUSP00000023851	ENSMUSG00000023089	Ndufa5	6	24.5187	24.528	24.5233
ENSMUSP00000023854	ENSMUSG00000023092	Fhl1	X	56.7318	56.7933	56.7626
ENSMUSP00000023856	ENSMUSG00000023094	Msrb2	2	19.3714	19.395	19.3832
ENSMUSP00000023867	ENSMUSG00000023104	Rfc2	5	134.583	134.598	134.591
ENSMUSP00000023869	ENSMUSG00000023106	Denr	5	123.907	123.929	123.918
ENSMUSP00000023873	ENSMUSG00000023110	Prmt5	14	54.5072	54.5175	54.5124
ENSMUSP00000023882	ENSMUSG00000023118	Sympk	7	19.0244	19.0546	19.0395
ENSMUSP00000023886	ENSMUSG00000023122	Sult1c2	17	53.8296	53.8463	53.838
ENSMUSP00000023911	ENSMUSG00000023143	Nagpa	16	5.19529	5.20401	5.19965
ENSMUSP00000023918	ENSMUSG00000023150	Ivns1abp	1	151.344	151.364	151.354
ENSMUSP00000023952	ENSMUSG00000049382	Krt8	15	101.997	102.004	102.001
ENSMUSP00000023994	ENSMUSG00000023224	Serping1	2	84.7654	84.7754	84.7704
ENSMUSP00000024031	ENSMUSG00000023262	Acy1	9	106.433	106.438	106.436
ENSMUSP00000024042	ENSMUSG00000023272	Creld2	15	88.8196	88.8267	88.8232
ENSMUSP00000024047	ENSMUSG00000023277	Twf2	9	106.203	106.215	106.209
ENSMUSP00000024078	ENSMUSG00000023307	2021-03-05	19	37.2075	37.2221	37.2148
ENSMUSP00000024112	ENSMUSG00000023341	Mx2	16	97.5361	97.5609	97.5485
ENSMUSP00000024123	ENSMUSG00000023353	Agap3	5	24.4522	24.502	24.4771
ENSMUSP00000024486	ENSMUSG00000023723	Mrps23	11	88.2044	88.2115	88.2079
ENSMUSP00000024492	ENSMUSG00000056938	Acbd4	11	103.102	103.112	103.107
ENSMUSP00000024596	ENSMUSG00000023829	Slc22a1	17	12.6489	12.6758	12.6624
ENSMUSP00000024599	ENSMUSG00000023830	Igf2r	17	12.6824	12.7697	12.726
ENSMUSP00000024620	ENSMUSG00000023846	Chd1	17	17.3743	17.3949	17.3846
ENSMUSP00000024627	ENSMUSG00000023852	Chd1	17	15.705	15.7726	15.7388
ENSMUSP00000024709	ENSMUSG00000061665	Cd2ap	17	42.793	42.8764	42.8347
ENSMUSP00000024717	ENSMUSG00000023923	Tbc1d5	17	50.7331	51.1793	50.9562
ENSMUSP00000024721	ENSMUSG00000023926	Rhag	17	40.8111	40.8408	40.8259
ENSMUSP00000024727	ENSMUSG00000023932	Cdc5l	17	45.3919	45.4337	45.4128
ENSMUSP00000024733	ENSMUSG00000023938	Aars2	17	45.5068	45.5208	45.5138
ENSMUSP00000024734	ENSMUSG00000023939	Mrpl14	17	45.6863	45.6985	45.6924
ENSMUSP00000024739	ENSMUSG00000023944	Hsp90ab1	17	45.5678	45.5733	45.5705
ENSMUSP00000024755	ENSMUSG00000023959	Clic5	17	44.1886	44.2802	44.2344
ENSMUSP00000024757	ENSMUSG00000023961	Enpp4	17	44.0963	44.1058	44.1011
ENSMUSP00000024763	ENSMUSG00000023967	Mrps18a	17	46.111	46.1289	46.1199
ENSMUSP00000024783	ENSMUSG00000023988	Bysl	17	47.5993	47.6115	47.6054
ENSMUSP00000024792	ENSMUSG00000023993	Treml1	17	48.3599	48.3672	48.3635
ENSMUSP00000024797	ENSMUSG00000064120	Mocs1	17	49.4284	49.4554	49.4419
ENSMUSP00000024802	ENSMUSG00000024007	Ppil1	17	29.2508	29.2642	29.2575
ENSMUSP00000024816	ENSMUSG00000024019	Cmtr1	17	29.6606	29.706	29.6833
ENSMUSP00000024860	ENSMUSG00000024065	Ehd3	17	73.8048	73.8321	73.8185
ENSMUSP00000024866	ENSMUSG00000024066	Xdh	17	73.8839	73.9502	73.917
ENSMUSP00000024869	ENSMUSG00000024068	Spast	17	74.339	74.3911	74.365
ENSMUSP00000024873	ENSMUSG00000024072	Yipf4	17	74.4895	74.5003	74.4949
ENSMUSP00000024882	ENSMUSG00000024078	Ttc27	17	74.7177	74.8636	74.7907
ENSMUSP00000024884	ENSMUSG00000024079	Eif2ak2	17	78.8526	78.8826	78.8676
ENSMUSP00000024885	ENSMUSG00000024081	Cebpz	17	78.919	78.9371	78.928
ENSMUSP00000024887	ENSMUSG00000024082	Ndufaf7	17	78.9371	78.9481	78.9426
ENSMUSP00000024897	ENSMUSG00000024091	Vapa	17	65.5801	65.6136	65.5968
ENSMUSP00000024944	ENSMUSG00000024131	Slc3a1	17	85.0283	85.0642	85.0463
ENSMUSP00000024946	ENSMUSG00000024132	Eci1	17	24.4267	24.4393	24.433
ENSMUSP00000024967	ENSMUSG00000024151	Msh2	17	87.6723	87.7237	87.698
ENSMUSP00000024978	ENSMUSG00000073435	Nme3	17	24.8965	24.8975	24.897
ENSMUSP00000024981	ENSMUSG00000024165	Jpt2	17	24.9422	24.9606	24.9514
ENSMUSP00000024988	ENSMUSG00000024164	C3	17	57.204	57.2281	57.2161
ENSMUSP00000025014	ENSMUSG00000024181	Mrpl28	17	26.1235	26.1266	26.1251
ENSMUSP00000025023	ENSMUSG00000024188	Luc7l	17	26.2529	26.2855	26.2692
ENSMUSP00000025027	ENSMUSG00000024194	Cuta	17	26.938	26.9395	26.9387
ENSMUSP00000025045	ENSMUSG00000024208	Uqcc2	17	27.1227	27.1339	27.1283
ENSMUSP00000025050	ENSMUSG00000024213	Nudt3	17	27.5794	27.6235	27.6014
ENSMUSP00000025065	ENSMUSG00000024228	Nudt12	17	58.9996	59.0134	59.0065
ENSMUSP00000025077	ENSMUSG00000024234	Mtpap	18	4.37559	4.39733	4.38646
ENSMUSP00000025079	ENSMUSG00000024236	Svil	18	4.92054	5.1193	5.01992
ENSMUSP00000025083	ENSMUSG00000006740	Kif5b	18	6.201	6.24217	6.22159
ENSMUSP00000025120	ENSMUSG00000024271	Elp2	18	24.604	24.6388	24.6214
ENSMUSP00000025137	ENSMUSG00000024287	Thoc1	18	9.95818	9.99548	9.97683
ENSMUSP00000025161	ENSMUSG00000024308	Tapbp	17	33.9159	33.9293	33.9226
ENSMUSP00000025163	ENSMUSG00000024309	Pfdn6	17	33.9388	33.9403	33.9396
ENSMUSP00000025166	ENSMUSG00000024304	Cdh2	18	16.5889	16.8092	16.6991
ENSMUSP00000025170	ENSMUSG00000024312	Wdr46	17	33.9407	33.9497	33.9452
ENSMUSP00000025177	ENSMUSG00000033382	Trappc8	18	20.8172	20.8961	20.8567
ENSMUSP00000025178	ENSMUSG00000024319	Vps52	17	33.9558	33.967	33.9614
ENSMUSP00000025181	ENSMUSG00000061232	H2-K1	17	33.996	34.0003	33.9982
ENSMUSP00000025186	ENSMUSG00000024327	Slc39a7	17	34.0283	34.0317	34.03
ENSMUSP00000025196	ENSMUSG00000024338	Psmb8	17	34.1977	34.2015	34.1996
ENSMUSP00000025197	ENSMUSG00000024339	Tap2	17	34.2035	34.2163	34.2099
ENSMUSP00000025204	ENSMUSG00000024346	Pfdn1	18	36.4037	36.4545	36.4291
ENSMUSP00000025212	ENSMUSG00000024354	Slc23a1	18	35.6146	35.6272	35.6209
ENSMUSP00000025215	ENSMUSG00000024357	Sil1	18	35.2664	35.4989	35.3827
ENSMUSP00000025217	ENSMUSG00000024359	Hspa9	18	34.9374	34.9544	34.9459
ENSMUSP00000025218	ENSMUSG00000024360	Etf1	18	34.9028	34.932	34.9174
ENSMUSP00000025228	ENSMUSG00000024370	Cdc23	18	34.631	34.6517	34.6413
ENSMUSP00000025236	ENSMUSG00000024378	Stard4	18	33.1994	33.2139	33.2066
ENSMUSP00000025241	ENSMUSG00000024382	Ercc3	18	32.2403	32.2702	32.2552
ENSMUSP00000025243	ENSMUSG00000024384	Iws1	18	32.0677	32.1043	32.086
ENSMUSP00000025249	ENSMUSG00000024391	Apom	17	35.129	35.132	35.1305
ENSMUSP00000025253	ENSMUSG00000024393	Prrc2a	17	35.1491	35.1649	35.157
ENSMUSP00000025254	ENSMUSG00000024395	Lims2	18	31.9315	31.9586	31.9451
ENSMUSP00000025264	ENSMUSG00000024400	Wdr33	18	31.8041	31.909	31.8565
ENSMUSP00000025270	ENSMUSG00000024404	Riok3	18	12.1288	12.1574	12.1431
ENSMUSP00000025276	ENSMUSG00000024410	3110002H16Rik	18	12.1687	12.19	12.1794
ENSMUSP00000025278	ENSMUSG00000024414	Mrpl27	11	94.6538	94.6601	94.6569
ENSMUSP00000025279	ENSMUSG00000024413	Npc1	18	12.1897	12.2364	12.213
ENSMUSP00000025290	ENSMUSG00000024423	Impact	18	12.9723	12.9929	12.9826
ENSMUSP00000025292	ENSMUSG00000024422	Dhx16	17	35.8798	35.8927	35.8862
ENSMUSP00000025293	ENSMUSG00000024425	Ndfip1	18	38.419	38.4644	38.4417
ENSMUSP00000025305	ENSMUSG00000024436	Mrps18b	17	35.9104	35.9164	35.9134
ENSMUSP00000025354	ENSMUSG00000024477	Pggt1b	18	46.2399	46.2809	46.2604
ENSMUSP00000025357	ENSMUSG00000024480	Ap3s1	18	46.7419	46.7908	46.7664
ENSMUSP00000025364	ENSMUSG00000024487	Yipf5	18	40.2049	40.2194	40.2121
ENSMUSP00000025375	ENSMUSG00000024498	Tcerg1	18	42.5115	42.5756	42.5435
ENSMUSP00000025385	ENSMUSG00000024507	Hsd17b4	18	50.1282	50.1963	50.1622
ENSMUSP00000025393	ENSMUSG00000024515	Smad4	18	73.639	73.7038	73.6714
ENSMUSP00000025394	ENSMUSG00000024516	Sec11c	18	65.8005	65.8177	65.8091
ENSMUSP00000025403	ENSMUSG00000024525	Impa2	18	67.2893	67.3191	67.3042
ENSMUSP00000025408	ENSMUSG00000024527	Afg3l2	18	67.4048	67.4492	67.427
ENSMUSP00000025418	ENSMUSG00000024537	Psmg2	18	67.6416	67.6542	67.6479
ENSMUSP00000025421	ENSMUSG00000079614	Seh1l	18	67.7749	67.7955	67.7852
ENSMUSP00000025439	ENSMUSG00000024556	Me2	18	73.77	73.8154	73.7927
ENSMUSP00000025462	ENSMUSG00000024570	Rbfa	18	80.1923	80.2007	80.1965
ENSMUSP00000025474	ENSMUSG00000024581	Napg	18	62.9778	62.9995	62.9886
ENSMUSP00000025476	ENSMUSG00000024583	Txnl1	18	63.6628	63.6924	63.6776
ENSMUSP00000025482	ENSMUSG00000039529	Atp8b1	18	64.529	64.661	64.595
ENSMUSP00000025483	ENSMUSG00000024587	Nars	18	64.4997	64.5166	64.5081
ENSMUSP00000025484	ENSMUSG00000024588	Fech	18	64.4565	64.4891	64.4728
ENSMUSP00000025486	ENSMUSG00000024590	Lmnb1	18	56.7078	56.7534	56.7306
ENSMUSP00000025488	ENSMUSG00000024592	C330018D20Rik	18	56.9558	56.9754	56.9656
ENSMUSP00000025490	ENSMUSG00000024594	Prrc1	18	57.3547	57.3927	57.3737
ENSMUSP00000025503	ENSMUSG00000024601	Isoc1	18	58.6595	58.6796	58.6695
ENSMUSP00000025505	ENSMUSG00000024603	Dctn4	18	60.5262	60.5588	60.5425
ENSMUSP00000025506	ENSMUSG00000024604	Rbm22	18	60.5607	60.5728	60.5668
ENSMUSP00000025511	ENSMUSG00000024608	Rps14	18	60.7745	60.7785	60.7765
ENSMUSP00000025515	ENSMUSG00000024614	Tmx3	18	90.5102	90.5433	90.5267
ENSMUSP00000025522	ENSMUSG00000024620	Pdgfrb	18	61.0451	61.0851	61.0651
ENSMUSP00000025523	ENSMUSG00000024621	Csf1r	18	61.1056	61.1321	61.1189
ENSMUSP00000025541	ENSMUSG00000024639	Gnaq	19	16.1328	16.3875	16.2601
ENSMUSP00000025546	ENSMUSG00000024644	Cndp2	18	84.6675	84.6856	84.6766
ENSMUSP00000025547	ENSMUSG00000024645	Timm21	18	84.9473	84.9515	84.9494
ENSMUSP00000025561	ENSMUSG00000024659	Anxa1	19	20.3734	20.3909	20.3822
ENSMUSP00000025563	ENSMUSG00000024661	Fth1	19	9.9827	9.98509	9.9839
ENSMUSP00000025567	ENSMUSG00000024665	Fads2	19	10.0642	10.1015	10.0828
ENSMUSP00000025570	ENSMUSG00000024668	Sdhaf2	19	10.5005	10.5252	10.5129
ENSMUSP00000025590	ENSMUSG00000024687	Osbp	19	11.9658	11.9941	11.98
ENSMUSP00000025598	ENSMUSG00000024694	Keg1	19	12.6958	12.7199	12.7078
ENSMUSP00000025602	ENSMUSG00000024697	Gna14	19	16.4357	16.6108	16.5232
ENSMUSP00000025617	ENSMUSG00000024712	Rfk	19	17.394	17.4013	17.3977
ENSMUSP00000025631	ENSMUSG00000024725	Ostf1	19	18.5793	18.6318	18.6056
ENSMUSP00000025632	ENSMUSG00000024726	Carnmt1	19	18.6708	18.7048	18.6878
ENSMUSP00000025639	ENSMUSG00000024732	Ccdc86	19	10.9415	10.9493	10.9454
ENSMUSP00000025649	ENSMUSG00000024740	Ddb1	19	10.6056	10.6298	10.6177
ENSMUSP00000025656	ENSMUSG00000024747	Aldh1a7	19	20.693	20.7276	20.7103
ENSMUSP00000025668	ENSMUSG00000024759	Atl3	19	7.49404	7.53861	7.51632
ENSMUSP00000025675	ENSMUSG00000024764	Naa40	19	7.22567	7.24122	7.23344
ENSMUSP00000025679	ENSMUSG00000024767	Otub1	19	7.1982	7.20632	7.20226
ENSMUSP00000025681	ENSMUSG00000024769	Cdc42bpg	19	6.30646	6.32565	6.31605
ENSMUSP00000025684	ENSMUSG00000024772	Ehd1	19	6.27672	6.3001	6.28841
ENSMUSP00000025691	ENSMUSG00000024778	Fas	19	34.2907	34.3278	34.3092
ENSMUSP00000025696	ENSMUSG00000024782	Ak3	19	29.0208	29.048	29.0344
ENSMUSP00000025702	ENSMUSG00000024787	Snx15	19	6.1194	6.1283	6.12385
ENSMUSP00000025707	ENSMUSG00000024792	Zfpl1	19	6.07649	6.08494	6.08072
ENSMUSP00000025713	ENSMUSG00000024799	Tm7sf2	19	6.06282	6.06837	6.0656
ENSMUSP00000025714	ENSMUSG00000024800	Rpp30	19	36.0837	36.1048	36.0942
ENSMUSP00000025728	ENSMUSG00000024816	Frmd8	19	5.8497	5.87527	5.86249
ENSMUSP00000025732	ENSMUSG00000024818	Slc25a45	19	5.87781	5.88577	5.88179
ENSMUSP00000025745	ENSMUSG00000024829	Mrpl21	19	3.2829	3.29284	3.28787
ENSMUSP00000025749	ENSMUSG00000024830	Rps6kb2	19	4.15671	4.16335	4.16003
ENSMUSP00000025762	ENSMUSG00000024844	Banf1	19	5.36464	5.36665	5.36564
ENSMUSP00000025774	ENSMUSG00000024853	Sf3b2	19	5.27392	5.29545	5.28469
ENSMUSP00000025778	ENSMUSG00000024827	Gldc	19	30.0984	30.1754	30.1369
ENSMUSP00000025779	ENSMUSG00000024856	Cdk2ap2	19	4.09718	4.09902	4.0981
ENSMUSP00000025786	ENSMUSG00000024855	Pacs1	19	5.13369	5.27312	5.2034
ENSMUSP00000025791	ENSMUSG00000024858	Grk2	19	4.286	4.30622	4.29611
ENSMUSP00000025797	ENSMUSG00000024863	Mbl2	19	30.2329	30.2397	30.2363
ENSMUSP00000025802	ENSMUSG00000024869	Nudt8	19	4.00058	4.00582	4.0032
ENSMUSP00000025804	ENSMUSG00000024870	Rab1b	19	5.09921	5.107	5.1031
ENSMUSP00000025811	ENSMUSG00000024875	Yif1a	19	5.08854	5.09288	5.09071
ENSMUSP00000025815	ENSMUSG00000024878	Cbwd1	19	24.9199	24.9616	24.9408
ENSMUSP00000025823	ENSMUSG00000024889	Rce1	19	4.62255	4.62562	4.62408
ENSMUSP00000025827	ENSMUSG00000024896	Minpp1	19	32.4858	32.5154	32.5006
ENSMUSP00000025831	ENSMUSG00000052085	Dock8	19	24.9995	25.2024	25.101
ENSMUSP00000025833	ENSMUSG00000024899	Papss2	19	32.62	32.6672	32.6436
ENSMUSP00000025835	ENSMUSG00000024900	Cpt1a	19	3.3233	3.38573	3.35452
ENSMUSP00000025836	ENSMUSG00000024902	Mrpl11	19	4.96231	4.96699	4.96465
ENSMUSP00000025847	ENSMUSG00000024911	Fibp	19	5.46061	5.46505	5.46283
ENSMUSP00000025851	ENSMUSG00000063904	Dpp3	19	4.90723	4.92829	4.91776
ENSMUSP00000025856	ENSMUSG00000024913	Lrp5	19	3.58483	3.68656	3.6357
ENSMUSP00000025862	ENSMUSG00000024921	Smarca2	19	26.6051	26.7783	26.6917
ENSMUSP00000025864	ENSMUSG00000024925	Rnaseh2c	19	5.60187	5.60344	5.60266
ENSMUSP00000025867	ENSMUSG00000024927	Rela	19	5.63748	5.64813	5.64281
ENSMUSP00000025890	ENSMUSG00000024941	Scyl1	19	5.75843	5.7714	5.76491
ENSMUSP00000025893	ENSMUSG00000024944	Arl2	19	6.13437	6.14141	6.13789
ENSMUSP00000025904	ENSMUSG00000024953	Prdx5	19	6.9067	6.91011	6.9084
ENSMUSP00000025906	ENSMUSG00000024955	Esrra	19	6.91098	6.92181	6.91639
ENSMUSP00000025910	ENSMUSG00000024959	Bad	19	6.94186	6.9519	6.94688
ENSMUSP00000025912	ENSMUSG00000024960	Plcb3	19	6.95371	6.96976	6.96174
ENSMUSP00000025918	ENSMUSG00000024966	Stip1	19	7.0207	7.04003	7.03036
ENSMUSP00000025930	ENSMUSG00000024974	Smc3	19	53.6004	53.6458	53.6231
ENSMUSP00000025946	ENSMUSG00000024987	Cyp26a1	19	37.6978	37.7015	37.6997
ENSMUSP00000025951	ENSMUSG00000024990	Rbp4	19	38.1166	38.1253	38.121
ENSMUSP00000025955	ENSMUSG00000024991	Eif3a	19	60.7611	60.7907	60.7759
ENSMUSP00000025957	ENSMUSG00000024993	Fam45a	19	60.8116	60.8362	60.8239
ENSMUSP00000025961	ENSMUSG00000024997	Prdx3	19	60.8641	60.8746	60.8693
ENSMUSP00000025963	ENSMUSG00000024999	Noc3l	19	38.7881	38.8192	38.8037
ENSMUSP00000025966	ENSMUSG00000025002	Cyp2c55	19	39.007	39.0427	39.0249
ENSMUSP00000025968	ENSMUSG00000025003	Cyp2c39	19	39.5109	39.5685	39.5397
ENSMUSP00000025989	ENSMUSG00000025016	Tm9sf3	19	41.2108	41.264	41.2374
ENSMUSP00000025997	ENSMUSG00000025024	Smndc1	19	53.3792	53.3906	53.3849
ENSMUSP00000026009	ENSMUSG00000025035	Arl3	19	46.5311	46.5731	46.5521
ENSMUSP00000026011	ENSMUSG00000025036	Sfxn2	19	46.5734	46.5969	46.5851
ENSMUSP00000026012	ENSMUSG00000003555	Cyp17a1	19	46.6672	46.673	46.6701
ENSMUSP00000026013	ENSMUSG00000025037	Maoa	X	16.6197	16.6878	16.6538
ENSMUSP00000026021	ENSMUSG00000025044	Msr1	8	39.5817	39.6427	39.6122
ENSMUSP00000026027	ENSMUSG00000025049	Taf5	19	47.0677	47.0835	47.0756
ENSMUSP00000026039	ENSMUSG00000025059	Gk	X	85.7019	85.7768	85.7394
ENSMUSP00000026043	ENSMUSG00000025060	Slk	19	47.5797	47.6452	47.6125
ENSMUSP00000026050	ENSMUSG00000025068	Gsto1	19	47.855	47.8648	47.8599
ENSMUSP00000026062	ENSMUSG00000025076	Casp7	19	56.3971	56.4423	56.4197
ENSMUSP00000026073	ENSMUSG00000025086	Trub1	19	57.4529	57.491	57.472
ENSMUSP00000026076	ENSMUSG00000025089	Gfra1	19	58.2356	58.4559	58.3458
ENSMUSP00000026092	ENSMUSG00000025102	3110040N11Rik	7	81.7822	81.7895	81.7858
ENSMUSP00000026093	ENSMUSG00000025103	Btbd1	7	81.7921	81.8294	81.8108
ENSMUSP00000026119	ENSMUSG00000025127	Gcgr	11	120.531	120.539	120.535
ENSMUSP00000026122	ENSMUSG00000025130	P4hb	11	120.56	120.573	120.567
ENSMUSP00000026125	ENSMUSG00000025134	Alyref	11	120.592	120.598	120.595
ENSMUSP00000026126	ENSMUSG00000025133	Ints4	7	97.481	97.5414	97.5112
ENSMUSP00000026129	ENSMUSG00000025137	Pcyt2	11	120.61	120.618	120.614
ENSMUSP00000026135	ENSMUSG00000025142	Aspscr1	11	120.673	120.709	120.691
ENSMUSP00000026142	ENSMUSG00000025151	Maged1	X	94.5355	94.5421	94.5388
ENSMUSP00000026144	ENSMUSG00000039450	Dcxr	11	120.725	120.727	120.726
ENSMUSP00000026169	ENSMUSG00000025169	Ogfod3	11	121.178	121.205	121.191
ENSMUSP00000026173	ENSMUSG00000025173	Wdr45b	11	121.327	121.354	121.341
ENSMUSP00000026175	ENSMUSG00000025175	Fn3k	11	121.435	121.45	121.443
ENSMUSP00000026196	ENSMUSG00000025190	Got1	19	43.4998	43.5246	43.5122
ENSMUSP00000026199	ENSMUSG00000025193	Cutc	19	43.753	43.7686	43.7608
ENSMUSP00000026208	ENSMUSG00000025194	Abcc2	19	43.7822	43.838	43.8101
ENSMUSP00000026209	ENSMUSG00000025195	Dnmbp	19	43.848	43.9124	43.8802
ENSMUSP00000026210	ENSMUSG00000025196	Cpn1	19	43.9563	43.9866	43.9714
ENSMUSP00000026211	ENSMUSG00000025197	Cyp2c44	19	44.005	44.0292	44.0171
ENSMUSP00000026217	ENSMUSG00000025199	Chuk	19	44.0733	44.1075	44.0904
ENSMUSP00000026218	ENSMUSG00000025200	Cwf19l1	19	44.1086	44.1359	44.1223
ENSMUSP00000026222	ENSMUSG00000025204	Ndufb8	19	44.5486	44.5554	44.552
ENSMUSP00000026225	ENSMUSG00000025207	Sema4g	19	44.9891	45.0034	44.9962
ENSMUSP00000026227	ENSMUSG00000025209	Twnk	19	45.0066	45.0128	45.0097
ENSMUSP00000026243	ENSMUSG00000025220	Mgea5	19	45.7503	45.7835	45.7669
ENSMUSP00000026254	ENSMUSG00000025224	Gbf1	19	46.1525	46.2865	46.2195
ENSMUSP00000026262	ENSMUSG00000025232	Hexa	9	59.5397	59.5651	59.5524
ENSMUSP00000026266	ENSMUSG00000025236	Adpgk	9	59.2916	59.3162	59.3039
ENSMUSP00000026269	ENSMUSG00000025239	Limd1	9	123.479	123.522	123.5
ENSMUSP00000026270	ENSMUSG00000025240	Sacm1l	9	123.53	123.593	123.561
ENSMUSP00000026289	ENSMUSG00000025260	Hsd17b10	X	152.002	152.004	152.003
ENSMUSP00000026292	ENSMUSG00000025261	Huwe1	X	151.801	151.935	151.868
ENSMUSP00000026313	ENSMUSG00000025277	Abhd6	14	8.0029	8.05655	8.02973
ENSMUSP00000026322	ENSMUSG00000025280	Polr3a	14	24.4487	24.487	24.4679
ENSMUSP00000026324	ENSMUSG00000025287	Acot9	X	155.262	155.298	155.28
ENSMUSP00000026328	ENSMUSG00000025289	Prdx4	X	155.324	155.341	155.332
ENSMUSP00000026387	ENSMUSG00000025337	Sbds	5	130.246	130.256	130.251
ENSMUSP00000026398	ENSMUSG00000025347	Mettl7b	10	128.958	128.961	128.96
ENSMUSP00000026405	ENSMUSG00000090247	Bloc1s1	10	128.918	128.924	128.921
ENSMUSP00000026406	ENSMUSG00000025350	Rdh5	10	128.914	128.923	128.918
ENSMUSP00000026409	ENSMUSG00000025353	Ormdl2	10	128.817	128.822	128.82
ENSMUSP00000026416	ENSMUSG00000025358	Cdk2	10	128.698	128.705	128.701
ENSMUSP00000026420	ENSMUSG00000025362	Rps26	10	128.625	128.627	128.626
ENSMUSP00000026425	ENSMUSG00000025364	Pa2g4	10	128.558	128.566	128.562
ENSMUSP00000026427	ENSMUSG00000025366	Esyt1	10	128.51	128.526	128.518
ENSMUSP00000026446	ENSMUSG00000025381	Cnpy2	10	128.322	128.327	128.325
ENSMUSP00000026459	ENSMUSG00000025393	Atp5b	10	128.083	128.09	128.087
ENSMUSP00000026462	ENSMUSG00000025396	Hsd17b6	10	127.991	128.001	127.996
ENSMUSP00000026470	ENSMUSG00000025403	Shmt2	10	127.517	127.522	127.52
ENSMUSP00000026472	ENSMUSG00000025405	Inhbc	10	127.356	127.371	127.363
ENSMUSP00000026479	ENSMUSG00000025410	Dctn2	10	127.266	127.282	127.274
ENSMUSP00000026487	ENSMUSG00000090000	Ier3ip1	18	76.93	76.9416	76.9358
ENSMUSP00000026495	ENSMUSG00000025428	Atp5a1	18	77.7737	77.7829	77.7783
ENSMUSP00000026506	ENSMUSG00000025439	Clns1a	7	97.6966	97.7189	97.7078
ENSMUSP00000026507	ENSMUSG00000025437	Usp33	3	152.346	152.394	152.37
ENSMUSP00000026537	ENSMUSG00000025464	Paox	7	140.126	140.134	140.13
ENSMUSP00000026538	ENSMUSG00000025465	Echs1	7	140.106	140.116	140.111
ENSMUSP00000026539	ENSMUSG00000025466	Fuom	7	140.097	140.102	140.1
ENSMUSP00000026547	ENSMUSG00000025474	Tubgcp2	7	139.996	140.036	140.016
ENSMUSP00000026552	ENSMUSG00000025479	Cyp2e1	7	140.764	140.775	140.769
ENSMUSP00000026557	ENSMUSG00000025484	Bet1l	7	140.853	140.856	140.855
ENSMUSP00000026558	ENSMUSG00000025485	Ric8a	7	140.857	140.864	140.86
ENSMUSP00000026560	ENSMUSG00000025487	Psmd13	7	140.882	140.899	140.89
ENSMUSP00000026565	ENSMUSG00000025492	Ifitm3	7	141.01	141.011	141.01
ENSMUSP00000026568	ENSMUSG00000025495	Ptdss2	7	141.122	141.157	141.14
ENSMUSP00000026572	ENSMUSG00000025499	Hras	7	141.189	141.194	141.192
ENSMUSP00000026576	ENSMUSG00000025503	Taldo1	7	141.392	141.403	141.398
ENSMUSP00000026577	ENSMUSG00000025504	Eps8l2	7	141.339	141.363	141.351
ENSMUSP00000026585	ENSMUSG00000025511	Tspan4	7	141.475	141.493	141.484
ENSMUSP00000026599	ENSMUSG00000025525	Apool	X	112.311	112.373	112.342
ENSMUSP00000026607	ENSMUSG00000025531	Chm	X	113.041	113.186	113.113
ENSMUSP00000026613	ENSMUSG00000025534	Gusb	5	129.989	130.003	129.996
ENSMUSP00000026624	ENSMUSG00000025544	Tm9sf2	14	122.107	122.16	122.133
ENSMUSP00000026625	ENSMUSG00000025545	Clybl	14	122.182	122.402	122.292
ENSMUSP00000026635	ENSMUSG00000025555	Farp1	14	121.035	121.284	121.159
ENSMUSP00000026663	ENSMUSG00000025578	Cbx8	11	119.036	119.041	119.039
ENSMUSP00000026666	ENSMUSG00000025579	Gaa	11	119.268	119.285	119.277
ENSMUSP00000026667	ENSMUSG00000025580	Eif4a3	11	119.288	119.3	119.294
ENSMUSP00000026671	ENSMUSG00000025583	Rptor	11	119.603	119.9	119.751
ENSMUSP00000026672	ENSMUSG00000025584	Pde8a	7	81.2136	81.3345	81.2741
ENSMUSP00000026677	ENSMUSG00000025588	Nat1	8	67.4908	67.4921	67.4914
ENSMUSP00000026681	ENSMUSG00000025591	Tma16	8	66.4743	66.4865	66.4804
ENSMUSP00000026698	ENSMUSG00000025608	Podxl	6	31.5195	31.564	31.5417
ENSMUSP00000026699	ENSMUSG00000025609	Mkln1	6	31.3987	31.5168	31.4578
ENSMUSP00000026704	ENSMUSG00000025613	Cct8	16	87.4833	87.4959	87.4896
ENSMUSP00000026710	ENSMUSG00000025616	Usp16	16	87.4547	87.4835	87.4691
ENSMUSP00000026723	ENSMUSG00000025630	Hprt	X	52.9881	53.0217	53.0049
ENSMUSP00000026735	ENSMUSG00000025645	Ccdc51	9	109.082	109.093	109.088
ENSMUSP00000026743	ENSMUSG00000025651	Uqcrc1	9	108.937	108.95	108.943
ENSMUSP00000026816	ENSMUSG00000025722	Wdr73	7	80.8907	80.9013	80.896
ENSMUSP00000026827	ENSMUSG00000025731	Mettl26	17	25.8755	25.886	25.8807
ENSMUSP00000026828	ENSMUSG00000025732	Mcrip2	17	25.8637	25.8687	25.8662
ENSMUSP00000026839	ENSMUSG00000025742	Prps2	X	167.346	167.383	167.365
ENSMUSP00000026887	ENSMUSG00000025781	Atp5c1	2	10.056	10.0805	10.0683
ENSMUSP00000026890	ENSMUSG00000025784	Clec3b	9	123.151	123.157	123.154
ENSMUSP00000026891	ENSMUSG00000025785	Exosc7	9	123.113	123.136	123.125
ENSMUSP00000026899	ENSMUSG00000025792	Slc25a10	11	120.492	120.499	120.496
ENSMUSP00000026902	ENSMUSG00000025795	Rassf3	10	121.41	121.476	121.443
ENSMUSP00000026917	ENSMUSG00000025810	Nrp1	8	128.359	128.505	128.432
ENSMUSP00000026922	ENSMUSG00000025813	Homer2	7	81.6005	81.7069	81.6537
ENSMUSP00000026937	ENSMUSG00000025825	Iscu	5	113.773	113.778	113.776
ENSMUSP00000026975	ENSMUSG00000025857	Dnaaf5	5	139.15	139.187	139.168
ENSMUSP00000026976	ENSMUSG00000025858	Get4	5	139.252	139.27	139.261
ENSMUSP00000026987	ENSMUSG00000025869	Nop16	13	54.5842	54.5901	54.5871
ENSMUSP00000026990	ENSMUSG00000025872	Thoc3	13	54.4588	54.4688	54.4638
ENSMUSP00000027015	ENSMUSG00000025888	Casp1	9	5.29852	5.30727	5.30289
ENSMUSP00000027027	ENSMUSG00000025898	Cwf19l2	9	3.40408	3.47924	3.44166
ENSMUSP00000027036	ENSMUSG00000025903	Lypla1	1	4.80779	4.88677	4.84728
ENSMUSP00000027050	ENSMUSG00000025917	Cops5	1	10.0246	10.0381	10.0314
ENSMUSP00000027053	ENSMUSG00000025921	Rdh10	1	16.1058	16.1337	16.1198
ENSMUSP00000027067	ENSMUSG00000025934	Gsta3	1	21.2406	21.2654	21.253
ENSMUSP00000027068	ENSMUSG00000025935	Tram1	1	13.5647	13.5899	13.5773
ENSMUSP00000027071	ENSMUSG00000025937	Lactb2	1	13.6248	13.6605	13.6427
ENSMUSP00000027103	ENSMUSG00000025962	Fastkd2	1	63.7306	63.7547	63.7426
ENSMUSP00000027111	ENSMUSG00000025968	Ndufs1	1	63.1436	63.1768	63.1602
ENSMUSP00000027114	ENSMUSG00000025971	Maip1	1	57.4063	57.418	57.4121
ENSMUSP00000027123	ENSMUSG00000025980	Hspd1	1	55.0778	55.0882	55.083
ENSMUSP00000027125	ENSMUSG00000025981	Coq10b	1	55.0528	55.0727	55.0627
ENSMUSP00000027127	ENSMUSG00000025982	Sf3b1	1	54.9852	55.0275	55.0063
ENSMUSP00000027137	ENSMUSG00000025993	Slc40a1	1	45.9081	45.9256	45.9168
ENSMUSP00000027139	ENSMUSG00000025995	Wdr75	1	45.7952	45.8236	45.8094
ENSMUSP00000027144	ENSMUSG00000025991	Cps1	1	67.123	67.2313	67.1771
ENSMUSP00000027149	ENSMUSG00000026000	Lancl1	1	67.0005	67.0389	67.0197
ENSMUSP00000027153	ENSMUSG00000026003	Acadl	1	66.8308	66.8633	66.8471
ENSMUSP00000027157	ENSMUSG00000026005	Rpe	1	66.7008	66.7198	66.7103
ENSMUSP00000027168	ENSMUSG00000026014	Raph1	1	60.4832	60.5671	60.5251
ENSMUSP00000027173	ENSMUSG00000026019	Wdr12	1	60.0769	60.0986	60.0878
ENSMUSP00000027174	ENSMUSG00000026020	Nop58	1	59.685	59.7115	59.6983
ENSMUSP00000027178	ENSMUSG00000026024	Als2	1	59.1629	59.2372	59.2001
ENSMUSP00000027185	ENSMUSG00000026027	Stradb	1	58.9735	58.9957	58.9846
ENSMUSP00000027189	ENSMUSG00000026029	Casp8	1	58.7954	58.8475	58.8214
ENSMUSP00000027193	ENSMUSG00000026032	Ndufb3	1	58.5864	58.596	58.5912
ENSMUSP00000027214	ENSMUSG00000026048	Ercc5	1	44.1478	44.1813	44.1646
ENSMUSP00000027232	ENSMUSG00000026064	Ptp4a1	1	30.9403	30.9498	30.945
ENSMUSP00000027247	ENSMUSG00000026078	Pdcl3	1	38.9878	38.9972	38.9925
ENSMUSP00000027252	ENSMUSG00000026083	Eif5b	1	37.998	38.0556	38.0268
ENSMUSP00000027256	ENSMUSG00000026087	Mrpl30	1	37.8905	37.8985	37.8945
ENSMUSP00000027265	ENSMUSG00000026096	Osgepl1	1	53.3136	53.3263	53.32
ENSMUSP00000027271	ENSMUSG00000026102	Inpp1	1	52.7894	52.8177	52.8036
ENSMUSP00000027286	ENSMUSG00000026112	Coa5	1	37.4171	37.4301	37.4236
ENSMUSP00000027290	ENSMUSG00000026116	Tmem131	1	36.7922	36.9395	36.8659
ENSMUSP00000027303	ENSMUSG00000026127	Imp4	1	34.4399	34.4457	34.4428
ENSMUSP00000027338	ENSMUSG00000026154	Sdhaf4	1	23.9959	24.0057	24.0008
ENSMUSP00000027339	ENSMUSG00000026155	Smap1	1	23.8448	23.9223	23.8836
ENSMUSP00000027356	ENSMUSG00000026170	Cyp27a1	1	74.7136	74.7379	74.7257
ENSMUSP00000027357	ENSMUSG00000026171	Rnf25	1	74.5937	74.6014	74.5976
ENSMUSP00000027367	ENSMUSG00000026176	Ctdsp1	1	74.3915	74.3973	74.3944
ENSMUSP00000027368	ENSMUSG00000026177	Slc11a1	1	74.3752	74.3861	74.3806
ENSMUSP00000027370	ENSMUSG00000026179	Pnkd	1	74.2849	74.3537	74.3193
ENSMUSP00000027373	ENSMUSG00000026181	Ppm1f	16	16.8965	16.9274	16.9119
ENSMUSP00000027379	ENSMUSG00000026187	Xrcc5	1	72.3074	72.395	72.3512
ENSMUSP00000027381	ENSMUSG00000026189	Pecr	1	72.2592	72.2843	72.2717
ENSMUSP00000027384	ENSMUSG00000026192	Atic	1	71.5571	71.5796	71.5684
ENSMUSP00000027396	ENSMUSG00000026198	Abcb6	1	75.1717	75.1804	75.1761
ENSMUSP00000027401	ENSMUSG00000026201	Stk16	1	75.2108	75.2156	75.2132
ENSMUSP00000027409	ENSMUSG00000026208	Des	1	75.3603	75.3686	75.3645
ENSMUSP00000027421	ENSMUSG00000026219	Trip12	1	84.7212	84.8393	84.7802
ENSMUSP00000027432	ENSMUSG00000026229	Psmd1	1	86.0644	86.1392	86.1018
ENSMUSP00000027438	ENSMUSG00000026234	Ncl	1	86.3447	86.3595	86.3521
ENSMUSP00000027444	ENSMUSG00000026239	Pde6d	1	86.543	86.5826	86.5628
ENSMUSP00000027464	ENSMUSG00000026248	Mrpl44	1	79.776	79.7814	79.7787
ENSMUSP00000027467	ENSMUSG00000026249	Serpine2	1	79.7942	79.8587	79.8264
ENSMUSP00000027475	ENSMUSG00000048000	Gigyf2	1	87.327	87.4508	87.3889
ENSMUSP00000027478	ENSMUSG00000026260	Ndufa10	1	92.439	92.4739	92.4564
ENSMUSP00000027491	ENSMUSG00000026272	Agxt	1	93.1352	93.1454	93.1403
ENSMUSP00000027492	ENSMUSG00000026273	Mterf4	1	93.2992	93.3059	93.3026
ENSMUSP00000027494	ENSMUSG00000026275	Ppp1r7	1	93.3429	93.3735	93.3582
ENSMUSP00000027495	ENSMUSG00000026276	2021-09-02	1	93.479	93.5103	93.4946
ENSMUSP00000027498	ENSMUSG00000026277	Stk25	1	93.6219	93.6357	93.6288
ENSMUSP00000027502	ENSMUSG00000026280	Atg4b	1	93.7515	93.7894	93.7705
ENSMUSP00000027503	ENSMUSG00000026281	Dtymk	1	93.7926	93.8019	93.7973
ENSMUSP00000027512	ENSMUSG00000026289	Atg16l1	1	87.7559	87.7924	87.7741
ENSMUSP00000027518	ENSMUSG00000026295	Spp2	1	88.407	88.4264	88.4167
ENSMUSP00000027521	ENSMUSG00000055013	Agap1	1	89.4548	89.8953	89.675
ENSMUSP00000027529	ENSMUSG00000026304	Rab17	1	90.9581	90.9697	90.9639
ENSMUSP00000027532	ENSMUSG00000026307	Scly	1	91.2983	91.3211	91.3097
ENSMUSP00000027534	ENSMUSG00000026309	Ilkap	1	91.3758	91.3988	91.3873
ENSMUSP00000027554	ENSMUSG00000026317	Cln8	8	14.8813	14.9017	14.8915
ENSMUSP00000027581	ENSMUSG00000026343	Gpr39	1	125.677	125.874	125.775
ENSMUSP00000027592	ENSMUSG00000026353	Ubxn4	1	128.244	128.279	128.262
ENSMUSP00000027601	ENSMUSG00000026355	Mcm6	1	128.332	128.36	128.346
ENSMUSP00000027602	ENSMUSG00000026356	Dars	1	128.364	128.417	128.391
ENSMUSP00000027612	ENSMUSG00000070594	Gm4788	1	139.698	139.781	139.739
ENSMUSP00000027615	ENSMUSG00000026368	F13b	1	139.502	139.524	139.513
ENSMUSP00000027623	ENSMUSG00000026374	Tsn	1	118.299	118.311	118.305
ENSMUSP00000027626	ENSMUSG00000026377	Nifk	1	118.322	118.334	118.328
ENSMUSP00000027632	ENSMUSG00000026383	Epb41l5	1	119.545	119.649	119.597
ENSMUSP00000027634	ENSMUSG00000026385	Dbi	1	120.113	120.121	120.117
ENSMUSP00000027642	ENSMUSG00000026393	Nek7	1	138.485	138.62	138.552
ENSMUSP00000027657	ENSMUSG00000026405	C4bp	1	130.635	130.662	130.648
ENSMUSP00000027675	ENSMUSG00000026417	Pigr	1	130.827	130.852	130.839
ENSMUSP00000027684	ENSMUSG00000026426	Arl8a	1	135.147	135.156	135.152
ENSMUSP00000027697	ENSMUSG00000026437	Cdk18	1	132.114	132.14	132.127
ENSMUSP00000027700	ENSMUSG00000026439	Rbbp5	1	132.477	132.506	132.492
ENSMUSP00000027726	ENSMUSG00000026456	Cyb5r1	1	134.406	134.412	134.409
ENSMUSP00000027736	ENSMUSG00000026464	Zc3h11a	1	133.62	133.661	133.641
ENSMUSP00000027743	ENSMUSG00000026470	Stx6	1	155.159	155.204	155.181
ENSMUSP00000027752	ENSMUSG00000026478	Lamc1	1	153.219	153.333	153.276
ENSMUSP00000027754	ENSMUSG00000026480	Ncf2	1	152.808	152.837	152.822
ENSMUSP00000027760	ENSMUSG00000026482	Rgl1	1	152.517	152.766	152.642
ENSMUSP00000027766	ENSMUSG00000026489	Coq8a	1	180.165	180.2	180.182
ENSMUSP00000027768	ENSMUSG00000026491	Ahctf1	1	179.745	179.804	179.774
ENSMUSP00000027769	ENSMUSG00000026492	Tfb2m	1	179.528	179.546	179.537
ENSMUSP00000027777	ENSMUSG00000026496	Parp1	1	180.569	180.601	180.585
ENSMUSP00000027780	ENSMUSG00000026499	Acbd3	1	180.726	180.754	180.74
ENSMUSP00000027781	ENSMUSG00000026500	Cox20	1	178.319	178.323	178.321
ENSMUSP00000027792	ENSMUSG00000026511	Srp9	1	182.125	182.132	182.129
ENSMUSP00000027797	ENSMUSG00000026516	Nvl	1	181.093	181.144	181.119
ENSMUSP00000027800	ENSMUSG00000026519	Tmem63a	1	180.942	180.975	180.959
ENSMUSP00000027810	ENSMUSG00000026526	Fh1	1	175.6	175.626	175.613
ENSMUSP00000027817	ENSMUSG00000026532	Spta1	1	174.173	174.248	174.211
ENSMUSP00000027824	ENSMUSG00000026542	Apcs	1	172.894	172.895	172.895
ENSMUSP00000027826	ENSMUSG00000026544	Dusp23	1	172.631	172.633	172.632
ENSMUSP00000027839	ENSMUSG00000026558	Uck2	1	167.226	167.285	167.256
ENSMUSP00000027853	ENSMUSG00000026568	Mpc2	1	165.461	165.481	165.471
ENSMUSP00000027856	ENSMUSG00000026571	Dcaf6	1	165.33	165.46	165.395
ENSMUSP00000027861	ENSMUSG00000026574	Dpt	1	164.797	164.824	164.81
ENSMUSP00000027863	ENSMUSG00000026576	Atp1b1	1	164.437	164.458	164.448
ENSMUSP00000027877	ENSMUSG00000026585	Kifap3	1	163.78	163.917	163.848
ENSMUSP00000027897	ENSMUSG00000026603	Smyd2	1	189.88	189.922	189.901
ENSMUSP00000027916	ENSMUSG00000026617	Bpnt1	1	185.332	185.358	185.345
ENSMUSP00000027921	ENSMUSG00000026618	Iars2	1	185.285	185.329	185.307
ENSMUSP00000027929	ENSMUSG00000026620	Mark1	1	184.896	185	184.948
ENSMUSP00000027947	ENSMUSG00000026634	Angel2	1	190.925	190.947	190.936
ENSMUSP00000027961	ENSMUSG00000051396	Hspa14	2	3.48885	3.51281	3.50083
ENSMUSP00000027970	ENSMUSG00000026659	Dusp12	1	170.873	170.886	170.88
ENSMUSP00000027975	ENSMUSG00000026664	Phyh	2	4.91902	4.93873	4.92887
ENSMUSP00000027986	ENSMUSG00000026672	Optn	2	5.02064	5.06405	5.04235
ENSMUSP00000027989	ENSMUSG00000026675	Hsd17b7	1	169.95	169.969	169.959
ENSMUSP00000028004	ENSMUSG00000026687	Aldh9a1	1	167.35	167.369	167.359
ENSMUSP00000028005	ENSMUSG00000026688	Mgst3	1	167.372	167.394	167.383
ENSMUSP00000028010	ENSMUSG00000026691	Fmo3	1	162.954	162.985	162.969
ENSMUSP00000028014	ENSMUSG00000026692	Fmo4	1	162.794	162.814	162.804
ENSMUSP00000028016	ENSMUSG00000040225	Prrc2c	1	162.671	162.741	162.706
ENSMUSP00000028017	ENSMUSG00000026694	Mettl13	1	162.532	162.549	162.54
ENSMUSP00000028034	ENSMUSG00000026707	Nsun6	2	14.9951	15.0549	15.025
ENSMUSP00000028045	ENSMUSG00000026712	Mrc1	2	14.2294	14.3321	14.2807
ENSMUSP00000028049	ENSMUSG00000026721	Rabgap1l	1	160.219	160.793	160.506
ENSMUSP00000028052	ENSMUSG00000026721	Rabgap1l	1	160.219	160.793	160.506
ENSMUSP00000028059	ENSMUSG00000026727	Rsu1	2	13.077	13.2714	13.1742
ENSMUSP00000028062	ENSMUSG00000026728	Vim	2	13.5739	13.5828	13.5784
ENSMUSP00000028071	ENSMUSG00000026739	Bmi1	2	18.677	18.6866	18.6818
ENSMUSP00000028083	ENSMUSG00000026750	Psmb7	2	38.588	38.6441	38.6161
ENSMUSP00000028087	ENSMUSG00000026753	Ppp6c	2	39.1944	39.2265	39.2104
ENSMUSP00000028105	ENSMUSG00000026767	Mindy3	2	12.3473	12.4195	12.3834
ENSMUSP00000028106	ENSMUSG00000026768	Itga8	2	12.1066	12.3019	12.2043
ENSMUSP00000028117	ENSMUSG00000026775	Yme1l1	2	23.1564	23.1993	23.1778
ENSMUSP00000028121	ENSMUSG00000026781	Acbd5	2	23.0682	23.1145	23.0913
ENSMUSP00000028135	ENSMUSG00000026796	Fam129b	2	32.8761	32.9253	32.9007
ENSMUSP00000028137	ENSMUSG00000026798	Coq4	2	29.7875	29.7979	29.7927
ENSMUSP00000028148	ENSMUSG00000009566	Fpgs	2	32.6826	32.7041	32.6934
ENSMUSP00000028155	ENSMUSG00000026812	Tsc1	2	28.6412	28.6912	28.6662
ENSMUSP00000028157	ENSMUSG00000026816	Gtf3c5	2	28.5663	28.5838	28.575
ENSMUSP00000028162	ENSMUSG00000026820	Ptges2	2	32.3959	32.4027	32.3993
ENSMUSP00000028199	ENSMUSG00000026848	Tor1b	2	30.953	30.959	30.956
ENSMUSP00000028200	ENSMUSG00000026849	Tor1a	2	30.9606	30.9679	30.9643
ENSMUSP00000028205	ENSMUSG00000026851	BC005624	2	30.9728	30.9822	30.9775
ENSMUSP00000028222	ENSMUSG00000026864	Hspa5	2	34.772	34.7765	34.7743
ENSMUSP00000028223	ENSMUSG00000026866	Kynu	2	43.5553	43.6827	43.619
ENSMUSP00000028225	ENSMUSG00000026869	Psmd5	2	34.8521	34.8709	34.8615
ENSMUSP00000028233	ENSMUSG00000026874	Hc	2	34.9833	35.0614	35.0224
ENSMUSP00000028238	ENSMUSG00000026878	Rab14	2	35.1802	35.2011	35.1907
ENSMUSP00000028239	ENSMUSG00000026879	Gsn	2	35.2797	35.3079	35.2938
ENSMUSP00000028241	ENSMUSG00000026880	Stom	2	35.314	35.337	35.3255
ENSMUSP00000028250	ENSMUSG00000026887	Mrrf	2	36.1364	36.1906	36.1635
ENSMUSP00000028252	ENSMUSG00000026888	Grb14	2	64.9125	65.025	64.9687
ENSMUSP00000028257	ENSMUSG00000026893	Gca	2	62.6643	62.6941	62.6792
ENSMUSP00000028259	ENSMUSG00000026896	Ifih1	2	62.5958	62.6463	62.621
ENSMUSP00000028278	ENSMUSG00000026914	Psmd14	2	61.7117	61.8004	61.756
ENSMUSP00000028280	ENSMUSG00000026837	Col5a1	2	27.8864	28.0395	27.963
ENSMUSP00000028282	ENSMUSG00000026918	Brd3	2	27.4456	27.5077	27.4766
ENSMUSP00000028286	ENSMUSG00000026922	Agpat2	2	26.5931	26.6044	26.5987
ENSMUSP00000028295	ENSMUSG00000075467	Dnlz	2	26.3481	26.3521	26.3501
ENSMUSP00000028308	ENSMUSG00000026939	Tmem141	2	25.6201	25.622	25.621
ENSMUSP00000028320	ENSMUSG00000026950	Neb	2	52.1366	52.3388	52.2377
ENSMUSP00000028332	ENSMUSG00000026958	Dpp7	2	25.3523	25.3564	25.3543
ENSMUSP00000028341	ENSMUSG00000026965	Anapc2	2	25.2725	25.2859	25.2792
ENSMUSP00000028347	ENSMUSG00000026970	Rbms1	2	60.7502	60.9632	60.8567
ENSMUSP00000028351	ENSMUSG00000026975	Dph7	2	24.9624	24.9722	24.9673
ENSMUSP00000028368	ENSMUSG00000026988	Wdsub1	2	59.8524	59.8826	59.8675
ENSMUSP00000028386	ENSMUSG00000027002	Nckap1	2	80.5005	80.5814	80.5409
ENSMUSP00000028392	ENSMUSG00000027006	Dnajc10	2	80.3155	80.354	80.3348
ENSMUSP00000028426	ENSMUSG00000027035	Cers6	2	68.8614	69.1143	68.9879
ENSMUSP00000028467	ENSMUSG00000027073	Prg2	2	84.9805	84.9836	84.982
ENSMUSP00000028470	ENSMUSG00000027076	Timm10	2	84.827	84.8302	84.8286
ENSMUSP00000028475	ENSMUSG00000027079	Clp1	2	84.7221	84.7274	84.7247
ENSMUSP00000028494	ENSMUSG00000027088	Phospho2	2	69.7896	69.8	69.7948
ENSMUSP00000028499	ENSMUSG00000027087	Itgav	2	83.7244	83.8069	83.7657
ENSMUSP00000028511	ENSMUSG00000027099	Mtx2	2	74.8258	74.8784	74.8521
ENSMUSP00000028517	ENSMUSG00000027108	Ola1	2	73.0928	73.2189	73.1559
ENSMUSP00000028551	ENSMUSG00000027131	Emc4	2	112.363	112.368	112.366
ENSMUSP00000028553	ENSMUSG00000027133	Nop10	2	112.262	112.263	112.263
ENSMUSP00000028583	ENSMUSG00000027162	Lin7c	2	109.891	109.901	109.896
ENSMUSP00000028584	ENSMUSG00000027163	Commd9	2	101.886	101.902	101.894
ENSMUSP00000028592	ENSMUSG00000027170	Eif3m	2	105	105.017	105.008
ENSMUSP00000028595	ENSMUSG00000027173	Depdc7	2	104.722	104.743	104.732
ENSMUSP00000028599	ENSMUSG00000027176	Cstf3	2	104.591	104.665	104.628
ENSMUSP00000028603	ENSMUSG00000027180	Fbxo3	2	104.028	104.063	104.045
ENSMUSP00000028607	ENSMUSG00000027184	Caprin1	2	103.763	103.798	103.78
ENSMUSP00000028608	ENSMUSG00000027185	Nat10	2	103.721	103.761	103.741
ENSMUSP00000028610	ENSMUSG00000027187	Cat	2	103.454	103.485	103.47
ENSMUSP00000028617	ENSMUSG00000027193	Api5	2	94.4117	94.4381	94.4249
ENSMUSP00000028619	ENSMUSG00000027195	Hsd17b12	2	94.0327	94.158	94.0953
ENSMUSP00000028623	ENSMUSG00000027198	Ext2	2	93.661	93.8226	93.7418
ENSMUSP00000028624	ENSMUSG00000027199	Gatm	2	122.594	122.611	122.603
ENSMUSP00000028633	ENSMUSG00000027204	Fbn1	2	125.301	125.508	125.404
ENSMUSP00000028650	ENSMUSG00000027222	Pex16	2	92.3747	92.3812	92.3779
ENSMUSP00000028681	ENSMUSG00000027249	F2	2	91.6253	91.6364	91.6309
ENSMUSP00000028683	ENSMUSG00000027248	Pdia3	2	121.414	121.439	121.426
ENSMUSP00000028702	ENSMUSG00000027259	Adal	2	121.14	121.157	121.149
ENSMUSP00000028704	ENSMUSG00000027261	Hao1	2	134.497	134.554	134.526
ENSMUSP00000028728	ENSMUSG00000027272	Ubr1	2	120.86	120.971	120.915
ENSMUSP00000028755	ENSMUSG00000027293	Ehd4	2	120.089	120.155	120.122
ENSMUSP00000028767	ENSMUSG00000027304	Rtf1	2	119.675	119.735	119.705
ENSMUSP00000028769	ENSMUSG00000027303	Ptpra	2	130.45	130.554	130.502
ENSMUSP00000028781	ENSMUSG00000027312	Atrn	2	130.906	131.03	130.968
ENSMUSP00000028794	ENSMUSG00000027322	Siglec1	2	131.069	131.087	131.078
ENSMUSP00000028807	ENSMUSG00000027332	Ivd	2	118.862	118.883	118.872
ENSMUSP00000028815	ENSMUSG00000027340	Slc23a2	2	132.052	132.145	132.099
ENSMUSP00000028817	ENSMUSG00000027342	Pcna	2	132.249	132.253	132.251
ENSMUSP00000028825	ENSMUSG00000027349	Fam98b	2	117.25	117.272	117.261
ENSMUSP00000028835	ENSMUSG00000027357	Crls1	2	132.847	132.867	132.857
ENSMUSP00000028843	ENSMUSG00000027365	Trpm7	2	126.792	126.876	126.834
ENSMUSP00000028844	ENSMUSG00000027366	Sppl2a	2	126.89	126.933	126.912
ENSMUSP00000028848	ENSMUSG00000027371	Fahd2a	2	127.436	127.445	127.44
ENSMUSP00000028852	ENSMUSG00000027374	Mrps5	2	127.587	127.607	127.597
ENSMUSP00000028892	ENSMUSG00000027406	Idh3b	2	130.279	130.285	130.282
ENSMUSP00000028900	ENSMUSG00000027411	Vps16	2	130.424	130.444	130.434
ENSMUSP00000028915	ENSMUSG00000027428	Rbbp9	2	144.542	144.551	144.547
ENSMUSP00000028916	ENSMUSG00000027429	Sec23b	2	144.556	144.591	144.573
ENSMUSP00000028917	ENSMUSG00000027430	Dtd1	2	144.6	144.769	144.684
ENSMUSP00000028921	ENSMUSG00000027433	Xrn2	2	147.013	147.078	147.045
ENSMUSP00000028928	ENSMUSG00000027439	Gzf1	2	148.681	148.693	148.687
ENSMUSP00000028938	ENSMUSG00000027447	Cst3	2	148.872	148.876	148.874
ENSMUSP00000028963	ENSMUSG00000027465	Tbc1d20	2	152.294	152.314	152.304
ENSMUSP00000028972	ENSMUSG00000027472	Pdrg1	2	153.009	153.015	153.012
ENSMUSP00000028977	ENSMUSG00000027475	Kif3b	2	153.291	153.333	153.312
ENSMUSP00000028981	ENSMUSG00000027479	Mapre1	2	153.741	153.773	153.757
ENSMUSP00000028995	ENSMUSG00000027495	Fam210b	2	172.346	172.356	172.351
ENSMUSP00000029005	ENSMUSG00000027502	Rtfdc1	2	172.441	172.47	172.455
ENSMUSP00000029013	ENSMUSG00000027509	Rae1	2	173	173.016	173.008
ENSMUSP00000029017	ENSMUSG00000027513	Pck1	2	173.153	173.159	173.156
ENSMUSP00000029018	ENSMUSG00000027514	Zbp1	2	173.207	173.219	173.213
ENSMUSP00000029024	ENSMUSG00000027519	Rab22a	2	173.66	173.707	173.684
ENSMUSP00000029041	ENSMUSG00000062515	Fabp4	3	10.2043	10.2086	10.2065
ENSMUSP00000029046	ENSMUSG00000027533	Fabp5	3	10.0125	10.0166	10.0146
ENSMUSP00000029053	ENSMUSG00000027540	Ptpn1	2	167.932	167.979	167.956
ENSMUSP00000029076	ENSMUSG00000027559	Car3	3	14.8635	14.8724	14.8679
ENSMUSP00000029078	ENSMUSG00000027562	Car2	3	14.8864	14.9008	14.8936
ENSMUSP00000029082	ENSMUSG00000027566	Psma7	2	180.036	180.042	180.039
ENSMUSP00000029087	ENSMUSG00000049401	Ogfr	2	180.589	180.596	180.593
ENSMUSP00000029090	ENSMUSG00000027573	Gid8	2	180.71	180.719	180.714
ENSMUSP00000029105	ENSMUSG00000027582	Zgpat	2	181.365	181.384	181.374
ENSMUSP00000029116	ENSMUSG00000027589	Pcmtd2	2	181.838	181.857	181.848
ENSMUSP00000029125	ENSMUSG00000027599	Armc1	3	19.1321	19.1631	19.1476
ENSMUSP00000029128	ENSMUSG00000027602	Map1lc3a	2	155.276	155.278	155.277
ENSMUSP00000029135	ENSMUSG00000027605	Acss2	2	155.518	155.586	155.552
ENSMUSP00000029142	ENSMUSG00000027613	Eif6	2	155.82	155.827	155.823
ENSMUSP00000029147	ENSMUSG00000027618	Nfs1	2	156.124	156.144	156.134
ENSMUSP00000029165	ENSMUSG00000027637	1110008F13Rik	2	156.863	156.874	156.868
ENSMUSP00000029178	ENSMUSG00000027649	Ctnnbl1	2	157.737	157.892	157.815
ENSMUSP00000029214	ENSMUSG00000027671	Actl6a	3	32.7085	32.727	32.7178
ENSMUSP00000029240	ENSMUSG00000027690	Slc2a2	3	28.6979	28.7284	28.7131
ENSMUSP00000029256	ENSMUSG00000027706	Sec62	3	30.7929	30.8213	30.8071
ENSMUSP00000029257	ENSMUSG00000037400	Atp11b	3	35.7541	35.8563	35.8052
ENSMUSP00000029259	ENSMUSG00000027709	Mccc1	3	35.9593	36.0007	35.98
ENSMUSP00000029266	ENSMUSG00000027712	Anxa5	3	36.4489	36.4758	36.4624
ENSMUSP00000029269	ENSMUSG00000027714	Exosc9	3	36.5526	36.5657	36.5592
ENSMUSP00000029277	ENSMUSG00000027722	Spata5	3	37.4199	37.5791	37.4995
ENSMUSP00000029303	ENSMUSG00000063273	Naa15	3	51.416	51.476	51.446
ENSMUSP00000029316	ENSMUSG00000027752	Exosc8	3	54.7287	54.7354	54.732
ENSMUSP00000029325	ENSMUSG00000027761	Aadac	3	60.0318	60.0402	60.036
ENSMUSP00000029336	ENSMUSG00000027770	Dhx36	3	62.47	62.507	62.4885
ENSMUSP00000029344	ENSMUSG00000027775	Mfsd1	3	67.5828	67.6042	67.5935
ENSMUSP00000029353	ENSMUSG00000027782	Kpna4	3	69.0671	69.1271	69.0971
ENSMUSP00000029355	ENSMUSG00000027784	Ppm1l	3	69.3169	69.5608	69.4388
ENSMUSP00000029358	ENSMUSG00000027787	Nmd3	3	69.722	69.749	69.7355
ENSMUSP00000029367	ENSMUSG00000027792	Bche	3	73.6358	73.7084	73.6721
ENSMUSP00000029382	ENSMUSG00000027804	Ppid	3	79.5913	79.6037	79.5975
ENSMUSP00000029386	ENSMUSG00000027809	Etfdh	3	79.6038	79.6289	79.6163
ENSMUSP00000029387	ENSMUSG00000027810	Eif2a	3	58.5258	58.5575	58.5417
ENSMUSP00000029400	ENSMUSG00000027820	Mme	3	63.2959	63.3822	63.3391
ENSMUSP00000029405	ENSMUSG00000027823	Gmps	3	63.9761	64.0226	63.9993
ENSMUSP00000029414	ENSMUSG00000027828	Ssr3	3	65.3797	65.3926	65.3861
ENSMUSP00000029416	ENSMUSG00000027829	Ccnl1	3	65.9462	65.9582	65.9522
ENSMUSP00000029444	ENSMUSG00000033014	Trim33	3	103.279	103.359	103.319
ENSMUSP00000029445	ENSMUSG00000027852	Nras	3	103.058	103.068	103.063
ENSMUSP00000029446	ENSMUSG00000068823	Csde1	3	103.021	103.058	103.039
ENSMUSP00000029447	ENSMUSG00000027854	Sike1	3	102.996	103.004	103
ENSMUSP00000029464	ENSMUSG00000027870	Hao2	3	98.8746	98.8932	98.8839
ENSMUSP00000029476	ENSMUSG00000027879	Sec22b	3	97.9012	97.9233	97.9122
ENSMUSP00000029477	ENSMUSG00000040322	Slc25a24	3	109.123	109.168	109.146
ENSMUSP00000029480	ENSMUSG00000027881	Prpf38b	3	108.903	108.912	108.907
ENSMUSP00000029489	ENSMUSG00000027890	Gstm4	3	108.04	108.045	108.043
ENSMUSP00000029490	ENSMUSG00000027893	Ahcyl1	3	107.663	107.697	107.68
ENSMUSP00000029508	ENSMUSG00000027901	Dennd2d	3	106.482	106.503	106.493
ENSMUSP00000029515	ENSMUSG00000027907	S100a11	3	93.5205	93.5263	93.5234
ENSMUSP00000029540	ENSMUSG00000027931	Npr1	3	90.4506	90.4659	90.4582
ENSMUSP00000029542	ENSMUSG00000027933	Ints3	3	90.3914	90.4336	90.4125
ENSMUSP00000029545	ENSMUSG00000027936	Crtc2	3	90.2542	90.2641	90.2591
ENSMUSP00000029549	ENSMUSG00000027940	Tpm3	3	90.0726	90.1009	90.0868
ENSMUSP00000029553	ENSMUSG00000042520	Ubap2l	3	89.9996	90.0525	90.026
ENSMUSP00000029564	ENSMUSG00000027952	Pmvk	3	89.4591	89.469	89.4641
ENSMUSP00000029569	ENSMUSG00000027957	Slc35a3	3	116.669	116.713	116.691
ENSMUSP00000029574	ENSMUSG00000027962	Vcam1	3	116.11	116.13	116.12
ENSMUSP00000029575	ENSMUSG00000027963	Extl2	3	116.007	116.029	116.018
ENSMUSP00000029588	ENSMUSG00000027968	Larp7	3	127.537	127.553	127.545
ENSMUSP00000029610	ENSMUSG00000027984	Hadh	3	131.233	131.272	131.253
ENSMUSP00000029626	ENSMUSG00000027997	Casp6	3	129.901	129.914	129.908
ENSMUSP00000029632	ENSMUSG00000028003	Lrat	3	82.8926	82.904	82.8983
ENSMUSP00000029635	ENSMUSG00000028005	Gucy1b3	3	82.032	82.0747	82.0534
ENSMUSP00000029639	ENSMUSG00000028007	Snx7	3	117.781	117.869	117.825
ENSMUSP00000029644	ENSMUSG00000028013	Ppa2	3	133.31	133.378	133.344
ENSMUSP00000029645	ENSMUSG00000028011	Tdo2	3	81.9571	81.9758	81.9664
ENSMUSP00000029649	ENSMUSG00000028015	Ctso	3	81.9326	81.9567	81.9447
ENSMUSP00000029650	ENSMUSG00000028016	Ints12	3	133.092	133.111	133.101
ENSMUSP00000029658	ENSMUSG00000028024	Enpep	3	129.269	129.333	129.301
ENSMUSP00000029663	ENSMUSG00000028029	Aimp1	3	132.66	132.684	132.672
ENSMUSP00000029666	ENSMUSG00000028032	Papss1	3	131.565	131.644	131.604
ENSMUSP00000029684	ENSMUSG00000028049	Scamp3	3	89.1775	89.1828	89.1801
ENSMUSP00000029696	ENSMUSG00000028060	2810403A07Rik	3	88.6858	88.7129	88.6994
ENSMUSP00000029698	ENSMUSG00000028062	Lamtor2	3	88.5498	88.5531	88.5514
ENSMUSP00000029699	ENSMUSG00000028063	Lmna	3	88.4811	88.51	88.4956
ENSMUSP00000029708	ENSMUSG00000028070	Naxe	3	88.0565	88.0585	88.0575
ENSMUSP00000029730	ENSMUSG00000028089	Chd1l	3	97.5607	97.6102	97.5855
ENSMUSP00000029738	ENSMUSG00000028096	Gpr89	3	96.8683	96.9053	96.8868
ENSMUSP00000029752	ENSMUSG00000028107	Tars2	3	95.74	95.755	95.7475
ENSMUSP00000029766	ENSMUSG00000028121	Bcar3	3	122.42	122.53	122.475
ENSMUSP00000029769	ENSMUSG00000028124	Gclm	3	122.246	122.27	122.258
ENSMUSP00000029770	ENSMUSG00000028127	Abcd3	3	121.759	121.815	121.787
ENSMUSP00000029773	ENSMUSG00000053931	Cnn3	3	121.427	121.458	121.442
ENSMUSP00000029780	ENSMUSG00000028134	Ptbp2	3	119.719	119.783	119.751
ENSMUSP00000029783	ENSMUSG00000028136	Snx27	3	94.4975	94.5827	94.5401
ENSMUSP00000029786	ENSMUSG00000028140	Mrpl9	3	94.4433	94.4511	94.4472
ENSMUSP00000029803	ENSMUSG00000028156	Eif4e	3	138.526	138.558	138.542
ENSMUSP00000029804	ENSMUSG00000005813	Metap1	3	138.459	138.489	138.474
ENSMUSP00000029812	ENSMUSG00000028163	Nfkb1	3	135.585	135.692	135.638
ENSMUSP00000029814	ENSMUSG00000028164	Manba	3	135.486	135.571	135.529
ENSMUSP00000029815	ENSMUSG00000028165	Cisd2	3	135.406	135.424	135.415
ENSMUSP00000029837	ENSMUSG00000028186	Uox	3	146.597	146.632	146.615
ENSMUSP00000029842	ENSMUSG00000028191	Bcl10	3	145.924	145.934	145.929
ENSMUSP00000029845	ENSMUSG00000028194	Ddah1	3	145.759	145.894	145.826
ENSMUSP00000029848	ENSMUSG00000028197	Col24a1	3	145.292	145.552	145.422
ENSMUSP00000029850	ENSMUSG00000028199	Cryz	3	154.597	154.623	154.61
ENSMUSP00000029877	ENSMUSG00000028223	Decr1	4	15.9172	15.9455	15.9314
ENSMUSP00000029879	ENSMUSG00000028224	Nbn	4	15.9579	15.9926	15.9753
ENSMUSP00000029885	ENSMUSG00000028228	Cpne3	4	19.5193	19.5701	19.5447
ENSMUSP00000029888	ENSMUSG00000028229	Rmdn1	4	19.5752	19.6069	19.591
ENSMUSP00000029891	ENSMUSG00000028232	Tmem68	4	3.54904	3.57485	3.56195
[truncated: 4,918 more rows]

## Sheet: Founder protein abundance
mouse.id	ENSMUSP00000000001	ENSMUSP00000000049	ENSMUSP00000000090	ENSMUSP00000000129	ENSMUSP00000000137	ENSMUSP00000000153	ENSMUSP00000000175	ENSMUSP00000000254	ENSMUSP00000000266	ENSMUSP00000000287	ENSMUSP00000000299	ENSMUSP00000000305	ENSMUSP00000000312	ENSMUSP00000000348	ENSMUSP00000000349	ENSMUSP00000000365	ENSMUSP00000000384	ENSMUSP00000000388	ENSMUSP00000000430	ENSMUSP00000000449	ENSMUSP00000000466	ENSMUSP00000000505	ENSMUSP00000000594	ENSMUSP00000000608	ENSMUSP00000000619	ENSMUSP00000000687	ENSMUSP00000000724	ENSMUSP00000000727	ENSMUSP00000000755	ENSMUSP00000000756	ENSMUSP00000000759	ENSMUSP00000000769	ENSMUSP00000000776	ENSMUSP00000000804	ENSMUSP00000000828	ENSMUSP00000000896	ENSMUSP00000000939	ENSMUSP00000000958	ENSMUSP00000000985	ENSMUSP00000001002	ENSMUSP00000001027	ENSMUSP00000001036	ENSMUSP00000001042	ENSMUSP00000001046	ENSMUSP00000001051	ENSMUSP00000001055	ENSMUSP00000001059	ENSMUSP00000001079	ENSMUSP00000001115
[truncated: 32 more rows]
[truncated: 5,000 more columns]

[truncated: 1 more sheets: Founder protein annotation]
