# Supplementary material for: Regulation of protein abundance in genetically diverse mouse populations
Source: Cell Genom. 2021 Aug 31;1(1):100003. doi: 10.1016/j.xgen.2021.100003 (PMC9536773; doi:10.1016/j.xgen.2021.100003)
Supplement: Table S3. Heritability and sex effect summaries for proteins quantified across the CC, DO, and founder strains, related to Figure 1 [file mmc4.csv]

protein.id	gene.id	chr	cc_lmm_pval	cc_lmm_qval	cc_lmm_effect	cc_lmm_se	cc_t_pval	cc_t_qval	cc_effect_size	cc_h2	do_lmm_pval	do_lmm_qval	do_lmm_effect	do_lmm_se	do_t_pval	do_t_qval	do_effect_size	do_h2	founder_lmm_pval	founder_lmm_qval	founder_lmm_effect	founder_lmm_se	founder_t_pval	founder_t_qval	founder_effect_size	founder_h2
ENSMUSP00000000001	ENSMUSG00000000001	3	0.0053886247731828	0.0135322760281111	-0.0894829698034791	0.031896338839913	0.0172280239611082	0.0517464594755939	0.0488234755022794	0.226414096164063	0.14524228128437	0.19855273353528	-0.079541311659652	0.0550589566131539	0.148183881312893	0.206125031853055	0.0115890302616274	0.116327930214722	0.783366362671298	0.874904657073623	-0.022399603148882	0.0847375687587809	0.553026720364925	0.824293051803106	0.00928292414447907	0.171077548357017
ENSMUSP00000000049	ENSMUSG00000000049	11	0.0509548883477761	0.0934929368389155	0.0658800302473342	0.0337680665318878	0.256081051834924	0.404658063778199	0.0110964974080333	0.590002742133521	0.0244402079695665	0.0404637218347388	0.13625113457652	0.0607901626203933	0.0329223234213402	0.0548976690919505	0.024551146019798	0.24641941195275	0.962357778324103	0.979234563223862	0.00735875490668861	0.161032953270215	0.966608059412065	0.988244261156984	5.95277712183151e-05	0.0947043886530035
ENSMUSP00000000090	ENSMUSG00000000088	9	0.0851079027400039	0.143635432677891	-0.102852726652774	0.0598731342674787	0.158253190204153	0.282215421565539	0.0173856973027274	0.273208748301099	0.0246190460584649	0.0407198297362299	-0.0620986251925565	0.0277411770799573	0.0267377861901838	0.0455880606301289	0.0259616568692865	0.0448376986327897	0.130334178317262	0.301750529658998	-0.0744234053782201	0.0499040191894577	0.408755125234613	0.74116130147045	0.0228743865857552	0.554060388455311
ENSMUSP00000000129	ENSMUSG00000000127	17	0.00564205233603697	0.014044185932032	-0.0533251434908349	0.0191139126455135	0.0163184971316837	0.04954584345743	0.0495859878443763	0.200225528914748	0.0629407619671124	0.0944881904002166	-0.0587147387244947	0.0317738182884589	0.0670453053801288	0.102637445480928	0.0187195568211385	0.155482763179687	0.424311856616579	0.613126137074885	-0.0524903302901882	0.0675145758115767	0.549368586263038	0.822264570194482	0.0120755503053839	0.271708827012965
ENSMUSP00000000137	ENSMUSG00000020152	11	0.483272836873677	0.59087927069555	-0.0081714159783827	0.01174534410319	0.663155391521156	0.787583918861079	0.00165741728157076	0.499752634959895	0.918635754411551	0.935416389418163	-0.00163179753602095	0.0161429807446999	0.928340097120417	0.943020173957412	5.43480086137027e-05	0.14345603224656	0.600037572713963	0.751763694642725	-0.016737098689851	0.0328959675033204	0.684949438258024	0.889053629999997	0.00556387062260333	0.237388958185512
ENSMUSP00000000153	ENSMUSG00000000149	5	2.51940507978093e-09	3.75590257288394e-08	0.145633027139918	0.0227865527068873	1.93477870895246e-05	0.000177020533828517	0.149096566185828	0.604523151386092	0.261565378696515	0.331689881426583	0.0170849489408333	0.0153535533439394	0.264529011259886	0.338433833581353	0.00654335728714295	0.259756329144859	0.645469924880902	0.784597474780327	0.0107965900609431	0.0241971218252661	0.796522649774872	0.929231514799947	0.00225109437384441	0.518910631830303
ENSMUSP00000000260	ENSMUSG00000000253	13	0.00199332658088689	0.00570072953170764	-0.135212144888663	0.0431678257840624	0.133863807533677	0.248771504541808	0.0211760763893206	0.780940682295472	NA	NA	NA	NA	NA	NA	NA	NA	NA	NA	NA	NA	NA	NA	NA	NA
ENSMUSP00000000266	ENSMUSG00000026535	1	0.259450068252676	0.359507045246981	-0.125331842212197	0.111803700169194	0.67962252376804	0.796976697701421	0.00158251993531044	0.747440214260592	0.0445214330054689	0.0693686915273475	-0.332179707832227	0.166371560299992	0.137254507281771	0.192590316541615	0.00965860684935294	0.636373113944505	0.180148753127138	0.37089659814419	-0.340239182555461	0.259668640027342	0.427359297726488	0.754520391342975	0.0260385716869191	0.614063982323317
ENSMUSP00000000287	ENSMUSG00000000278	11	0.000201639869638688	0.000771383136636917	-0.11151812468732	0.0293680674526167	0.122357100942142	0.233253946215559	0.0206902876478231	0.809397811710413	0.45269397350239	0.525726730591188	-0.0472724033056798	0.0635711667538901	0.596101809999525	0.66656278323057	0.00194962646175456	0.269909236348165	0.628724259584419	0.77296100148908	-0.0439993323835316	0.0938100486108929	0.809950495175199	0.934151933983837	0.0019644922499259	0.601492134007715
ENSMUSP00000000299	ENSMUSG00000000290	10	0.00118360368100969	0.00362438640698371	-0.149521851442951	0.0454615135350515	0.0135042092033204	0.0424997804729301	0.0524103656399022	0.362086009261774	8.78049798720445e-10	4.04538653850369e-09	-0.387956708024244	0.0608538821082139	3.19213879463387e-08	1.39539702979945e-07	0.154790413360169	0.493438363034624	0.000606123133130481	0.010670332976046	-0.485596166820944	0.133054339300227	0.00116165474958519	0.0433077449075084	0.307473433624838	0
ENSMUSP00000000304	ENSMUSG00000000295	10	0.299080017298828	0.402694440723345	-0.0922623351850307	0.0899629676273642	0.533280297490227	0.677633581288362	0.00684462305332634	0.751932967116199	NA	NA	NA	NA	NA	NA	NA	NA	NA	NA	NA	NA	NA	NA	NA	NA
ENSMUSP00000000312	ENSMUSG00000000303	8	5.88042955775076e-06	3.38199324311249e-05	0.183547462739708	0.0390723223983652	0.0179217830640539	0.0532716577478962	0.0481530421067951	0.741965391790397	5.80789413563994e-05	0.000149178392783288	0.458767310768524	0.112896661059737	0.000197413920815063	0.000497778278840225	0.0828891102602271	0.298545003175116	0.688873008574899	0.814532299863648	0.0313355184622529	0.0807289610192143	0.88414347984575	0.960666332281109	0.0007194711386177	0.766929165571413
ENSMUSP00000000335	ENSMUSG00000000326	16	1.02855271770217e-12	4.42538061705024e-11	0.575107165133103	0.0726728228831904	1.95201427479766e-12	9.90283062692128e-11	0.354567789811664	0.475272568177107	NA	NA	NA	NA	NA	NA	NA	NA	NA	NA	NA	NA	NA	NA	NA	NA
ENSMUSP00000000348	ENSMUSG00000000339	3	1.1248511028133e-07	1.0923911138464e-06	0.202216319638006	0.0361414624893572	0.00622994015193282	0.0227449694698385	0.063910093255819	0.755641376419991	4.82872334425347e-06	1.43859271011438e-05	0.238634312682542	0.0511216854376274	8.14793885997986e-05	0.000218081227473348	0.0985632465021574	0.685900133459006	0.000988141518405251	0.0136594287823604	0.169939103742181	0.0488369504597466	0.27961715746353	0.638333426722478	0.0388610776304819	0.852522604125379
ENSMUSP00000000349	ENSMUSG00000000340	3	0.00011073335793138	0.000456498100192554	-0.0814407801180917	0.0205704283724358	0.0196802794222528	0.0574931411742478	0.0468505051234124	0.565176528153338	0.00462475912486534	0.00883933133953434	-0.0885312342069922	0.0312617101408913	0.0884063251345654	0.131199265793761	0.0357372602766753	0.726278876921022	0.10749572606307	0.268233727444642	-0.0838176306894888	0.05269817365771	0.313424417573767	0.669736851957689	0.0339897582896875	0.448931170985777
ENSMUSP00000000365	ENSMUSG00000000355	X	0.101504254933267	0.166552238724681	0.0225467006537383	0.0138081560833415	0.242876269762282	0.389036965561733	0.0118554578353347	0.37981592813028	0.00236252224968019	0.00474969078214394	0.0665240134783391	0.0218458440596101	0.00321307999371271	0.00661141688761204	0.0459724692358453	0.417483379807454	0.318507268232538	0.518100148349013	0.0416039299858302	0.0427403202815126	0.379594002881994	0.72146378569055	0.0258260039088445	0.110043713778726
ENSMUSP00000000384	ENSMUSG00000000374	10	0.212574147349603	0.304099127458459	-0.0515467294813018	0.0416936401983286	0.222312146040274	0.363656069116428	0.0202372641463042	0.380567596404703	0.0016899737535924	0.00347950945298557	-0.0873594642601495	0.0277460680646978	0.00304009178068323	0.00628229750634448	0.0580017691560782	0	0.326240183368171	0.52473846657889	-0.0565109496300283	0.0597131166919081	0.355919679738547	0.704174589683928	0.0428617981252245	0
ENSMUSP00000000388	ENSMUSG00000000378	11	0.0217730536379189	0.0450572963867801	-0.0515558094967052	0.0223984471316956	0.157362672666498	0.281153310950982	0.0211179032971661	0.625152846005478	0.0284557508111475	0.0465407466588724	-0.0919312231280526	0.0422508538701282	0.0489306450031475	0.0776010346922713	0.0392124930128915	0.180991775566747	0.539364366741964	0.707358059977054	-0.141154134929104	0.238501321941327	0.559588239547067	0.828748140037819	0.0143847331153875	0
ENSMUSP00000000430	ENSMUSG00000000420	18	0.0311055006630646	0.0615410924061448	0.0530146998680936	0.0245593176003887	0.0904356115759381	0.186580056902345	0.0247883561285733	0.324519827405286	0.257738979603915	0.327947447166272	-0.0274559476969114	0.0244755459229795	0.387750751378113	0.469378825923433	0.00422752488780487	0.279246271420872	0.946896796448348	0.971477668462743	0.00810293909735308	0.125643556955526	0.949596046115507	0.982896246100624	0.0001356850692108	0.0232219054941838
ENSMUSP00000000449	ENSMUSG00000000439	6	0.486550460300346	0.593955262111036	-0.0126535308860061	0.0183251251638438	0.628342443167007	0.757084709083536	0.00207984171715669	0.400241700797371	0.776524828599187	0.819152325445968	0.00864051255168113	0.0307907717671645	0.784588806821588	0.828884967439703	0.000460300873586394	0.0408119244473282	0.454844954761669	0.64060969021671	0.0312180264171692	0.0429527327557744	0.580653601950905	0.836417688524518	0.010291606193586	0.284200905696772
ENSMUSP00000000466	ENSMUSG00000028494	4	0.178975091550178	0.264790000316392	-0.123939395315492	0.0926660559045245	0.243432295184698	0.389652164508023	0.0119180161743716	0.183796193354464	0.391073964530042	0.466618413365494	-0.108621864294962	0.127865073816882	0.530626891897003	0.607653376204633	0.00428527091259112	0.0298876835940328	0.196739363512694	0.390587917544655	-0.19174315526087	0.151413308640984	0.546187970384684	0.821328672033065	0.0122707296347739	0.650760666767715
ENSMUSP00000000505	ENSMUSG00000029730	5	0.00625293515210136	0.0153789627944953	-0.294065463447219	0.106599145168797	0.0172119871374962	0.0517464594755939	0.0578034216034586	0.201350933341552	0.000972335872476193	0.00208335624518803	-0.251498044664628	0.0758606995793151	0.032029089779464	0.0535273068787128	0.0682682665263196	0.410513403949595	0.00102163216397232	0.0139252905828402	-0.405706463303258	0.115483171553537	0.00373332135626878	0.0804647418568305	0.311454169497887	0.19619330464406
ENSMUSP00000000590	ENSMUSG00000032050	9	0.187531415168922	0.275293015013398	0.0235235595996042	0.0179375776442027	0.33532850916236	0.495019154242285	0.00810535494165754	0.341990609487981	NA	NA	NA	NA	NA	NA	NA	NA	NA	NA	NA	NA	NA	NA	NA	NA
ENSMUSP00000000594	ENSMUSG00000000581	11	0.0423736184828105	0.0796835016448535	0.0710096544043214	0.0349725250681178	0.0824376985172896	0.173451596308694	0.0403990861021754	0.673041813246327	0.627884427808891	0.690202161924864	-0.0216092981100742	0.045291831090589	0.665191031570194	0.728362582457948	0.0018777593199103	0.157569786503662	0.0135068654662506	0.0705733720611592	-0.13683208851913	0.0536720773147143	0.217584124067525	0.577405811348103	0.106691227848967	0.757734399377891
ENSMUSP00000000608	ENSMUSG00000000594	11	1.41629843570587e-08	1.75373347284673e-07	-0.3469587663333	0.0574860948104981	1.98134434656141e-07	3.19932989736923e-06	0.212043305291611	0.474239693120568	4.39054096791535e-07	1.48665656770025e-06	-0.210295649885822	0.0406836488639586	0.000119469240968504	0.000312939817604877	0.0972986625410482	0.606848135429717	0.000125151645801609	0.003898663151329	-0.305342945773069	0.0729649443309886	0.0459721055163665	0.27624011233896	0.127963120800918	0.684450693944011
ENSMUSP00000000687	ENSMUSG00000000673	17	0.610878086492049	0.705649827013245	-0.0117586401280097	0.0232984347539887	0.854595448013459	0.916434406273999	0.000351199246888867	0.781371004796201	0.00129766499383892	0.00271908989855343	-0.100583252931989	0.0311772410621526	0.00518626138047045	0.0102795571587638	0.0586164537413044	0.59980127381685	0.455411594635176	0.641015054734451	0.0790765541799921	0.108939068462301	0.641611343611052	0.869117465192865	0.00731634150272709	0.437236643983005
ENSMUSP00000000727	ENSMUSG00000000711	10	0.866053134625983	0.907713414922515	0.00503957614436012	0.0301367222502105	0.867493014525888	0.924618612848383	0.000245236225260959	0.07339536454177	0.00197764677704448	0.00402632885939181	-0.0543010803049913	0.0175180631388157	0.0023181829534525	0.00490161254577965	0.0486227670315658	0.163596418902341	0.463569752029305	0.647870431559497	0.0279133558202278	0.039165889865258	0.482568101161422	0.790002478478855	0.0166492737787359	0
ENSMUSP00000000756	ENSMUSG00000000740	8	5.33283344380364e-09	7.5019981573139e-08	0.188368039599076	0.0301976373240244	7.76453906836904e-09	1.84557120932772e-07	0.254466587930083	0.0455103398547824	5.04128053486508e-19	5.86266158752844e-18	0.186706812727072	0.0190254917279294	2.01360790901119e-17	2.37859638288625e-16	0.338738179420253	0.324391008958887	0.00174820388577615	0.0190179214514166	0.147497037817382	0.0449955531727257	0.0326053569894831	0.230408962250477	0.143367787102826	0.442955299743874
ENSMUSP00000000759	ENSMUSG00000000743	8	0.0775453071175091	0.133380573396725	0.0644863065665368	0.0366307767480188	0.0801116942981098	0.169373334459171	0.0351779905301615	0	0.0448296655899945	0.0697844667446371	0.0517031568601065	0.0259073973968499	0.0642077655463654	0.0988770270799623	0.0207159577795198	0.313217295986906	0.30763877402326	0.50742747743624	0.0761612755189734	0.0764763233193135	0.44267754814745	0.764624855891051	0.0198486138151455	0.269135250476855
ENSMUSP00000000767	ENSMUSG00000000751	11	0.0775910654774198	0.133400117125822	-0.0384278626204597	0.0218170627374367	0.410690202452427	0.57112237631524	0.00585079547888712	0.740955098449867	NA	NA	NA	NA	NA	NA	NA	NA	NA	NA	NA	NA	NA	NA	NA	NA
ENSMUSP00000000769	ENSMUSG00000000753	11	0.658107715426491	0.744596965255758	-0.0117824917274161	0.02684666688107	0.755908797718796	0.853174166842499	0.000859216312729782	0.375734903325896	0.952635970242715	0.962481968137674	-0.00186285485705194	0.0316945671275578	0.958476427718269	0.967947822272754	1.83747973516724e-05	0.181987852353123	0.551748390918709	0.716379640844567	0.0557745070032707	0.0965220324506038	0.568918437167068	0.832125966468855	0.0110075404395544	4.42768940423483e-12
ENSMUSP00000000776	ENSMUSG00000000759	8	0.544279522553032	0.647874661935827	-0.0204437873373673	0.0340090476178634	0.597448750809647	0.731266944185088	0.00266069602902907	0.252745125242839	0.461209310417512	0.533961002191232	-0.0198764935787816	0.0272408801321926	0.390403668179519	0.471743594029175	0.00359952923573992	0.608030590455445	0.194367855980316	0.387633970556895	-0.103175101149138	0.0810314400072484	0.418326330934068	0.746245229715343	0.0219593682408957	0.446452662394097
ENSMUSP00000000804	ENSMUSG00000000787	X	0.158530997902692	0.239700561330628	0.0186701058792402	0.013299386920452	0.287802820475641	0.441245731527606	0.00991398941832444	0.349477204135272	1.57155349423303e-29	4.79643815321348e-28	0.187576675651656	0.0141030206227289	7.63841257234889e-27	2.26965166521997e-25	0.484793548084245	0.135816238883251	0.00673628828893759	0.045019554582173	0.115714871146673	0.0416016270291971	0.0131813384309843	0.146160275174435	0.190865903783014	0.10657616485225
ENSMUSP00000000828	ENSMUSG00000000811	6	0.00134910087753118	0.00405445966642658	-0.0981780851299559	0.0302156358885598	0.0302890860626984	0.079623049904959	0.0406204195896414	0.482420077496505	1.3481130913278e-16	1.25421004151807e-15	-0.297977902647914	0.0332257858421393	2.29758907245912e-14	2.00222716973343e-13	0.299630959881161	0.0770963605006466	0.000130381301974647	0.00401446357017473	-0.301076651121274	0.0721816878655326	0.0596501231212523	0.314286038496888	0.113265290645644	0.71802364707743
ENSMUSP00000000896	ENSMUSG00000000876	2	0.330695700252767	0.437462237352303	0.090292588988278	0.0934453123690664	0.371321871157065	0.53198020655969	0.0070177484280699	0.121297123113798	0.277174437939013	0.348080726847634	0.0383997533360688	0.0356555283889927	0.407705760123667	0.488623907610898	0.00399970776561787	0.193984156111002	0.0988142916775784	0.255347384676005	0.126133981783138	0.0772479641949924	0.226006648885821	0.585334920235213	0.0484656021366652	0.309856164262176
ENSMUSP00000000925	ENSMUSG00000000902	10	0.000301699291787447	0.00110206973969428	-0.0792288659202432	0.0214957752119047	0.000693697287382995	0.00366984759504249	0.0964079708014818	0.169387168080525	0.000447587343567844	0.0010072847957807	-0.108053536272461	0.0305806571614088	0.000491202201681583	0.00116334770158817	0.07238245562457	1.51575481362853e-11	NA	NA	NA	NA	NA	NA	NA	NA
ENSMUSP00000000939	ENSMUSG00000000915	5	0.255913386791782	0.355330719650844	0.0516224541421259	0.0457075797303351	0.419955223704622	0.579247992006037	0.00571684803988637	0.381284120301137	0.00116645293058368	0.00246791876310757	0.130829585053416	0.040161674588303	0.00221793394918506	0.00469848130881069	0.0651888313819387	0.642751004232179	0.160641611778644	0.34408235914202	0.094702286162105	0.0686484551266415	0.397783026717983	0.735131172367076	0.0240563493271174	0.474805656239796
ENSMUSP00000000940	ENSMUSG00000000916	5	0.549364127100549	0.65244188260474	-0.031582521075843	0.0534734040177838	0.53253754159921	0.677177367712576	0.00588458155133942	0.226763759280092	NA	NA	NA	NA	NA	NA	NA	NA	NA	NA	NA	NA	NA	NA	NA	NA
ENSMUSP00000000958	ENSMUSG00000000934	15	0.67162585592715	0.755787546530834	-0.0206776479667514	0.0494030513376729	0.91143374760334	0.952245531120182	2.76401579992758e-05	0.654919010663878	0.0481008391192109	0.0742936019828435	-0.0725168380984126	0.0368897832112244	0.0470713222057754	0.0751825877996578	0.0201405555959181	0.0606088119817357	0.281905462202892	0.480786837985496	-0.100563894031094	0.0956497972202366	0.324507248678566	0.680902492892019	0.0324036316871591	0.0691624457549602
ENSMUSP00000000985	ENSMUSG00000000959	14	0.379587262905375	0.48733412903319	0.0567859229404684	0.0652462367233467	0.418905640708152	0.578452274128381	0.00764273968400864	0.281000662605778	5.73919717452304e-07	1.92018278482926e-06	0.12431285001612	0.0243134361810667	2.24763598533719e-06	7.64027792716411e-06	0.122078010153675	0.199096458805199	0.51653983827285	0.68982636459916	0.0456878642488469	0.072501973212846	0.619938389646379	0.856084587545077	0.00833516973747295	0.248408306058603
ENSMUSP00000001002	ENSMUSG00000000976	11	0.00945468775129507	0.022057710664108	0.100485131892105	0.0384485244584027	0.0242930409924142	0.0677510012100369	0.051085278516783	0.386407302659926	0.000429501327425769	0.000968891790463817	0.132693358915079	0.0374343286610778	0.000435607700645929	0.0010419056527861	0.072392975920582	0.345847327904641	0.0263272497945148	0.109848180177114	0.184486903086799	0.0822693026898508	0.0423415355113908	0.266237995472537	0.194595703531145	0.103067339844414
ENSMUSP00000001027	ENSMUSG00000063558	1	1.38839224099265e-12	5.82610521868398e-11	0.530612776150593	0.067534200075565	0.000391481798803775	0.00224983417561258	0.105111949252926	0.874876888711926	5.6925934358991e-22	8.55156853566579e-21	0.937068145245607	0.0866737352816469	4.99978109595779e-18	6.31526657157964e-17	0.323686025911475	0.891776886270256	4.39956493979328e-05	0.00205025671552394	0.8091417135349	0.178531605898484	0.00999439078581314	0.125873887315542	0.201509648676156	0.58149014278098
ENSMUSP00000001036	ENSMUSG00000032175	9	0.887814605977444	0.923931779967698	-0.00522507757112338	0.0373607747093014	0.898612335919566	0.944022045986897	0.000141596052961712	0.218685092908322	0.271961005988597	0.342682044721294	-0.0284846953695124	0.0261623989625132	0.275699124646955	0.350715884870294	0.00626585575975946	0.075712284206338	0.849178291882605	0.916267628146797	-0.0199577106190457	0.109195728904024	0.856686466866487	0.949472370557313	0.00138993610367044	0
ENSMUSP00000001042	ENSMUSG00000001016	3	0.335269882244321	0.441955528310432	0.0112642369110164	0.0117688217027764	0.573799183614365	0.70999032584828	0.00285336662858027	0.528720336714989	0.000285364384031901	0.000663947143944523	0.0699795907793675	0.0191584733570629	0.000335791401656818	0.000820323435050791	0.066265368271475	0	0.788308603857817	0.878204561590593	-0.00892441741050662	0.0343078059205188	0.877617568339624	0.958500137583276	0.000803681362594677	0.500277609829376
ENSMUSP00000001055	ENSMUSG00000001029	11	0.0431960964360283	0.0811179733624642	0.0919619459463681	0.0454778820264271	0.107368022826298	0.211561686716862	0.0261139395912739	0.473567723301135	0.00398968867503901	0.00771073069144358	-0.133821139585308	0.0464669772192772	0.00431350078750828	0.00866683431985206	0.0465183214716032	0.37994333221316	0.0771227101724656	0.216018916324517	-0.128984017893624	0.0735311384308467	0.326041025402098	0.681632298332304	0.0321871960199165	0.548111301131953
ENSMUSP00000001059	ENSMUSG00000020715	11	0.75686190821714	0.824014614359404	0.0124991063333467	0.0407839028731073	0.805929038865809	0.886392901183779	0.000620033812114285	0.11891825131245	6.35459957704665e-05	0.000162355205102953	0.162659273723322	0.0401016393538929	0.000192098646969703	0.000485828786580669	0.0983854766461	0.37750990046421	0.00203014160019235	0.0209295764073642	0.263492424498441	0.080873770101907	0.0211653964219552	0.188559366510492	0.201849902331361	0.424414554152502
ENSMUSP00000001079	ENSMUSG00000001052	3	1.72666961227368e-07	1.56089096066975e-06	-0.0884328915784029	0.016073196914865	0.00104969505723003	0.00522388506519013	0.0900098186346625	0.629001634086758	2.20777406311865e-06	6.91017914419272e-06	-0.111039726618989	0.0230188052248417	3.4760680133395e-06	1.1504454735022e-05	0.110142251208072	0.256824006086529	0.000767139665242562	0.0117838803366992	-0.109631552164818	0.0307261594879161	0.0701731074798749	0.337929138991401	0.105214880477977	0.638493316658743
ENSMUSP00000001115	ENSMUSG00000074886	13	0.158076741025549	0.2392265550961	0.076817970322368	0.0548408741841182	0.171689624366585	0.300501046973235	0.0293013733897266	0.0854606538698503	NA	NA	NA	NA	NA	NA	NA	NA	0.0577332693741818	0.179849303917675	-0.227970620152259	0.12087264626958	0.0739091601403517	0.344426673978382	0.151000722656903	0
ENSMUSP00000001126	ENSMUSG00000020829	11	0.0668068804168607	0.117504055129061	-0.187333406143051	0.10250849993611	0.0729997723016398	0.158450434194819	0.056281436504025	0.427017465202258	NA	NA	NA	NA	NA	NA	NA	NA	NA	NA	NA	NA	NA	NA	NA	NA
ENSMUSP00000001127	ENSMUSG00000001100	11	0.482690242963916	0.590453214732082	-0.00951173476066169	0.0136536505957661	0.565922205032412	0.703959588254408	0.00289865037387504	0.240233343572504	0.876758945751188	0.903550662962836	0.0024409401285743	0.0159060337412552	0.854664742652435	0.884837097343158	0.00022215890271815	0.281390113157587	0.200670843271121	0.394406071305889	-0.0378567618623626	0.0301640437286849	0.560506595202694	0.829217929453664	0.0114387365750451	0.665925308291892
ENSMUSP00000001147	ENSMUSG00000001119	10	4.43101681338273e-05	0.000205051411146193	-0.263727433278036	0.0628164940645968	5.38165365572362e-05	0.000419066226249818	0.133912240932742	0.121080088698154	0.195028286639502	0.256926912770203	-0.105547968319775	0.0821329937317819	0.254969235673004	0.328713858888672	0.0075446282331707	0.41786591745521	0.209766359471573	0.404822397757241	-0.262939036202483	0.213865507504847	0.314655719287917	0.670464290286877	0.0339295858305495	0.208442709146039
ENSMUSP00000001155	ENSMUSG00000001127	X	0.329803778010241	0.436442686960019	0.0220064798635946	0.0227327372358821	0.462056748425863	0.616353361016857	0.00476581126197495	0.331793565514238	0.744846760872411	0.79292793593504	-0.00948384168564424	0.0294457636827223	0.734875461289515	0.788786598726572	0.000551474618532777	0.193854486786547	0.00199537896044069	0.020694930361142	0.158957326448173	0.0492023787935082	0.0435447130116028	0.268710441546182	0.128966274194139	0.479132037738221
ENSMUSP00000001156	ENSMUSG00000001128	X	5.95854314188245e-07	4.58274369884864e-06	-0.312737163298369	0.0592418182975799	4.51160582437008e-06	5.08621830747393e-05	0.20242145019546	0.278242761321381	0.000418547403356219	0.000945762893010955	-0.493872400612665	0.138621189910546	0.00250674298216764	0.00526138546310595	0.104304740426542	0	0.111216165939896	0.273753710380964	-0.641139014551351	0.410928125697232	0.14411721550568	0.480083361526121	0.11912778878485	0
ENSMUSP00000001166	ENSMUSG00000001138	1	0.8005763670781	0.858969716412076	0.0136045546050878	0.0543207407342615	0.817645406840202	0.894776799050176	0.000468740523755673	0.132937758852835	0.0591906967184542	0.0893756994327229	-0.0529386537914893	0.0282625341135818	0.06637219169144	0.101768682191126	0.0225615746576221	0.0265374060441182	0.250550982914921	0.451029988054712	-0.096786563013839	0.0861013539851507	0.314413428578653	0.670327485906328	0.0339503455390193	0.115014904502579
ENSMUSP00000001179	ENSMUSG00000001151	10	5.65748544065354e-08	5.91685938854812e-07	0.470521300566189	0.0783833165056089	1.71795647823439e-07	2.85542008289423e-06	0.360216906819629	0.00487387748452049	NA	NA	NA	NA	NA	NA	NA	NA	0.327578525177966	0.525665213623182	0.175156649415864	0.184505366974312	0.546285032993181	0.821328672033065	0.014627223858527	0.292564550245923
ENSMUSP00000001181	ENSMUSG00000020241	10	0.0163313572848374	0.0352558167108049	-0.132672560616785	0.0550387610298229	0.0332495285680587	0.085943078024967	0.0391521640641189	0.177533578225842	0.196395285276855	0.258477005794425	-0.111624702552165	0.0871288615826622	0.200981223867481	0.267812152782397	0.00865492984611838	0.307655133984221	0.281345016866036	0.480543977544588	-0.221698399685825	0.210615082605267	0.375266780610272	0.719562188183198	0.0263992766495824	0.179994340217801
ENSMUSP00000001183	ENSMUSG00000001155	10	3.69406155159341e-12	1.355598421315e-10	0.274679592994662	0.0358065416736538	1.64338946782496e-06	2.1734944751506e-05	0.182479179180599	0.703948777606596	1.37504481381939e-11	7.68166504278404e-11	0.230979392849119	0.0324943241304854	3.62258410728297e-10	1.96733734328693e-09	0.191171626695392	0.507095701055147	0.00919540785090596	0.0551005455670707	0.122964725489569	0.0461967071203801	0.338662811392347	0.693308818691901	0.0305537275726768	0.796683386093532
ENSMUSP00000001187	ENSMUSG00000029994	6	0.0104932725217953	0.0241235260747936	-0.0443667713812649	0.0172417887170079	0.465785801504174	0.620240223437847	0.00472124093629489	0.87248339679914	NA	NA	NA	NA	NA	NA	NA	NA	NA	NA	NA	NA	NA	NA	NA	NA
ENSMUSP00000001202	ENSMUSG00000001173	X	0.000639580052724279	0.00212194494798421	-0.108124896220438	0.0310502464650297	0.00143740218624941	0.00679517389577435	0.101234418859631	0.164759229904719	0.00572453924454023	0.01076443189418	-0.122108394727075	0.0442383347993582	0.00691855771082005	0.0133254345401146	0.0664717609041037	0.182989492958405	0.218289718312158	0.4157834074781	0.210669370610061	0.175522771823818	0.241770961807143	0.601549178782057	0.0566250940516043	0.0392024605989199
ENSMUSP00000001204	ENSMUSG00000001175	12	0.354469489994334	0.461271744445154	-0.157063072136507	0.170788211753937	0.359730167667313	0.51953381767631	0.00736406368955622	0.0267817700080863	NA	NA	NA	NA	NA	NA	NA	NA	NA	NA	NA	NA	NA	NA	NA	NA
ENSMUSP00000001226	ENSMUSG00000022436	15	5.71366542747657e-06	3.31129561602606e-05	-0.225855567917141	0.0478412852145312	0.000481138694134846	0.00268537015002355	0.110805724252973	0.48556283557243	2.01987483106583e-10	9.8796633325156e-10	-0.554103169771268	0.0814036469620742	5.53405586184277e-10	2.94610945446957e-09	0.280241935170453	0.366036229481202	NA	NA	NA	NA	NA	NA	NA	NA
ENSMUSP00000001240	ENSMUSG00000001211	10	0.121191795404292	0.192311350410452	-0.0981730047074358	0.0635687513996348	0.125314395043436	0.237162376811046	0.0204927206870602	0	0.0173629189205578	0.0296563403695017	-0.0485940696018525	0.0204910850909473	0.237990807694786	0.309534901253631	0.0227812859627903	0.139206859514119	0.77063879534443	0.865228027265267	-0.0199690593807486	0.070694598098737	0.825277460722206	0.939418822677184	0.00165352470148583	0.256192641054033
ENSMUSP00000001242	ENSMUSG00000053329	10	2.3225746054379e-08	2.6760783335198e-07	-0.112555917204255	0.0189747993450365	0.00102822031112927	0.00514715881815671	0.090481922180785	0.702403327213891	3.78030013577784e-08	1.4413863434608e-07	-0.132172850127731	0.0233319357871167	6.55034754240987e-06	2.09096517622123e-05	0.142322752311211	0.467677129895395	0.00667488862535058	0.0447827887636605	-0.126418854608958	0.0453929769865775	0.0685448544949635	0.333957576412751	0.10730536336003	0.429614436421708
ENSMUSP00000001304	ENSMUSG00000001270	12	0.000245774716175852	0.000920538027858647	-0.165862925848307	0.0443154014618843	0.0215022434821164	0.0613911176780459	0.0455144059687197	0.546221068407864	1.61224204077713e-06	5.15138444578006e-06	-0.250724724653441	0.0512479264845137	1.39853267789332e-05	4.22630058798855e-05	0.110052806046394	0.362827604250309	0.155466058243364	0.338249023250624	-0.240199577446618	0.172597927654197	0.402557189747595	0.737629367080011	0.0261399767212922	0.28608275556406
ENSMUSP00000001339	ENSMUSG00000001305	1	0.920724296906973	0.948723523151613	0.00278256551270808	0.028251525033382	0.88751979009881	0.936198286867579	0.000183907196078748	0.142478076093083	8.80054917286366e-09	3.6372367751817e-08	0.174301375618611	0.0292634758503657	3.10819364036302e-08	1.36134844832783e-07	0.165412604853132	0	0.070891856738933	0.204165320807068	-0.0885440120484999	0.0493460559403055	0.216016227264952	0.574261419436677	0.0505523679982405	0.378520900191191
ENSMUSP00000001384	ENSMUSG00000001349	9	0.254949148306599	0.354411564230758	-0.131955435612209	0.116663739245938	0.306584100637578	0.463146381363168	0.00999610050173938	0.140111667647037	0.616121027142957	0.679819454945075	0.0580837396433551	0.117222201669311	0.750740494954697	0.802368030180547	0.00035088848349496	0.3895464328479	0.956199546665611	0.976183220057839	-0.0310932850185579	0.593733038593743	0.928790764440484	0.976865133170766	0.000327903630484072	0.0788507381944013
ENSMUSP00000001402	ENSMUSG00000001366	9	0.00405775425476869	0.0105388706648068	0.132368849797295	0.0456410400093114	0.00447881362357815	0.0172895939881228	0.0687130449884508	0.0866718043128477	NA	NA	NA	NA	NA	NA	NA	NA	NA	NA	NA	NA	NA	NA	NA	NA
ENSMUSP00000001412	ENSMUSG00000001376	6	0.64937695204276	0.737218523711871	-0.00724708036995168	0.0160727455548617	0.785930233387469	0.873569935671683	0.000633188710280175	0.39974449627656	0.258016322599778	0.328114648554959	0.0236135970897013	0.0210626006844477	0.301937354818463	0.377911942521902	0.00664123104892056	0	0.626559928952291	0.771537909299045	0.0184489816268832	0.039087119594826	0.668341355417661	0.881582895036449	0.00620353494593961	0.10504136589292
ENSMUSP00000001416	ENSMUSG00000001380	18	0.114696180890703	0.183849242559537	0.0252048207004273	0.0160315830814398	0.225527777889047	0.367835372862222	0.0128699270268339	0.302193894149354	4.58572144781904e-07	1.54963382592883e-06	0.114493122699591	0.02218875113872	1.039151338733e-06	3.69353361568131e-06	0.124054449063686	0.162722691949561	0.375567779900872	0.568670593137373	0.0227098440705809	0.026307531880163	0.56883210277417	0.832125966468855	0.0109457538962813	0.413036512501741
ENSMUSP00000001419	ENSMUSG00000001383	18	0.0998453034565508	0.164306069449923	-0.0948436106605518	0.0578148397109887	0.153813984195109	0.276446601702459	0.0197373812487953	0.154354902055052	0.0918440655931331	0.13245418482482	-0.0408445065488159	0.0243951423382743	0.0997662743836124	0.146415039320597	0.0146917944864944	0.00923677042583728	0.796157843890008	0.883808248721935	0.0224965254085203	0.0917210898776069	0.637210980271877	0.867175242883807	0.00953099403854873	0.107534718598951
ENSMUSP00000001451	ENSMUSG00000001415	3	0.124418919803915	0.196560496590056	-0.0305964511739599	0.0199912253503571	0.157669050665946	0.281543001425559	0.0188057339569443	0.174158598846745	0.953031653376327	0.962737532128699	-0.00237218884125663	0.0409189229973619	0.925666736811041	0.940729567544142	2.7102956781988e-05	0.0442789672006309	0.0243888861003114	0.10409043776847	-0.232718985337171	0.102410795535497	0.032962367655101	0.231744597061398	0.17602828404782	0.042148197688016
ENSMUSP00000001452	ENSMUSG00000001416	3	0.231388714622089	0.327295148148348	-0.0172876431033449	0.0145262226130774	0.484300546186623	0.635396613798719	0.00429100235866198	0.526914785514061	0.00384777798447311	0.00745141042356334	-0.0455992429397374	0.0157700537238202	0.0355847366495606	0.0587993749880661	0.0490150823001266	0.909532259667315	0.903810153127498	0.947480282234167	-0.00315280389604432	0.0269411732456848	0.952737608036243	0.983540081219274	0.00011932540675319	0.60927737854018
ENSMUSP00000001460	ENSMUSG00000001424	6	1.01233777494639e-18	1.27442077668251e-16	0.231339230959773	0.0221188722455246	2.34949757557021e-18	3.13174206249535e-16	0.489678841091618	0.424241223971786	2.3442523540562e-40	1.56554278496129e-38	0.319963295578901	0.0189763371789176	1.10121448643664e-36	7.42769171101515e-35	0.601947189510955	0.559297162184675	0.000243377587422024	0.00580821875588132	0.239621062486681	0.0604922800876344	0.00354423747888146	0.0780977824020621	0.253864772595917	0.326086789316368
ENSMUSP00000001479	ENSMUSG00000001440	11	0.66166740589715	0.747799671702216	0.00569804993677612	0.0131290741993915	0.763051358692052	0.858591892374409	0.000823182658673649	0.462579089777511	0.0706074654922313	0.104715777208685	0.0223296786312153	0.0124281393341952	0.240030044554127	0.311826396478734	0.0129385352743622	0.407794276798613	0.283461602295651	0.482843830830601	-0.0220930254747188	0.0210827222524716	0.618899172139215	0.855428908044506	0.00835151662549727	0.652034732210474
ENSMUSP00000001480	ENSMUSG00000001441	11	0.0190376982331863	0.0401048257171368	0.0293562770159441	0.0124797774533326	0.108472567498412	0.213305326541569	0.0224902548646659	0.442240490376454	0.0535692737780137	0.0817846880110237	0.0278255922449711	0.0144970657535621	0.0726869261816787	0.110231562391317	0.0185287575204071	0.288531974427005	0.109759424010457	0.27203098548235	0.0737272416504735	0.0466641403661217	0.285060136691354	0.642713227446966	0.0381804094323117	0.392068066333067
ENSMUSP00000001485	ENSMUSG00000001445	11	0.000174411570537653	0.000679066355392305	0.0832458304166066	0.0216963921606523	0.00493026616270198	0.0187604932466627	0.0672796966182215	0.456900901644575	0.196613947542932	0.258712656296737	0.0409899938261792	0.0320105175880963	0.226555855196322	0.296952826136649	0.00844924910487344	0.304349804126453	0.0508576076715635	0.167190143046127	0.0895906964417595	0.0459812559069615	0.235210691202697	0.594534270784532	0.0466892072373639	0.484945805955759
ENSMUSP00000001497	ENSMUSG00000022219	14	0.482837514077029	0.590453214732082	0.0195617767738017	0.0280894847026161	0.594106195039344	0.728224650897487	0.00248341994117596	0.321661298703502	0.0229002067131761	0.0381293246804179	0.066527517150204	0.0293521431884446	0.0310324226159425	0.0520551331869017	0.0304352637402724	0.0461325158103249	0.22767273079512	0.426121797637433	0.137807243386305	0.116639946236049	0.279167040829838	0.637977163884491	0.0393819960217227	0.0872614946223015
ENSMUSP00000001507	ENSMUSG00000001467	5	0.952409550198905	0.970977822773269	-0.00259593312038988	0.0438762227650811	0.990420974631862	0.997246818403431	-1.21652342379708e-05	0.581970519209742	0.00587645564204922	0.0110347748486168	-0.203551364588727	0.0739405670217534	0.0464082714728192	0.0742290232592283	0.0622404460521848	0.104683274844396	0.571003060605694	0.729027787670764	-0.129369024036576	0.235232487669146	0.613789253590409	0.853248443070605	0.00861022015911783	0.0926671123775719
ENSMUSP00000001513	ENSMUSG00000001473	18	0.953000704636273	0.971434816331892	0.000996357705673425	0.0170524165147903	0.95432580867347	0.977582291874464	2.94005282077681e-05	0.216942866995213	1.15278630698862e-07	4.14474607709929e-07	0.107425943013935	0.0197357615618503	3.06401287808157e-06	1.01957409287914e-05	0.136562265341502	0.187202163083573	0.205289663873159	0.399687504760689	0.0342473410456543	0.0275757460469341	0.439545604141595	0.763229111723207	0.0200553119112663	0.463515824683314
ENSMUSP00000001520	ENSMUSG00000031967	8	0.389800069678869	0.497439623367177	0.0229790433528133	0.0269108600896095	0.521681318325354	0.667492866925609	0.00358427294481201	0.382584552465734	0.51689131817331	0.587336917297671	-0.0125361475170784	0.0195355733158008	0.594427672900573	0.664911219521454	0.0038542931548784	0.670227018956413	0.2992219777274	0.498245770252506	0.0289967007002505	0.0286059062589074	0.656283551647803	0.874523747393244	0.00669182375094868	0.695170389481382
ENSMUSP00000001547	ENSMUSG00000001506	11	0.00243352549316009	0.00677718406493334	-0.191039787008339	0.062314104338459	0.00271190083610774	0.011514991807533	0.0761664663111499	0.153960111139239	0.0482528172613777	0.0744771744686482	-0.267720648690743	0.136284654278158	0.0502945880801005	0.079428002013645	0.0201135044903681	0.315761093937176	0.719141994009306	0.833600392047426	-0.0805712401141132	0.231168626205205	0.760212651322473	0.916961639764095	0.0031581090368068	0.141755118539452
ENSMUSP00000001559	ENSMUSG00000001518	6	0.393895298471617	0.501535912906921	0.0428382644318715	0.0507912035421758	0.386304430068781	0.546619914463753	0.00946239901141055	0.38838943409824	0.087975298183448	0.12736496807198	0.0607994090931913	0.0359489379313628	0.0878589110749989	0.130530474713848	0.0215946840956549	0.408276887453155	0.335651488051341	0.532947247473579	0.142179787264235	0.155589514721538	0.203669429800349	0.561883222933202	0.0828977505703283	0.445561147817409
ENSMUSP00000001566	ENSMUSG00000001525	17	0.968496558019462	0.982210401071244	-0.000913699053678086	0.0233371302944037	0.969213296368157	0.986013661096646	7.67928378997418e-06	0.537984277961358	6.32389396612977e-11	3.27608792638597e-10	0.124238517197166	0.018151823204667	6.08879165932367e-10	3.21604539875788e-09	0.197543100951605	0.198745209944836	0.0358819410608733	0.132101482770619	0.0705489321000648	0.0335378822431081	0.109927309041971	0.419805454298159	0.0831261097522294	0.286364393663736
ENSMUSP00000001569	ENSMUSG00000059714	17	6.98233268005791e-06	3.93581240124657e-05	-0.241838500411001	0.0519359218028578	0.000349985530308358	0.00204750571001396	0.1070629149616	0.340762300331353	4.21599559577378e-19	4.92840386369049e-18	-0.439769843992628	0.0446914009626508	3.8881601474286e-18	4.96697730954657e-17	0.339953561777905	0.441584576885868	0.018531882441312	0.0871263757312398	-0.249295130659408	0.10463699550298	0.0524166416748328	0.296220989964022	0.121382537112188	0.209339498711419
ENSMUSP00000001592	ENSMUSG00000001552	11	8.96058397046686e-15	6.03109404269641e-13	-0.269687194529286	0.0306526467958486	2.30077657147214e-14	1.62923740967371e-12	0.40441296659755	0.482529827669937	NA	NA	NA	NA	NA	NA	NA	NA	NA	NA	NA	NA	NA	NA	NA	NA
ENSMUSP00000001620	ENSMUSG00000027680	3	0.00779239426384602	0.018599963555346	-0.0501288599572167	0.0187141069819704	0.0140257063133408	0.0437370419807757	0.0517753367388185	0.144666712832042	0.000136878994116426	0.000333062343187336	-0.074554920451554	0.0193829600242748	0.000181334735456835	0.000459986006264143	0.0729550509274464	0.268347283891928	0.677857703484289	0.806622598504338	-0.0216936401586217	0.0538650265040229	0.832859319506378	0.941782786184038	0.00150838266215469	0.588097031048336
ENSMUSP00000001675	ENSMUSG00000001630	6	0.0765508603595376	0.131978886310965	0.0538610501206235	0.0304702385938284	0.18653514467595	0.319426627015382	0.0151865472858678	0.394511972578475	0.000788639868057338	0.00170876193705324	0.107862760135248	0.031990533012231	0.00113596085604693	0.00253710462716441	0.0598058529358555	0.3097096679804	0.422189715180846	0.611603122369732	0.0520765054489432	0.0666733687596988	0.57105228094008	0.833202365484183	0.0108485881100029	0.327319095768105
ENSMUSP00000001713	ENSMUSG00000001663	10	1.48649544020256e-09	2.4291336544464e-08	-0.486534503167881	0.0748730112619379	0.00910768439606014	0.0309570192622084	0.0585561021657465	0.885562946629286	2.13298520033752e-12	1.31791185474624e-11	-0.462140016744005	0.0622528406579469	6.76256226223961e-10	3.55522076841825e-09	0.207215846706037	0.806112512569457	0.0132750258430303	0.0697849491153813	-0.246177724627494	0.0977960232042983	0.507315578982131	0.803588276064013	0.0147890315588232	0.885758823538572
ENSMUSP00000001715	ENSMUSG00000001665	10	5.18672065999237e-23	1.13739764666542e-20	-1.31818690896997	0.107496216297793	2.37177423137007e-21	5.03853788276678e-19	0.568789803855968	0.35174583520024	4.80103971104587e-55	8.99528134750121e-53	-1.38687717915509	0.0631274206618138	3.29621781442047e-47	5.17046259494559e-45	0.71967847445491	0	6.05796778597071e-07	0.000154747421554963	-1.02363534173434	0.172267816811283	4.73569703040517e-06	0.00130648409674818	0.540643425292263	0.190103474734045
ENSMUSP00000001716	ENSMUSG00000001666	10	2.26280143180342e-08	2.61693967549889e-07	-0.186904782104022	0.031479500874741	0.00101877461406134	0.00511494078758419	0.0911253036316678	0.661851281681009	0.000350143880991164	0.000801670223111133	-0.109890936887816	0.0305479635332049	0.00200098443199673	0.00428328784316659	0.0549106502194318	0.439519899664772	0.135231224662647	0.308735437437365	-0.0681809997735132	0.0463205810546923	0.498387119940725	0.79846131619772	0.0154881097163823	0.671080653048274
ENSMUSP00000001720	ENSMUSG00000001670	8	0.0779123530105643	0.133783323002227	-0.178192685221596	0.101278208471581	0.0932785884228284	0.190651787161271	0.0245453657903724	0.0972234588430702	0.837379512846856	0.870943863872592	0.0129807375199295	0.0639103799805243	0.660220696641248	0.724920820258053	0.00111738086775504	0.401922048079995	0.226373554006301	0.424809345183745	-0.197779929598244	0.16692264845729	0.522812757858331	0.809937015037941	0.0138160337248684	0.56942783631967
ENSMUSP00000001724	ENSMUSG00000001674	1	0.0246458170371528	0.0502375604853267	0.05158542832483	0.0229073852838929	0.0927946446872391	0.189838173391249	0.02459882339858	0.332905732248401	0.0552908148751397	0.084077894724224	0.0480397737774471	0.0252095035763663	0.0593729899827122	0.0920834254847997	0.0189498886348693	0	0.704765010626698	0.825420753245748	-0.0156702301378022	0.0426660372431518	0.779650396709772	0.921257256472529	0.00264953465384821	0.281894530582007
ENSMUSP00000001757	ENSMUSG00000001707	13	0.63689239421089	0.727051972434194	0.0128480173457266	0.0274421258749824	0.710185894828671	0.81810883917803	0.00122544040754202	0.299669702744728	2.83117159540256e-14	2.12416600789658e-13	0.153995358796117	0.0189408895722503	8.45969535395764e-14	6.97562899296385e-13	0.260139593520139	0.405885607303028	0.00143423031314921	0.01671747463451	0.15410133713311	0.0460213337060223	0.036538820103044	0.242999320363409	0.137940942319162	0.480623339618971
ENSMUSP00000001780	ENSMUSG00000001729	12	5.10604203073858e-05	0.000231560198298605	-0.156358578264016	0.0374716099257359	0.000299875415677495	0.00180243419608807	0.118715020621879	0.235668183232654	1.54210486102274e-15	1.30836443869162e-14	-0.228659363879387	0.0266174867441708	4.8836224389349e-15	4.57500463202998e-14	0.281888762324081	0.121351712860005	0.00438474440427924	0.0344437154399931	-0.209048522127183	0.0710289979202174	0.00626111326377321	0.10054215319136	0.224046142028268	0.047396841222778
ENSMUSP00000001792	ENSMUSG00000001741	7	4.52275307765621e-07	3.59178451190501e-06	-0.173647404643031	0.0328303325729943	0.000163307891974441	0.00108733305547722	0.118306362566184	0.478565535072581	5.65478648960989e-07	1.89382000359576e-06	-0.226444252009169	0.044212282098307	9.3849557830365e-07	3.35283510363248e-06	0.127817694101732	0.144239183467213	0.148165950981058	0.327289172508641	-0.107256568623079	0.0753571684866135	0.230650093328935	0.58970499012002	0.0477002554497308	0.180022173209695
ENSMUSP00000001802	ENSMUSG00000001751	11	0.000593980641340075	0.00198226823752078	0.0859264887366296	0.0245994916827282	0.185881474380481	0.318854974221173	0.0147894623180657	0.813014473999878	1.64185500226149e-06	5.23608131926892e-06	0.205678598924999	0.0420744928368254	8.4231159570261e-05	0.000224827531183779	0.100416481165886	0.859761522916055	0.111200683355765	0.273753710380964	0.0828389737216246	0.0526523217501817	0.539622306371982	0.818169852941714	0.0126817786399576	0.754995176145852
ENSMUSP00000001806	ENSMUSG00000001755	11	0.242986025688435	0.340741498243779	0.0179619062189017	0.015472989070989	0.508594770903533	0.655312216186925	0.00375605516248656	0.572809620389534	0.000446982707091576	0.00100630786359569	-0.0651828339149545	0.018463260789064	0.000950756769886236	0.00214980033955168	0.0621747087391796	0.287048227845107	0.606347746109415	0.756919530301653	-0.0182535935480013	0.0365095349002708	0.722900708216196	0.905858681789081	0.00425345668777333	0.348725196297488
ENSMUSP00000001809	ENSMUSG00000022283	15	4.55277328867941e-08	4.88937643229741e-07	0.125363372157311	0.0216539858660122	4.68918423445072e-07	7.0680874558306e-06	0.20040440388654	0.292885518378731	1.73355926334907e-30	5.73179276043603e-29	0.203684605817886	0.014962504144167	3.25465259828806e-29	1.24026168222898e-27	0.496402271238861	0.205731754161188	0.00854238521530705	0.0522712744138208	0.107460021699993	0.039943207526591	0.0141854711088672	0.151811692071059	0.185151194536597	0.0880818943157109
ENSMUSP00000001818	ENSMUSG00000001767	2	0.0583809418601761	0.104909765468009	-0.043154251762292	0.022820612341728	0.122607102588888	0.233403271744403	0.0207467748393244	0.245480294768433	0.0204094704503541	0.0343210865588728	0.0606114967936798	0.0262318147970122	0.0232292832356499	0.0400003868839567	0.0276143011487514	0.076397870078154	0.106381659629376	0.266352885829203	-0.074439734845262	0.0466475437279419	0.124957192878811	0.446775406576027	0.0778448792550545	0.0300491280054016
ENSMUSP00000001825	ENSMUSG00000001774	9	0.00015892510344164	0.00062521577152562	-0.0973756653052641	0.0252132259807813	0.000825766280854578	0.00425269634640107	0.0937938709736852	0.241163695678673	0.533120770828151	0.602227365472429	0.0155857423009619	0.0252590930121078	0.550442701597323	0.625988201361312	0.0020210776425349	0.00217137768808402	0.499973764105734	0.677534660600955	0.0724542110458786	0.110542803910952	0.599421671078514	0.845500788224753	0.00935119828447983	0.230195451096935
ENSMUSP00000001826	ENSMUSG00000043943	9	0.00561968814459875	0.0139987687823314	-0.0987427593131056	0.0353763501009744	0.410740997029304	0.57112237631524	0.00550790066201257	0.877637776989055	NA	NA	NA	NA	NA	NA	NA	NA	NA	NA	NA	NA	NA	NA	NA	NA
ENSMUSP00000001834	ENSMUSG00000001783	10	0.00964673056733074	0.0224468300518114	0.0511949082481638	0.0196651940592993	0.0435048048167947	0.105959102209586	0.0352625071668016	0.312800294583698	4.31986837334642e-05	0.000112500047020161	0.0590374605522064	0.0142719856595335	5.53645921187749e-05	0.000151679193274223	0.0834250842284522	0.301283777783577	0.184237629803068	0.376265706764133	0.0320116174454819	0.024556884848143	0.456442319861777	0.775509305635027	0.0186451336298863	0.530148106004252
ENSMUSP00000001836	ENSMUSG00000001785	10	0.00151414224079792	0.00448307445685727	-0.08667781472089	0.0269694232162815	0.0133994790986438	0.0422886067375024	0.0524593729259623	0.309389440994816	0.0162231752307236	0.0278440706824577	0.0941792133010887	0.039295468785048	0.0192454245743357	0.0337082287078406	0.0296480809818722	0.131094268070313	0.47934377162282	0.660549494025198	0.0409333838150442	0.0603476615428354	0.96723494638328	0.988738613488289	-0.0112669049798417	0.472333341187191
ENSMUSP00000001845	ENSMUSG00000001794	7	0.00185461941778033	0.00535358930024233	0.0721854092288052	0.0229073555657955	0.024399716845206	0.0678957327522352	0.0434706690411327	0.424551456603623	0.000146524689445857	0.000355123618509631	0.109323583441881	0.0285531897455642	0.0030362752841574	0.00627633367810043	0.072335508480639	0.0452982201631145	0.0189392982601614	0.0885588746442938	0.16871510601658	0.071080956276009	0.239802219260949	0.599896955474344	0.0457820397780669	0.636477097311686
ENSMUSP00000001950	ENSMUSG00000025139	7	0.183160962007511	0.270151490502726	-0.0217905392501857	0.0164504661209648	0.403763798166446	0.564400162141748	0.00618198812772985	0.509908585850172	0.0857597625111872	0.124451290477185	-0.0387844043418594	0.0227239064869614	0.117946049739895	0.169013406733714	0.0138963244535963	0.340803527599418	0.467299799971876	0.650931297505835	-0.0477785350271163	0.0676066881962891	0.541336496524875	0.818775804636229	0.0125955326702712	0.15467105530259
ENSMUSP00000002011	ENSMUSG00000001946	9	0.0422876871868776	0.0795439118695058	-0.0763361673424032	0.0375827736380234	0.067472615356723	0.149064855571538	0.0315272948704163	0.183355401279056	0.00109738887114956	0.00233498042142076	-0.120159778537887	0.036665727584207	0.000909647985957298	0.00206099283348404	0.0647913531486547	0.298808642781911	0.617493781803257	0.76457751913295	-0.0588606002658219	0.121489573569843	0.64797841893239	0.871436494712603	0.00704380783405023	0.0653202600432639
ENSMUSP00000002029	ENSMUSG00000001964	X	0.0314239674811364	0.0620087462806285	-0.0568050279703045	0.0263658381850066	0.0576686407628837	0.132308950356424	0.0312379028203886	0.174229388947975	0.0390959759540047	0.0617569924613025	-0.0524380139749551	0.0255429022182064	0.0449552525270871	0.0722131884484884	0.0213177315087629	0.566586198750505	0.560124493120266	0.722224458599827	0.0278569380003508	0.0492472732052719	0.718227767408092	0.904438981343091	0.00441078952202834	0.440502340165986
ENSMUSP00000002043	ENSMUSG00000078622	11	0.0286216716622307	0.0571638408420056	0.0402708117149461	0.0183691884899551	0.103372385835453	0.205776128523986	0.0230651003601844	0.380024714480219	2.95005136736944e-06	9.03227257054328e-06	0.0824626039214201	0.0173237872994303	4.77294063314127e-06	1.55524080050907e-05	0.107559732076737	0.0865422240092833	0.0085640916467475	0.0522712744138208	0.106716389396449	0.0396812743603915	0.100548726933318	0.401787120312337	0.087344780603311	0.490917534989627
ENSMUSP00000002044	ENSMUSG00000020700	11	0.000157272635864024	0.000619073178114439	-0.0921065951948998	0.0237388133994121	0.000983341005115339	0.00495166826131413	0.106493874649748	0.252303846934578	2.23638194770248e-05	6.03375849490129e-05	-0.129400397659733	0.0300533577811613	3.22331121167992e-05	9.17738882346183e-05	0.10442189317358	0.0508685534886524	0.10563633012571	0.26582233740944	-0.113895385402376	0.0712139252364288	0.121883489643117	0.44197183389515	0.078248614104371	0.0294962316588064
ENSMUSP00000002048	ENSMUSG00000001983	11	0.00122332175353714	0.00372921133656749	0.0662643821776565	0.0202087858985089	0.0744778878742497	0.160723591944174	0.0274516583672506	0.649853662469912	0.573312064444222	0.639806398854447	0.0178426626533437	0.032004014560488	0.602729559894237	0.671857689883759	0.000519390088055904	0.508554450614647	0.511326340335107	0.686379480204599	-0.0374059898914699	0.0586238682689918	0.725789477283121	0.906421088248373	0.00416842446221621	0.555118223620613
ENSMUSP00000002063	ENSMUSG00000001998	2	0.142475569194171	0.219625605302036	0.171219477539498	0.11721723867774	0.149170068458284	0.270247964364318	0.0183723742328671	0	0.000532973072833092	0.00118643675784132	0.124484173615761	0.0357459941058574	0.000572690443408172	0.00134171484570619	0.0634527138057438	0.295540496843924	0.595242806047572	0.747657919014771	0.0366316551646401	0.0710575833602329	0.635453946146338	0.866151357029899	0.00758937867861342	0.0913411081282794
ENSMUSP00000002064	ENSMUSG00000001999	2	0.30289118290317	0.407004241769063	-0.0222083230191735	0.0216947252701044	0.579004499593764	0.714869703639377	0.00266480457409457	0.610407097700745	5.39647896676946e-05	0.000138981483890263	-0.103830821273731	0.0254374274562988	7.18358090801632e-05	0.000193735518690804	0.0814086761160129	0.107056116495642	0.155848300808715	0.338757745535237	-0.0618085140904822	0.0442749059695698	0.412288313672211	0.743218112754113	0.0225323847937361	0.510208250610521
ENSMUSP00000002084	ENSMUSG00000031378	X	0.0122697753285227	0.0276466465639036	-0.147686496251616	0.0586862686258491	0.0668187605046216	0.148261307499841	0.0291880077067045	0.392633884334532	2.48122123636882e-19	2.95164677941935e-18	-0.506834439646313	0.0510973012005303	4.47087067104648e-14	3.76479683847797e-13	0.351905992139012	0.0144162862401668	0.00240438808167979	0.0233235789020331	-0.290011688812255	0.0916745936334306	0.0287737952245121	0.218411078011082	0.149697646090129	0.387160281694426
ENSMUSP00000002091	ENSMUSG00000002015	X	0.00552767582296347	0.0138214780695391	-0.0834349184265666	0.0298322089333224	0.0151580008216589	0.0466262848803787	0.0506385772932123	0.221078818085991	1.04095926520657e-06	3.39191799218278e-06	-0.116532627008115	0.0233690112647144	1.85817566068127e-06	6.39132831784556e-06	0.116817285260725	0.133922093101803	0.541484633621775	0.708192500285034	0.0455648303848575	0.0768498341921807	0.575995020246778	0.83512028839063	0.0106216595206688	0.0604624529448873
ENSMUSP00000002121	ENSMUSG00000002052	11	0.0124854300281179	0.028039627793573	-0.040261152526233	0.0160391889880887	0.0245544836551382	0.0682147036729176	0.0435514099689563	0.157880074945125	0.30070011034886	0.373796948821058	-0.0174164455614588	0.0169829421821494	0.311274136248398	0.38779904857692	0.00556304530517526	0.103608225466758	0.197241306955826	0.390869160154041	-0.0438308311834735	0.0346516087708611	0.215649765942924	0.574261419436677	0.0506320951540793	0
ENSMUSP00000002133	ENSMUSG00000002064	11	0.14230461683541	0.219411836073285	-0.0612192527928643	0.0419266378045761	0.66241784605126	0.786923258284047	-0.000512720775713627	0.539140285109928	0.0584953725956853	0.0884842539039914	-0.0766459938713469	0.0407892062932346	0.0572917947964939	0.0891220378003579	0.0214605512563708	0.117211408229802	0.676481624581267	0.806058789840137	0.0422978028464887	0.104550226078748	0.821832095687336	0.938310724550076	0.00171868918026485	0.546041250852056
ENSMUSP00000002172	ENSMUSG00000002103	2	0.557562098718732	0.659298512278647	-0.0170930382897969	0.0293785702562615	0.764402946011389	0.85934863499139	0.000704046458716356	0.629532715556576	0.357623296243288	0.432365860039609	0.0286985918904252	0.0314928090004009	0.6149134838714	0.682843504891767	0.000710747168707893	0.433005537918164	0.746888728321773	0.851171771188907	-0.0210959595982673	0.0674529961858687	0.868482257637159	0.954944425135935	0.000929044814738544	0.58096361433497
ENSMUSP00000002198	ENSMUSG00000002129	11	0.0255235373115176	0.051716544454157	-0.0383581051060514	0.017138966422241	0.0788447150366862	0.167777687421536	0.026776569518444	0.304816989559819	0.00619160619734486	0.0115621217610994	-0.0457553658602207	0.0167268793790944	0.00865521967876234	0.0163253514354732	0.0382777184078654	0.0876256248787208	0.0247815467060304	0.105440054060143	-0.0929171689210884	0.0410783355102989	0.0657316045931175	0.328277246110595	0.109667756137777	0.211487474865891
ENSMUSP00000002259	ENSMUSG00000002190	8	0.698432929409199	0.778734960492658	0.0266211689451474	0.0697210275994796	0.707103094469893	0.815968250131439	0.00223789822420151	0.126022557033082	NA	NA	NA	NA	NA	NA	NA	NA	NA	NA	NA	NA	NA	NA	NA	NA
ENSMUSP00000002274	ENSMUSG00000002204	7	0.492268760656203	0.600043578077975	-0.0298956793812618	0.0438705802762517	0.755677516053135	0.853054758241317	0.000831135960393747	0.796365699175323	0.172719103491663	0.231257180774923	-0.0977460644132465	0.072302585507851	0.391899969306059	0.473212547971601	0.00513137035555644	0.48302985046064	0.842436910335613	0.911846731102437	-0.0331000061531147	0.171925957454021	0.901860747454674	0.967511833130329	0.00051524815958981	0.437348498165997
ENSMUSP00000002275	ENSMUSG00000002205	7	0.0264156136753291	0.053351353030244	-0.0676256278671403	0.0304015976876314	0.210118592591606	0.348641980092199	0.0137521046933047	0.624262099887203	0.172004809571379	0.230558911080873	-0.0483984297748855	0.0357370155177926	0.168879101952331	0.231381178685451	0.010086735222908	0.0431734865166418	0.0256494283454832	0.107736971558342	-0.140119964092108	0.0623458429249891	0.139881521897735	0.476813602565376	0.0712148195872504	0.424723010482883
ENSMUSP00000002289	ENSMUSG00000022111	14	0.00482743786926568	0.0123048078872396	-0.0515009033443079	0.0181185277785181	0.131557295776353	0.245761609422272	0.0199400598233826	0.625791767243379	4.07580324473391e-05	0.000106349295496055	-0.096795232807303	0.0233195056766231	0.000209570569385551	0.000526463124955509	0.0821619112709436	0.206086027219679	0.91075089072514	0.951590500428918	-0.00629460542078501	0.0579919517592902	0.935932612622872	0.97913379106272	0.000219304540730159	0.307883535391072
ENSMUSP00000002292	ENSMUSG00000002222	6	0.000199793162174146	0.000765179671244983	0.0712007677475026	0.0187040486708357	0.000879233444614533	0.00448053145164137	0.100542593707561	0.213361116534167	0.00120968341952065	0.00255058288986145	0.09133535656119	0.0281301880896389	0.00154019721976511	0.0033565848941246	0.0530981859769273	0.153769247171203	0.758521278464589	0.857626435667258	0.0201124929458007	0.0680323622924888	0.770165314263491	0.918719303853548	0.00362836376601616	0
ENSMUSP00000002350	ENSMUSG00000002280	17	0.016122780582769	0.0348719893101061	0.0433897758738675	0.017964064236121	0.0606835180091082	0.137968747634086	0.0305371261546438	0.323278568659976	NA	NA	NA	NA	NA	NA	NA	NA	NA	NA	NA	NA	NA	NA	NA	NA
ENSMUSP00000002391	ENSMUSG00000002320	14	0.0251827731181063	0.0511786223189496	0.072907218064768	0.0324986784600449	0.0636129690169595	0.14281405659752	0.0298310777410991	0.262936847280988	NA	NA	NA	NA	NA	NA	NA	NA	NA	NA	NA	NA	NA	NA	NA	NA
ENSMUSP00000002397	ENSMUSG00000002326	14	0.655152884631692	0.742659548061738	0.0101140269763119	0.022833916507051	0.904560399369453	0.948073018025522	4.5524510999595e-05	0.814027967416867	0.662055658667329	0.720252486727602	0.0139558365929771	0.0322598083127512	0.351849301928206	0.431024980295269	0.00318967849010465	0.847641691236451	0.185554718827419	0.377959508491644	-0.0559349030351314	0.0430414449930832	0.682344655828436	0.887781756507965	0.00566114443509003	0.832848651670201
ENSMUSP00000002400	ENSMUSG00000002329	14	0.217801814541027	0.310271738317246	0.0316148753765153	0.0257926066888313	0.353803501201	0.513154726085853	0.00754555041482419	0.315444881321794	0.00227020863101491	0.00458048376194903	0.0802618980142725	0.0262512461393147	0.00241818847870834	0.00510187090675249	0.0473681321244247	0.309174930804402	0.471548420361624	0.655303134240202	0.0459188441770447	0.0656046588440728	0.607424447828079	0.85039361272353	0.00891128481861347	0.317086570501686
ENSMUSP00000002403	ENSMUSG00000002332	14	5.69725889076908e-05	0.00025480240749637	-0.10180246434125	0.0246279221096211	0.0218400643230736	0.0622249611350606	0.0452647717470399	0.654980080261944	0.865965526648396	0.89488853642461	0.00614202700054081	0.0367733079230789	0.811571796834806	0.850404189785734	0.000413186236556951	0.110269215323419	0.39066966347275	0.583466580548193	0.0672902621522431	0.0804952355467192	0.480569510017666	0.788412918789686	0.0167946143388406	0.178249005843199
ENSMUSP00000002418	ENSMUSG00000002345	8	0.524756793931897	0.629819330005126	-0.0767153142709298	0.122223488543544	0.499669029342244	0.647987421111899	0.00663268498935532	0.131906611889507	0.0986060852386531	0.141239763205503	0.0891886815472914	0.0547697921505034	0.119610447967845	0.170998828220244	0.0289655839938963	0.67817711485757	NA	NA	NA	NA	NA	NA	NA	NA
ENSMUSP00000002436	ENSMUSG00000002365	17	9.35793944682598e-07	6.84035186661538e-06	-0.0972547924806904	0.0189745742924528	6.21581550801456e-05	0.000471597252494229	0.131857895233213	0.379320189797887	0.000299272920360744	0.000694391416523295	-0.0789931540334483	0.0217022934228867	0.00101547285854216	0.00228464457333786	0.0630038172446741	0.436457872698871	0.00377364756812152	0.0317149964233399	-0.119701849536568	0.0399168674934073	0.0251325361395318	0.20568164808339	0.158045779710481	0.303546636794729
ENSMUSP00000002445	ENSMUSG00000002372	17	0.0242618368357248	0.049543997239188	-0.0502724802347322	0.0222631043766369	0.0516776236461991	0.121938384431399	0.0328026133071676	0.189120022634657	0.219438218268948	0.284636688889242	-0.0239476969725342	0.0196686927871349	0.230263504329955	0.300877050892202	0.00782361643589746	0.169207339643451	0.00597316148263894	0.0417395083543675	-0.106384503666705	0.0376295271992763	0.026070411909738	0.208108798399306	0.15610748619803	0.24804854251855
ENSMUSP00000002452	ENSMUSG00000002379	17	0.044320499681798	0.0828860403952855	-0.109326772836962	0.054360632676895	0.0838130426789322	0.175906472408577	0.0260053012312833	0.193179652178128	0.842836226859772	0.875008519342645	0.0129686670389179	0.0663674109973064	0.76453202421034	0.813498738491677	0.000282764145116632	0.243363561370731	0.368972687285798	0.562373163122004	-0.0649507845997563	0.0741967836753698	0.577827383261412	0.836016576173471	0.0104506617385249	0.444491522000017
ENSMUSP00000002466	ENSMUSG00000002393	8	0.0108162457851761	0.0248029716411015	-0.104041912827614	0.04060493499165	0.0117146974925236	0.0378680520942345	0.0544548347317015	0.0146941303986519	1.64665066770305e-05	4.54074356241092e-05	-0.118645627697728	0.027125055758338	1.78817158565157e-05	5.29697731454539e-05	0.100625209419541	7.70046147599091e-12	0.927585491712801	0.961315873229631	-0.0108908162399424	0.123755272792248	0.937694048965407	0.97913379106272	0.000207470593872494	0.127087793369122
ENSMUSP00000002473	ENSMUSG00000031820	8	0.0767066126101606	0.132146870887955	-0.0342590973733444	0.019391421258522	0.141295606113406	0.259041944541245	0.0187973456060326	0.227460981269834	0.0127239555497164	0.0223614070304421	0.0438947779423231	0.0176612322207074	0.013159883894027	0.0239318999366979	0.0338131058645986	0.353387516971112	0.896571594371156	0.943650613382138	0.00562952715222267	0.0447205783628208	0.926109466442455	0.976215343122973	0.000291902032226954	0.312769288581476
ENSMUSP00000002487	ENSMUSG00000002413	6	0.790004662140994	0.851192614298114	-0.00427197914304441	0.0161793365765445	0.882022236733595	0.933597179933203	0.000198716481431327	0.608457447263179	6.60084728843218e-06	1.92489040036641e-05	0.13158066553196	0.0287094567287889	1.30309417493109e-05	3.95205495049918e-05	0.102156935092965	0.265853655766601	0.0565800889581446	0.177898160260399	0.0964290940424134	0.0507605943460467	0.220744243419939	0.57998973213993	0.0497567775388277	0.436588549819219
ENSMUSP00000002502	ENSMUSG00000002428	3	9.19972289021313e-05	0.000387242824815287	-0.400973904445109	0.0995169468627787	0.000126547398196048	0.00087071782685904	0.147272178437026	0.0921707147219586	0.340407262696119	0.414748371908476	0.0551875049928077	0.0587225807654862	0.398761055381472	0.479779400383166	0.0071875131575162	0	NA	NA	NA	NA	NA	NA	NA	NA
ENSMUSP00000002549	ENSMUSG00000002475	18	0.0985362140426587	0.162427056998544	-0.113560432342189	0.0689344539922281	0.152856553666069	0.275117514382297	0.017848453275194	0.188402402088096	NA	NA	NA	NA	NA	NA	NA	NA	NA	NA	NA	NA	NA	NA	NA	NA
ENSMUSP00000002551	ENSMUSG00000002477	18	0.0164345002294174	0.0354559608250015	-0.0886217701571958	0.0367876797788797	0.0177746209527978	0.0529732017698902	0.0528518993722465	0.0350318202846204	0.00993212162498872	0.0177792357644769	-0.101546457899965	0.039468048432371	0.0108931887789864	0.0201576291671503	0.0376933749373277	0	0.628531898733298	0.77287862232913	-0.0273887173635137	0.0583620764754767	0.680895488502295	0.887235251124188	0.00572094682788615	0.141396056179953
ENSMUSP00000002572	ENSMUSG00000002504	17	0.0605637525305912	0.108117749396785	-0.0474614607602928	0.0253177853282052	0.11835322386178	0.227535411711646	0.0212643850025491	0.23552263220189	0.693167748456467	0.747893513282438	0.011270401405684	0.0288609181421241	0.689943612457992	0.748298708157125	0.000810491562727056	0.180340645318266	0.299673746654807	0.49863687109245	0.0455991569249695	0.0450273923086491	0.526465822784435	0.81079506509622	0.0135181941858137	0.458331952472614
ENSMUSP00000002599	ENSMUSG00000002524	15	0.0233797693008003	0.0479010463251478	-0.0243420995547392	0.0107107905413208	0.187677173386013	0.320721323448497	0.0149779245065973	0.572677751648246	0.160916504842035	0.217554986001108	-0.0223280207468958	0.0160532416042921	0.170884856186402	0.233803350788746	0.0101852348832435	0.197158164804251	0.0595381705321845	0.183583370250908	-0.0633842748543689	0.0337841016068086	0.0955780233457951	0.390366222232323	0.0898480776591745	0.124080528128428
ENSMUSP00000002603	ENSMUSG00000022568	15	0.000248413455705069	0.000928885958131496	0.0708151196500544	0.0189353919823099	0.000296196895813141	0.00178347785450641	0.109279787760849	0.118728810658803	NA	NA	NA	NA	NA	NA	NA	NA	NA	NA	NA	NA	NA	NA	NA	NA
ENSMUSP00000002625	ENSMUSG00000002550	2	8.7318943074322e-09	1.13129292394747e-07	-0.283522633029791	0.0462057837784446	0.000215715896290936	0.00137693583378947	0.114067535068982	0.66481001428494	2.57969885787232e-14	1.9376468592816e-13	-0.41630100358679	0.0511099860021272	3.06426333035403e-10	1.67491541031102e-09	0.24410530851906	0.455588035931659	0.137671776627303	0.31239661466684	-0.167112356519295	0.114266123851459	0.365614662019905	0.712127739043007	0.0273618005089293	0.469758333604726
ENSMUSP00000002655	ENSMUSG00000002580	11	0.185905275851364	0.273368822244771	-0.028791738293654	0.0218732739943003	0.331942667210036	0.491408155856669	0.008275913267769	0.364015579405445	0.0354788454245965	0.0566133930420875	-0.0536422681523452	0.0256309712334029	0.0402990554377791	0.0656087687491722	0.0227679532237844	0	0.0630417126664073	0.190617576615612	-0.16900137503389	0.0913733370914932	0.114694421099091	0.429097704360316	0.0808798421646338	0.168020546666329
ENSMUSP00000002663	ENSMUSG00000002588	6	1.94868808869225e-10	4.11403156115837e-09	-0.338012590006472	0.0489623456467038	1.36960948825763e-07	2.33348503788856e-06	0.217187981479938	0.520928325267655	0.9681671144651	0.97452427802822	0.00178926628659169	0.0453100518508847	0.963382559537212	0.971952947313258	-3.71269095815752e-05	0.41305467654337	0.963125150543945	0.979312127864011	0.00357555142729469	0.0798739670026533	0.976297607838388	0.990038191860925	2.9992256344813e-05	0.406138559286585
ENSMUSP00000002683	ENSMUSG00000002608	7	0.446629074736919	0.554250538528947	-0.0305917480160339	0.0407957338246386	0.416057963705779	0.575923852020339	0.011340045531282	0.198831174198222	0.507926308689611	0.578905534320958	0.0818552424972939	0.125821004997071	0.470179067459231	0.550105431051607	0.00397695084052196	0.434904873875528	NA	NA	NA	NA	NA	NA	NA	NA
ENSMUSP00000002699	ENSMUSG00000024045	17	0.122975793476897	0.194642478243526	-0.0328464500031882	0.0213715861921203	0.224053763911984	0.365870162640804	0.0128932753825779	0.285289009623834	0.275321768432177	0.346205318433079	0.0222693224016062	0.0205979911351571	0.264885373068108	0.338658190120991	0.00846847904029957	0.221717683488083	0.59430517914818	0.746704088640929	-0.0266792238999314	0.0516198736406953	0.712989831956225	0.902486902590853	0.00457931139550527	0.345279214987458
ENSMUSP00000002733	ENSMUSG00000002658	17	0.889771754635448	0.925155764455762	-0.00309300983518081	0.0225111931590397	0.921153699233045	0.956761321220205	8.20398570067216e-05	0.257603991708648	0.00324874857023643	0.00637556273094115	0.0713924052462857	0.0242367860803489	0.00471939928522183	0.00941228509131321	0.0464797605232496	3.55318637009636e-11	0.133630695847354	0.306501798888992	0.0866580930052557	0.0586235720482495	0.14977427961929	0.487191988056592	0.0678920115082104	0.0116631930185895
ENSMUSP00000002735	ENSMUSG00000002660	17	3.96470200029124e-06	2.40000393570613e-05	0.115014805294638	0.024005012425812	0.00141822149312683	0.00673454934791341	0.0855878424702904	0.545765136413527	1.39772206554504e-12	8.93299222455609e-12	0.203531248645526	0.027158720518358	1.26935079958375e-07	5.10845533603366e-07	0.225777487604713	0.461421253349654	0.00213171662975587	0.0213388237959742	0.130714788297705	0.0407601641494177	0.0968846151338783	0.392958191224884	0.0892247448493546	0.619453855619478
ENSMUSP00000002737	ENSMUSG00000002661	17	0.648015664460847	0.735918891915275	-0.0150970316598114	0.0334365308313263	0.738326646953697	0.840446173139858	0.00128588229674376	0.275850393043652	NA	NA	NA	NA	NA	NA	NA	NA	NA	NA	NA	NA	NA	NA	NA	NA
ENSMUSP00000002790	ENSMUSG00000002718	2	0.616775569052846	0.710289737154201	-0.0157762207030349	0.0317837955192932	0.62063211502091	0.750187965489358	0.00215651263121797	0.0656289167037815	0.88318855212918	0.908788220306837	-0.00170131128107455	0.0117013933210049	0.816388599114505	0.853992106238731	0.0001234676779025	0.556114912803548	0.814443837429438	0.895745359073646	0.00641949069072976	0.0282371129034825	0.901419690181944	0.967490134326932	0.000520035830769427	0.56113048735801
ENSMUSP00000002805	ENSMUSG00000002728	2	0.0988521489899113	0.162868858175816	0.043448754756927	0.0264068571040013	0.236486419870169	0.381136719364014	0.0131515767888207	0.269802763503391	NA	NA	NA	NA	NA	NA	NA	NA	NA	NA	NA	NA	NA	NA	NA	NA
ENSMUSP00000002808	ENSMUSG00000002731	2	8.89865846130081e-05	0.000376903926603881	0.127868327631629	0.0318311758326903	0.0121022128791462	0.0389171443483613	0.0538379119312931	0.568941260303795	0.00330182971475751	0.00646468546474293	0.0930419948857018	0.0316429936426025	0.0058131812547748	0.0114081779352505	0.0442758459604918	0.472939474367296	0.368904742203303	0.562373163122004	0.0705147105246108	0.0805411812569193	0.607117391241818	0.85039361272353	0.0089332243346647	0.507369607504716
ENSMUSP00000002809	ENSMUSG00000002732	2	0.109340309200486	0.176638645899454	-0.0967911057198588	0.0607044601496459	0.183200513895866	0.315401361425725	0.021121340461553	0.275711670682598	0.130480698094873	0.180568795373393	-0.0732443472485283	0.0488772048139419	0.16108721162516	0.221922639381476	0.00852214875285395	0.486906422926636	0.0457411050432543	0.156310816151529	0.592195982679389	0.296654605543879	0.0677525187067606	0.331810940432244	0.108825959657819	0.0805168070901627
ENSMUSP00000002818	ENSMUSG00000002741	11	0.941554082722635	0.96264827731567	0.00194240554593147	0.0267244261670852	0.939168532911209	0.96750376411302	5.0624874992411e-05	0.116641260326181	0.154971157625771	0.21048740599795	0.0273267353645307	0.0193667660775176	0.134888757190985	0.189704893088656	0.0132881637792687	0.341097994361698	0.276582054399484	0.475707338950933	0.0740697511775192	0.0696603406014906	0.344044162988569	0.69501103166548	0.0300028380236333	0.122810666904274
ENSMUSP00000002825	ENSMUSG00000002748	5	1.94699895357849e-06	1.30272626834907e-05	-0.120488582666959	0.0243040689783076	0.00019694045281308	0.00127992466369342	0.114595514539407	0.408536291189377	2.75875438247819e-12	1.6733631573575e-11	-0.152362782132185	0.0206439821489098	3.64237777763032e-12	2.51462007268337e-11	0.224651747786895	7.46665843808475e-11	0.00218845431065405	0.0218094038876056	-0.268371265260017	0.0839325190706293	0.0033173896321111	0.0752632772785206	0.254172538854037	0.0202802723416669
ENSMUSP00000002837	ENSMUSG00000063406	5	2.38678050947647e-09	3.58465409250523e-08	0.220077576372647	0.0343754151422916	3.65023152048143e-09	9.12289480743852e-08	0.264458717408023	0.48558757532207	1.0451977838247e-13	7.42872397460233e-13	0.249240058362333	0.031469892595484	1.56105768150534e-12	1.13462651527516e-11	0.250176436459913	0	0.000520634878429783	0.00970491555818977	0.215474433344694	0.0582050822177116	0.000921972323930322	0.0390113074732971	0.313575043223558	0
ENSMUSP00000002839	ENSMUSG00000059409	17	0.539164504622534	0.64279907092669	-0.0157419445579186	0.025838014297933	0.639252780137048	0.766832609735601	0.00193939732639326	0.29536096769279	4.94753878827775e-06	1.47074257941531e-05	0.0832346085063342	0.0179202142974758	1.67961033691121e-05	5.00838714521047e-05	0.100820442414712	0.466042467141963	0.0882534801612486	0.236198778685344	0.0800498496367693	0.0474020227466227	0.236754778942491	0.596484532484211	0.046353602626915	0.363191711764614
ENSMUSP00000002840	ENSMUSG00000002763	17	0.0100976674347012	0.0233324076210398	0.0585190076351017	0.0226204059229316	0.0704989300572621	0.153754163147022	0.0283028657172326	0.418314052493737	0.00736190326282641	0.0135376329083326	-0.0622301752423002	0.0232467022186161	0.0187477700485146	0.0329735877385218	0.0367176678212885	0	0.223344453642448	0.421719354015312	-0.0582577496703383	0.0488408851057656	0.338423040098412	0.693229494374441	0.0305874812054711	0.231140008953197
ENSMUSP00000002844	ENSMUSG00000002767	17	7.14066141484489e-07	5.36971419226942e-06	0.0981367764378079	0.0189206655466446	0.000741444604380962	0.00387718493890906	0.0954505252199813	0.561485650625565	4.37977088347428e-05	0.000113972047102755	0.0842572517907595	0.0203853646311457	7.62180314964757e-05	0.000205122811507003	0.0833003502445142	0.149445487138969	0.864613284389849	0.924532995726633	0.00944936073447935	0.0572244910099976	0.911994360152351	0.970982572085638	0.000414225620050002	0.399672034451627
ENSMUSP00000002846	ENSMUSG00000002769	17	0.2396393896772	0.336793171599257	-0.0438103863155345	0.0374707157876921	0.443806974223956	0.6002785138827	0.0051861140858207	0.476810409641396	0.714951108907338	0.76691240928435	-0.0138771192640337	0.0383925776633819	0.911086093139879	0.929693751623069	0.000714467672700225	0.560235509151535	0.506277329384305	0.683058439116501	-0.038540856604626	0.0596822470480398	0.762672754540433	0.917491201429138	0.00308649060637922	0.659216022442713
ENSMUSP00000002850	ENSMUSG00000030834	7	0.384430025745997	0.491786848893731	-0.0269011001176342	0.0311485132433734	0.812159289730712	0.890349758359842	0.000483296428809066	0.843360194681728	0.112932868771469	0.159191682312134	0.0663075401583537	0.0421349548650703	0.191029305232316	0.256789656890481	0.0135550682706402	0.700296648027018	0.155992807409121	0.338757745535237	-0.110854778605314	0.0794365325337608	0.545517707440382	0.820928410971048	0.012308374580959	0.70414312068076
ENSMUSP00000002885	ENSMUSG00000002808	13	0.0606079587514705	0.108139869709317	-0.0937759347975038	0.0500445169219883	0.107820222780478	0.212145260336235	0.0269734605873097	0.262905939119924	0.772593772662949	0.815643292629769	0.0248025323668581	0.0869156951564862	0.820874834070993	0.857753796407258	2.70007378464499e-05	0.396766947225785	0.550247872420883	0.715335865579369	-0.0565079046884483	0.0974214448824529	0.786719852011742	0.923273363943796	0.00247872594359788	0.660448038755885
ENSMUSP00000002889	ENSMUSG00000002812	11	0.00493313878772847	0.0125204399159534	0.049301909410643	0.0173893314436201	0.060358831497141	0.137506480066208	0.0306037012316774	0.469984987897233	3.33433653269798e-13	2.26943490545387e-12	0.131932038363966	0.0170655787075079	1.97169264550418e-12	1.42236009560703e-11	0.241221355926345	3.94054406861829e-10	0.140244931394936	0.316445355025767	0.0536444056595237	0.0369283507963024	0.327729554578508	0.683711656965508	0.0320287280280859	0.396276218225725
ENSMUSP00000002902	ENSMUSG00000002825	9	0.642500490123611	0.731856288850588	0.01230681714606	0.0267306963332443	0.792926190393452	0.87818707108092	0.000621593131609033	0.56273209202502	0.307673031365086	0.380780659918808	0.0374482351101617	0.0372339599559607	0.300479205140283	0.376786064077191	0.00829054987271549	0.121100119415917	0.611237728787556	0.760957872824508	0.0305848921380502	0.0629216961482394	0.984915206294488	0.993749328542641	-0.00539198882540681	0.483200100667388
ENSMUSP00000002923	ENSMUSG00000002844	16	0.0243904075796507	0.0497915888067464	0.0479974250615303	0.0212752318563611	0.0863388833387095	0.180040407649248	0.0255961007709181	0.338661410026268	0.171208503376953	0.229628426183645	0.0341889995202357	0.0251887889810658	0.221974158912933	0.291968740613832	0.00970432297223045	0	0.868117482918214	0.926146889335933	0.0083381799902961	0.0518504814252405	0.908434003544113	0.970215377157568	0.000448456958771826	0.340691541887764
ENSMUSP00000002925	ENSMUSG00000002846	16	0.712484007537923	0.789095191144152	0.0275649299899065	0.0754901970451872	0.721014418821755	0.827249961038024	0.00117911966130102	0.0804442297694389	0.459519281748992	0.532187080253597	0.0315192771227311	0.0430347126737708	0.478123057853177	0.557465864342208	0.00284524322529212	0	0.391094537789177	0.583848274270986	0.087786550832402	0.105786006819362	0.488322415990418	0.793020886057432	0.0200680694600452	0.102986558829864
ENSMUSP00000002926	ENSMUSG00000002847	16	4.26796410903258e-05	0.000198315926269333	-0.320148288940126	0.0745144090358025	9.68546085707953e-05	0.00069600172205525	0.21557143176635	0.152643574464749	NA	NA	NA	NA	NA	NA	NA	NA	NA	NA	NA	NA	NA	NA	NA	NA
ENSMUSP00000002979	ENSMUSG00000002900	12	0.145787245074096	0.223859711951985	-0.0572726779668637	0.0395371089882901	0.27326962150916	0.424614145604404	0.0104779013723173	0.341453147220342	NA	NA	NA	NA	NA	NA	NA	NA	NA	NA	NA	NA	NA	NA	NA	NA
ENSMUSP00000003029	ENSMUSG00000002949	8	0.146183060176321	0.224120984005104	0.016395904017687	0.0113298214702747	0.434205654680835	0.592205864892287	0.00544508346553474	0.599919724400006	0.0012095199253937	0.00255058288986145	0.0464332506100375	0.0143007059504629	0.00485800634880484	0.00966300584567639	0.0526626766063888	0.150886701893055	0.729954823974479	0.840203341280371	0.011136828716906	0.0332903833169773	0.86153453448188	0.951784802566863	0.00103107017489246	0.591173683530354
ENSMUSP00000003038	ENSMUSG00000002957	7	0.144180968687865	0.221751634647082	-0.0324123373943696	0.0222852073633896	0.214702538377074	0.354689636910656	0.0134344482353917	0.204084073937498	0.533966547822865	0.603081775797928	-0.00703193897409432	0.0114199398524246	0.529057373948388	0.606006103365192	0.00201274935924833	0.225713643981621	0.197590456655676	0.390869160154041	0.0298349657171373	0.0236056772287723	0.470294765226507	0.784431196074297	0.0175241764259086	0.530209001177085
ENSMUSP00000003061	ENSMUSG00000002980	7	0.046777002523085	0.0869300336664658	0.112066562066232	0.0563811435754067	0.0489801777746542	0.116626006484098	0.0572987395319429	0.0982134445894173	0.3934176075157	0.469165799627546	-0.0371230798968115	0.0439379546418688	0.387245596183926	0.468851471236865	0.00432672188914007	0.327781139588449	0.55433756208826	0.718254023243045	0.0727101830221342	0.129058119557638	0.580167888763384	0.836016576173471	0.0173282919820242	0
ENSMUSP00000003100	ENSMUSG00000052974	7	4.60408541230653e-20	7.2787378215953e-18	0.87108181876439	0.0790374548087474	1.14283379840242e-19	1.94224604038491e-17	0.51585210211917	0.0671080941023576	2.04635924526413e-33	8.46790988301015e-32	0.944354169026144	0.0648165907104402	7.37319900387866e-31	3.05105688841482e-29	0.530322092408105	0.435339454178066	0.000124507063480465	0.003898663151329	0.888185174632127	0.212153746529166	0.000291785054325847	0.0191409211302728	0.368778801793275	0.0536867967149729
ENSMUSP00000003117	ENSMUSG00000003033	8	3.38721243008928e-07	2.81151039068949e-06	-0.0688596305976174	0.0128624028324229	1.33481265294114e-05	0.000127983870447022	0.153716085076209	0.377175480637286	4.29223587038429e-11	2.26712066920454e-10	-0.090207880078915	0.0130509866869493	9.11332282871152e-11	5.32663453029976e-10	0.202630207803227	0.00231075305798454	0.190220868966432	0.382159432933726	-0.0336276891623588	0.0261587306251395	0.230920499171274	0.58970499012002	0.047623071689552	0.0730766297484355
ENSMUSP00000003121	ENSMUSG00000003037	8	0.0466816126083828	0.0867764841432284	-0.0440453546293703	0.0221456841580644	0.0491702859316296	0.116860578746874	0.0335353722119687	0.0783347184268856	0.0134584358526144	0.0235417919672937	-0.0464907467374154	0.0188595673387762	0.0162278514761945	0.0288956859046811	0.0313109423074631	3.94054406861829e-10	0.821379343499105	0.899786107387759	-0.00848092371919589	0.0387807249395748	0.870408759608479	0.955318123644149	0.000901844010329889	0.301645715911682
ENSMUSP00000003123	ENSMUSG00000003039	8	0.00133738352310854	0.0040245830854767	-0.181596583989271	0.0554981051403293	0.00164053363245151	0.00755082139477043	0.120698592193952	0.105433714775232	5.69183294723895e-06	1.6735576821764e-05	-0.190419365906286	0.0409579330979036	8.23281961924277e-06	2.59003583637092e-05	0.145440325818828	0	NA	NA	NA	NA	NA	NA	NA	NA
ENSMUSP00000003137	ENSMUSG00000003053	19	5.22436875719067e-05	0.000236295800474931	0.358816892578965	0.0863367011592782	0.000736093496428404	0.00386108301598788	0.0955713707818292	0.299093025299474	0.00261212188528503	0.00521882764106857	0.163886946369381	0.0543750838347094	0.00404500241119562	0.00817606870348051	0.0460932084088786	0.018781341949759	0.00225518148682639	0.0222802367093727	0.503459685904931	0.157991002759735	0.00871311016988242	0.118063498706639	0.208234696129019	0.20554220661011
ENSMUSP00000003152	ENSMUSG00000003068	10	0.0574854658363054	0.103790865363298	-0.0654100184393666	0.0344714554295174	0.060798477886034	0.138183902597546	0.0368907105925209	0.0678541068045815	0.000754253185035722	0.00163741156519664	-0.0934292645051614	0.0276053694303829	0.00100163980962072	0.00225755642999694	0.0604607667887236	0.144729687651256	0.00487388410453143	0.0367664963388846	-0.154977267731573	0.0533726840792539	0.00687860667874025	0.105426111696159	0.219387610353837	0
ENSMUSP00000003183	ENSMUSG00000003099	7	0.00114938469847661	0.00353712864655682	-0.0527521005349205	0.0159959732093963	0.0548017520088119	0.127364892360993	0.0312962663730282	0.62959449994689	0.000222395726902825	0.000526706172036361	-0.0758653085841125	0.0203978958748077	0.000778884997118212	0.00178268724314976	0.0614470869196321	0.514741448090491	0.684893819206386	0.811634479564681	-0.0136825694922071	0.0347790117920749	0.809214697285322	0.933615551551834	0.00197418046144249	0.472302401412606
ENSMUSP00000003219	ENSMUSG00000003135	1	0.816732397515466	0.871263979749384	-0.00518759376892793	0.0225773520806233	0.843697989767509	0.91098041566526	0.000341871463155452	0.145928562819125	NA	NA	NA	NA	NA	NA	NA	NA	NA	NA	NA	NA	NA	NA	NA	NA
ENSMUSP00000003268	ENSMUSG00000003200	17	2.54399654234302e-06	1.64080536004249e-05	-0.0832413949734104	0.0170039776780823	0.000718739286996689	0.00378172575309868	0.0959179832125717	0.493798886282643	0.281274048866681	0.352441660710712	0.0275338643550971	0.025785775356629	0.264023092084372	0.337919498312921	0.00754920896564537	0.265023907881634	0.497732209984611	0.676025807850308	-0.0343672399222094	0.0521588019515222	0.520776219486949	0.809509485193032	0.0138788177310142	0.0292149324602815
ENSMUSP00000003310	ENSMUSG00000003226	10	0.640593392910719	0.730173354293607	-0.00599096036220891	0.0129381939231497	0.727362970892563	0.832172933807431	0.00105766767895554	0.327954634346618	0.487931686354028	0.55971075245883	0.010725831671249	0.0156178077867089	0.513524887075427	0.591887451012261	0.00256947739472835	0.240923804935856	0.294373429099275	0.493988695984841	-0.0413374435911468	0.0403661131351517	0.431211244324633	0.755927801637442	0.0207794858328205	0.273796600278602
ENSMUSP00000003319	ENSMUSG00000003234	16	3.49052846845812e-07	2.89020859056983e-06	0.120291901107246	0.0224975294604823	5.56068656461356e-06	6.08720567894411e-05	0.166532207937592	0.333269660858649	7.2658186214805e-29	2.05054169882368e-27	0.247194705931602	0.0188938943338716	5.60907683862619e-27	1.68147659006816e-25	0.476575414904896	0.0875033215017365	0.0159294599562862	0.0789263543954786	0.119398136494994	0.0488524613263972	0.0259160541419814	0.207599332656499	0.154823215974446	0.092426374213016
ENSMUSP00000003320	ENSMUSG00000003235	16	2.32044455839486e-15	1.90052796481545e-13	0.203024425344073	0.022441112588645	4.86483570272753e-15	4.23989142399254e-13	0.417915788548977	0.336411358465559	1.49789464290666e-30	5.00163334970565e-29	0.258691245183959	0.0189743735782068	1.53575949282347e-29	6.02249870877575e-28	0.497162508409752	0.243301287269547	1.58679319452523e-05	0.00100404703326977	0.208203680213101	0.0427684603036424	0.000275278678213308	0.0191409211302728	0.364514388794878	0.327979500685354
ENSMUSP00000003386	ENSMUSG00000003299	9	0.00375307663476051	0.00983554933041711	0.0874559107473344	0.0297906047355742	0.0612258023267962	0.138876544617137	0.0397936685142463	0.547818616353251	0.00417142407590446	0.00803663393086993	0.0688397459714342	0.0240239156049722	0.00535828081858981	0.0105739040729632	0.0418473338909106	0.321925136026218	0.685100241995555	0.811739627047474	0.0237311684919609	0.0603629149156651	0.789058139940263	0.92413195304631	0.00242803327183438	0.384783420922958
ENSMUSP00000003416	ENSMUSG00000048440	17	0.625585721993832	0.718002994785424	-0.0451818989020438	0.0934290822742567	0.781973403069992	0.870595347866002	0.000644346424409692	0.334882205440757	NA	NA	NA	NA	NA	NA	NA	NA	NA	NA	NA	NA	NA	NA	NA	NA
ENSMUSP00000003436	ENSMUSG00000003346	10	0.00137205049340251	0.00411433579803716	0.158662390857372	0.0486754829056882	0.00161591781169106	0.00745757588857831	0.112284995399213	0.0206866833071072	0.0992133468014079	0.141988971817419	0.0702190353322696	0.0430324173407582	0.109307494917325	0.158282321429231	0.0205354040695035	7.66005196354415e-11	0.0444313215481092	0.153365235717968	0.111730971269696	0.0556083752867478	0.0909030166134918	0.38082127646657	0.0934883588294939	0.175193542035241
ENSMUSP00000003445	ENSMUSG00000003355	15	1.08035957595037e-16	9.92470864501432e-15	0.854093686227698	0.0888889463136094	2.28350298613443e-16	2.21760761424884e-14	0.447471477093401	0.424816240910043	4.22049694177737e-36	2.0779015965174e-34	1.21620924605526	0.078714800096711	1.15483276035727e-32	5.68565472161301e-31	0.55943858506009	0.05906249872914	1.33669130509505e-07	6.58511423660041e-05	0.993489651070241	0.154135010155868	5.74471230779162e-06	0.00146745484395699	0.533504221532881	0.410367451972446
ENSMUSP00000003450	ENSMUSG00000003360	15	3.31383431069112e-07	2.758401880952e-06	-0.0755043440131752	0.0140907997151781	0.000160910226993196	0.00107664145974384	0.117599398438231	0.498062440237661	7.29543987483552e-05	0.000184505969087985	-0.0713680977530429	0.017812203951	8.93817093227349e-05	0.000237634855885631	0.0786735277628365	1.49395543206972e-10	0.0328749967199939	0.124856196243281	-0.104091510843294	0.0486056454194983	0.0557552518587303	0.304577598529309	0.117094549698744	0.114586926017126
ENSMUSP00000003461	ENSMUSG00000020456	11	0.0152264489899531	0.033186756528847	0.0506054284665117	0.0207671516252566	0.189434756447046	0.322913107905471	0.015116026732711	0.63513200071951	0.555189201644292	0.623813287538022	0.0143714069348927	0.0246048373142781	0.553820279640447	0.628557594846847	0.00188067731072694	0.396847790265863	0.953927208177514	0.975100107107099	-0.00541923037542465	0.096871186608745	0.970884028342578	0.989681812515336	4.52206909627995e-05	0.421152655857299
ENSMUSP00000003513	ENSMUSG00000003421	7	0.661414086921986	0.747637672579924	-0.0124396183828076	0.0286396688479434	0.742404071954025	0.842966339188514	0.0009510649193325	0.293589990350273	NA	NA	NA	NA	NA	NA	NA	NA	NA	NA	NA	NA	NA	NA	NA	NA
ENSMUSP00000003521	ENSMUSG00000003429	7	8.6788271979144e-10	1.52451336670341e-08	0.139405022249137	0.0211013343431201	8.74551490327288e-09	2.03602775042634e-07	0.252956504974615	0.371991188285935	7.95462530093828e-18	8.33135833149513e-17	0.18744504554036	0.0199419645693438	5.52290550772527e-17	6.22943104508478e-16	0.319706027821653	0.161151951276504	0.000727862507369166	0.0115139167736815	0.162129560816272	0.0452084340604986	0.00346696335313339	0.077134342730842	0.253551043598808	0.213020611695293
ENSMUSP00000003529	ENSMUSG00000003437	7	0.00949802853942757	0.0221501193862877	-0.0576705451535226	0.0221056452694612	0.0103163566317828	0.0340936277991537	0.0563394580378797	0.118282956171571	7.98336168480741e-06	2.28555919202148e-05	-0.094440290923158	0.0208089785484671	1.26085696394061e-05	3.8394944567853e-05	0.101666803296772	0	0.00456412041281948	0.0351924191217155	-0.148820472920889	0.0508230408828567	0.00657466136507789	0.102824125702817	0.222282265802641	0.00839187457332896
ENSMUSP00000003550	ENSMUSG00000003458	1	0.810005109757876	0.866333344262751	0.00613609909623532	0.0257421757221468	0.86721839715395	0.924615850666962	0.00024818383609726	0.340545835802255	0.311742359400975	0.38475795318565	0.0219971629306838	0.0219463505426081	0.321643967879276	0.399023094233165	0.00531540380345852	0.0274171967568752	0.659651608575694	0.794970669988915	0.0192413321578181	0.0450556754986574	0.770607405187898	0.918883302741005	0.00287752612943715	0.382805164959585
ENSMUSP00000003569	ENSMUSG00000003477	6	0.533529495142102	0.638049482874225	-0.0777225498680505	0.125815032113195	0.703709747146621	0.813778340229013	0.0012308083320115	0.459649558477347	0.364546642741307	0.439790217365429	0.0728741310755371	0.0811333350620125	0.407596716216835	0.488606046073058	0.00266503620843617	0.422482134761307	0.0203671093873412	0.0927220828718371	0.393269727867375	0.167802131702501	0.373752039013777	0.718528252427692	0.0264882771490508	0.77214411321247
ENSMUSP00000003572	ENSMUSG00000029777	6	9.62191039789961e-07	7.01069098445033e-06	0.0784959264522664	0.0153335969149044	3.31902192292878e-05	0.000278551988050245	0.140864606578311	0.359197052194302	1.62435238003236e-15	1.37468717732977e-14	0.172460132866819	0.0200945240334376	5.04803315670319e-15	4.71592571218324e-14	0.281505825747327	0.282354836903895	0.00134383540704632	0.0162889855929675	0.0986605998250536	0.0292628524189064	0.0298696399345689	0.221865411352942	0.148925751637731	0.451001501798248
ENSMUSP00000003575	ENSMUSG00000031799	8	3.94839887267443e-06	2.39226519932627e-05	-0.198305574232965	0.0413804215901475	5.0610715340924e-06	5.62175887071244e-05	0.167674934208732	0.29499184631032	1.02447010240963e-06	3.34303378846298e-06	-0.175859166839142	0.0352419890022703	1.0136393638406e-05	3.13336274477764e-05	0.116958660594484	0.157664967442523	0.0210527581830994	0.0947168122562537	-0.23787827344907	0.102095303662946	0.0459629130570842	0.27624011233896	0.12707516990122	0.158749485344677
ENSMUSP00000003622	ENSMUSG00000003528	16	0.659745651977822	0.745875759545191	0.026802788392606	0.0613849024096282	0.693095677641109	0.806377617080996	0.00137005299557003	0.140918902152926	0.00928430816195476	0.0167395505352539	0.0704001210345042	0.0271081105597186	0.0135885280217547	0.0245920637259821	0.0346324458640971	0.224607617115686	0.511722180775618	0.686422909303251	0.0620876411092313	0.0973976224336112	0.528696888298443	0.811397961413966	0.0133643899935983	0
ENSMUSP00000003642	ENSMUSG00000003546	17	0.0890099141092567	0.149162547295115	0.0325400674912265	0.0191809022158701	0.257871651306738	0.406825594240707	0.0111668503458212	0.436312448552431	6.28951077258187e-09	2.6448098604155e-08	0.117619138699373	0.0195702891855239	3.38149899524785e-08	1.47149746599656e-07	0.16416082415816	0.537845750829971	0.713612262239483	0.830400501546434	0.0183838702491295	0.0516793869938623	0.774369173913618	0.920038620582639	0.00278172543174615	0.226922863087937
ENSMUSP00000003655	ENSMUSG00000003559	19	7.51050302395842e-09	1.00307268284616e-07	-0.433583184348757	0.0703040238648839	1.90966272006374e-06	2.4680393861204e-05	0.181287162136649	0.4429725769021	4.88431542808382e-29	1.41393594688521e-27	-0.728070986800921	0.0554102387291835	1.5211855477129e-26	4.34762564378115e-25	0.478719453551831	0.314226125047908	4.4829890006911e-06	0.000441702501968093	-0.494044275287013	0.0935153574790599	0.00634816325438905	0.101116124631689	0.2262009044393	0.665614373243683
ENSMUSP00000003669	ENSMUSG00000003573	8	0.192200703520201	0.280743528691519	-0.0568482265880058	0.0438900617318213	0.149375399862882	0.270397333727809	0.0213164541126598	0.446034078999074	NA	NA	NA	NA	NA	NA	NA	NA	NA	NA	NA	NA	NA	NA	NA	NA
ENSMUSP00000003681	ENSMUSG00000003585	11	0.630510128633439	0.721826853225012	-0.00988036085461343	0.0207099768412811	0.792882690716117	0.87818707108092	0.000613529582234151	0.516129723407362	0.0159156033805349	0.0273923819346027	-0.0620919436142848	0.0258310833536089	0.0188635675644918	0.0331513192346267	0.0298181412380346	0	0.711424171067979	0.829599646812393	0.0352759871280544	0.0983768611039831	0.798991761813574	0.930538024523509	0.00220051586543002	0.346435085010878
ENSMUSP00000003705	ENSMUSG00000003604	2	0.145951762411078	0.223917869751864	0.0490344164896591	0.0338639279465456	0.393624956740091	0.55412351541088	0.00619380501641598	0.546612085967646	5.29047793532497e-09	2.24429394174635e-08	0.220874698445229	0.03655226550696	8.43398399725827e-08	3.47721406243931e-07	0.162729897843623	0.395558817981898	0.0424994786850239	0.149043163802906	0.207916654659608	0.102469812307627	0.148044145468332	0.484600840120006	0.0685065516960193	0.348590503741733
ENSMUSP00000003717	ENSMUSG00000042476	5	2.68394460362653e-05	0.000131926647978693	-0.159978023008492	0.0369834375533962	0.000327085886289568	0.00194364497814378	0.107452038383786	0.273802599350062	0.0307733772236418	0.0498837849972276	-0.0720570432615853	0.0335083123394821	0.0542277255680508	0.0849384304879487	0.0240069312892115	1.48535267106314e-10	0.00692750630203469	0.0454232058913815	-0.219345035319119	0.0791624094709992	0.0580775025112639	0.311235846791132	0.114662211330848	0.392943489370048
ENSMUSP00000003720	ENSMUSG00000003623	5	1.86199203942692e-12	7.3166600485689e-11	-0.528413163097984	0.0677333726275762	7.08048585066452e-11	2.5467271329533e-09	0.312284035477816	0.540679215428797	5.64819376254482e-26	1.2409468054842e-24	-0.496029362665358	0.0408691295918429	6.54878333432103e-25	1.60041824601432e-23	0.439320133042292	0.415424545022698	0.000735092754012536	0.011525498537517	-0.427646969506719	0.119359835082786	0.00660222827239095	0.103021647951766	0.223214637141713	0.293474099243811
ENSMUSP00000003726	ENSMUSG00000024002	17	0.000121121566026353	0.000493635734920354	-0.0638775780079721	0.0162324156036674	0.00212058938070633	0.00938526472007917	0.079806232113704	0.343939826318821	NA	NA	NA	NA	NA	NA	NA	NA	NA	NA	NA	NA	NA	NA	NA	NA
ENSMUSP00000003759	ENSMUSG00000003662	2	0.0676991220656205	0.118858117717481	0.0226969807698167	0.0124415173157429	0.192770024771858	0.32687718343704	0.014723335052263	0.393624540992614	0.000271659519269902	0.000633809566750428	0.126537034345052	0.0345174018310645	0.000286824650857749	0.00070813772695297	0.0667138606231258	0	0.472754044566475	0.656317360180149	0.0815862927053073	0.116883290026142	0.514902990469195	0.806927045050225	0.0142748488350108	0.0755924843534051
ENSMUSP00000003850	ENSMUSG00000003752	7	0.00885629769063772	0.0208466453258155	-0.0726751778533481	0.0275785422129402	0.0094648107167027	0.0318681442556439	0.0625928217332069	0.0762784343014255	NA	NA	NA	NA	NA	NA	NA	NA	NA	NA	NA	NA	NA	NA	NA	NA
ENSMUSP00000003906	ENSMUSG00000003808	8	1.67251738056665e-08	2.00879384330249e-07	0.128662278094171	0.0214409577318275	0.000137874420032338	0.000941034445160474	0.120273136087014	0.57301290531244	3.70484520756556e-14	2.75514673925355e-13	0.157995897249161	0.019536534203889	4.35299760410256e-12	2.96575442824967e-11	0.252965937168907	0.687309998093301	0.0008766009008775	0.0127015050700675	0.112984041295694	0.0320833114929074	0.0499950621801534	0.289761297358418	0.12216274052393	0.574642446761758
ENSMUSP00000003907	ENSMUSG00000003809	8	8.46505521851526e-06	4.68229824047736e-05	-0.0959665374976203	0.0208167084453743	0.00524449337973309	0.0196755331100583	0.0662916133995879	0.536048803930853	3.03178225993861e-06	9.2740913121478e-06	-0.136891539182465	0.0287948207655335	7.53664461273078e-05	0.000203013849492289	0.107315973269101	0.0698120272741338	0.0186830790685009	0.087657956690783	-0.141752141964326	0.0595810668225365	0.154870379572828	0.493932381602248	0.06631919755321	0.504107227547464
ENSMUSP00000003910	ENSMUSG00000003812	8	0.132267176457104	0.206038557643307	-0.0369196058483411	0.0246211968963076	0.505462303976285	0.652827153872192	0.00393736845329862	0.76366339042656	0.127697430679286	0.177299129257263	0.0744543258325949	0.04924685106468	0.132643664018741	0.187015366598329	0.0120120392345053	0.265588553871766	0.00461992217811035	0.0354433851639901	0.148814649366569	0.0508998409625632	0.343453370491127	0.694684935878565	0.0299616678792705	0.834605311691759
ENSMUSP00000003912	ENSMUSG00000003814	8	1.58827604265116e-05	8.23577462848407e-05	0.155806196192228	0.0349625469331372	0.000205924801570774	0.00132564091011186	0.114923089348148	0.280310224016906	1.02808054880882e-22	1.65894815830515e-21	0.287346073885909	0.0259815976114192	1.36141118305415e-21	2.45527230740648e-20	0.394163505704076	0.0904097329892313	0.00121767893520658	0.0155237183292418	0.300289034440938	0.0881558631530223	0.0155999108294782	0.160585947747628	0.180573301048505	0.362118185002646
ENSMUSP00000003947	ENSMUSG00000003849	8	4.02759953460586e-15	3.11132064048303e-13	-0.818730012893795	0.0915235609814939	1.05631205619979e-10	3.66367824390112e-09	0.312595862013813	0.63687988674896	5.81534631063816e-30	1.85021277666294e-28	-1.06115914087355	0.0789469812153613	2.90900703339012e-28	9.96002661939918e-27	0.490061126363999	0.530377228039134	4.49675877854741e-05	0.0020799254603103	-0.739960284364112	0.163527829382052	0.000576837422759664	0.0283982548150204	0.349557046416518	0.267175616064687
ENSMUSP00000003964	ENSMUSG00000003865	7	0.15798109626128	0.239159690414907	0.0487248025822786	0.0346621890453952	0.335101005515253	0.494790754885467	0.00819329575699201	0.443249002162337	0.000609434373068812	0.00134510302563781	-0.128753957185429	0.0373788486556578	0.000816979727459574	0.00186607797552145	0.0612025932869894	0.414835822405962	0.128528310596589	0.299580857784613	-0.119513792060503	0.0797485964728787	0.193114903080181	0.550400513463189	0.0562040386438325	0.145541540159806
ENSMUSP00000004054	ENSMUSG00000022905	16	0.0146756964575108	0.0321202139466061	0.100115705263884	0.0408545767639282	0.0158213319371238	0.0483168978025909	0.0500406739381638	0.102879313441656	5.9547689263463e-28	1.53888568613815e-26	0.180210296152874	0.0140957241570442	8.64017448720478e-27	2.53382508331288e-25	0.465072976418988	0.488657538513578	0.0157802832919804	0.0783805666641911	0.114772445231645	0.0468868565594014	0.031390980224221	0.225825334892598	0.146551814505998	0.127919918551669
ENSMUSP00000004057	ENSMUSG00000003955	16	0.886584053581332	0.923677915133471	-0.0045450536643566	0.0321434156612819	0.913809391167025	0.953503644075738	0.000103675590726771	0.261727319723045	0.0499134877448212	0.0767418451877864	0.045896728512198	0.0235376812471079	0.118661241814355	0.169893881561839	0.0169305787356899	0.240659913109297	0.546205795006396	0.711900100614975	0.0274541364554557	0.0468533078148284	0.739957601111792	0.911988487288782	0.00373083536230512	0.533655731681726
ENSMUSP00000004072	ENSMUSG00000003970	15	4.96050722011908e-12	1.73822309702936e-10	0.245765905264816	0.0322738654716986	8.52677922051492e-12	3.76396397019873e-10	0.337164688326246	0.165689088946531	8.44603440177449e-11	4.31252854201127e-10	0.176990316094685	0.0260520230691923	2.28535036092305e-10	1.26453553604807e-09	0.197112056409435	0.212406052783932	0.0116588239366646	0.0640214241171781	0.167627412484029	0.0652556666977638	0.0663532575856681	0.32994839046024	0.107989696774162	0.349783050558576
ENSMUSP00000004134	ENSMUSG00000004032	3	0.000306092779767636	0.00111428861408324	-0.1798409076977	0.0488466358081584	0.0520401770032022	0.122411461338328	0.0327755452757584	0.685170372227603	0.000113870904997191	0.000279904976022614	-0.235278061257175	0.0604237263120559	0.000229320365407278	0.00057181732520225	0.0764541161629295	0.636691956082198	0.0217036579741859	0.096699049772584	-0.215993859046819	0.0932077043091308	0.201754766068708	0.560377917897155	0.0537636498126988	0.56502629109678
ENSMUSP00000004136	ENSMUSG00000004038	3	5.26245813015047e-05	0.000237702261586464	0.307649685070089	0.0740585139858418	0.360762489067662	0.520471859227922	0.00651558191418211	0.963059017080315	NA	NA	NA	NA	NA	NA	NA	NA	NA	NA	NA	NA	NA	NA	NA	NA
ENSMUSP00000004137	ENSMUSG00000004035	3	0.0652991853187122	0.11538961835108	0.0503040729078402	0.0273286752913022	0.6049388009129	0.738175187328288	0.00210276705933454	0.896215833168775	0.563379188744355	0.631123173572608	-0.0337905635379708	0.0590715715169002	0.632314110878108	0.698486517830468	0.00377026116138768	0.894030052538448	0.930464841238331	0.961961472458052	-0.00599113830424427	0.0709059402490529	0.968265695486432	0.989207739728124	5.36469691788666e-05	0.654405141883494
ENSMUSP00000004140	ENSMUSG00000058135	3	0.00651173027904841	0.0159061237646321	0.0999186220099828	0.0364548224783418	0.120160634272017	0.230181164022803	0.0207950140305525	0.604217952315587	0.0954326672450085	0.137280286298396	0.0960283407261399	0.0579901589152095	0.138004637074667	0.1935623366747	0.0121960962105224	0.452041827595978	0.0266084137443969	0.110553150358497	0.200890668448617	0.090006337293634	0.259938051142536	0.617352871463522	0.0421203343014754	0.623132953511012
ENSMUSP00000004143	ENSMUSG00000020919	11	0.00205092279499247	0.00583752504079382	-0.0728903000217994	0.0233642181943766	0.022453652077555	0.0636264805432342	0.0448615208303652	0.379527101496631	NA	NA	NA	NA	NA	NA	NA	NA	NA	NA	NA	NA	NA	NA	NA	NA
ENSMUSP00000004156	ENSMUSG00000004054	19	0.988024127209526	0.992990540622465	0.000722499773073086	0.0488580830520038	0.988685746904641	0.997246818403431	3.29381910402216e-06	0.104933734260825	NA	NA	NA	NA	NA	NA	NA	NA	NA	NA	NA	NA	NA	NA	NA	NA
ENSMUSP00000004200	ENSMUSG00000004096	9	0.235363604317359	0.331881722080358	-0.0385885403308184	0.0327032560445294	0.315653481780315	0.473232894407133	0.00882840356879622	0.217171458914473	0.0651919353441373	0.0974771899570398	-0.0506462980098045	0.0276342150271337	0.0685085107587138	0.104663625156857	0.0175530427159947	0	0.207502912230302	0.401894856965008	-0.100317205648669	0.0811796790228189	0.226148925740721	0.585334920235213	0.048436495716268	0
ENSMUSP00000004202	ENSMUSG00000004099	9	0.000856961455401287	0.0027376052508543	-0.0963882237433943	0.0284700117903352	0.0110334662876211	0.0359738627449631	0.0553241697629113	0.36452189012986	0.0317068798834319	0.0512123814209167	-0.0693253382364459	0.0324352757435491	0.0482307188207939	0.076578723642771	0.0263195553979548	0	0.575811215664398	0.732243509216479	-0.0325576966864235	0.0599507065322495	0.66561994132116	0.880384287949734	0.00636474247845842	0.235192206689289
ENSMUSP00000004203	ENSMUSG00000004100	9	0.132358042512783	0.206085655749404	0.196704241315081	0.131561641257629	0.147117886129522	0.267623063930557	0.0322879325293134	0.0294824690784575	0.00329255800146886	0.00645215099358148	0.112236873679407	0.0381594732877331	0.0039153826509709	0.0079450228582427	0.0439916465025559	2.22730426976542e-11	0.115943333404029	0.280779905367832	-0.139973883990757	0.0901906258282196	0.145394461487561	0.48141411468061	0.069454788760262	0.0650273780666278
ENSMUSP00000004206	ENSMUSG00000070319	9	0.000155742712044029	0.000613761713898729	0.09685896624787	0.0250439350996032	0.000183951870542393	0.001207050980644	0.11599148694946	0.123814073734888	2.53325479563326e-25	5.29003207323415e-24	0.189393293643183	0.0158850318973354	3.44286780049214e-24	8.03534370737699e-23	0.4305653360322	3.94054406861829e-10	1.94505509234368e-05	0.00113686821795715	0.143512223429075	0.0298906563582401	0.00058468206230722	0.0283982548150204	0.330911693821985	0.378131531368168
ENSMUSP00000004222	ENSMUSG00000022702	16	0.475798697369678	0.58331461581949	0.0306356517310593	0.0433476057620083	0.525982568017576	0.670975698514446	0.00417572871426453	0.173037865395742	NA	NA	NA	NA	NA	NA	NA	NA	0.0516274919826312	0.168276153036577	0.443022825191586	0.228677898624259	0.0579423234797681	0.310752881057512	0.189420548204718	0.0768918538724346
ENSMUSP00000004232	ENSMUSG00000074207	3	1.55035995805614e-14	9.7586546248756e-13	-0.332684937595145	0.03825335947733	3.96865371427997e-13	2.24974382394046e-11	0.373832891633993	0.480492936430141	1.13268278330769e-28	3.13112515303705e-27	-0.397082546151042	0.0304971388227504	9.60538530437154e-27	2.79260016715457e-25	0.474168185879156	0.65707299649995	0.000308889848018385	0.00676549722017875	-0.305497091814635	0.0787284190009326	0.0262254765010666	0.208171656112013	0.154381585133905	0.55991696203939
ENSMUSP00000004327	ENSMUSG00000031400	X	0.00023443858443092	0.000881966517410844	-0.24696389586544	0.0657548541754448	0.0157086835702182	0.0480307843096544	0.0501043090697423	0.499108300899178	5.94001648269043e-21	8.14337625523312e-20	-0.75213253409166	0.0718413382076224	1.82867454324394e-14	1.6102362655588e-13	0.357197600116168	0.212056685205809	0.0229701741524348	0.10001596662206	-0.29859059379595	0.130176663260501	0.0512294835879473	0.292733842838502	0.121041858199668	0.170107345994674
ENSMUSP00000004330	ENSMUSG00000004221	X	1.39334620324955e-07	1.29575478655136e-06	0.159986024157859	0.0288332814420374	1.26304107342345e-05	0.000122135892135599	0.154876291067092	0.431725237779623	NA	NA	NA	NA	NA	NA	NA	NA	NA	NA	NA	NA	NA	NA	NA	NA
ENSMUSP00000004343	ENSMUSG00000004233	3	1.30034861001332e-08	1.6279502487791e-07	-0.181225161123974	0.029938041067768	0.000922790305360458	0.00467446236649806	0.0904562448443016	0.698878110529749	1.01811514089436e-13	7.25918247920981e-13	-0.216550259176819	0.0273276905040898	9.18883530617806e-11	5.36147873184871e-10	0.227867879757245	0.592006297771247	0.222457420496249	0.421045233030359	-0.0609024835916187	0.0509580459596781	0.585959301024535	0.84033136781294	0.010005986288965	0.675915990677926
ENSMUSP00000004375	ENSMUSG00000004264	6	0.00126838760679101	0.00384761220480377	-0.056394504273013	0.0172564895690863	0.00845902813791724	0.029234607667291	0.059259968943333	0.273737194225827	1.29464341880022e-14	1.00027146160453e-13	-0.15811803055479	0.0191538525238005	1.11406581435106e-11	7.29550865805623e-11	0.266048146003304	0.123901650659466	0.0322040505358283	0.123258233377141	-0.0725149112537745	0.0337207731830587	0.189037340910485	0.543198575578696	0.0572874732826072	0.48149924757721
ENSMUSP00000004379	ENSMUSG00000004268	6	0.887644715423134	0.923931779967698	-0.00482233025751831	0.0344569144838189	0.85267096703339	0.916043327266808	0.000279847152344082	0.189746870904269	0.532171225400727	0.601557720014732	0.0398946559057393	0.0645817575150547	0.55664031827008	0.631439446137183	0.00226628796693606	0.17232956928857	0.699676450333874	0.822370224599987	0.0303135867168572	0.0810648315886619	0.765826743372249	0.917639838552104	0.00300345582990846	0.238332137063678
ENSMUSP00000004381	ENSMUSG00000004270	6	0.22693346543693	0.321863905286929	-0.0623279101709895	0.0518701960359535	0.351644096713536	0.511426607297456	0.00760972377668212	0.308798653187952	2.35478029234492e-08	9.22357321246603e-08	-0.172705904639047	0.029997780156706	2.3289671328025e-05	6.79449970188272e-05	0.15554755185586	0.216915400196806	0.475110231143457	0.657999049035426	-0.0550114587884023	0.0792357852192931	0.579871310836461	0.836016576173471	0.0104278882388695	0.232983824341289
ENSMUSP00000004396	ENSMUSG00000004285	6	0.086921699805325	0.146007836737484	-0.0787365531370067	0.0461036191065886	0.136853369171913	0.25349569581217	0.0193122993748059	0.190258147288165	0.0376105352545821	0.0596059822115028	-0.049537191499813	0.0239433082628319	0.0416965311521419	0.067574027539932	0.0222617451097944	0	0.136963272041357	0.311760952894139	-0.0544466939590179	0.0371595450069671	0.396120978692655	0.733511000319589	0.0241414877351663	0.520864924653556
ENSMUSP00000004430	ENSMUSG00000004319	8	0.374512008496008	0.481910398212354	0.0485500762051289	0.0550867724669137	0.510754020731794	0.656553783099627	0.00402761125547713	0.200801703485462	NA	NA	NA	NA	NA	NA	NA	NA	NA	NA	NA	NA	NA	NA	NA	NA
ENSMUSP00000004470	ENSMUSG00000004356	10	0.00549820344801085	0.0137667723902681	0.10931916319473	0.0390322787316511	0.00594885021627902	0.0219307395717271	0.0701344811817295	0.0921827097690344	4.5120291282354e-09	1.93721428834805e-08	0.142896747316524	0.0235312845907114	1.37141403596369e-08	6.27131367632207e-08	0.163986739443291	0.0640963000155367	0.335857754372472	0.53296269953184	-0.0665256365308144	0.0708770894143696	0.408088464175454	0.741096980684225	0.0229277388539082	0.135227614347905
ENSMUSP00000004494	ENSMUSG00000031622	8	0.347687330174995	0.454446927615769	-0.0241583262549964	0.0260370493378414	0.450768695312744	0.605717649878639	0.00891589757076261	0.342449018741605	NA	NA	NA	NA	NA	NA	NA	NA	NA	NA	NA	NA	NA	NA	NA	NA
ENSMUSP00000004507	ENSMUSG00000004393	11	0.879294535978974	0.917912201410482	-0.00400865112727685	0.0266712201698852	0.961828162834221	0.981813824537718	-4.12202331232514e-05	0.266684710366017	0.0565187060328188	0.0857827795210087	0.0540561658576885	0.0285186551387523	0.0569800073233718	0.0886779301790823	0.0196765411498836	0.00783245567817975	0.0960442114136494	0.251025690932415	-0.088133235234141	0.0535112794522791	0.160608296378087	0.502181183214221	0.0655463660040886	0.161174095208791
ENSMUSP00000004508	ENSMUSG00000004394	11	0.00854362991512094	0.0202086277533028	0.0873793220802827	0.033018555532094	0.0245700577558394	0.0682300868562893	0.043584023035324	0.238360273410844	0.00033572420325431	0.00077074872394497	0.0720843175513666	0.0199748479007597	0.000397966552911392	0.00096141991382068	0.069718103623068	0.393736403812666	0.0218860037385201	0.0971349857043583	0.13313484546532	0.0575378750342945	0.0427961203407859	0.267488116178988	0.131713539295535	0.129908104535385
ENSMUSP00000004565	ENSMUSG00000004451	1	0.0730687026294624	0.126876383263113	-0.0433774989494156	0.0242433067550491	0.117774264692399	0.22680721002236	0.0213259081908819	0.174816632038813	8.55464755519982e-19	9.74680705402412e-18	-0.299864400879097	0.0308040179846902	7.37157186039266e-17	8.21838879311546e-16	0.335130341694403	0.099451103003466	0.0033192191516767	0.0292371066272212	-0.209000183382367	0.0686142707604074	0.00496124909658134	0.0900466711029513	0.236217836620515	0
ENSMUSP00000004574	ENSMUSG00000004460	16	3.56670224555659e-06	2.18830702755358e-05	0.199125033111845	0.0413445897799374	0.000163941974640338	0.00109048683327301	0.11786192937395	0.362434911797974	3.70647078442444e-22	5.65614150247575e-21	0.413894517019794	0.0380635737774648	7.00841451730049e-20	1.05753368946738e-18	0.386100112230239	0	0.00276519317440657	0.0258421914957752	0.34813328480765	0.111840769456997	0.0216195913473155	0.190607640186588	0.163756802581956	0.322698778190394
ENSMUSP00000004646	ENSMUSG00000004530	5	0.00352189094346946	0.0093158811804301	-0.0758266358590295	0.0257324832884784	0.0148679964013713	0.0459277444479358	0.0509213081787692	0.263564812084302	0.00883301163162983	0.0159942720685485	0.062447593498998	0.023886600964756	0.0115023156563487	0.0211686545981097	0.0350797333595469	3.94054406861829e-10	0.545877432315268	0.711779204862068	0.0320455790126996	0.0546441066570691	0.575284096843234	0.834741428028322	0.0105834723972981	0.0507190004625321
ENSMUSP00000004673	ENSMUSG00000004558	14	1.48532508962416e-07	1.37190760316101e-06	-0.107616963473617	0.0194439068250329	0.000620369011227776	0.00332854659694272	0.0978817598398114	0.623560059040923	0.109147207692676	0.154566012153495	-0.0411683236735718	0.0258826718283827	0.196775649622033	0.263030471006859	0.0119516790224053	0.379617335874577	0.768303755082716	0.864527158064488	-0.0153029276438118	0.053612974515776	0.834029932841552	0.941782786184038	0.00148856969160605	0.316368014403227
ENSMUSP00000004684	ENSMUSG00000004568	8	0.100823910488893	0.165715895431213	-0.0449137576402398	0.0274508750364457	0.164386904390815	0.290864699648297	0.0168554842046257	0.208006740431138	0.095679951310674	0.137574349091984	0.0615762559794238	0.037221403436988	0.10566426139723	0.153766007146562	0.0148145233375099	0	0.842616138598828	0.911897616180153	-0.0101179126403824	0.0526145011997905	0.857636616682159	0.950005479735853	0.00109023727622726	0.0766653868004861
ENSMUSP00000004686	ENSMUSG00000069633	8	0.248057138270602	0.346688409943164	0.0623001524177209	0.0542504237995332	0.39812462932723	0.559184138464155	0.00625145960704077	0.395123164713907	0.165047389472658	0.222071542388406	0.0706186313299601	0.0512765237887682	0.170217422748513	0.233025475226044	0.00876314617776619	0.421616418273552	0.0452434538407204	0.155014456601812	0.122081256528222	0.0610056267574838	0.449873177807514	0.769728431490555	0.0191677184351534	0.771640630590717
ENSMUSP00000004715	ENSMUSG00000061778	X	4.78239793232106e-06	2.83441509537215e-05	-0.160602898297688	0.0338334019292512	6.10944169949003e-05	0.000465605209340059	0.132126151251308	0.277191287366285	3.02497019350396e-12	1.82990349373849e-11	-0.366277966023723	0.0485714666836242	1.68414044856054e-11	1.07673244791856e-10	0.302697618869472	0.0504543957315994	NA	NA	NA	NA	NA	NA	NA	NA
ENSMUSP00000004729	ENSMUSG00000004610	7	2.0793824890444e-07	1.84538409406316e-06	-0.104074023492332	0.0190570485521534	0.000298921859608126	0.00179829274479296	0.10873768306885	0.586934306744645	1.26109439346419e-12	8.09332224920642e-12	-0.148471219391744	0.0197664970269625	3.97043446812731e-08	1.71012646791307e-07	0.222905741067662	0.605167698799598	0.00712425379189554	0.0463110069771004	-0.12580895100545	0.0455809031369487	0.112125485435416	0.42376667211612	0.0819823441197666	0.538210936329835
ENSMUSP00000004774	ENSMUSG00000004655	6	0.0601023560343849	0.107491664383517	-0.101627336014521	0.054113159061857	0.0987476243872356	0.19860542916699	0.023725892297256	0.167661948348289	3.90498096852257e-07	1.32824491339812e-06	-0.165287363916588	0.0318260139185294	1.01978654348412e-05	3.15092085927639e-05	0.120399461348837	0.378612467055653	0.289873403485518	0.489414164954619	-0.0795450635903044	0.0769424738294695	0.327458671657634	0.683353240067383	0.0319790628965579	0.0583377634413479
ENSMUSP00000004784	ENSMUSG00000004665	10	0.000302272492706663	0.00110357057219113	-0.174402572285766	0.0473243946803515	0.000356044110530992	0.00207580434252975	0.106450871458322	0.0553261060573775	0.0212750936501734	0.0356700240294356	-0.0797266661424425	0.0347426124058373	0.0390161847017512	0.0637355693420469	0.0272475067411365	0.140840263226853	0.0497179237286235	0.164778721747389	-0.166503144494269	0.0850072686191131	0.0595087617030024	0.314286038496888	0.113382910006635	0.00801594752761578
ENSMUSP00000004786	ENSMUSG00000004667	10	0.715315832173992	0.791586688445189	0.00663273362857102	0.0183390863503113	0.778005271960116	0.867598398750798	0.000702830409404998	0.278785497480889	0.822038293048948	0.857243086984408	0.00507852113814052	0.0228281237429915	0.837711803778876	0.871701036175335	0.000276414613681664	4.23073621677356e-12	0.0977901052735096	0.253553441998331	0.0903055796176356	0.0551302402999847	0.113142425290506	0.425487081367842	0.0820965913939604	0.00792712682726544
ENSMUSP00000004868	ENSMUSG00000004748	11	1.69162394598137e-07	1.53533505804824e-06	-0.315232775612928	0.0566973122183454	2.45095885769996e-07	3.92038077991631e-06	0.24357488077245	0.267830660622476	2.47743788332769e-13	1.71212279949234e-12	-0.385222289134889	0.0495175625519949	3.40854967816043e-12	2.3652950184354e-11	0.24352392949712	0.13439961496846	0.00791178256513998	0.049924578546908	-0.243374517121061	0.0894790534336462	0.0183181250642896	0.177443972708435	0.17432398787016	0.138808899072974
ENSMUSP00000004910	ENSMUSG00000004788	12	2.28278732712203e-06	1.49646945513747e-05	0.147056247612991	0.0298856272489247	3.33997778088899e-06	3.94872503556232e-05	0.175183998820991	0.0893074794574378	8.35702301759727e-31	2.84687476028756e-29	0.24911218646447	0.0181615667728892	4.97676995977873e-29	1.85460294909986e-27	0.500187358061875	0.252432365623076	2.48931071589908e-05	0.00134131062559031	0.161156526860342	0.0341429069532794	0.000297908851758836	0.0191409211302728	0.361805494709686	0.294595732291926
ENSMUSP00000004949	ENSMUSG00000027164	2	0.206017764909727	0.297347933302829	-0.0364764464710348	0.0290107137258724	0.296527657563142	0.451364759541925	0.0106775265601219	0.171249943700893	0.5068018199563	0.577819181136789	0.0218718335021166	0.0333326679101867	0.539857748854572	0.61654935929971	0.00266713186002365	0.084532983939832	0.815271605568795	0.89613044571036	0.0155831028232078	0.0688577705531675	0.854837368584346	0.948489918134852	0.00113398223322181	0.223751944244324
ENSMUSP00000004955	ENSMUSG00000020528	11	0.0145864313085742	0.0319841849943755	-0.0621227480258322	0.0253271963341081	0.0799582563126873	0.169174051171381	0.026664873766203	0.390486017165863	0.503539209705055	0.574682228335126	0.0130764371366472	0.019743603480869	0.536841012705518	0.613831603780085	0.00232785549538905	3.31188862973623e-10	0.29802105716592	0.497155253418263	0.0637177784637802	0.0627003630605832	0.497852471221612	0.797790077605822	0.0154929691393781	0.403375621367287
ENSMUSP00000004965	ENSMUSG00000004843	16	0.251149095779474	0.350145929677781	-0.0492250793111024	0.0432006787276181	0.255951743493815	0.404615723610621	0.0136240531305675	0	0.0706452648248546	0.104748804406165	0.0599406949084372	0.0333660073642497	0.0876677624526171	0.130275183463957	0.0168766111263512	0.00985714932560154	0.645346615811312	0.784597474780327	0.0292408924880173	0.0655096132965056	0.724683685265443	0.906421088248373	0.00421531871840486	0.245471415267365
ENSMUSP00000004968	ENSMUSG00000004846	5	3.6258572232645e-07	2.98048094362178e-06	-0.138743144878537	0.0259894083775573	0.000204898597362171	0.00132028499039624	0.114242957729736	0.527766099793715	0.00860881520726781	0.0156134602239907	-0.0918958436543384	0.0350314349800641	0.00985701698152363	0.0183661821934743	0.0353106347759043	0.273712270261343	0.0875958093222079	0.234803069139241	-0.115569785562973	0.0682872195377058	0.102558655911223	0.405400253282083	0.08715376060786	0
ENSMUSP00000004990	ENSMUSG00000053436	17	0.0352475050161782	0.0683046006556384	0.048721270632921	0.0231194056481977	0.0687018995385706	0.150991131483504	0.0287706648862845	0.203781189113364	0.850523653667635	0.881226120428295	0.00458188934780951	0.024569669575289	0.855883486707253	0.88582693230634	0.000184949168316906	0.0288513328829036	0.106878338090738	0.267078222195882	0.0766782170188986	0.048121285256946	0.169368488240505	0.514695556776695	0.062151114073175	0.15538125267686
ENSMUSP00000005003	ENSMUSG00000004880	1	8.53848493118961e-05	0.00036446826142737	-0.15294615982072	0.0379710350821463	0.000103186269003673	0.000735283287931832	0.124588932264419	0.194873167948678	1.25695574722221e-19	1.53035496660899e-18	-0.285619953989109	0.028505265548151	1.14426625630464e-18	1.5405341115319e-17	0.348124044504366	0.416265661305861	0.000211367410440902	0.00530109465385781	-0.30400542550269	0.0758344066562872	0.000372714068874398	0.0219710165215959	0.348824447529532	0
ENSMUSP00000005015	ENSMUSG00000004895	3	0.10498901985268	0.171031717459506	-0.0465227202701163	0.0287919705072878	0.109100351252998	0.214353811508058	0.0242622586756954	0	0.0281334224112782	0.0460917984367432	-0.0716948527428386	0.0327952239671456	0.0350015247481935	0.0579350391230834	0.0247910310541817	5.21040350216242e-11	0.0573061946938502	0.179003996740709	-0.119306097394321	0.0629978693910455	0.102038730665911	0.404066502222234	0.0866188483671543	0.154899075305792
ENSMUSP00000005017	ENSMUSG00000004897	3	0.00709233855503748	0.0171762442098841	-0.116384900313882	0.042924032678962	0.0107311810020364	0.0351683254240771	0.0557316619810574	0.117688493497208	6.20908061050478e-17	6.04332593331237e-16	-0.174453572538219	0.0191978475396143	8.70557217607254e-15	7.87119092863395e-14	0.297458677192355	0.434031479261214	0.000663409109507629	0.0111327333418105	-0.183465083525094	0.0507034419472611	0.0041216711365772	0.0828780344868016	0.243320405819654	0.250399739770408
ENSMUSP00000005053	ENSMUSG00000004945	17	0.0750687169232175	0.129714164320188	-0.094514241995493	0.0532739784066303	0.0815421246398684	0.171776685250023	0.046874265165087	0.191766545845813	0.0366844374541641	0.0583164107066549	-0.0659998447532012	0.0318186183514215	0.0448842723498079	0.072116345164234	0.0330194905484318	0.030596394615318	NA	NA	NA	NA	NA	NA	NA	NA
ENSMUSP00000005057	ENSMUSG00000004929	10	5.13616648524366e-05	0.000232615987786052	0.0779136274453446	0.018727390744618	0.027005791392368	0.07322910645605	0.0422890645743342	0.673287390479158	1.00426764029366e-07	3.63010998594894e-07	0.118144008394005	0.0215947601353891	2.5202436980805e-07	9.70265053855762e-07	0.137343110784018	0.145255096374476	0.00773113665508563	0.0491897135702265	0.0804025293765804	0.0294645639287519	0.239129812362814	0.599592376115416	0.0458926613141171	0.717915602601137
ENSMUSP00000005066	ENSMUSG00000004936	9	0.00199880487514229	0.00571399307872889	0.0710145214976381	0.0227042485442968	0.00732331570414686	0.0259696923092282	0.0614181377206872	0.225034884021175	3.39509806478876e-08	1.30113275267046e-07	0.110305295447753	0.0193996098815336	4.90519871569406e-08	2.08216270216214e-07	0.146734739787512	0.0954862105894732	0.00417850937465172	0.033588929419757	0.165601622834248	0.0559267005127438	0.00748695500771975	0.110198849795529	0.217094141820229	0.0940069082466874
ENSMUSP00000005067	ENSMUSG00000004937	10	0.0230423155220846	0.047295187475583	-0.0460590973685221	0.0202158095307907	0.0677750155339446	0.14950111412243	0.0289701268039418	0.289359641448255	0.000327474333815468	0.000753861563681	0.0664933696318415	0.0183911782819707	0.00144231998058962	0.00315961294870964	0.0740212510026239	0.219621215330693	0.255161981341233	0.454882128864514	0.14432607800043	0.129672177232553	0.305770113405721	0.662489978091645	0.0356151613291593	0.0784579652606256
ENSMUSP00000005077	ENSMUSG00000004951	5	0.382472425606172	0.490020269368782	0.0817278056563937	0.0942418635426546	0.538504871666622	0.681832020411566	0.00333409668569085	0.420367370213641	6.13486700762083e-09	2.58461448884463e-08	0.588918581383362	0.0979117643722867	1.1537917057915e-08	5.32671119477322e-08	0.161379506519204	0.140433837016513	0.0291619600914513	0.116526113810315	0.420754352750624	0.191860649013909	0.172987395462836	0.519762934628948	0.0616822490577118	0.466707161547604
ENSMUSP00000005108	ENSMUSG00000030180	6	0.701269760038708	0.780617623832183	-0.0182930878665636	0.0482956164750695	0.705322322381916	0.814929164658527	0.00190927009972175	0.0818570212659182	NA	NA	NA	NA	NA	NA	NA	NA	NA	NA	NA	NA	NA	NA	NA	NA
ENSMUSP00000005164	ENSMUSG00000005034	3	0.0575833343508952	0.103888404171281	0.0404255551022795	0.0213086940117586	0.0877737121921656	0.182433159690891	0.0253715753306205	0.154076884645525	NA	NA	NA	NA	NA	NA	NA	NA	NA	NA	NA	NA	NA	NA	NA	NA
ENSMUSP00000005173	ENSMUSG00000005043	11	0.458071311652899	0.565764675984086	0.0258290271773815	0.0350935225576438	0.689986793306288	0.803725058684672	0.00143191352656336	0.663293056619728	0.0096708343635384	0.017362197972336	0.175432566125928	0.0679908718791009	0.0137985614824052	0.0249387184348401	0.0513477189225229	0.215902767402587	0.156118403242398	0.338919933006867	0.120308728008045	0.0865909206512366	0.973844787631493	0.990004588351077	-0.0231677308329405	0.59904929715593
ENSMUSP00000005185	ENSMUSG00000005054	10	0.298893413274038	0.402670912294275	-0.0416221683437493	0.0403231637836008	0.505311905587872	0.652814582703602	0.00391711177091425	0.497789202275917	0.117459030548337	0.164540220363143	-0.0623016390491833	0.0400887722699135	0.148110673585899	0.206065695820315	0.0126838709620031	0.0920510142233443	0.499522220496597	0.67712357601514	0.0356251363311504	0.0542953703361025	0.703685395979589	0.899929200087377	0.00489440134964048	0.516846359513171
ENSMUSP00000005218	ENSMUSG00000005087	2	0.00523777415769362	0.0131924374672105	-0.152835833583867	0.054250904692697	0.044510549751878	0.107911097436971	0.0383623986081192	0.400260287457555	1.07228357934311e-06	3.48556758682856e-06	-0.365904108729384	0.073250327511739	6.83874537266252e-06	2.17237248474014e-05	0.132057359095547	0.157850268412089	0.00545980602349145	0.0394024416555686	-0.470023843473848	0.164282335981538	0.00764073661604104	0.110234412383413	0.21436644635567	0.00795486338393562
ENSMUSP00000005233	ENSMUSG00000005102	2	0.000655353152453002	0.00216371575054663	-0.150496495526035	0.0430594139101519	0.00177190686521949	0.00807333972504161	0.122448925180992	0.319030085109888	2.7921464233069e-10	1.35003782259534e-09	-0.374413492998659	0.0544986504720537	4.00449673046864e-09	1.92244344818583e-08	0.336656505996098	0	0.991060906334731	0.994087706659488	0.00180873236198064	0.166734600370181	0.99142196056025	0.996103740858108	3.92260153525559e-06	0
ENSMUSP00000005234	ENSMUSG00000005103	5	6.4704570780032e-09	8.95848619475881e-08	-0.131402102991407	0.021200630437736	9.59084942266846e-09	2.225207999157e-07	0.252044831740127	0.297615816188041	3.4190318551963e-06	1.03973714442286e-05	-0.103423199617349	0.0218775189625703	4.05631415564849e-06	1.33073146789149e-05	0.10624323670619	0.213301224703829	0.110320125232609	0.272747297606841	-0.0817431045134447	0.0518225544645562	0.183828100788656	0.535641069344891	0.0581330179643831	0.181036288512256
ENSMUSP00000005256	ENSMUSG00000005125	15	0.086194917102917	0.145109719283217	-0.0877155961275981	0.0512413035740995	0.396047662708938	0.557168566811976	0.00642123650778492	0.703313402198407	6.71592646787726e-06	1.95422450499707e-05	-0.320099363484493	0.0698957818875378	4.20019752764379e-05	0.000117602043686	0.104047421612651	0.71588687900936	0.521857581496955	0.694166198569817	-0.0940751569978727	0.151212352430743	0.703656568750978	0.899929200087377	0.00489269479732957	0.475749403907178
ENSMUSP00000005406	ENSMUSG00000022892	16	0.000202327887330767	0.000772759733667152	-0.230026949087027	0.0601562605193026	0.00170592627128313	0.00780359136782943	0.108958949670078	0.400388465487699	0.0140117480912931	0.0244336196679866	-0.149364934238231	0.0610812586255726	0.0149088174177016	0.0267870159964801	0.0534000846120469	0.055905241312324	NA	NA	NA	NA	NA	NA	NA	NA
ENSMUSP00000005431	ENSMUSG00000005299	5	0.00167298119083348	0.00488527754952148	0.0771279221158501	0.0242298327276048	0.0416106140553423	0.102377471714881	0.0358944114944705	0.510085358527065	1.71889620422205e-05	4.72643901242468e-05	0.112192384789578	0.0257440250405413	0.000130079914125074	0.000339022032756424	0.0818072831579265	0.39151068785022	0.82904990034851	0.903881941622459	0.00874410312861905	0.0418097937591379	0.895889538040951	0.964453060654578	0.000580651104053587	0.456285130435792
ENSMUSP00000005470	ENSMUSG00000005338	1	0.000887498440617802	0.00281662670369739	-0.246938031553755	0.0720346795374526	0.00274106017349	0.0116315399871317	0.145027754349115	0.813899907659692	NA	NA	NA	NA	NA	NA	NA	NA	NA	NA	NA	NA	NA	NA	NA	NA
ENSMUSP00000005487	ENSMUSG00000005354	15	0.00197596557811532	0.00565821988206738	-0.120299131039722	0.0384169879083611	0.0102064031304226	0.0337630795526095	0.056511103154009	0.28911137865785	NA	NA	NA	NA	NA	NA	NA	NA	NA	NA	NA	NA	NA	NA	NA	NA
ENSMUSP00000005503	ENSMUSG00000005370	17	0.000133729482396879	0.000537606754189226	-0.107268697207272	0.0274439696770809	0.0093361855682924	0.0315287578207907	0.0577705328403919	0.496341297037757	0.339302017181109	0.413625900214455	-0.0304059720698092	0.0321190562955792	0.349775899826287	0.428718597915374	0.0047442664291768	0.18489626265125	0.04217882697813	0.148279370163443	-0.122265110449638	0.0601574951399082	0.0884412796932442	0.37699310948523	0.0946173738013056	0.180668376375634
ENSMUSP00000005507	ENSMUSG00000005373	5	0.450109479025388	0.557653405943974	0.0216982340065081	0.0289458425710715	0.572414364001735	0.709309669428325	0.00281344153214669	0.34795693942588	0.256053018501878	0.326109820580659	0.0320261879771524	0.0284483341282607	0.244624146906732	0.317244735798098	0.00754470703870347	0.174353822105244	0.546233918001225	0.711900100614975	0.0852729250865165	0.145537274171355	0.669228906054791	0.882248382047954	0.00617719907155234	0.322654021791454
ENSMUSP00000005532	ENSMUSG00000005397	13	0.209206276674438	0.300800395269211	-0.0460485785737261	0.0368647803976718	0.300704942293516	0.455885860328127	0.00939062419966075	0.263234690245861	0.561766085663014	0.629839136934346	-0.0310466295423671	0.0540508900335923	0.560628937963598	0.635002886072959	0.0017518780543444	3.94710312344972e-11	0.110212068968241	0.27274224602582	-0.236173755568917	0.149679448736748	0.12638832268425	0.449787406555045	0.07662912043617	0
ENSMUSP00000005548	ENSMUSG00000005413	8	0.0001655647711267	0.000646844433401901	-0.235450965110956	0.0611403350982624	0.00628582008630914	0.0228997882887082	0.0635546871538569	0.400335551583102	3.16914100666943e-09	1.38444663795242e-08	-0.398246910279192	0.0648746523386468	6.87604890642501e-09	3.24101676267203e-08	0.166976113627302	0.353587667836376	0.0891271477333785	0.237798815441823	-0.239140113954576	0.142014653695533	0.185556771343184	0.537957119095197	0.0576880518097104	0.252209437672104
ENSMUSP00000005583	ENSMUSG00000005447	7	0.129561426916033	0.202986536108594	0.0432382118756069	0.0286311346144431	0.674004452562819	0.793674392607317	0.0017249680324074	0.869184546358436	NA	NA	NA	NA	NA	NA	NA	NA	NA	NA	NA	NA	NA	NA	NA	NA
ENSMUSP00000005600	ENSMUSG00000031706	8	0.583956676939889	0.682437251132433	-0.0192724969483581	0.03569863183657	0.592171138251295	0.726507741893576	0.00453335330346027	0	0.000726841044952431	0.00158248639386835	-0.177555715567775	0.0521719287198197	0.000930514441388839	0.00210614761985494	0.0915002921989535	0	0.505089639145761	0.6822298391255	-0.0518782797947477	0.0801103893082109	0.523123791489889	0.810018928212064	0.0137861591648131	0
ENSMUSP00000005606	ENSMUSG00000005469	8	0.00137077617219217	0.00411232851657652	0.105339397391681	0.032426453282422	0.00342776575248521	0.0140204281500568	0.080059150229562	0.193769823327612	0.319969497421332	0.393113708580489	0.0223211317921318	0.0226524189317875	0.338069096340467	0.416640974751772	0.00513816651518806	0.225038498910791	0.137489425770315	0.312168657365266	0.102039593459088	0.0697379764157598	0.345572494497002	0.696090389762216	0.0297677429588253	0.434733820728048
ENSMUSP00000005620	ENSMUSG00000005483	8	3.67603005401682e-05	0.00017394237662469	-0.137482180176828	0.0323785345830145	4.56375769197386e-05	0.000365423142403278	0.136555180195117	0.0967527284158207	0.323250359149474	0.396711002995489	0.0455427010097473	0.046533875186025	0.334477389893881	0.412817931351185	0.00506913875780157	0	0.317883858875699	0.517452200770756	-0.0673573880327424	0.0691067456850787	0.339481526283418	0.693609115380739	0.0306950789354772	0.0152352544652534
ENSMUSP00000005651	ENSMUSG00000005514	5	1.07349963093023e-12	4.58971728997715e-11	-0.443294142271544	0.0560736393406277	2.39281886021272e-12	1.19605754497986e-10	0.354100528506522	0.374695451626602	5.60801276925825e-29	1.60961898419774e-27	-0.425793918192502	0.0324536830870336	4.55508329632671e-26	1.23389706159533e-24	0.477974538600288	0.31210110392068	0.00684976124378473	0.0453821357333173	-0.234180591820236	0.0843854568985146	0.0194106398500199	0.181542679034288	0.169175760766186	0.179844811892327
ENSMUSP00000005669	ENSMUSG00000040583	7	5.62256299327371e-07	4.36824951180282e-06	-1.26506635775914	0.23931281050733	9.6487556421392e-07	1.34410329621439e-05	0.2254591291707	0.103340993306448	9.23706813354789e-24	1.68389255569677e-22	-3.23647965333655	0.271651494149665	8.17278202048176e-23	1.69096364196777e-21	0.501670780228274	0.581812893003149	0.000601910160051712	0.010670332976046	-2.03908934716107	0.558346308490137	0.00594111601093848	0.0988797629236052	0.227872637003799	0.302034561435778
ENSMUSP00000005685	ENSMUSG00000005547	7	6.68011122489702e-06	3.78743920824437e-05	-0.61506097121342	0.131786480391737	8.45512405933297e-06	8.68754512713643e-05	0.160417935066356	0.289278932620732	9.20877828518786e-44	7.96323199148617e-42	-1.47907566160303	0.0821357343990662	9.30165207495265e-39	7.55899316211514e-37	0.633011231650841	0.113653812405902	0.000276237683938848	0.00637194416764628	-1.08464851851326	0.27681565424445	0.000547083105097228	0.0280251122885131	0.338524069648355	0.0835992585555187
ENSMUSP00000005705	ENSMUSG00000005566	7	0.0564593346267546	0.102131601062448	-0.0392625862973704	0.020600729607264	0.218725276419949	0.359003039687125	0.0131715465180989	0.486291890026773	0.0792573793609649	0.116013677037697	-0.0382187372544528	0.0219191670330071	0.0827823650287625	0.123943851746726	0.0159140153560011	0.111364718507888	0.383253712308401	0.575005624057221	-0.0441381447463836	0.0519719244547322	0.489963741830661	0.793837749357134	0.0160621437989048	0.217107937950666
ENSMUSP00000005714	ENSMUSG00000005575	7	0.0491980021625658	0.0908332478818908	0.0511153837129049	0.0259968770821655	0.0517126974779901	0.121967016642027	0.0327998891059051	0	0.000134562375174439	0.000328017065613153	0.0673463032935205	0.0174887790176164	0.000225956065149045	0.000564053908005297	0.0731103287410358	8.61739367218642e-11	0.872275796878968	0.929125277385983	0.00660662066564349	0.0424331509099026	0.908650878906777	0.970215377157568	0.000446367740533749	0.312916836222814
ENSMUSP00000005719	ENSMUSG00000005580	16	4.56456028658153e-06	2.72430911573145e-05	0.167998846495998	0.0353091690605124	0.00011470383047416	0.000806366742051025	0.12286424337534	0.36040817016478	NA	NA	NA	NA	NA	NA	NA	NA	NA	NA	NA	NA	NA	NA	NA	NA
ENSMUSP00000005749	ENSMUSG00000005609	7	6.24966216563216e-06	3.56120732623365e-05	-0.0692462075069151	0.0147865092387231	0.000289580522996529	0.00175195283793302	0.10918684798907	0.406583110069336	0.00142162927756238	0.00295770804354048	-0.0528288433925156	0.0165135722311746	0.001816112879794	0.00391363622179251	0.0516275171284082	3.94894007892639e-10	0.432260377165266	0.620070678308827	-0.036534639177433	0.0478157888799647	0.524261850630202	0.810054139428746	0.0136507652465585	0.193109977553088
ENSMUSP00000005798	ENSMUSG00000005656	12	9.89409750511223e-12	3.07123629405265e-10	-0.161981920721516	0.0216469517714389	1.89141406848059e-09	5.12264256475341e-08	0.272862199077062	0.467887017536878	2.39702412912012e-30	7.88679402483668e-29	-0.216577113333406	0.0159634496425333	4.30764165136591e-29	1.62318675633872e-27	0.494712183453068	0.04720283546572	0.00106469674207812	0.0142561894568693	-0.130661169422617	0.0378336959205487	0.00170546073834087	0.0544452640067208	0.284472654311537	0.0391901465945247
ENSMUSP00000005815	ENSMUSG00000005672	5	0.911495630528022	0.941980434224611	-0.0132004643124821	0.120595937273496	0.913352703918342	0.953382819916747	0.000187176701123559	0.184781964627588	NA	NA	NA	NA	NA	NA	NA	NA	NA	NA	NA	NA	NA	NA	NA	NA
ENSMUSP00000005826	ENSMUSG00000005683	10	0.309803954627913	0.41441308216461	0.0221091969864604	0.0219101998822957	0.577612523545874	0.7139290791027	0.00270521466524709	0.618774119924265	0.0704920363441753	0.104658639335899	-0.0501883805281379	0.0279220351263552	0.191040589966254	0.256789656890481	0.0116611026188373	0.371221581569657	0.542785833964502	0.70928266329162	-0.0279744849351385	0.0473350128857763	0.745994054786354	0.912778621636401	0.00355352265777609	0.557330115502539
ENSMUSP00000005830	ENSMUSG00000005687	3	0.0340619147910657	0.0663665510890412	-0.0572952585895956	0.0270070674462117	0.036094088934725	0.0917948434636217	0.0379805719987428	0.0568061358782785	0.0647859994847779	0.0969199420104641	-0.0473394610746168	0.0257904983006563	0.0692762366886198	0.105692878639389	0.017605773275023	0	0.303666610833644	0.503095992053721	-0.0438772659332546	0.0436924862913223	0.32345590640192	0.680215524342015	0.0325225938647477	0.00309083202880571
ENSMUSP00000005841	ENSMUSG00000005698	8	2.60922060794933e-05	0.000128719025347166	-0.125370169189364	0.028935376179552	3.22097671474677e-05	0.000271328373071233	0.141390714106851	0.0731697171833369	4.31451337741348e-12	2.56517569341808e-11	-0.154685838904622	0.0211746075701478	6.55401259476873e-11	3.88802242319394e-10	0.221102175169172	0.143578735473303	0.307477330025579	0.50742747743624	-0.0591294757627245	0.0593539338577606	0.393190214075075	0.730785823668438	0.024473362134549	0.162802824996022
ENSMUSP00000005923	ENSMUSG00000005779	3	0.657662415318008	0.744524628305481	-0.00654941459562162	0.0149022374640593	0.782352705882916	0.870875011395458	0.00068182330004618	0.448581220983028	1.85607041646284e-05	5.07260735779654e-05	-0.0646372128757206	0.0148938128493387	3.02668007123277e-05	8.63942322491114e-05	0.0910606059088708	0.174654313982283	0.858269083551005	0.920511453117013	0.00717609763618802	0.0414922109809527	0.896376168319127	0.96462887079061	0.000575013445670014	0.292594203022969
ENSMUSP00000005954	ENSMUSG00000005804	2	1.20037978825925e-07	1.1541982744818e-06	0.206686127628539	0.0370335883415095	1.64349794762027e-07	2.73835760978495e-06	0.214595108405202	0.0867787668509828	1.98185489048702e-07	6.95505267239071e-07	0.253271968144328	0.0468425403887545	4.19376128865352e-07	1.56801108048603e-06	0.194591623838753	0.0754358199885815	0.00927526459524169	0.0553113348410816	0.220706636070415	0.0826138844205557	0.0398439283583155	0.256501661088589	0.163096064142775	0.31817219583849
ENSMUSP00000005964	ENSMUSG00000028138	3	4.38686653268524e-07	3.50433827135068e-06	0.104079512190752	0.0196523134288519	0.000235884794589084	0.00148339022536225	0.112022892773305	0.556710949373181	3.17780395883403e-07	1.09135884431444e-06	0.106753486219471	0.0203875277886987	4.02137102728585e-06	1.31990985786098e-05	0.123978044144963	0.14023167345785	0.0718819416873581	0.206227018227	0.0774573102465619	0.0433264062997888	0.328345211333008	0.684168254550983	0.0318621555668274	0.565646529452408
ENSMUSP00000006027	ENSMUSG00000005873	18	0.00713344457426397	0.0172522000825485	-0.137911848448945	0.0509009999005855	0.104515773278955	0.207444737737325	0.0227713947428927	0.528459358673408	0.704244207643361	0.757233728766854	0.0204336662830555	0.0543892587064529	0.978752243388811	0.984150846997247	0.00130892447937492	0.705788173333927	0.344573449609184	0.541089180257355	-0.077311014098489	0.083889756282883	0.782302427282625	0.922314502729618	0.00258569337641068	0.846189955884819
ENSMUSP00000006037	ENSMUSG00000005886	1	0.581647484771325	0.680557590615399	-0.0128830831989221	0.0235709157259927	0.630533299981538	0.759051774973348	0.00203581105511175	0.166796277049455	NA	NA	NA	NA	NA	NA	NA	NA	NA	NA	NA	NA	NA	NA	NA	NA
ENSMUSP00000006053	ENSMUSG00000005899	16	0.0201751776338209	0.0421872831604782	0.123992731696403	0.0531849387322375	0.0220796338443859	0.0627497286263108	0.0541164379227207	0.0658411771165895	0.00931605336834256	0.0167878119074193	-0.0487415369107432	0.0187769077982644	0.010802818829818	0.0200013760656389	0.0346018180600995	0	0.0769953025569168	0.215868537290673	0.100534998471702	0.0572870109266277	0.0945434753590799	0.388134731875937	0.090380745898486	0.0477403622895182
ENSMUSP00000006094	ENSMUSG00000022445	15	6.70377969916389e-07	5.07486574553631e-06	-0.288045331323585	0.05538284019687	1.44705148559485e-05	0.000137389050266393	0.152442968987547	0.309216657868829	5.51592243859535e-28	1.43648250379636e-26	-0.459704407829787	0.0359266995482514	1.11124916542633e-26	3.21689940806892e-25	0.465495913371118	0.242409335245972	0.0299232634399052	0.117999284130947	-0.199749391574019	0.0915439333065722	0.0603981623130218	0.316095668442809	0.112668350122639	0.15752938207047
ENSMUSP00000006105	ENSMUSG00000005951	11	0.0020013299264935	0.00571880657431811	-0.078849329447583	0.0252123231591603	0.0706622299887368	0.154060885010723	0.0284206957418959	0.591092604361554	6.80552066326833e-11	3.51210687633855e-10	-0.199218687211229	0.0291614635942774	4.70295284215747e-10	2.52157527188809e-09	0.198876377991872	0.207586386980456	0.415923248328287	0.605961690688677	-0.050854304153757	0.064228467133852	0.688799305409176	0.891973114796674	0.00542328474232401	0.612045913006672
ENSMUSP00000006123	ENSMUSG00000005968	3	0.503551268304765	0.60996819706625	0.0710255648486714	0.107822653058109	0.432882167397914	0.591147644429695	0.00989678536483496	0.463775033713068	NA	NA	NA	NA	NA	NA	NA	NA	NA	NA	NA	NA	NA	NA	NA	NA
ENSMUSP00000006128	ENSMUSG00000005973	2	0.0121506505806969	0.0274327873289863	-0.174962710523445	0.0694267860507145	0.0131159983229301	0.0415482556380608	0.0527700429230256	0.110491605002637	2.5152930583736e-07	8.7092667755287e-07	-0.191939420657764	0.0362774179000113	3.6620076466449e-07	1.37836169512388e-06	0.135238121234339	0.15203996675147	0.114991846725587	0.279260129178301	-0.123038507347552	0.0790633527335427	0.139212922251537	0.476184907141686	0.0718733971305394	0.0484609578420818
ENSMUSP00000006137	ENSMUSG00000005981	16	0.441377810278295	0.549036844331537	-0.012598752799722	0.0164866530208343	0.67195056732068	0.791941740056515	0.00160053506303126	0.569549450199697	0.337284577852835	0.411836436932905	0.0171757370858864	0.0180676281703561	0.312445255840619	0.389186195871648	0.00600731342594141	0.467646726196409	0.852545261093503	0.918607196650818	-0.00546918302736958	0.0303812736526744	0.921433265155581	0.973627098827622	0.000329699851127963	0.557236414381355
ENSMUSP00000006178	ENSMUSG00000006021	7	0.000294334007828504	0.00107980711560614	0.0884310160204895	0.0238595982807806	0.220960567931302	0.361862187616716	0.012529832047863	0.823025141476394	0.25915531984826	0.329252709055663	0.0580265488067026	0.052111658381373	0.254978637465609	0.328713858888672	0.00982170942168659	0.260682868314562	0.500776911327246	0.678424348344925	0.0709116995559029	0.108393838337596	0.588555257026571	0.841307699554634	0.0098727895374453	0.200972931843368
ENSMUSP00000006181	ENSMUSG00000006024	7	0.464833441533504	0.572659973821087	-0.0111949509797713	0.0154324178193412	0.53568164928821	0.679523017701297	0.00336903175908654	0.201914644637243	0.268143362358721	0.338757628602655	0.0259177834596817	0.023615193899949	0.193425571531131	0.259431775620488	0.00927630213204444	0.313322689544406	0.374141214092576	0.567256969355131	0.0401441669653689	0.0463633869578104	0.585988888280563	0.84033136781294	0.0100069230486145	0.453417037986899
ENSMUSP00000006217	ENSMUSG00000006058	11	0.286398003624571	0.389153233787694	-0.0194298269202442	0.0183400536662827	0.438034938088873	0.595552301825631	0.00528586894299843	0.345993185327815	0.394482858328731	0.470103688944751	-0.0177774845981408	0.021078471178477	0.418921762836848	0.499580496876687	0.00376933261990986	0.155515226406498	0.879522511399143	0.933097486712796	-0.00753090999195396	0.0513047515083088	0.930162956911555	0.977351297047379	0.000261052871998624	0.492614856106983
ENSMUSP00000006221	ENSMUSG00000020128	11	0.132254126535483	0.206038557643307	-0.0631130296578719	0.0421679890897504	0.135961690682918	0.252187605255792	0.0286314101839488	0.0873458276611337	0.779297982345651	0.821433976209997	-0.00662210764748083	0.0239059397618028	0.791662835540213	0.83478641786351	0.000453833952981597	1.21465356735357e-10	0.895637632903012	0.943518062338793	-0.0100387566608268	0.0802497074142088	0.901835411678475	0.967511833130329	0.000781813693735534	0
ENSMUSP00000006235	ENSMUSG00000021939	14	7.32918441905673e-08	7.47398039055812e-07	-0.145533474187666	0.0255880721444401	0.000212194735637383	0.00136084888005937	0.113978249102011	0.581102590506759	0.00054078196600644	0.00120223281500113	-0.111146750636796	0.0319614538317779	0.000847887115719178	0.00193078953258807	0.0604377384568805	0.0614831305523231	0.137264482289697	0.312025230803435	-0.0656710472659439	0.044855678229185	0.461090925961865	0.777921750577051	0.0182718864078074	0.617999016159802
ENSMUSP00000006254	ENSMUSG00000006095	7	0.000916227230342223	0.00289426642343605	0.0909044272687869	0.0270086353400983	0.0176247034064195	0.0526649379150945	0.0484441984995198	0.432305544093534	3.0557488179563e-20	3.91101058389283e-19	0.22766932866238	0.0222576450178426	2.6880529757288e-17	3.104609130358e-16	0.334673470591481	0.577018985326699	0.00705842717075178	0.0460747969873537	0.151449816177605	0.0548002037369402	0.0567235008271495	0.306859510525135	0.115965149575857	0.384880331011138
ENSMUSP00000006293	ENSMUSG00000006134	16	0.000698123066410388	0.00228494973782273	-0.0549379882539096	0.015942706341325	0.0130683251038057	0.0414551908799212	0.0528398660310581	0.417246090822621	0.000488658102043198	0.00109465257332493	-0.0562190333076489	0.0160362977191532	0.000582251450608535	0.00136269466840894	0.0613619075549716	0.157014341642724	0.233150431036309	0.432823926065365	-0.0300025365038766	0.0257011217719319	0.430090783826622	0.75584295653748	0.0209179630828081	0.392649826248032
ENSMUSP00000006353	ENSMUSG00000006191	13	0.0161923812922335	0.0349932307031692	0.0681235802512739	0.0281859575178385	0.0173576682206584	0.0520270849047777	0.0650207576404426	0.0168746043204385	NA	NA	NA	NA	NA	NA	NA	NA	NA	NA	NA	NA	NA	NA	NA	NA
ENSMUSP00000006435	ENSMUSG00000006273	8	1.72327110078684e-11	4.92218358955837e-10	-0.14272861403863	0.0193498870326203	3.6007376964779e-08	7.09501880019037e-07	0.234484366736997	0.545542996899879	1.85623434770179e-17	1.88275198124039e-16	-0.174984972836418	0.0188741274112461	5.56183863656809e-17	6.2628717201422e-16	0.313754222825097	0.551406012911824	0.0283790933559694	0.114845762561438	-0.0981194528275327	0.0445062714177986	0.148414325141541	0.484975783558389	0.0684563901932597	0.425453676393162
ENSMUSP00000006444	ENSMUSG00000006281	14	0.00510204763612041	0.0128935761451102	0.104381936467127	0.0369641912692454	0.0585795635918704	0.134036981924448	0.0309036283732107	0.448891171165612	0.00385164753930629	0.00745676310350772	0.122500234226723	0.0423702451962205	0.00864146307742023	0.016303963204811	0.0415252840207241	0.579568614419835	0.389462410473695	0.582546572335084	0.0650824642243015	0.0776538478060241	0.556489655543829	0.82607652651889	0.0116964354436357	0.357419850041669
ENSMUSP00000006451	ENSMUSG00000006288	14	0.0349109393856268	0.0677682941015109	-0.0863716349017322	0.0408856435579418	0.0393716651721554	0.0980038739803413	0.0615865552240461	0.249266408477847	0.000105112819873684	0.000259796984260902	-0.163651189238458	0.0414558148737855	0.00231342772283715	0.00489309187536425	0.139658412810713	0.11904112326735	0.606261581126532	0.756919530301653	-0.0566475231105878	0.115466789485941	0.320325003367897	0.676863219432717	0.0393088971451852	0.167017944719747
ENSMUSP00000006467	ENSMUSG00000006304	1	0.139261047004269	0.215354094070751	-0.0189747765088085	0.0128845223599542	0.296255022023867	0.451252888128668	0.00954523696042187	0.383894896432643	NA	NA	NA	NA	NA	NA	NA	NA	NA	NA	NA	NA	NA	NA	NA	NA
ENSMUSP00000006470	ENSMUSG00000006307	7	0.571167433175797	0.671299483182757	-0.0663206943940121	0.118980362020001	0.609159746979233	0.741329745786757	0.00464471607946482	0.159029545193787	NA	NA	NA	NA	NA	NA	NA	NA	NA	NA	NA	NA	NA	NA	NA	NA
ENSMUSP00000006544	ENSMUSG00000006378	15	2.06541294248276e-10	4.33354234043141e-09	-0.19861283124264	0.0288176931829908	0.00690139672026387	0.0246665062588611	0.0625751572766764	0.860802031394941	1.58547592373439e-12	1.00887123637627e-11	-0.336589995400663	0.0450399695163948	7.9258692403308e-08	3.27975386662768e-07	0.22577603195918	0.734731312949608	0.00381932954036352	0.0318549800843749	-0.243424952381463	0.081295198667828	0.219884907143708	0.57883442922525	0.0497371630482708	0.746013396782707
ENSMUSP00000006562	ENSMUSG00000006395	4	0.122757908734181	0.194388135004651	0.0940477747857191	0.0611563445899059	0.668902014979383	0.790388812604139	0.00100807938318115	0.916500564147567	0.00313256132117276	0.00617630111409246	-0.188854470274593	0.0638663254405303	0.00639348405177011	0.0124133707337908	0.0367285414692021	0.475218434874015	0.0578173386651562	0.179948639338259	0.284601961151939	0.150605646796628	0.451622144830794	0.772337697222412	0.0190591839229329	0.747339342357628
ENSMUSP00000006611	ENSMUSG00000006442	4	3.59424976911872e-09	5.18762418905925e-08	0.243367027934444	0.0385152021453904	1.41286196210418e-07	2.40115890459606e-06	0.217088407721003	0.429132445719317	5.04921535105788e-24	9.4340602611871e-23	0.344924383603473	0.0300090584663654	3.7107409507745e-21	6.32044134166011e-20	0.412705992367755	5.53985945607417e-09	0.000388494430425295	0.00795087859538058	0.214831443157757	0.0565004384570619	0.013705438639992	0.148891714919984	0.18629458906365	0.455809774699669
ENSMUSP00000006614	ENSMUSG00000006445	4	0.281619452026943	0.384118987736588	0.0386254566871469	0.0362040004840152	0.490239093600229	0.640646935466044	0.00609890910433486	0.630888489549236	0.643959080826345	0.704771053086759	-0.0282652563363435	0.0623252160780728	0.662681782524553	0.726794898069611	0.00203223259109997	0.224412418896873	0.127123326128146	0.297008665415251	0.133827381925097	0.090392426398561	0.691160449465799	0.893293557074083	-0.00361595553533145	0.548250406904719
ENSMUSP00000006618	ENSMUSG00000028919	4	2.56745220917131e-06	1.65123369138567e-05	-0.254019603797988	0.0519120706757176	0.000732810940959498	0.0038468330321565	0.0954227148722147	0.503833957170966	NA	NA	NA	NA	NA	NA	NA	NA	NA	NA	NA	NA	NA	NA	NA	NA
ENSMUSP00000006625	ENSMUSG00000006456	19	3.40273274332417e-05	0.000162670725661869	-0.0946346096556899	0.0221848964984052	4.22379982368302e-05	0.000342641899778009	0.137646631897099	0.134014812436752	0.0070548701756332	0.0130263069626734	-0.0508161943012135	0.0188807517186709	0.0120596411022035	0.0220916157507462	0.037101245316523	0.0409399948875745	0.109806330808012	0.27203098548235	-0.0735006338302808	0.0465271055946904	0.141621747147788	0.478243350466058	0.0705997954845372	0.0749981194179269
ENSMUSP00000006629	ENSMUSG00000020315	11	5.55826770060418e-08	5.83103454146716e-07	-0.0882582857263945	0.0153577651476851	6.20204679651639e-05	0.000471457376497755	0.131851273045014	0.511206112485742	1.38899752425367e-10	6.91423490855427e-10	-0.112236774740151	0.0167365574136693	8.13677693501631e-10	4.24459090693620e-09	0.193034599225463	0.164819728978136	0.00176110429697536	0.0190745444309758	-0.136357305710211	0.0416306103572876	0.00384754753350984	0.0805543385220857	0.246843022067729	0.124859130459336
ENSMUSP00000006669	ENSMUSG00000006494	2	7.82495349699027e-11	1.87964784001908e-09	-0.359148831318329	0.0507084736243205	0.00534686568242337	0.0199714246753374	0.0663205218096039	0.83959400771595	1.03976402415555e-43	8.87747891510019e-42	-0.868295759613809	0.0482659933237524	5.54165236371366e-41	5.12033495797927e-39	0.63254914671732	0.203709205470354	3.73091061489062e-05	0.00181211905006342	-0.529527959360449	0.115449569683223	0.0487337744863078	0.284988090309539	0.124431512659184	0.74942051999564
ENSMUSP00000006692	ENSMUSG00000006517	8	9.6505795997513e-06	5.26099760377781e-05	-0.208469564433539	0.0455340533089411	0.00318419878963409	0.0132230808625122	0.0738091313694106	0.551045602681454	3.22900779985405e-19	3.82099256316063e-18	-0.683649167785985	0.0691963584728866	1.12485486055082e-14	1.00758911479618e-13	0.346190847750327	0.172910682766325	0.0321655794566727	0.123219516340458	-0.479917514901914	0.223117039079609	0.0727973760707066	0.342752802418076	0.103893703840769	0.18844663492183
ENSMUSP00000006697	ENSMUSG00000006522	14	0.352241192667386	0.458723300335802	0.0619061933141221	0.0670039027977749	0.450973886249732	0.605873612396379	0.004998477485891	0.258376941374447	1.77832362235576e-05	4.87593204584942e-05	0.327307474843576	0.0752434539924774	2.13410003388823e-05	6.26584741329204e-05	0.091446494066756	0.28909795387142	0.768277412161801	0.864527158064488	0.0482058717557556	0.168866857711717	0.793240650165466	0.926661659642739	0.00233347705950115	0.0916127112209356
ENSMUSP00000006703	ENSMUSG00000021922	14	0.104759359522866	0.170739421250646	-0.118389523564768	0.0732008703547695	0.146344612116168	0.266501653674179	0.0184084847544572	0.140162576866225	0.0588786361389054	0.0889841812137389	-0.111007609605886	0.059108327104235	0.0695015155462596	0.105944773823402	0.018415270801334	0	0.59823765088397	0.750326437197079	0.0748211450524354	0.146331431100003	0.640936119173875	0.869117465192865	0.00734631639521577	0.0999218655875262
ENSMUSP00000006742	ENSMUSG00000006567	8	0.0123646426695917	0.0278293547222396	-0.0695168093899406	0.0276548577208489	0.0375319552939496	0.0945551214419853	0.0374160614614726	0.242193758280949	2.08028587904874e-14	1.57480676253466e-13	-0.216020188817059	0.0264096720165961	4.36397065185726e-12	2.96734366956661e-11	0.233783500144765	0.654453486467252	0.000336186588612046	0.00717739426461376	-0.145568630516243	0.0377943744448575	0.00202132154765217	0.0595771568981068	0.276236809321141	0.238858700645195
ENSMUSP00000006749	ENSMUSG00000006574	11	0.394934576992948	0.502573114747754	-0.0518264284440517	0.0613581663644527	0.46838160136892	0.622129372041016	0.00461791860195093	0.175149112413389	0.056788442811391	0.0861340334524021	-0.258283036851351	0.136374136499715	0.0645658599816837	0.09938309574999	0.0195994842275544	0.270213665609372	0.719863636801819	0.834296673335934	-0.116991618842045	0.336567800361044	0.746839334968511	0.913105790455866	0.00352630044958646	0.0812049443667863
ENSMUSP00000006764	ENSMUSG00000006589	8	0.153319852725705	0.233169655219092	-0.0467663119010229	0.0328927278560556	0.562259342400197	0.701070984892983	0.00292582288363286	0.808868751258899	0.017963411892633	0.0305890465073996	0.143248531123272	0.0607301966297322	0.020820703882904	0.0362601723961238	0.029272212562182	0.347911046621017	0.291296996271423	0.491216475130564	-0.131611208684701	0.12768794396346	0.569228695055829	0.832125966468855	0.0109280677180787	0.553662421491503
ENSMUSP00000006838	ENSMUSG00000032604	9	1.30615424845235e-08	1.63221260679763e-07	0.117760325197477	0.0194567592712456	5.97488241181291e-05	0.000457401471120543	0.13192855948953	0.542964963109966	6.41210093643461e-30	2.02101031851642e-28	0.231417696268693	0.0172345237008729	1.30780659818422e-28	4.66727804484264e-27	0.489545894352538	3.94054406861829e-10	0.000809575978199196	0.0121993330061672	0.182212568961474	0.0513376492270043	0.00244406752364179	0.0653341981811741	0.267346232644625	0.164601271245861
ENSMUSP00000006854	ENSMUSG00000006676	9	0.0382291502640255	0.0732473967009147	-0.0287326647558644	0.0138563513875974	0.106735775212564	0.210682288006681	0.0226125221878064	0.304748237106569	NA	NA	NA	NA	NA	NA	NA	NA	NA	NA	NA	NA	NA	NA	NA	NA
ENSMUSP00000006900	ENSMUSG00000006717	13	1.09592276635067e-10	2.50844544298041e-09	-0.370953551967789	0.0528673123597713	0.0014387641372443	0.00679688575746126	0.0856931637236159	0.846194302799868	1.07883995431085e-18	1.21396092835135e-17	-0.62113381188122	0.0640350633184789	3.61330804138292e-15	3.4423393699333e-14	0.300909551164444	0.753958722308497	9.49228488633482e-05	0.00344487730224314	-0.350807132122388	0.0820203528350998	0.14661631311603	0.482448812767777	0.0689367174952027	0.836731703269804
ENSMUSP00000006911	ENSMUSG00000006728	10	5.36735579867065e-12	1.85214643245498e-10	-0.437622663097555	0.0563786589250461	1.26738179115683e-11	5.31830951622478e-10	0.390606842560455	0.247835821556914	5.4410726436161e-18	5.76138696721987e-17	-0.510975917440819	0.0519251816833163	1.03118565244242e-16	1.13649464472616e-15	0.425029504355202	0.175132782853236	0.000401523907712122	0.00812258749264789	-0.641700526636999	0.16650365408259	0.00182009159882294	0.0555302315225209	0.354703858940998	0.204145434228502
ENSMUSP00000006912	ENSMUSG00000026737	2	2.64221128368541e-06	1.68842685047972e-05	-0.16045242195814	0.032835396189349	0.000339890950976843	0.0019970429427317	0.106961388423883	0.459969011931403	0.000203484540787311	0.000484128122613902	-0.182214026679434	0.0486637774687959	0.000423666761049288	0.00101658922208376	0.0678681934284999	0.41598976781704	0.369691341284505	0.562891055579817	-0.099728514172222	0.117358455899275	0.410200516017187	0.742559831750797	0.0490500600459651	0
ENSMUSP00000006914	ENSMUSG00000006731	10	0.489906746815594	0.597485838688987	-0.0523463652490596	0.0765212568099171	0.530983336759919	0.675881370617072	0.00367826891618039	0.588789253768815	0.085692830223918	0.124390748991104	-0.122959887241695	0.0720270794277076	0.137178942341774	0.19252433751462	0.010677745790756	0.487928782616736	0.0272192300085744	0.111944561341167	-0.173312041887776	0.07798596460881	0.560254524151922	0.829074288333889	0.0114345563824697	0.885202156654081
ENSMUSP00000006915	ENSMUSG00000006732	10	0.0658107103316111	0.116142753017159	-0.101509438823813	0.0552913145213628	0.0866414823143278	0.180505300880417	0.0376176609366731	0.116005817181738	0.418967032282791	0.493785188318614	0.0413668952173398	0.0519941548473552	0.468669392966149	0.548719849949085	0.00547412929105995	0.0312069748056868	0.523120393138047	0.695309568601485	-0.0378074255091832	0.0609560132747518	0.579168040918125	0.836016576173471	0.0103837761246721	0.120036669878387
ENSMUSP00000006952	ENSMUSG00000040017	7	6.79125872401374e-10	1.23441114454132e-08	0.688388512376098	0.101857969417194	7.19963167487292e-07	1.03913155256446e-05	0.228840306071964	0.584794042201824	3.05170091374077e-08	1.17487001502177e-07	0.434525616289997	0.0761416725548814	2.31400633857828e-07	8.94439699353039e-07	0.144789215817714	0.297193884968197	0.000401172307823533	0.00812258749264789	0.658021570243842	0.173559640068987	0.0057326594798442	0.0969072363541311	0.23040611570126	0.336551289589822
ENSMUSP00000006969	ENSMUSG00000006777	11	0.000133631142028902	0.000537529292019217	-0.338879778403429	0.0866957127888095	0.11637508157614	0.22513312594041	0.0201220975741121	0.794199959583151	0.000318429883424042	0.00073442331499275	-0.42379570315233	0.116970803414681	0.000823904603229766	0.00188062150551092	0.0658101368113521	0.815167653563293	0.00445137627260662	0.0347691304101561	-0.581880874312498	0.198085138555399	0.104763501765738	0.409799563970193	0.0853260165373291	0.5711593174105
ENSMUSP00000007005	ENSMUSG00000023832	17	0.00395801351995952	0.0103050846069264	-0.125815044294483	0.0432587976766957	0.00966811681944555	0.0323762847973354	0.0572805052150227	0.177541898636083	0.00992123183631106	0.0177644567921205	-0.0867461958568895	0.0337033971321353	0.0157554549526893	0.0281585966231822	0.0340373701325143	0.202265625573276	0.353551525806432	0.548952020145647	-0.0621670175664594	0.0687431717624806	0.479894846811804	0.788055894871669	0.016818162351933	0.256508880356765
ENSMUSP00000007007	ENSMUSG00000060475	17	0.0153371848496318	0.0333745782995509	-0.0431832972948956	0.0177410196860764	0.0633675199463775	0.142404099370405	0.0299219405291008	0.349115969589597	NA	NA	NA	NA	NA	NA	NA	NA	NA	NA	NA	NA	NA	NA	NA	NA
ENSMUSP00000007012	ENSMUSG00000006818	17	0.00111687821672804	0.00344958569619137	-0.0577010202809955	0.0174508675132308	0.0285104130025052	0.0761170699448104	0.0413627335845113	0.480916278090291	0.000594266779192683	0.00131334515912669	-0.0741824021973281	0.0214951930260795	0.0535144874229346	0.084021233162871	0.0600955950933086	0.0598640327053564	0.605084740159528	0.755890138177915	0.0226968997817688	0.0452372858631466	0.741728090106107	0.91212347625855	0.00367472689572557	0.416450975512138
ENSMUSP00000007042	ENSMUSG00000024474	18	0.424289033856805	0.533046914093247	-0.015978255463284	0.0201446650370247	0.479871286307008	0.631170913832343	0.00438539979509178	0.16627048086259	0.990607417048291	0.992078252114436	0.000265134971306815	0.022760595343218	0.983019027635188	0.987704951794927	7.21786294066717e-07	0.191005523513039	0.256008156350322	0.455779105407375	-0.0351766877562426	0.0316625425258424	0.347855287834353	0.698505804481585	0.0294294327181778	0.178761381441293
ENSMUSP00000007130	ENSMUSG00000006932	9	0.0173088641762633	0.0369785225236449	-0.0431770987749322	0.0180765153152187	0.0804622921320743	0.169923163067363	0.0265364101436285	0.400034286926064	0.0796951497646409	0.116629157119224	0.0331629038728538	0.0190474888282896	0.1070278609552	0.155549002831895	0.017561313177573	0.188864317282725	0.744343306135002	0.849393742953856	0.00989379138053065	0.031308041343857	0.821712149191967	0.938310724550076	0.00172103221349362	0.343335708444858
ENSMUSP00000007139	ENSMUSG00000006941	9	0.710449793841947	0.787355347006449	0.0171207876591653	0.0468910276440813	0.718338383161466	0.825293954492419	0.00233334299103605	0.18280026354642	NA	NA	NA	NA	NA	NA	NA	NA	NA	NA	NA	NA	NA	NA	NA	NA
ENSMUSP00000007207	ENSMUSG00000022843	16	0.230122007294957	0.325879619715193	-0.0609352762851834	0.0513359781677713	0.944237651526515	0.96993216224952	-0.0114959751185322	0.62174834225632	0.0124987763482284	0.0220115526028201	0.082273947950337	0.0330178890068351	0.0385608138614321	0.0630986631478309	0.0337959181734626	0.619838921239609	0.106318865148425	0.266352885829203	0.22953011498584	0.144958483716051	0.131734335782999	0.46167261884926	0.122260263669355	0
ENSMUSP00000007212	ENSMUSG00000006998	16	0.0157981279581029	0.0342679240137791	-0.0324377138714387	0.0133873961671376	0.0555720563110091	0.128669557825769	0.0317595048793711	0.300093005944811	0.295470969360209	0.368246801244385	-0.0134723798253466	0.0129952337794757	0.296831930477649	0.372975292673574	0.00568442884567455	0.0580959694598125	0.102419605285981	0.260888290157997	0.063820847686697	0.0395198180079669	0.237766291115331	0.597621760139372	0.0462075573443536	0.322606418551753
ENSMUSP00000007216	ENSMUSG00000022841	16	0.189021694502962	0.276933077420503	0.024400697442279	0.0186697712784423	0.335915479333651	0.495239618774837	0.00814066173627537	0.340140872839012	NA	NA	NA	NA	NA	NA	NA	NA	NA	NA	NA	NA	NA	NA	NA	NA
ENSMUSP00000007251	ENSMUSG00000007036	17	0.302948141122604	0.407004241769063	-0.0342015612520975	0.0334145576457045	0.308216350640365	0.464899887190028	0.00910631439318077	0.0251608800015627	0.000320557962184423	0.000738696089830519	-0.0590084486462008	0.0162948851853907	0.00171279235470411	0.00370162910364601	0.0652054795544557	0.0563765507390698	0.841228594272846	0.911151673090038	0.0146750995750233	0.0756362779212378	0.847619821655069	0.946480298481166	0.00125324488906453	0.00404892752504797
ENSMUSP00000007253	ENSMUSG00000007038	17	2.31729502369434e-06	1.51616665746623e-05	0.260335932263973	0.0527405313320251	0.000338789175117937	0.00199574420489752	0.116859395249592	0.567445454201149	1.38669741106446e-12	8.87407403949696e-12	0.426997066230732	0.0566283575376495	4.81594190871264e-11	2.91593610181928e-10	0.250628347419347	0.26547363924811	0.0109397051699914	0.061342395575147	0.175587898226421	0.0676934077920503	0.19432814163949	0.550900816823391	0.055729257734066	0.63145846848403
ENSMUSP00000007255	ENSMUSG00000007039	17	2.26354888083752e-08	2.61693967549889e-07	-0.230823238865553	0.0388769366360813	3.23762811146234e-08	6.4354958776962e-07	0.23618749530013	0.278763990493848	1.37831286548978e-27	3.45602984302178e-26	-0.452620838772819	0.0357364292415369	8.73954869066704e-26	2.32079747710824e-24	0.460414618454763	0.0239502987993642	0.00383191454505545	0.0318549800843749	-0.255699002519102	0.0854289741686059	0.028980502827103	0.218872909826317	0.149684853822716	0.331533641536963
ENSMUSP00000007257	ENSMUSG00000007041	17	0.000306191693307958	0.00111428861408324	-0.0964368017302135	0.0261938677191066	0.00481670003643912	0.0184265204545375	0.0676319942092843	0.341563990268635	9.36537976343147e-05	0.000233356063924438	-0.120908702730911	0.0306589893837251	0.000315959280993298	0.000775808281871058	0.074104097376314	0.25530094577597	0.0435951066528702	0.151901870781687	-0.134003035050537	0.0664129380883881	0.0529534316498929	0.29776686287642	0.119491298294607	0.0100434987288132
ENSMUSP00000007266	ENSMUSG00000007050	17	0.0577195287407102	0.104038217164338	-0.0572647692908969	0.0302015151808198	0.0605295085887495	0.137756812650258	0.0305723019410781	0.0723791286063581	NA	NA	NA	NA	NA	NA	NA	NA	NA	NA	NA	NA	NA	NA	NA	NA
ENSMUSP00000007317	ENSMUSG00000020911	11	0.216267798651014	0.308384854109435	-0.0750630067677517	0.0610338908478116	0.378973508502628	0.539531290220076	0.00681426731192813	0.364245098100562	1.10128286274668e-06	3.57638560867903e-06	0.236046369042603	0.0474506481344176	1.96847027391293e-06	6.75347507504714e-06	0.116318374949169	0.0244983140746643	0.0518563533886061	0.16862483230609	0.19813399685995	0.102153155522525	0.0634936884073308	0.322708893843302	0.111221344408355	0.0356581642189361
ENSMUSP00000007449	ENSMUSG00000052131	6	5.34122846151799e-09	7.5019981573139e-08	-1.01332326414071	0.162456195025301	8.52738444074328e-09	1.99893653200596e-07	0.254446916327342	0.278368188282043	1.56969543693494e-11	8.69974997709628e-11	-0.364772040419301	0.0514806301759769	2.53140372385198e-11	1.58095538123904e-10	0.210767057006286	2.19598994508241e-11	0.0708633060993029	0.204165320807068	-0.298707837757501	0.166453764114582	0.149821532190836	0.487191988056592	0.0680207151525845	0.230535907742814
ENSMUSP00000007482	ENSMUSG00000007338	19	0.0592984449678797	0.106212686710393	0.0487088472296438	0.0258530035313412	0.19410745115595	0.328162758756067	0.0147628612743272	0.432771961092462	0.00274677660117475	0.00547003489073626	0.0763916044259735	0.0254780801907962	0.00325972458940766	0.00670126252836167	0.0464615796918532	0.269292492572069	0.949834395898161	0.972681192057849	-0.00317285438532608	0.0520833193292492	0.974591931831948	0.990004588351077	3.43816156092025e-05	0.589256016730785
ENSMUSP00000007602	ENSMUSG00000007458	6	0.188633522469995	0.276483545871286	-0.0450449093145202	0.0344348644656445	0.299680512394976	0.454603658350515	0.00943876037794444	0.285434726897309	0.00578779517368755	0.0108773135822019	-0.0925393191646479	0.0335533932741913	0.0063569084701508	0.0123565843317485	0.038886300155799	0.160739806665389	0.61285224108799	0.762049681300677	0.0408629463776212	0.083237460306675	0.744945988645056	0.912778621636401	0.00358157732104669	0.40879940769305
ENSMUSP00000007708	ENSMUSG00000007564	17	0.0899483877484501	0.150459926159932	0.0322798163236587	0.0190840041496208	0.124809305733007	0.236338066956263	0.0205457811005195	0.141478314813246	0.928447343641289	0.942845126898599	0.0019430746520903	0.0218669169117503	0.939078095743751	0.952207119030607	9.49782430347268e-05	0.193865704119495	0.375898105569564	0.568670593137373	0.0204365338456316	0.0236906722486256	0.54924353602362	0.822264570194482	0.012088365162213	0.368549406078148
ENSMUSP00000007747	ENSMUSG00000007603	17	0.00226529610135151	0.00638188267591693	-0.0580652541672326	0.0188008062158459	0.0468127010735916	0.112688647980976	0.0341230137594875	0.492906713795473	0.313310819184556	0.386269690257691	0.0487560172094323	0.0488017389371872	0.325813058353501	0.403749601064554	0.00528114811783986	0.188837808522909	0.942314110323743	0.968286713185765	0.00374392703836854	0.0534337385984286	0.963410008541017	0.987594243470138	7.13413849730005e-05	0.418742643315499
ENSMUSP00000007803	ENSMUSG00000007659	2	0.405247762959105	0.513873212571535	0.0248000219993687	0.0300335071800495	0.53731287631235	0.680703085857991	0.00370506066780407	0.434532995102798	0.00540708915485873	0.0102073373494324	0.0744458274552764	0.0267742238251921	0.00565342706387923	0.0111075926437126	0.0411822893662006	0.209138343434183	0.0498749619951684	0.165037995316193	-0.152755049391991	0.0780969916582701	0.062220979100686	0.318767968963607	0.137491181085465	0
ENSMUSP00000007814	ENSMUSG00000007670	17	0.0274891524214923	0.0552056892647872	-0.0397681859248944	0.0180068413319845	0.143718272786027	0.262392701580748	0.0185401327153824	0.464614611902074	0.347136878455278	0.421576925671741	0.015393360567696	0.0165274017258617	0.341041683694968	0.419690960868921	0.00601198893560617	0.150153810405031	0.0754264630707023	0.213290822385664	-0.0716269275411551	0.0405863447255869	0.210649501797618	0.570092478597164	0.0519360413019802	0.350354204977226
ENSMUSP00000007865	ENSMUSG00000007721	8	0.0325727020125618	0.0639783959206573	0.0751921662531119	0.0351391911438639	0.0347562603427837	0.0890588231474721	0.0386148396481786	0.0616936344375777	1.805524201119e-11	9.92523287412197e-11	0.214769501153938	0.0304137413892677	2.54456285249806e-11	1.5862362698798e-10	0.209639416853975	0	0.0998976668950657	0.257256591356156	0.11204516152856	0.0688492461782901	0.114114448159464	0.42841870642924	0.0811195601281471	0.00996301560837703
ENSMUSP00000007959	ENSMUSG00000007815	9	0.499599677451456	0.606080581768884	0.0597257488948248	0.0891519001176639	0.504334791943146	0.651676091166985	0.00392148647097523	0.0650507176892694	0.167767059606553	0.225461011565291	-0.0446236671465336	0.0326110919577545	0.176442192914008	0.239988423312157	0.00986138651082602	0.150529382925509	0.668071339439314	0.800433644512135	0.0269604048236664	0.0648433455171744	0.753094179629662	0.914774666591366	0.00335784888513047	0.287087377111464
ENSMUSP00000007980	ENSMUSG00000007836	13	0.0248267391173527	0.0505305905747795	-0.071516837709318	0.0317990690465756	0.0353025461444119	0.0901527831291181	0.0382893471234517	0.126706377486144	0.0231311997112314	0.0384949277207639	-0.0476531490699422	0.0210606919281947	0.0286063714199531	0.048455543753788	0.0251194212674682	0.258523917225617	0.125079477066915	0.294427697382427	-0.0878243379684739	0.0580537589742311	0.141072503381516	0.478032178944297	0.0708793818454748	0.0106677487442035
ENSMUSP00000007993	ENSMUSG00000029701	6	0.733651030417648	0.807016133459413	-0.015969196392356	0.0475343061035081	0.775923481664451	0.866556239256603	-0.00344489441803053	0.262724919945899	0.0665143839214305	0.0993600869319898	0.0449958807770708	0.02468021285303	0.0667208814347432	0.102210389570144	0.0182307323522634	0	0.319473555809091	0.519071769822048	-0.102090861120314	0.105092319108325	0.364679615738964	0.711109785058421	0.0277097344268492	0.0698798462467567
ENSMUSP00000008036	ENSMUSG00000007892	9	0.00121765521973841	0.00371360259478767	0.094059398022255	0.0286731927092718	0.00137656683643384	0.00656694831865068	0.086252852307705	0	NA	NA	NA	NA	NA	NA	NA	NA	NA	NA	NA	NA	NA	NA	NA	NA
ENSMUSP00000008179	ENSMUSG00000008035	X	0.100770603030113	0.165668333590982	-0.087153571216836	0.0532722466396521	0.294383049923278	0.449206728031076	0.0104462003949873	0.472180004502759	NA	NA	NA	NA	NA	NA	NA	NA	NA	NA	NA	NA	NA	NA	NA	NA
ENSMUSP00000008445	ENSMUSG00000008301	18	1.90829979800555e-05	9.71731987029343e-05	-0.132396479876043	0.0298177543391063	2.4688566553776e-05	0.000218532389886158	0.17337408259564	0.0774314814268671	NA	NA	NA	NA	NA	NA	NA	NA	NA	NA	NA	NA	NA	NA	NA	NA
ENSMUSP00000008477	ENSMUSG00000008333	2	0.360473164060672	0.466939132866701	-0.0241221654888437	0.0265609216936487	0.393465913346785	0.55412351541088	0.00639410473258706	0.0988656035967644	0.370582701008548	0.446273936493958	0.0217882472918308	0.0245658566437396	0.342075817191744	0.420788991415192	0.00605938457200839	0.4693923727239	0.0906805299848929	0.240362650002232	-0.0969809508180537	0.0578846177406373	0.161820090990756	0.503870504543225	0.0642320118836883	0.190153569263524
ENSMUSP00000008517	ENSMUSG00000008373	7	0.000580728041763688	0.00194664163111911	-0.0496066261512922	0.0141751181107024	0.0280074374911577	0.0749289886127076	0.040997210256713	0.536225055466697	0.0422969707503628	0.066285564059293	-0.0480410904837473	0.0237808427490782	0.0474722330176028	0.0756795584267858	0.0212464670886959	0	0.15445372572447	0.336471050638556	-0.0815173931544051	0.0581897000788914	0.18015225645619	0.529178071881749	0.059097682468858	0.045207880640915
ENSMUSP00000008537	ENSMUSG00000008393	16	0.988253303338295	0.993074051159457	0.000407159603977493	0.0278964967138811	0.994287536769455	0.997790463680213	2.98388889929946e-07	0.346599039648258	0.340014486059118	0.414370859170637	-0.0231620590697968	0.0245032265210505	0.306842143395476	0.383410570063446	0.00624954000416555	0.406810065306316	0.585905260722303	0.740107799121195	-0.0275925105629508	0.0521887830929424	0.737458286293359	0.910917541369266	0.00380818708376429	0.445438206066899
ENSMUSP00000008579	ENSMUSG00000008435	7	0.54012350753471	0.643603786892368	-0.0155425059415737	0.0255711725264409	0.636566774508912	0.764542162432551	0.00194905887716579	0.331727416891561	0.656578719047784	0.715679292174741	0.0131331951501526	0.0298414624963131	0.678294798423483	0.738872483101807	0.00242292841671032	0.550380444399419	0.123484307650447	0.292068336716437	-0.0893920022962756	0.0588307866267994	0.294508758034241	0.651524522466685	0.0366648374302249	0.375296683323827
ENSMUSP00000008594	ENSMUSG00000008450	8	0.0488359455040494	0.0902383140898417	-0.048135425344466	0.0244414993156728	0.0514119056505682	0.121437850803531	0.0329032658340139	0.09093423021738	NA	NA	NA	NA	NA	NA	NA	NA	NA	NA	NA	NA	NA	NA	NA	NA
ENSMUSP00000008733	ENSMUSG00000029131	5	0.00248320695631266	0.0069042294024595	-0.0634803109796656	0.0207497259275919	0.00559726378642491	0.0208032128343058	0.0656868730489256	0.173028494904912	0.00411042632638608	0.00792641334078032	-0.0663766087491031	0.0231258805161096	0.00424498574800925	0.00853425599711547	0.0419807276384081	0.174200051722632	0.940842655688096	0.967477495626527	0.00404479561251024	0.0562892118675727	0.944889322028959	0.980354308788775	0.000162308515043841	0.0430016080203553
ENSMUSP00000008748	ENSMUSG00000008604	3	5.83065210918933e-07	4.49906617914518e-06	-0.277815985994128	0.0530956238879588	7.91462387424549e-07	1.12787936222637e-05	0.193649369149792	0.131536889512483	0.000408873035074354	0.000925452557576012	-0.106024203680094	0.0298149611538683	0.000488774834979258	0.00115942829371213	0.0663307055680843	0.0272416276582243	0.700833143241822	0.823308838177286	0.036418001025396	0.0977859716705827	0.747456166045881	0.913395672788527	0.00351701494060241	0.154508878189302
ENSMUSP00000008826	ENSMUSG00000008682	X	0.000352050197863133	0.00126358883055627	0.146417593772905	0.0401972016822188	0.000418033738701352	0.00238205645908784	0.104250170067283	0.0807234742694614	5.86415644070695e-17	5.72412955029933e-16	0.204158520341035	0.0224451577069346	1.4161887666069e-16	1.545662335075e-15	0.305594238826443	0.133330262526229	0.011943203982835	0.0650153179711418	0.160634385741869	0.0627661463102596	0.0521673716375794	0.295886811006896	0.120141451728579	0.290077203671222
ENSMUSP00000008893	ENSMUSG00000024835	19	6.39901088555937e-05	0.000282654165042447	-0.083083169178381	0.0202470525546483	0.000333699126643382	0.00197591444764367	0.107546785470202	0.270570617437926	1.16120454892697e-07	4.17278885589366e-07	-0.0999852353696275	0.0183737411020247	3.11628984856698e-07	1.18352336872659e-06	0.136079442283249	0.222966106613186	0.110469309018095	0.272865942949641	-0.0615766404412258	0.0390546651501461	0.231753985092857	0.590690035175697	0.0474687507474695	0.286084028672754
ENSMUSP00000008907	ENSMUSG00000008763	3	0.928544374762111	0.954520589691945	0.00350087336690501	0.0393792376764353	0.930742778884805	0.962759366238017	6.64611941836313e-05	0.0851774380698978	0.0860365703789401	0.124826127598613	-0.0519049196650195	0.0304597508470289	0.0903460262247609	0.133842290113335	0.0167942206385058	4.55716502995669e-11	0.996134924239974	0.997002259829212	0.00030179303054327	0.0643433754605011	0.996335321415914	0.99799982010319	7.15197307266102e-07	0.0251276038355157
ENSMUSP00000008991	ENSMUSG00000067889	19	0.0471947009360693	0.08758656209757	0.0260827609267313	0.0131453344051864	0.207388414514488	0.345207258048357	0.0139540259065952	0.5168374675101	0.000492106734826887	0.00110137630633305	0.0604881193166688	0.0172636528085928	0.00758820697367174	0.0144992793307127	0.0647967670216518	0.685144362049675	0.671861142586726	0.802914934560602	-0.0183406225918149	0.0446548299742748	0.766393343683073	0.917809118097452	0.00299462936203676	0.329488381210325
ENSMUSP00000009003	ENSMUSG00000008859	13	0.454270514067599	0.561784783451254	-0.0225623332894968	0.0303775060148735	0.459219889913439	0.613315680084786	0.00481573343694608	0.0127451829992815	0.00026049492690081	0.000609659362229689	-0.0665173929492426	0.0180894601545702	0.000293531454306106	0.000723636571379638	0.067096245292748	0.199437088190432	0.656187714994653	0.793101769931966	-0.0245037440349259	0.0567591299362997	0.739113346930506	0.911717433362861	0.00375324464155202	0.269650782733533
ENSMUSP00000009036	ENSMUSG00000008892	8	0.324737247848918	0.430996448824082	-0.0520173279621424	0.0531718350933582	0.415823908582954	0.575738221302783	0.00581440478505257	0.224441839375892	0.471308469016337	0.543897233785621	-0.0119190563362437	0.0167099620784642	0.768186634904597	0.816099992507719	0.000914102872883293	0.689497210317224	0.274183971442043	0.473709131020984	-0.047666023095876	0.0446009066141135	0.48336516581752	0.790002478478855	0.0165528615294688	0.418235561047015
ENSMUSP00000009039	ENSMUSG00000058600	15	3.40890995331856e-06	2.10670635115087e-05	0.0860511749769035	0.0178275071577082	0.000113526760249035	0.000800575639183546	0.122917099128155	0.331504357862474	NA	NA	NA	NA	NA	NA	NA	NA	NA	NA	NA	NA	NA	NA	NA	NA
ENSMUSP00000009099	ENSMUSG00000021144	12	0.0904044334146458	0.151032071147302	-0.0347673651778855	0.0205841754600223	0.195503821337649	0.330113009799637	0.0146392155685899	0.327275315932273	1.28365317412021e-07	4.59810975010135e-07	-0.113471677417624	0.0209298795233613	1.95850002008939e-07	7.64915033902892e-07	0.135206093400856	0.0807057375556752	0.0702748842379405	0.203735130974811	-0.0916976118685691	0.0509858184549775	0.104811719710515	0.409799563970193	0.0854722665503576	0.106814670040588
ENSMUSP00000009138	ENSMUSG00000024006	17	0.00353227667313373	0.00933608741211629	0.0493029755220721	0.0167368916486131	0.0197630569341343	0.0576527127462717	0.0468641780964451	0.307025865618216	0.000192186651929675	0.000459191982736684	0.0688485122578519	0.0183212216478185	0.000735748594653961	0.00169084302246711	0.0693815987706724	0.184293491645709	0.666348265729958	0.799687487165395	-0.0183671989508567	0.0439321586553284	0.71236102282182	0.902486902590853	0.00459651340100775	0.135384856918362
ENSMUSP00000009157	ENSMUSG00000009013	5	0.00134519127178959	0.00404449812721169	-0.197563124298419	0.06070756600071	0.00968896606584973	0.0323982249462108	0.0632728594175015	0.357387941300836	0.290114155221058	0.362374069808525	0.0378482346330207	0.0361036718378668	0.296306348924748	0.372384260014426	0.00581164837182313	0.0163362339597143	0.866310487580934	0.92559933763916	0.0161333199788482	0.0989548706664816	0.883399754549644	0.960253444779968	0.000728770379687438	0.114880453771115
ENSMUSP00000009174	ENSMUSG00000009030	2	0.115198880913119	0.184481034734366	-0.0354098896263463	0.0225540801871483	0.160410898473025	0.285389502177342	0.0172110245094108	0.148487185812961	0.440344329153436	0.514485103090235	0.0216951684629922	0.0284043828604884	0.473238261047285	0.552821626387935	0.00323055804100847	0	0.354114235438175	0.549578808460352	-0.086353775015528	0.0956016632102576	0.4383828935789	0.76197752444901	0.0202670775806265	0.160248035827311
ENSMUSP00000009234	ENSMUSG00000009090	11	0.0305821203787054	0.0605937785877119	-0.0478210944532756	0.0220828333314301	0.0641824733488703	0.143807664411872	0.0296775769549571	0.206383109516939	0.532921213628383	0.602102778211632	-0.00701503827326606	0.0113634049252692	0.526849718674159	0.604251207695494	0.00202304613745685	0	0.87684973091205	0.931838612342128	-0.0044922857919482	0.0299343309057788	0.903899091515785	0.967609385999808	0.000493959429834767	0.228601812394458
ENSMUSP00000009256	ENSMUSG00000009112	6	4.33394555083953e-06	2.59578518542794e-05	-0.131524418340863	0.0275719572044872	1.2666860408641e-05	0.00012231437082094	0.154612301383097	0.187804666224545	4.4360612766587e-08	1.6800243296498e-07	-0.119190215941114	0.021157619637267	1.45168490581358e-07	5.81449803427113e-07	0.147647366227444	0.44037658048464	0.240554966142085	0.440198355394524	-0.0431780372926571	0.0375895301476061	0.541887237966322	0.818867409970062	0.0125550750166561	0.581019214701555
ENSMUSP00000009321	ENSMUSG00000022718	16	0.126729597064203	0.199423102046864	-0.0662586448760654	0.0435809172067894	0.225391041598054	0.367700576141965	0.0155027443939805	0.212797922340943	NA	NA	NA	NA	NA	NA	NA	NA	NA	NA	NA	NA	NA	NA	NA	NA
ENSMUSP00000009340	ENSMUSG00000026536	1	0.0438690502519373	0.0821692100982706	-0.197333373848712	0.0979070407824679	0.451596512594889	0.606230863471574	0.00561063105817772	0.697781832672536	0.0165241235609709	0.0283240694837989	-0.422975896718845	0.17752016701983	0.040045944201557	0.0652596988740039	0.0401472244137208	0.870787887242017	NA	NA	NA	NA	NA	NA	NA	NA
ENSMUSP00000009679	ENSMUSG00000009535	18	0.332940363461002	0.439659920884091	0.0162067357010533	0.0168509862948423	0.57882126804663	0.714773293402541	0.00276650624931618	0.55120753412384	0.00376051853958317	0.00729499498115861	0.071639673892653	0.0247129440451527	0.00455553230577203	0.00912323794609037	0.042786729403037	3.53784243035286e-10	0.178996138159238	0.369256568747946	-0.0988232557032629	0.0748799820702046	0.25468422017577	0.611401693892199	0.0430704802385738	0.155844793798479
ENSMUSP00000009693	ENSMUSG00000009549	2	1.59444803920021e-05	8.26147695920962e-05	0.144189650670504	0.032362774077999	9.25922710939683e-05	0.00067320027689497	0.126017758130172	0.249045120067689	3.85218066785158e-14	2.86155931769371e-13	0.161579805715189	0.0199951691755013	1.72889342526729e-13	1.37354371654038e-12	0.25780184380087	0.210710828711907	0.186257144422842	0.378942632768243	0.0465182682083373	0.0358541890581251	0.380091520480665	0.72146378569055	0.0258316302901894	0.392158479880076
ENSMUSP00000009699	ENSMUSG00000009555	2	0.00117615546014722	0.00360645233111447	0.0473660017572896	0.0143930920594241	0.0194045578103796	0.0568342024967515	0.0470320974069539	0.415531272340208	0.115427334370266	0.162098140813543	0.0406128095985845	0.0259869487046672	0.127226958934715	0.180074804941529	0.0128248372501384	6.00712041005923e-10	0.00453633336990249	0.0350841025392809	-0.220128813272133	0.0751168425613948	0.0335581968393378	0.234262027936147	0.142113180688577	0.337929864177377
ENSMUSP00000009705	ENSMUSG00000026814	2	5.93081885203153e-05	0.000264032131998103	-0.0947693173985117	0.0229843671193732	0.00675123138492311	0.0242317164491591	0.0627950378608576	0.492116058710493	0.000187217781354339	0.000447954570853146	-0.114461491111427	0.0303905504314738	0.000399117393362387	0.000963854929548623	0.0806746425981882	0.298006927384258	0.237566467463456	0.436815762755387	-0.096156138945896	0.0831682710085687	0.257594550358544	0.614113243630446	0.0426565006159454	0.0179808333893223
ENSMUSP00000009707	ENSMUSG00000009563	2	0.380042319603348	0.487734130387684	0.0527676151462231	0.0607394872753196	0.494420128584011	0.644219187993435	0.00603452211185052	0.398012094263431	0.0284373948344979	0.046522005374409	-0.191368261560236	0.0880919220520989	0.0469302413768369	0.074992769032638	0.0482934002187799	0.46623013928182	NA	NA	NA	NA	NA	NA	NA	NA
ENSMUSP00000009713	ENSMUSG00000009569	16	0.000868605202002133	0.00276623922161985	0.107019869460462	0.0316063739013373	0.00242145700078555	0.0104914370244361	0.0843295363262504	0.238540677418686	1.18633727346879e-24	2.33972073378567e-23	0.272469118653209	0.0232843517959719	9.79398091242076e-22	1.80001093335907e-20	0.421418144171494	0	0.00201007276328035	0.0208160237963132	0.270412319651811	0.0837695714047089	0.00361949620045007	0.0785020921210822	0.257798741137414	0
ENSMUSP00000009789	ENSMUSG00000019916	10	0.0266024412082699	0.0536945948140793	-0.0761543357954102	0.0342790176406163	0.0404875379167288	0.100267498272467	0.0363062656805344	0.135342153814839	0.691767985656583	0.746882994257462	-0.0160799846161461	0.0410010897721844	0.662511468550329	0.726726273438278	0.000858527899047612	0	0.711480630838815	0.829599646812393	-0.0681439436787797	0.191509222986546	0.725081224897517	0.906421088248373	0.00524781839738853	0.00128313832532351
ENSMUSP00000009790	ENSMUSG00000009646	10	2.75319484516322e-06	1.7426646701508e-05	-0.120727548704389	0.0247546843921556	9.57427892499897e-05	0.000691176251420603	0.125508939356692	0.339801191633683	0.664300642001595	0.722228857237389	0.0208259173959596	0.0484837721565346	0.662034697037795	0.726439569142659	0.000980463908021978	0.127498347362167	0.404211762484177	0.595821441729722	0.0770039323157557	0.0948270645557418	0.509768760223411	0.803958015056073	0.0146541589018079	0.218523022861318
ENSMUSP00000009798	ENSMUSG00000009654	10	0.0346580614851933	0.067361289248747	-0.0962838166265627	0.0455173244125397	0.277963226642192	0.430154137883643	0.0139033670883253	0.566183224524285	NA	NA	NA	NA	NA	NA	NA	NA	NA	NA	NA	NA	NA	NA	NA	NA
ENSMUSP00000009877	ENSMUSG00000009733	15	0.00139322852040488	0.00417048325923045	0.0922436309599366	0.028442817732234	0.00982790191935634	0.0327821772560277	0.0615691737751362	0.325831156687672	NA	NA	NA	NA	NA	NA	NA	NA	0.196578910277433	0.390384320237102	0.0561471525417022	0.0443212656978518	0.358809233941787	0.707261299370251	0.0281817733175155	0.330127176939478
ENSMUSP00000010007	ENSMUSG00000009863	4	0.0677375652551801	0.118894905397551	-0.0303214646130213	0.016623293799757	0.180652959329135	0.312329302522751	0.0156855784708299	0.368331781072158	5.6170734277078e-07	1.88212420615445e-06	-0.0959252482712727	0.0187447366416823	4.05439941962685e-05	0.000113755923816069	0.121291134440109	0.463032156364547	0.132863635865672	0.305453498855179	-0.0574866030133875	0.0388097485186991	0.408512019797491	0.74116130147045	0.0229153354920114	0.548465471175832
ENSMUSP00000010038	ENSMUSG00000009894	11	1.36081794255601e-08	1.69119568071221e-07	0.231922798966388	0.0383732715130202	0.00831737947886135	0.0288183209466358	0.0589276648533015	0.823139326783496	3.23546927345732e-17	3.24268057198657e-16	0.400044372222664	0.043546298416421	4.10215003819284e-16	4.27650726547307e-15	0.306238071498038	0.529007229178952	0.00394793942151281	0.0323000453026973	0.408419052474112	0.136957509911836	0.0476370526113873	0.281777660257923	0.124487667909784	0.422336362287884
ENSMUSP00000010049	ENSMUSG00000009905	1	0.000447337398503831	0.00155618394552529	-0.135338668488119	0.0378615476445974	0.118054957028736	0.227120345330274	0.0212290445839753	0.77594319161368	0.00393919266940126	0.00761532088137331	-0.192305028496447	0.066680988737085	0.0304173492236477	0.0511695646209865	0.027963413400279	0.675459312263151	0.2659872551901	0.467595974359528	-0.115100832483242	0.105837431319095	0.486067250192112	0.791034880739735	0.0163125729277797	0.439304675232752
ENSMUSP00000010189	ENSMUSG00000010045	9	0.349208721951279	0.456084705441844	0.0483904861872513	0.0520453420942528	0.354462172257278	0.513452769444913	0.00752610850992186	0.0405764464343027	0.106210103750995	0.150913661217709	0.0586954184488674	0.0366795611131981	0.133580013782684	0.188178194019257	0.0178371125304662	0.0121381972258188	0.0463484713564794	0.157617801907639	0.261009183621817	0.131470659786216	0.0679547461471489	0.332399917855948	0.219683187046585	0.149266100763132
ENSMUSP00000010195	ENSMUSG00000010051	9	0.578950706622706	0.678102498900957	-0.0299123321267758	0.0544308033157731	0.557836902743036	0.697099179665979	0.00338915614626201	0.33789734649347	NA	NA	NA	NA	NA	NA	NA	NA	NA	NA	NA	NA	NA	NA	NA	NA
ENSMUSP00000010198	ENSMUSG00000010054	9	0.362459158551554	0.46933283044447	-0.0406488113563807	0.0452520493790214	0.50798917241609	0.654904303827912	0.00763026941456801	0.419064138832328	0.506601214015138	0.577753908048742	0.0410872805814482	0.063071561609289	0.541004673508044	0.617754617032632	0.00440109562384638	0	0.230473945602508	0.429499811624019	0.123003948354135	0.105292700386166	0.25688588825586	0.613441249440017	0.0538036341078822	1.22378325300495e-12
ENSMUSP00000010241	ENSMUSG00000010097	19	0.316926880314375	0.422279288980227	-0.0125817854510688	0.012654250671195	0.544605075730781	0.687434575474062	0.00317635918165171	0.506372476531062	0.455405284371188	0.52814797852195	-0.0142605798461566	0.0192931132330875	0.467283251821226	0.547477077216288	0.00289768796350942	0.123924827255944	0.167837836910675	0.354809062129769	-0.0472945295143254	0.0348912911861321	0.250735350236697	0.607845943965728	0.0439015949301154	0.173498747318217
ENSMUSP00000010248	ENSMUSG00000010097	19	0.942749781695469	0.963441523747114	0.00280491483608396	0.0393986343085809	0.949396269727667	0.973747109476264	3.67944901744632e-05	0.254629655798596	0.138106191489968	0.189797526813333	-0.0603322648433386	0.0411919682408416	0.107508576927472	0.156113100403832	0.0181575802389213	0	0.260348237205143	0.461243717442557	0.0772389109657679	0.0701723315178684	0.437024584197853	0.761151150811261	0.0203326043628068	0.352498879984129
ENSMUSP00000010278	ENSMUSG00000000561	3	0.707296113171645	0.785140264098766	0.0258156222326261	0.0695369803294584	0.711386292704385	0.819245132611284	0.00163810693783795	0	3.21969023982525e-06	9.81328995373762e-06	0.164593652168512	0.0346117833686303	3.63479834399084e-06	1.2012109176981e-05	0.123835179745156	0.25939503341863	0.0546607692245867	0.174883347798826	0.112216309684545	0.058638225375703	0.262635614052404	0.620381073385641	0.0451647531129759	0.347663889458901
ENSMUSP00000010348	ENSMUSG00000079677	9	0.747756945492189	0.817900517370217	-0.0176283788736758	0.0552812984411155	0.75040257793771	0.848791468356165	0.000891202125158586	0.0578002640858427	0.218536297011892	0.283521316281056	-0.0398469086045947	0.0326627606038527	0.251081771301356	0.324247855146017	0.00785418537160554	4.46055194256674e-11	0.321085600515976	0.519842109567767	-0.0809001662792657	0.0845583990204372	0.708752553437983	0.901514696769606	-0.00325940294372007	0.235487696635026
ENSMUSP00000010434	ENSMUSG00000010290	1	0.301809228971491	0.405875200504094	-0.0290888298170642	0.0283906370931894	0.35998957461899	0.519688536194552	0.00887755546780911	0.23814809858939	NA	NA	NA	NA	NA	NA	NA	NA	0.517108659895861	0.689925081219696	0.0932597425459758	0.152893644174378	0.551823602516809	0.823793806614379	0.0258875307183175	0
ENSMUSP00000010502	ENSMUSG00000010358	11	0.0136757968009178	0.0302335176106143	-0.0659575927276699	0.0266312519116081	0.335511447108731	0.495181679862169	0.00851929041289001	0.792030123714278	5.43785759653091e-06	1.60588220177763e-05	-0.160693102066024	0.0347562488276031	5.64765344200932e-05	0.000154599928840718	0.0922327498532827	0.620189823040855	0.324898671034621	0.523273058210486	-0.0767816882562986	0.0799439881765355	0.581255176645978	0.836585340844597	0.010268201199338	0.524740608085257
ENSMUSP00000010536	ENSMUSG00000010392	11	0.174704054267996	0.259877059280927	-0.0385190424283738	0.0285146487418738	0.2693678257058	0.419926549175985	0.0106982549357869	0.242295462699231	0.557228389062586	0.625791788915608	-0.0110161811412206	0.0189581953329304	0.582881567908214	0.65405692489451	0.00179279651799102	0.094389159015805	0.485859216371256	0.665794751507987	-0.0770507927250954	0.113753535054366	0.519121481404397	0.809496316677658	0.01406387594998	0.0516042298085955
ENSMUSP00000010550	ENSMUSG00000010406	14	0.036616085327612	0.0706545978021875	0.081595928436887	0.0390022552469386	0.0380386481336919	0.0955098339349443	0.0495244000127273	0.257918867269461	NA	NA	NA	NA	NA	NA	NA	NA	NA	NA	NA	NA	NA	NA	NA	NA
ENSMUSP00000010698	ENSMUSG00000010554	11	0.0313674328448556	0.0619151592564833	-0.0420014109498859	0.0194830087371364	0.056539469316003	0.13037832849735	0.0394286967480754	0.242810624369745	NA	NA	NA	NA	NA	NA	NA	NA	NA	NA	NA	NA	NA	NA	NA	NA
ENSMUSP00000010795	ENSMUSG00000010651	9	5.61746217620546e-05	0.000251564610499636	-0.210070765309042	0.0507751994252629	0.0299792551386129	0.0790344493874498	0.0406961405020858	0.69295211620058	2.58049232949997e-09	1.13686615039042e-08	-0.503185928009785	0.0814619020990907	2.27297448795231e-07	8.79587660426754e-07	0.168710569340619	0.0819355170348518	0.286432439147402	0.486223119074484	-0.120094723819214	0.11532465763979	0.599339568742872	0.845500788224753	0.00931574414096337	0.614656651845527
ENSMUSP00000010807	ENSMUSG00000010663	19	0.000165372355958949	0.000646464218406517	-0.351046629058235	0.0911499779985815	0.000197335437722286	0.00128126676756075	0.115130608288351	0.136107799275706	4.97299679399839e-30	1.59727920835805e-28	-0.67018314494544	0.0497774127906918	9.21470282084636e-28	3.00256862447385e-26	0.490885370595994	0.226021104032483	0.00984074855831077	0.0573724791265168	-0.444825032231918	0.168791844030398	0.0151934918656768	0.158212772031913	0.187983285669719	0
ENSMUSP00000010899	ENSMUSG00000010755	7	0.00155191016984644	0.00458491322669106	0.0639492000897134	0.0199445213174521	0.0453344193405889	0.109634785726547	0.0345620237287975	0.55785200778144	0.0146281611217523	0.0253903620088058	0.0639770350675821	0.0262764945852967	0.039153070861819	0.0639436956326801	0.028348897561387	0.245668401131972	0.491467693320421	0.669627159389756	0.0728620344042182	0.108976856114637	0.597067869527863	0.844617697070154	0.00944500269373283	0.244911858063674
ENSMUSP00000011055	ENSMUSG00000010911	2	4.9857347419517e-11	1.25529721391806e-09	0.232109855315758	0.0323701113175613	2.00060889789492e-08	4.27677336097158e-07	0.242412227160564	0.546705909300737	9.68339003609601e-07	3.1675298638927e-06	0.152565677206598	0.0305003949131012	8.46991531356622e-06	2.65487234765328e-05	0.106874850353355	0.655542637994142	0.0413353315671472	0.146274900881793	0.150037061809525	0.0734980064321367	0.164266977933313	0.508733429189969	0.063499147366906	0.390476730281332
ENSMUSP00000011058	ENSMUSG00000010914	2	0.903275511050227	0.93633225436405	-0.00205773394426474	0.0170799925517317	0.916285096145658	0.95458918927711	8.81361584292861e-05	0.542677478085509	1.08343766285567e-09	4.95779310445148e-09	-0.162566209664198	0.0256540801724567	3.26953457070298e-09	1.59342562712367e-08	0.176001455720055	0.148133665549317	0.156869050805157	0.339662046013698	-0.0783207436041009	0.0562458478952768	0.340294449629035	0.693609115380739	0.0303549968496563	0.382635778369783
ENSMUSP00000011398	ENSMUSG00000011254	11	0.677535236485465	0.760800220949487	-0.0328193316584526	0.0797243892395436	0.679460564072767	0.796976697701421	0.00179956263006553	0.0241186023049646	0.000226666947107391	0.000535881022866931	-0.172639558138221	0.0463417569972187	0.000359174891374425	0.000872707003717759	0.0951360261378632	0.151341087007489	0.357327010736509	0.552203538662268	-0.0402262908406761	0.046102169239498	0.6682046377132	0.881582895036449	0.0135064592833848	0.615410735439181
ENSMUSP00000011450	ENSMUSG00000011306	8	0.046252212469309	0.0860968160663269	-0.0665566323024357	0.0333974685651724	0.097897168986876	0.197709133166496	0.0238373863145023	0.234756895482404	0.00613502091221691	0.0114659784020236	-0.0910853297124901	0.0332623090454739	0.00596793814902122	0.01169147337065	0.0404250870491235	1.28555490553715e-10	0.417244531627899	0.607236927392604	0.0557563011753505	0.0706216598353818	0.47431017558134	0.786854374282567	0.017212683024222	0.105919500544847
ENSMUSP00000011492	ENSMUSG00000027710	3	6.34550585981034e-13	2.95457183801306e-11	-0.225349488763396	0.0281521016029695	2.87251663587595e-06	3.49500331204503e-05	0.175569894640053	0.808584571659738	2.22543679562706e-27	5.39948603831097e-26	-0.30764859112197	0.0244215148928658	8.7384445881696e-26	2.32079747710824e-24	0.457737437208913	0.554003380840027	1.42582535071851e-05	0.000927728060745809	-0.27391356474342	0.0558630976699831	0.00757347467059311	0.110198849795529	0.215019806178962	0.622712128927554
ENSMUSP00000011526	ENSMUSG00000011382	7	0.0492731666019166	0.0909473219005781	0.0412314830183755	0.0209770676217838	0.48499885468263	0.635925343009312	0.00437391715390245	0.813959762299002	0.103589217053534	0.14759384643559	0.0652474888623109	0.0403703105116868	0.176531713521151	0.240061775746001	0.0127956839223492	0.726592069439273	0.405992804895451	0.596915876223391	0.0520656773188062	0.0643628930018627	0.68149184626807	0.887509302060211	0.00569396777061781	0.610207244498034
ENSMUSP00000011607	ENSMUSG00000011463	3	0.914784682104788	0.9445179630845	0.0630665586102062	0.599598965964799	0.916382533814814	0.95458918927711	0.00019405166643216	0.107233530718587	NA	NA	NA	NA	NA	NA	NA	NA	NA	NA	NA	NA	NA	NA	NA	NA
ENSMUSP00000011895	ENSMUSG00000011751	7	0.0906683144338598	0.151329045303555	-0.0736942250427969	0.0436671672180267	0.0942605404091442	0.192138141188814	0.0243744698835101	0.0366679240816765	NA	NA	NA	NA	NA	NA	NA	NA	NA	NA	NA	NA	NA	NA	NA	NA
ENSMUSP00000011896	ENSMUSG00000011752	19	0.0215711092500011	0.0447062689975939	0.0531642326950819	0.0230736484984297	0.278515449462038	0.430795910225924	0.0104433299217113	0.705823594488019	0.000396944225994331	0.000900568047202073	0.132117506834895	0.0370797527528214	0.000712682867632874	0.00164343451014828	0.0632571495047526	0.279912261273945	0.0372982694081424	0.135535386779746	0.242356936618792	0.116146927011588	0.151559126645433	0.489574257052107	0.0673214431377763	0.383239759420641
ENSMUSP00000012028	ENSMUSG00000011884	5	0.000362997811233796	0.0012987679582986	-0.225329475164155	0.0615948116002587	0.000845994794082427	0.00434371043064376	0.118413271329798	0.266071974993724	2.76497991029512e-11	1.48249519037683e-10	-0.333635921122975	0.0476670160766314	1.04686270671805e-10	6.05188351930419e-10	0.212087963015338	0.220659576012825	0.00571143509401325	0.0404018131727276	-0.252954541397768	0.0883526601429288	0.00954097104742707	0.123418388670839	0.25070328116303	0.146720842039759
ENSMUSP00000012104	ENSMUSG00000011960	15	0.00424291152313583	0.0109712105493638	0.0888174623100704	0.0307265301408941	0.0132029346500585	0.0417652627971603	0.0628716800302991	0.287194173122655	NA	NA	NA	NA	NA	NA	NA	NA	NA	NA	NA	NA	NA	NA	NA	NA
ENSMUSP00000012259	ENSMUSG00000012114	16	0.000366432072097698	0.00130854384469159	0.209714742535756	0.0574029878913766	0.000569263627009555	0.00309340858226295	0.134348697874384	0.219724923432669	NA	NA	NA	NA	NA	NA	NA	NA	NA	NA	NA	NA	NA	NA	NA	NA
ENSMUSP00000012348	ENSMUSG00000040562	3	0.0609068571367873	0.108587677633328	-0.0756476687375145	0.0404079631909011	0.729709875029762	0.834129431722267	0.00142111080526586	0.966671268515699	0.0172456723533978	0.0294814634038268	-0.219680787737082	0.0925361585484905	0.0409957549101478	0.066630449847939	0.0269307093536125	0.836520000208104	0.954760260711787	0.975552817500621	-0.00629785525455028	0.114652409773455	0.986428358829117	0.994067269264234	9.80840048803167e-06	0.835520484189152
ENSMUSP00000012627	ENSMUSG00000012483	6	0.00284240784127643	0.00776323362997075	-0.0965044272685225	0.0319706102574494	0.0742917972138804	0.160481613428649	0.0295559004128872	0.521767069606455	0.0556931081032902	0.0846249187106764	-0.0710755191769542	0.0373598940392865	0.0978338619785032	0.143829424377725	0.0179980860349318	0.374297546979953	0.264738713874091	0.465723315274476	0.117996406009465	0.108807466830561	0.593051816507046	0.843633466094113	0.00836320219555486	0.312207366309363
ENSMUSP00000013304	ENSMUSG00000013160	8	2.63446095068956e-15	2.10694888738678e-13	0.363162778500105	0.0402456349613054	1.03671920897991e-14	8.29131433252401e-13	0.416660105964622	0.161157913381312	4.33357284813354e-29	1.26536575154376e-27	0.442332451112226	0.0336205336133798	7.67469006417708e-27	2.27042914398572e-25	0.47936361462576	0.114127971670954	0.000423229920987773	0.00841215206067053	0.377461212586088	0.100041992367856	0.00264395298678336	0.0682971032951973	0.283414689751289	0.196635159170942
ENSMUSP00000013338	ENSMUSG00000064145	9	0.0193759236833944	0.0406661096633885	0.0504720729889944	0.0215181682660843	0.0207364623850299	0.0596809785323594	0.0460381478341154	0.0939544658557742	0.104206452207605	0.148379252721194	0.0393221694575222	0.024373408707911	0.1080902271483	0.156856407511894	0.0136556727510648	0.0144180303349915	0.0489343565804712	0.163359272669656	0.138897171507214	0.0706540078216126	0.0688131108242684	0.334637023457922	0.106362911096385	0.0771399724087193
ENSMUSP00000013458	ENSMUSG00000037797	3	3.41342379700343e-10	6.78492835439453e-09	0.602507318229252	0.0887001218022488	0.000252504582091355	0.00157047223152519	0.111380314565528	0.782467375078507	8.03274432745594e-21	1.08361720977381e-19	0.918123804763213	0.088068263916942	2.09033914492722e-17	2.46491914904442e-16	0.316130447881602	0.72143024731806	7.03391133704517e-05	0.0028192803709721	0.646128851809217	0.147626986449376	0.0301344234176579	0.221865411352942	0.147373912823673	0.670438854730514
ENSMUSP00000013693	ENSMUSG00000029213	5	0.0382533920038695	0.073273192122374	-0.0807839951498452	0.0389631294805518	0.115511458417133	0.22403620380019	0.0216181254218413	0.328600792558274	0.0144366717370587	0.0251032098134727	0.0634710530104337	0.0260282097359402	0.0214263788116921	0.0371901505622397	0.0351976415181866	0	0.388116309954011	0.580785027067219	0.0476243634168574	0.0566606186411548	0.61890535756736	0.855428908044506	0.00835819290440676	0.501596036356172
ENSMUSP00000013737	ENSMUSG00000013593	1	0.339951055839812	0.446481313291932	0.0177785158304062	0.0187564905431341	0.614933237621209	0.745819116743796	0.00224300726082549	0.598110363936998	0.564686021794143	0.632272114376078	-0.0128511381769151	0.0225414709139204	0.541115370187192	0.617776433973021	0.00229088613091211	0.608834701740096	0.858356819775381	0.920511453117013	0.00845918091869916	0.0489416366868655	0.927067612430829	0.976777470659246	0.000284667360721746	0.579838955158248
ENSMUSP00000013759	ENSMUSG00000008200	2	0.940861256977436	0.962090075952559	-0.00163873313841126	0.0222817550385695	0.93993187500434	0.967543441290052	4.8400105342683e-05	0.270937314650548	0.0449671297277016	0.069966156865824	0.0636105016098727	0.0319475483666574	0.059695369168508	0.0924983379374194	0.0269755485234349	0	0.847565819700142	0.915082019747464	0.00967427429837323	0.0519633439241431	0.868339235195087	0.954944425135935	0.000931169699516898	0.125404523810566
ENSMUSP00000013766	ENSMUSG00000013622	5	0.0341504853580834	0.0664982296703375	-0.192366694094442	0.0906406980004794	0.0376483478974764	0.094755079232523	0.0732333376489223	0.073040708808744	NA	NA	NA	NA	NA	NA	NA	NA	NA	NA	NA	NA	NA	NA	NA	NA
ENSMUSP00000013773	ENSMUSG00000013629	5	0.0322492675424107	0.0634531174394523	0.042815230614324	0.0199705524618682	0.114620047214334	0.22258393257329	0.0217048731495424	0.360992225352944	5.47465350894496e-34	2.39782713752167e-32	0.427355747681369	0.0289592970167011	7.6526871731343e-32	3.53543664265691e-30	0.536686215328155	0	8.56421333059078e-05	0.00319283131573431	0.247206299950225	0.0573387010160245	0.0256505816105983	0.206672968888197	0.155275185585961	0.641650116061915
ENSMUSP00000013807	ENSMUSG00000013663	19	0.957214675300319	0.975065782387689	-0.00155470437849762	0.0292320068875886	0.962968473781483	0.982626791469007	1.90932452128756e-05	0.139512572642188	0.0011223482750096	0.00238507848611838	0.0789298404038386	0.0241459170681051	0.00128034602991375	0.00283238241120638	0.0537809978822743	0.224591402686754	0.089781286971526	0.238805066040345	0.109177808551138	0.064974417837027	0.1035485448196	0.406672211453826	0.086019991155902	0
ENSMUSP00000013842	ENSMUSG00000013698	1	0.0253230906447464	0.0513716413616789	-0.148701702016122	0.0662852593089871	0.0275781131861995	0.0741598154429525	0.0613495162754402	0.0166685214745945	0.000314868005085857	0.000727323525446611	-0.171461191854554	0.0472513704846363	0.000909098710592914	0.00206044045798024	0.0722823050284309	0.159170115518569	0.0363451123909052	0.132912110371195	-0.185226474058374	0.0882887545752629	0.0674727907829886	0.331520870484147	0.107172596005771	0.143854674143802
ENSMUSP00000013845	ENSMUSG00000013701	14	0.355852801887635	0.46254137825215	-0.0740929861140023	0.0808005228085837	0.361094122748766	0.520729284354287	0.00732199457515303	0	NA	NA	NA	NA	NA	NA	NA	NA	NA	NA	NA	NA	NA	NA	NA	NA
ENSMUSP00000013886	ENSMUSG00000019254	7	0.947015237481444	0.966638075735564	-0.00110271906592375	0.016738125434184	0.970321249827658	0.986349540860777	1.04778835501307e-05	0.255538239951141	0.0189592718887487	0.0321468800627476	0.0839180804298643	0.0358853667019329	0.0215439373693528	0.0373653529329609	0.0282660948558344	0.210336607409172	0.712866584254591	0.830320009251163	-0.0170042084500783	0.0476708362655429	0.74433236736188	0.912778621636401	0.00360116130448274	0.0973240219796361
ENSMUSP00000013931	ENSMUSG00000013787	17	0.34103704940159	0.447389012318026	-0.0674769270749508	0.0714451940669997	0.345151566734434	0.504548556308602	0.0093021251562061	0.0686218904135339	NA	NA	NA	NA	NA	NA	NA	NA	NA	NA	NA	NA	NA	NA	NA	NA
ENSMUSP00000013970	ENSMUSG00000025417	10	0.0787229215441595	0.135004646987184	0.0357126342521137	0.0203573137607108	0.118468169668072	0.227692003789526	0.0229518405459844	0.212062850644971	0.142388296091719	0.195020785250965	-0.0351010645619595	0.0241133274285923	0.182658534016801	0.247395946173358	0.0111455324415107	0.0814084302006356	0.931366136369137	0.961961472458052	0.00417108864200442	0.0500153808741075	0.948745282691445	0.982359437730505	0.000140094088955434	0.270307069623359
ENSMUSP00000014221	ENSMUSG00000014077	2	9.17634718154286e-05	0.000386977717990871	-0.13455497460529	0.0335635118486016	0.00896836547362174	0.0305751998443734	0.0584211872237085	0.498608269575396	1.01262152568258e-08	4.14701408058834e-08	-0.176054315891323	0.0297404808077694	8.89035931468612e-08	3.65643131570475e-07	0.145366135900421	0.455698106941131	0.626462512828309	0.771537909299045	0.0369817853808812	0.0783296223158786	0.66951577818808	0.882299864853358	0.00617472172111599	0.107787962430623
ENSMUSP00000014321	ENSMUSG00000014177	11	0.806095834927594	0.863646885080817	0.0163467701023246	0.0674524461708617	0.809211490801193	0.88855107647658	0.000772181558760576	0	8.23605190771537e-05	0.000206821184354208	0.134712467790451	0.0338634695739464	0.000144482222851871	0.000373813806342873	0.0807046048032729	0.396256935037062	0.00163863600026627	0.0182579523325307	0.284305006834982	0.0861237038224935	0.00253456120177337	0.0665041215598782	0.266457363193749	0
ENSMUSP00000014339	ENSMUSG00000014195	11	0.0154225181617602	0.0335280711428353	-0.0494026480923488	0.0203134372096062	0.186692631217534	0.319579626015401	0.015370914209819	0.608747868431569	0.730584981135318	0.780084802557816	0.0062189492353276	0.0182483976489028	0.596668832208528	0.666906236676417	0.00104885304219315	0.599534991631387	0.0368127394469777	0.13433728252159	0.0860984999473735	0.041148689036805	0.077623990373454	0.353265041554194	0.100837892994952	0.17582228245124
ENSMUSP00000014370	ENSMUSG00000014226	1	5.41877486508811e-10	1.00647080690899e-08	-0.194250089541726	0.0289895921540817	8.78577064390517e-10	2.57438227746842e-08	0.282563873260416	0.209040507123195	1.84168299285599e-09	8.22659058729383e-09	-0.133971160001978	0.0214718148803848	4.06307946401695e-09	1.94918001314327e-08	0.171550935170038	0	0.742295942063732	0.848546362219124	-0.0329444252533551	0.103389982678507	0.78726162329709	0.923582822908664	0.00248673248429143	0.172582116848844
ENSMUSP00000014421	ENSMUSG00000055204	5	0.391654419280947	0.499431015245146	0.0141120710203335	0.0165917219823411	0.456556413527153	0.61131977529202	0.00487319509121742	0.158392823503306	0.000673493084795484	0.00147730434372213	0.0690993663676528	0.0202291428587072	0.000951293135654985	0.00215029229222281	0.0584365932564324	0	0.111408735481097	0.273990225444025	0.0951271942819351	0.0604992971890216	0.134933845461786	0.467422768533368	0.0739510915025446	0.0434175381083073
ENSMUSP00000014438	ENSMUSG00000014294	18	0.135765236197583	0.210715085769673	0.0360197869313917	0.0242401936797882	0.378733129919116	0.53930201449312	0.00679989504007039	0.537371590602613	0.551905636403491	0.620640799856877	0.0174008272443933	0.0295455677207849	0.568989260465465	0.642530145963429	0.00184160602001826	0.284827222995832	0.822700325072363	0.900072072604433	-0.011401714711031	0.0525320304510496	0.900287013742466	0.966950231389616	0.000533341748501392	0.51843477839208
ENSMUSP00000014445	ENSMUSG00000014301	16	0.0473044198602547	0.0877662244022958	0.0691226557295066	0.0348544015705344	0.0778662555925501	0.166144006753972	0.0270205864033525	0.153013828677241	0.769787649511245	0.813392872892186	0.00749923648097203	0.0258933244160344	0.78538343536087	0.829405240568195	0.000445971285723545	0.0718141509456803	0.450979161001715	0.63750835692331	-0.0263991487042421	0.036010314147372	0.780879441003017	0.921765765400548	0.00262247654557723	0.762906790987787
ENSMUSP00000014499	ENSMUSG00000014355	2	6.52022962656432e-05	0.000286559552366291	-0.0889773817441036	0.021709290790612	0.00121562619751009	0.00594092515504929	0.0874928920205262	0.32423848278927	8.30149067524539e-07	2.73464467244808e-06	-0.145845546776741	0.0289467381647632	2.07520530543314e-06	7.09178309087591e-06	0.122407640331581	0.0214820214603865	0.242077161282775	0.441317588980587	-0.0613618002104902	0.0535966011542113	0.290014372019268	0.648077804906751	0.037239378408218	0.0842545939049027
ENSMUSP00000014505	ENSMUSG00000014361	2	4.7227368744756e-10	8.96792326052657e-09	-0.218261651570557	0.0324403686970435	8.84724208502085e-10	2.581268313046e-08	0.284221585306124	0.279023094705198	6.69169591920277e-28	1.72272858683293e-26	-0.328995073458013	0.0257667965177487	3.91110525524639e-26	1.07675122231171e-24	0.464427744013394	0.215430618768718	0.0279612863403743	0.113775216454019	-0.160974519165625	0.0728084998141891	0.116189491079592	0.432066630682202	0.0808891432962949	0.349124934766069
ENSMUSP00000014546	ENSMUSG00000014402	7	0.0067337845276352	0.0164013856033193	0.0512108549864051	0.0187630589225216	0.0295221450606053	0.0781813564947389	0.0408203064265688	0.302924825860003	6.60780758430775e-06	1.92608738790647e-05	0.0885840764860614	0.0193445599709373	1.08567817390569e-05	3.34226347923042e-05	0.100348331042922	0.036277672398623	0.0045667993495629	0.0351924191217155	0.122165445270975	0.0417233144350709	0.0244338397808369	0.203995182515294	0.158488370474345	0.276772333665201
ENSMUSP00000014578	ENSMUSG00000059481	17	0.369498889879681	0.476819778671393	0.02140614340214	0.024019761976144	0.611414456165664	0.743275299179933	0.00230194509066484	0.562111081555352	0.130589850495279	0.180682777762186	0.0551072635547229	0.0367280830031406	0.133060939911887	0.187519054725182	0.011832967746599	0	0.740420905065566	0.847161695552706	-0.0437100088304876	0.136146520645087	0.750963698325899	0.91387713227798	0.00340801279647385	0.0148934049775187
ENSMUSP00000014640	ENSMUSG00000014496	14	4.61325856464459e-05	0.000212472437143997	-0.0899597752948547	0.0214801709962853	5.60967637552975e-05	0.000434829874582112	0.133341252133361	0.176277268195064	0.383668347521727	0.458918780640903	-0.0163918376195532	0.0189964970383277	0.421482044291357	0.502012429585945	0.00394487967422674	0.132273678397203	0.252476634422528	0.45280485288615	-0.0517464863702819	0.0462249322469174	0.309230516528609	0.665631287329689	0.0346397253299012	0.099739871626571
ENSMUSP00000014642	ENSMUSG00000014498	10	0.000146492187545557	0.000582711463390693	0.139123056390976	0.0356576319565061	0.000198430075578741	0.00128714470780943	0.138108995580091	0.0200477752246109	NA	NA	NA	NA	NA	NA	NA	NA	NA	NA	NA	NA	NA	NA	NA	NA
ENSMUSP00000014684	ENSMUSG00000061613	17	0.13347623836927	0.207588988431548	-0.0236119394639993	0.0157961644378665	0.238331150551941	0.383201315386021	0.0121556653122943	0.280232935688566	NA	NA	NA	NA	NA	NA	NA	NA	NA	NA	NA	NA	NA	NA	NA	NA
ENSMUSP00000014686	ENSMUSG00000014542	6	5.56331255649961e-05	0.000249632995109468	-0.254325932197683	0.0614346883055166	0.00441895327739586	0.0171363630232385	0.068871562774528	0.449657124474592	3.94433240363695e-21	5.54260876302734e-20	-0.589287725183621	0.0559666416693858	6.81525762857016e-19	9.32432306383483e-18	0.370954425670126	0.335496502282344	0.068867784388248	0.201519350413978	-0.309970868580407	0.171438172990687	0.128702146626776	0.45499702410355	0.075489476120442	0.182104667298268
ENSMUSP00000014691	ENSMUSG00000014547	14	0.475913924580903	0.583350677840061	-0.0400752802900364	0.0566851950329814	0.486901292811497	0.637458056408774	0.00478297711810172	0.0635412030646584	0.000878759675548528	0.00189308016977797	0.114327709362938	0.0341877668590731	0.00132388604633125	0.00292199325343725	0.0734844012428451	0.303198599793424	0.377573060193971	0.570578745871564	0.0952896065778084	0.112262312402581	0.410540959062935	0.742786200067435	0.0347714857379504	0
ENSMUSP00000014694	ENSMUSG00000014550	6	0.057640011808212	0.103935490788389	-0.0326366313926833	0.0172070429133594	0.19323606005491	0.327504047931508	0.0148319859035452	0.405210332979191	0.0143103271684461	0.0249092017422371	0.0842337868102708	0.0345132621414799	0.0141119164483384	0.025477750654187	0.0428592895782518	0.39548117586052	0.39236408145985	0.584604681319634	-0.046096765377623	0.0553426646861782	0.641930403515904	0.869309639318513	0.0073021907761921	0.545309588825133
ENSMUSP00000014698	ENSMUSG00000014554	6	0.00757239022967107	0.018132127080417	0.118093270029653	0.0439227152587002	0.00825047582996579	0.0286302882552871	0.0596301345513753	0.142324254572264	0.149929991137198	0.204216031950808	-0.045311449676012	0.0317321909078447	0.194848138731132	0.260971146890684	0.0113252871262179	0.0767203547222376	0.264382066055869	0.465512883740407	-0.0631525886258458	0.0581900910683923	0.249387717469823	0.606838794717668	0.0424181931501471	0.554039421434635
ENSMUSP00000014750	ENSMUSG00000014606	11	0.0486104348805656	0.0899269486870409	-0.0891372429974271	0.0452147870973901	0.0512128919770136	0.121093996403387	0.0329680592276358	0.0340130782894434	3.42941696631735e-15	2.81062180289313e-14	-0.177345232323581	0.0209498232862703	7.25576151791132e-15	6.67410195597862e-14	0.275976968320692	0.529662991404872	0.0250296297201495	0.106233449956844	-0.0982483097183193	0.0435157760340736	0.228060459735225	0.586696378513184	0.048048868857571	0.586517065482349
ENSMUSP00000014913	ENSMUSG00000014769	17	0.533585070629592	0.638049482874225	-0.00832542328141836	0.013478789576379	0.710279254020114	0.81810883917803	0.00121513621666214	0.461865479393275	0.000679076417006042	0.00148824478729596	-0.0640003956374459	0.0187492262645119	0.00151265499392429	0.00330189577152729	0.0538387160708685	0.28718641754101	0.963848893649777	0.979903570091761	0.0019794959420614	0.0451057390023006	0.968540542405266	0.989219469161792	5.27330685123895e-05	0.115786285084945
ENSMUSP00000014922	ENSMUSG00000014778	8	3.84183825926557e-06	2.33394249209002e-05	-0.129624305142825	0.0270122989588083	3.4040254513162e-05	0.000283933313104878	0.141568595603401	0.280682989744838	1.39103380244597e-06	4.47853126372221e-06	-0.212565069260542	0.0431232690697482	2.54704394019497e-06	8.56421304916006e-06	0.119516686356223	0.0804245310659887	0.00739533891142993	0.0477134260730891	-0.221191809108858	0.0805555772714708	0.029917130112364	0.221865411352942	0.148338271268657	0.246248960386544
ENSMUSP00000015011	ENSMUSG00000014867	2	0.817921070495378	0.87164562427145	-0.0138314272044907	0.060597053800888	0.819882599102072	0.895927006702441	0.000456801675979057	0	4.3021424915185e-08	1.63389364331601e-07	0.146673183406789	0.026008295277575	6.79294179394788e-08	2.83179186651288e-07	0.144691380780949	0	0.0092533062074347	0.0552554570672529	0.135358492800988	0.050899581912964	0.0463078635304281	0.277485086680593	0.126094763611162	0.303262308534974
ENSMUSP00000015124	ENSMUSG00000014980	1	0.0342645807239227	0.0666658900289715	-0.124224583296321	0.058606975535476	0.131902406658001	0.246203338951425	0.0255817080879021	0.479269418794911	NA	NA	NA	NA	NA	NA	NA	NA	NA	NA	NA	NA	NA	NA	NA	NA
ENSMUSP00000015157	ENSMUSG00000015013	8	0.0194033661412704	0.0406860219088082	0.038493191958316	0.0164149163000614	0.0886696402169582	0.183549395309038	0.0252383115677677	0.409554762865365	0.104044845617665	0.148180423076679	-0.0368861927252942	0.0228527515584127	0.10951463068923	0.158548225799282	0.0136683405160994	5.48218567290914e-10	0.830929855785218	0.904787372174084	0.0124673479725125	0.0602861111364777	0.837628233614176	0.942895695648274	0.00142355314816101	0
ENSMUSP00000015160	ENSMUSG00000015016	8	0.00632170768185605	0.0155368650836072	-0.0658270105789145	0.0239279025876142	0.139228135734663	0.256357764551527	0.0192105418069324	0.645081456193283	6.70551330015633e-10	3.13001295567851e-09	-0.173986487445477	0.0270829006255451	3.25036787066758e-09	1.58752579925075e-08	0.179991127439095	0.618317623224158	0.00242489598546995	0.0234236801285522	-0.136438708562575	0.0431711059245067	0.188864907000269	0.543198575578696	0.0568453216871049	0.741400284703538
ENSMUSP00000015171	ENSMUSG00000015027	8	6.82989631455858e-10	1.23812360390318e-08	0.263804413897663	0.0396433067294576	6.62329232707586e-05	0.000497515372811731	0.130796215016121	0.750099143846238	1.09132910653578e-19	1.34325088021603e-18	0.598331551881232	0.0589867581612896	5.36955647337352e-19	7.45219308907497e-18	0.375662618527577	0.365763534378839	0.000150315258782709	0.00428398487530719	0.323556085162765	0.0784676154557251	0.00640527206298832	0.101790694512513	0.230758869845205	0.425250314161222
ENSMUSP00000015236	ENSMUSG00000015092	2	0.0125786913553351	0.0282024880717573	0.083248902645967	0.0332006215058989	0.0249916379580046	0.0692423821861334	0.0433263361179771	0.168601608026803	2.46556873489731e-13	1.70613381192618e-12	0.201899494447237	0.0259501139321709	4.33660068851385e-13	3.32768733151603e-12	0.243561101464761	0.247553134444864	0.192409822757769	0.385206400567514	0.111575240433123	0.0872341251223909	0.318913499285361	0.675248175005081	0.0332020766911348	0.259218885107955
ENSMUSP00000015346	ENSMUSG00000015202	10	0.694193416238802	0.775406973971636	-0.0447465309951716	0.115746744022967	0.700531256490711	0.811832847191247	0.00266167887193214	0	NA	NA	NA	NA	NA	NA	NA	NA	NA	NA	NA	NA	NA	NA	NA	NA
ENSMUSP00000015391	ENSMUSG00000015247	4	1.16960915578571e-06	8.33438473902651e-06	-0.0801038182432907	0.0157848397982796	0.00170093612247644	0.0077917545556569	0.083427558814132	0.561737038756307	0.0374715690938335	0.0593997023590851	-0.0572044764569849	0.0276288596113758	0.0392706359270557	0.0640891457362668	0.0222938266194903	0.249731170139025	0.0351647271405142	0.130956329961191	-0.107711590180795	0.0509912247964317	0.237158315198585	0.596587022042876	0.0462676001142901	0.551736301993519
ENSMUSP00000015435	ENSMUSG00000015291	X	0.543731745462158	0.647449361648581	0.00851489668003484	0.014134929328295	0.729939898201279	0.834252089437171	0.00102054076939395	0.568512900679989	0.345285393091829	0.419661841259907	-0.0264116843191468	0.028248547282667	0.365545423263278	0.445215579615531	0.00564008759473233	0.706853000651248	0.307826093314953	0.50742747743624	0.0667917286438632	0.0670944184846556	0.479675813056261	0.788030061579588	0.016798467565861	0.34846886204572
ENSMUSP00000015449	ENSMUSG00000015305	10	0.00066082792836899	0.00217780182651994	-0.0990382901164988	0.0286072073950399	0.00796543215455716	0.0278831142052933	0.0601460890392966	0.347628218121128	1.52048626848494e-06	4.86974353320558e-06	-0.178021817535221	0.0360767900749007	2.34134058784858e-06	7.91993092529522e-06	0.144636785113717	0.144920298581024	0.433031451855384	0.620540338178133	-0.0641892300263002	0.0841517965714268	0.545912303190109	0.821190219215307	0.0122849420757069	0.24457300623754
ENSMUSP00000015481	ENSMUSG00000015337	2	0.772213911993482	0.837242451950828	-0.0083903086335072	0.029231908322448	0.861421831942523	0.920372407650182	0.00025239449802017	0.621177339702621	3.49597118898217e-08	1.33675315587782e-07	-0.244176863069088	0.042987213493204	7.2013687655849e-07	2.60586010321192e-06	0.121215129083686	0.553330201794279	0.00124207753794443	0.0156913440968004	-0.258479500140331	0.0760380087358847	0.0587488891379111	0.312394107505084	0.114076232556314	0.573329771714782
ENSMUSP00000015484	ENSMUSG00000015340	X	0.000866862011290197	0.00276508741308823	-0.217084396547273	0.0641843541547256	0.00632799947138189	0.0230041392547883	0.0635778506741613	0.302849281474453	2.24961246159386e-18	2.45131438666406e-17	-0.54204277391659	0.0565230099760762	4.0078845519199e-16	4.18470298803402e-15	0.296886771897737	0.587975631667593	0.00123029981365865	0.015655678625099	-0.492060080370297	0.144608442175139	0.00245346633738206	0.0653341981811741	0.26844407320462	0.111343282092395
ENSMUSP00000015501	ENSMUSG00000015357	9	0.368464818089	0.475750015834572	0.0161285530056586	0.0180586147250349	0.521846692035975	0.667578813033602	0.00362730371576347	0.378431125326125	0.00063226343854553	0.001392755353687	0.0631230872348293	0.0183835248812013	0.0118723522672143	0.0217842807514582	0.0528421354816738	0.135729253460361	0.138598026523144	0.313413307845941	0.0622860546374122	0.0426929316013031	0.247057929468327	0.605098913190004	0.0444055143813227	0.242796337142996
ENSMUSP00000015511	ENSMUSG00000030123	6	0.239550649405698	0.336738071683196	-0.150735713241177	0.12896915877233	0.245677090729709	0.392782893410292	0.0129646251647668	0.0479515809584782	9.76805213810226e-06	2.76946244941151e-05	-0.165538128297949	0.0366443367127489	5.42907291149848e-05	0.000149100556954631	0.13302606661111	3.96024579644985e-12	0.0125745151464113	0.0673865042461527	-0.164473386457182	0.0645320753278816	0.0487582929629196	0.284988090309539	0.152229468642006	0.262086947780085
ENSMUSP00000015667	ENSMUSG00000038642	3	1.60328437881444e-05	8.29775241909224e-05	-0.262325520993339	0.0588959215849399	0.00286528200486662	0.0120682695595311	0.0753794125207701	0.501565058236307	6.04945481041445e-05	0.000154911058072306	-0.505423396428521	0.124198266639956	6.73333757108684e-05	0.000182102493652689	0.10855175299987	0.0848164109818536	0.0659162995614493	0.196081898156732	-0.274952388357982	0.150354474851079	0.0775445705828171	0.353252908394775	0.100291233793874	0.0130112596964586
ENSMUSP00000015712	ENSMUSG00000015568	8	0.876536391272969	0.915736036249215	-0.00912367175384207	0.0594082130422506	0.878993163632778	0.932053583898865	0.000277400289354079	0.0383139272696639	NA	NA	NA	NA	NA	NA	NA	NA	NA	NA	NA	NA	NA	NA	NA	NA
ENSMUSP00000015725	ENSMUSG00000024191	17	0.00372469298178185	0.00976869710268249	0.0821771931721261	0.0280621049183609	0.00411548545825824	0.016197687441719	0.0699613625095944	0.0856993101647909	0.923991413538963	0.939593258603996	0.00182508992551776	0.0193316868843436	0.779285014362387	0.825124181874284	0.000332584710140971	0.296056357308836	0.192275396384877	0.38516509116076	0.126770218916543	0.0990834262550048	0.236897960717291	0.596526190239926	0.047134424684527	0.0736800615178763
ENSMUSP00000015791	ENSMUSG00000015647	2	0.434254280729669	0.542347662284436	-0.0295507651999659	0.0380718117371728	0.547711581355225	0.689763492043871	0.00317140689171369	0.350042449470227	0.335482109225453	0.409993129055593	-0.0630470476824498	0.0660733921803181	0.332062913772659	0.410438767344069	0.00481970238473772	0.145806372298467	0.907752217739248	0.949320249544745	0.0138211784218001	0.123176258303255	0.921388416625083	0.973627098827622	0.000330346058364794	0.137824790670596
ENSMUSP00000015800	ENSMUSG00000015656	9	2.01698518462747e-05	0.000102019830990309	-0.0839622196841097	0.0190947143842964	2.55515119416194e-05	0.000223551065867604	0.14500992029406	0.125822574021956	0.0348847286621573	0.0557709160526785	-0.0295907843631024	0.0140924653892061	0.0359492594119329	0.0593290322323189	0.0229146719014247	0.250065826297765	0.678614492390308	0.80682712532597	-0.0185843627811726	0.0462601638442046	0.751467424616886	0.91387713227798	0.00340496730330841	0.247048768881894
ENSMUSP00000015812	ENSMUSG00000015668	X	0.00117161773619123	0.00359415946327978	0.0632176202983217	0.0192031035834188	0.0336937916166888	0.086834740787103	0.0389823566385458	0.465901786770147	0.0331881006120848	0.0534129655520191	0.0588663629116477	0.027774251634843	0.0446479276092806	0.0718318317730618	0.0267245673553166	0.244511160951996	0.546769960332065	0.712139125362627	0.03138143110678	0.0540133633566683	0.62069256781667	0.856084587545077	0.0102952006273238	0.0961190344837656
ENSMUSP00000015829	ENSMUSG00000030861	7	3.39091991248846e-09	4.91502634650246e-08	0.190408681118405	0.0300773839408554	3.50779330734136e-07	5.45674574446375e-06	0.205430909959814	0.43547094046005	2.91652372491104e-25	6.03434126519172e-24	0.393262494272072	0.0330400124480702	1.67279087484725e-17	2.00052738490154e-16	0.423256267190746	0.325520974540564	1.46901095091915e-06	0.000247116305572912	0.335063528395906	0.0593065627943203	0.000682566557211245	0.0315950439267514	0.324133457244829	0.573898285548474
ENSMUSP00000015855	ENSMUSG00000015711	3	0.766856392858428	0.832628934459606	-0.0111612723431845	0.0379937910552506	0.680350888730969	0.79743405576444	0.00117599214338859	0.431579946927229	0.0573954591354633	0.0869764933427769	0.061345087694655	0.0324703555148163	0.0988192344011699	0.145151510460778	0.0168773515549246	0.175715915021507	0.817637133202935	0.896968873500977	0.0219560379531946	0.0983007072229784	0.859671123570675	0.950862065392035	0.0010599392834425	0.244144891407672
ENSMUSP00000015858	ENSMUSG00000015714	3	0.765458899589675	0.831267534626939	-0.0114616437897825	0.0387487523917905	0.878073354566404	0.931804974140246	0.000212579360254872	0.499725371054412	0.27266500645995	0.343376674490733	0.0299612832894482	0.0275591651797493	0.328147711953092	0.406194956344945	0.0046114878132405	0.646433835286194	0.382781280827242	0.574922145876631	0.0693425068246502	0.0815676316547605	0.596227675381902	0.844365585162189	0.00949810109788218	0.459801466592389
ENSMUSP00000015877	ENSMUSG00000015733	6	0.627821030209801	0.719717936486716	0.00862383116797784	0.0179348492559888	0.687408455995432	0.802434218761752	0.00142525193573584	0.192003210311897	0.145774660560275	0.199119093859671	-0.0284928760434464	0.0197406288219268	0.156435676976709	0.216176734523233	0.0109599017825147	1.41657560094322e-09	0.439165199928141	0.625720391723365	0.0238265798302441	0.0316609426997127	0.575243279265939	0.834741428028322	0.0105855660459158	0.303946125544461
ENSMUSP00000015891	ENSMUSG00000015747	3	0.00307812036351893	0.00830359612349274	0.045316456898787	0.0151535677895587	0.0224935505080547	0.0636864457949837	0.0448543408246804	0.330991472039729	0.265064066149781	0.33555876992873	0.0208264750440365	0.018854021243337	0.255561177138093	0.329401899445144	0.00804819524184619	0.30302246455325	0.441081726943104	0.627633726165998	0.0338804541070799	0.0452114819020332	0.594887685293805	0.844365585162189	0.00953993005910547	0.348633953033847
ENSMUSP00000015892	ENSMUSG00000015748	3	1.68717556984985e-06	1.14237246253379e-05	-0.0854608023540319	0.0171242082746158	7.08327312895379e-05	0.000527983450993727	0.129774570012009	0.376059852396724	0.043343757761353	0.0677058003937763	-0.0376598077985082	0.018737164763383	0.0557275044249114	0.086949344748098	0.0210357229412672	0.116972653699084	0.0250727407288663	0.106308150676169	-0.113014077662681	0.0500718289946146	0.0314655860275173	0.225825334892598	0.145158514435066	0
ENSMUSP00000015901	ENSMUSG00000015757	10	0.221955958622396	0.315528357740495	-0.0268794622076011	0.022128990960881	0.43884556757345	0.596441509012639	0.00524570170602423	0.471872423098601	0.258219304327413	0.328249002579796	0.0366052312793249	0.0326808268957605	0.259297647421984	0.333199205917561	0.00699890281710125	1.24199238469755e-10	0.564872500016218	0.725363178665398	0.0192306474825604	0.0344149950190591	0.741423100989842	0.912113404656888	0.00368629643670371	0.502518927795344
ENSMUSP00000015934	ENSMUSG00000015790	2	0.0763138354274708	0.131637009194607	0.0430201597728138	0.0243174729883058	0.231830821604709	0.37595084095153	0.0125262861775632	0.443530739322708	0.610216269197951	0.674517983569351	-0.0124828214631459	0.0247381754633334	0.807484472163354	0.84730596837925	0.000293189812803907	0	0.43817104315443	0.62518830445686	-0.0276969254893128	0.0367233048440832	0.690362918719013	0.893159454212161	0.00536817573644	0.583399135212788
ENSMUSP00000015941	ENSMUSG00000042118	13	0.131340807899602	0.204971260813016	-0.0483179505145745	0.0321446600967868	0.908324882152793	0.950119346729255	0.000370509472797376	0.976176463288023	0.0532781972056905	0.0814324586794431	0.0950633772288982	0.0494668251865143	0.0828331502326324	0.123992365361541	0.015285312615724	0.393721099607479	0.0495221562188482	0.164431624613991	-0.175010384345044	0.0892692049329473	0.173526760212217	0.519787434496478	0.0609032603879612	0.372787735454103
ENSMUSP00000015950	ENSMUSG00000015806	5	0.000545586155946114	0.00184430367385464	-0.0969828709369868	0.0275707620765609	0.0320056634034299	0.0832661690840093	0.0396652406211387	0.562037374014231	5.46744340168363e-13	3.62614609089047e-12	-0.246165865848709	0.0321802108768486	2.90356145871527e-12	2.04859017144712e-11	0.237373375934002	0.0794483960225345	0.0598447484995669	0.184098675469007	-0.151090310296863	0.0806340946495998	0.205818271428393	0.563160088260858	0.0528914741402658	0.397052369116201
ENSMUSP00000015998	ENSMUSG00000015854	3	0.0013959331641994	0.00417663731420589	-0.157831459510894	0.0485933443536118	0.0389547600312498	0.0971796178687838	0.0437372581353171	0.610593532271663	0.000169164425322827	0.000407505017429452	-0.343502638324154	0.090566345979516	0.000751338951429497	0.00172373511135781	0.0743879247403584	0.0594712680216093	0.478784514531548	0.660549494025198	-0.203242235603587	0.300588113464955	0.509977717249575	0.803958015056073	0.0247696029800748	0
ENSMUSP00000016033	ENSMUSG00000015889	10	8.40976379257565e-05	0.000360236762835093	0.0888838194957774	0.0220447710700089	0.0540159169240955	0.12605568254377	0.0323843807218112	0.735620577754612	0.182079745552853	0.241947967642631	0.0311527079628056	0.0235386035746331	0.233115838974585	0.30413275316897	0.00618003790088761	0.49472060284983	0.0160301571926207	0.0791410122816785	0.082575528434587	0.0338215486367324	0.434564225344839	0.758398143270079	0.0204879426729695	0.834312259046799
ENSMUSP00000016034	ENSMUSG00000015890	10	1.11407401287229e-05	5.94464296664508e-05	-0.127838195445594	0.0281372244252721	0.132349689850249	0.246699531560733	0.020493022481276	0.89825387629436	5.60920862382641e-05	0.000144294859525969	-0.18087034900541	0.0444154624322132	0.000473128432712202	0.00112566182668212	0.0670522263913139	0.618021571533868	0.347390192796366	0.54317618674145	-0.0488946342558751	0.0533704020085242	0.789249701064335	0.92418594027856	0.00241850587500936	0.853870273383579
ENSMUSP00000016072	ENSMUSG00000027422	2	0.00381387879510708	0.00997566296619391	0.098235145439125	0.0336348519027113	0.0469874155588823	0.113008271249306	0.0342177892668692	0.437843982490798	1.00176192857472e-18	1.13370540406652e-17	0.28220329224644	0.0290602030913657	1.95059563632905e-17	2.30820483632271e-16	0.334049569593747	0	0.0155020935725333	0.0775329509570428	0.3047579528876	0.124135498890034	0.0609273851496465	0.316311034935558	0.112734053917062	0.281789690684856
ENSMUSP00000016081	ENSMUSG00000015937	13	3.74439973845752e-07	3.05575383217697e-06	-0.105573300922803	0.0198025359911004	8.39278117734751e-05	0.000617468900904853	0.127297466057316	0.463858945070787	2.82268312966768e-07	9.74360169376074e-07	-0.135462343510697	0.025749914883484	4.22223625997122e-07	1.57778302346293e-06	0.128317541689798	0	0.638181588414221	0.780169862843574	-0.0474541127983995	0.104043606963175	0.717115446880074	0.90386426117176	0.00445044756015622	0.239945419296636
ENSMUSP00000016094	ENSMUSG00000015950	5	0.0523378074288226	0.0955917288826265	-0.143411035919795	0.0739765062671601	0.159487343577231	0.283969345635939	0.0259693416873302	0.357995867550056	NA	NA	NA	NA	NA	NA	NA	NA	NA	NA	NA	NA	NA	NA	NA	NA
ENSMUSP00000016105	ENSMUSG00000015961	1	0.0140622597985003	0.0309670366408179	0.0561209886792761	0.0227542931585482	0.0660246939876644	0.14682233226305	0.0293356990800165	0.349891155447548	0.0469281281842281	0.072698719476945	0.0379777715244334	0.019216675379855	0.0732353679725994	0.110905378755093	0.0179967908766671	0.41187231178686	0.147901809662211	0.327053152048819	0.0546804618962315	0.0383919827016803	0.308432736211579	0.665631287329689	0.0345496394700651	0.343347277880149
ENSMUSP00000016115	ENSMUSG00000015971	14	0.0129478476012412	0.028868306983679	0.111722752874676	0.0446482856006082	0.0139165068166181	0.0435549613094176	0.0752020716294796	0	0.18627484135607	0.246696211456252	-0.0438313710824393	0.0335216747658767	0.167478023604232	0.22964815393587	0.0117335720879692	0.0757874275837752	0.899499243841441	0.945098366528638	-0.00880467805151052	0.0725513288795634	0.90443368536602	0.967713175297772	0.000613279644541942	0
ENSMUSP00000016138	ENSMUSG00000015994	8	0.675808114080578	0.759237078089534	0.00632689333718386	0.0152556107660067	0.810211986434008	0.889218773616143	0.000496315134033809	0.508830707046591	0.468972801198925	0.541817268795389	0.0148979768121996	0.020776529832685	0.487308411011455	0.566120432702767	0.00297629528081	0.204000791230793	0.734536542864354	0.843466110968715	-0.0154570996934196	0.04703573849093	0.823369613210111	0.938686851584775	0.00168822200157104	0.387031767103661
ENSMUSP00000016279	ENSMUSG00000041132	5	1.01844793098466e-11	3.13276426915553e-10	-0.394241174460106	0.0527247406556599	1.8040511046879e-11	7.29996393432641e-10	0.329059387482573	0.328921065722152	8.1029978654653e-09	3.36336742169621e-08	-0.379264671689598	0.0614606611194988	1.54545497321812e-09	7.82002535210521e-09	0.292739774164206	0.0421478419183696	0.0968698009432625	0.252403104308909	-0.172269613158626	0.10543720249659	0.236572361257465	0.596359494003192	0.067684004810632	0.249833000102665
ENSMUSP00000016396	ENSMUSG00000016252	2	0.749105147245961	0.818979863457388	0.00865896860696645	0.0273049898782906	0.814671715758585	0.892384518808711	0.000476089631838872	0.342987633720829	0.28019146073078	0.351346235848506	-0.0366016134415479	0.0342005336156612	0.316491361619159	0.39357194581881	0.00605534717698242	0	0.654352426152841	0.791766435644938	0.035302623631206	0.0813074828949555	0.762982796898721	0.917491201429138	0.00307775961872392	0.367597361865688
ENSMUSP00000016397	ENSMUSG00000016253	2	0.00938839041332322	0.0219395936850365	0.0856527879770662	0.0326332658357856	0.0105308454598261	0.0346676452474082	0.0971812590860835	0.0925101781947018	NA	NA	NA	NA	NA	NA	NA	NA	NA	NA	NA	NA	NA	NA	NA	NA
ENSMUSP00000016399	ENSMUSG00000016255	2	0.0959989377155316	0.158938328930878	0.0359607220506855	0.0216623127261901	0.206220691975247	0.343684301065881	0.0139900622966471	0.332106219437417	0.196373228559582	0.258477005794425	-0.12801471800059	0.0999636699154497	0.228180491458058	0.298675997454803	0.0091291943892462	0.263614176172696	0.676565801708649	0.806058789840137	-0.0754552046789472	0.192844333654987	0.701817378444199	0.898882917371233	0.0108171580912366	0
ENSMUSP00000016400	ENSMUSG00000016256	2	0.00187503278798888	0.00540562887733182	0.130136583683239	0.0413423619923249	0.0696059934302749	0.152295314882204	0.0286054523786261	0.583674141755358	2.13703660268725e-05	5.77727931267556e-05	0.187672235140811	0.0435793848668804	0.000510463206336822	0.00120507254464129	0.0866101176682319	0.272968673178629	0.0231677072791991	0.100685366795612	0.165837173275886	0.0724129444901511	0.228046908305074	0.586696378513184	0.0481686841892714	0.595664714237457
ENSMUSP00000016452	ENSMUSG00000016308	X	0.171226228885034	0.255718384818591	0.0240465803013834	0.0176563953848122	0.269388008378416	0.419926549175985	0.0106963764711876	0.254133878552053	0.0133677868780601	0.0234075084352325	-0.0727902762871453	0.0295080653039979	0.0161877839012242	0.0288395674626933	0.0349545526464065	0.112322713891558	0.269440182545853	0.470987708797794	0.083632916015906	0.0794212778869779	0.345256205538296	0.695898902977502	0.0636135839162172	0.215850405930352
ENSMUSP00000016463	ENSMUSG00000016319	X	0.205979740919086	0.297347933302829	-0.0606860993304539	0.0482370018778761	0.281643746118076	0.43474436560188	0.0101546628599809	0.196124560622771	6.24657678763991e-05	0.000159716301867442	-0.0689610700030201	0.0170463772860094	8.27187682962427e-05	0.000220965581052735	0.0800820248711556	0.249041264566299	0.247309129611685	0.448121513184965	-0.0543621746777725	0.0480235816813442	0.416629087364057	0.745267879740759	0.0221277838215372	0.339015762116079
ENSMUSP00000016553	ENSMUSG00000016409	X	2.43922243670345e-05	0.00012130090800812	0.118757078227789	0.0271285791209399	3.10046053735951e-05	0.000264121939009649	0.169340259517381	0.00445873900713913	NA	NA	NA	NA	NA	NA	NA	NA	NA	NA	NA	NA	NA	NA	NA	NA
ENSMUSP00000016571	ENSMUSG00000016427	X	0.755155902723069	0.822684267101189	0.0129996150705211	0.0420712896293497	0.698183033226196	0.810354833510616	0.00118058633227569	0.377633427807372	0.440511713516112	0.514591532328745	-0.034879344135907	0.0457095815356275	0.441490515618987	0.522247198851292	0.00341340835728976	0.229481555424138	0.128167127097011	0.298851180039609	-0.166608105850416	0.111064506139029	0.189923988094223	0.54488591758979	0.0565712053326385	0.143019745284468
ENSMUSP00000016639	ENSMUSG00000016495	19	0.0207491912132355	0.0432280116051409	-0.235430216878371	0.101230069186884	0.0253581997016112	0.0699303260553879	0.0880793981295671	0	NA	NA	NA	NA	NA	NA	NA	NA	NA	NA	NA	NA	NA	NA	NA	NA
ENSMUSP00000016672	ENSMUSG00000016528	1	4.71597368209898e-05	0.000216177943971065	0.0936712788756198	0.0223966363671472	0.00186291454780574	0.00841517780802449	0.0818076468549017	0.376594259067893	0.00996439004185264	0.0178228084943771	0.0568105120602545	0.0220855924129387	0.0165286438313978	0.0293787274911685	0.0339984619200614	0.208917492457214	0.380355599172436	0.572893439371746	0.0408066963433294	0.0477540788561211	0.432280607729322	0.755927801637442	0.0206872086202103	0.0912655161584671
ENSMUSP00000016680	ENSMUSG00000031446	8	0.194100537123424	0.282910688543104	0.0204010117543407	0.0157903406066764	0.549390961875998	0.69066383335462	0.00298165138695061	0.686872728981769	0.783698564014156	0.825042424578661	0.00515241267893315	0.0189667789030523	0.777369399412833	0.82352074745399	0.000392379063663184	0.178445508583733	0.850398325066938	0.916899881785418	-0.0112370869949245	0.0615151632984928	0.88746126625176	0.961486074982468	0.000678788234218297	0.265444866028372
ENSMUSP00000016771	ENSMUSG00000022443	15	0.000298473395919679	0.00109322313871874	-0.0862768575491901	0.0233889245279663	0.00109432127684071	0.00541808671735405	0.0897323224359035	0.215438139174847	0.255171265777091	0.325293930762895	0.0305908024166611	0.0271227750837062	0.307672392496187	0.384092224206327	0.00672089242643803	0.22368928802786	0.352161839022206	0.547287112153258	-0.0462362333370339	0.0509778396944172	0.399516580696171	0.736022219445816	0.0238536145039421	0.077875460895397
ENSMUSP00000016781	ENSMUSG00000016637	15	0.356033760829627	0.462687345845881	0.0368368631401245	0.0403785103739411	0.720270185735251	0.8268384242286	0.00125579812108545	0.638637312789216	0.0257967317943043	0.0425217389913447	0.108213276980127	0.0487873445786807	0.0281921967484948	0.0478020027824528	0.0315533510685552	0.0625976318404299	0.473363828379072	0.656585326292357	0.0623978956977383	0.0901304076931674	0.497081029300365	0.797529793386615	0.0195793568459816	0
ENSMUSP00000016901	ENSMUSG00000016757	15	0.00862334758707182	0.0203759182818611	0.0693284884831582	0.0262300335084554	0.12879518205706	0.242132092816342	0.0201616394505501	0.593669245938334	0.2015153334832	0.264234238791637	0.0344696107517213	0.027215121441272	0.318030366448908	0.395412870359057	0.00651131741648048	0.40855290104367	0.266857442300587	0.468682398662375	0.0796785989573309	0.0734020494472272	0.31615056599375	0.672751970440964	0.0335984306903471	0.0835519923871757
ENSMUSP00000016977	ENSMUSG00000016833	5	0.000131139246702927	0.000529699702368687	0.0718176448425186	0.0183494013960286	0.0176379907577427	0.0526694725268547	0.0484732873963623	0.6000326422292	0.180016414427356	0.239489292961048	0.0545560958743579	0.0410265178519211	0.194697065507984	0.260820597189941	0.00931823316793523	0.189411472641647	0.662369232848058	0.797409774647068	0.0238447984187553	0.0567348775232644	0.831153946370092	0.941446669094191	0.00160682729812189	0.371387921458065
ENSMUSP00000017086	ENSMUSG00000016942	15	0.497508184119314	0.604263111603197	0.0329247396432509	0.0489430642787171	0.50785831636762	0.654904303827912	0.00433254773930125	0.0580953632746587	0.441759578855266	0.515691997123359	-0.0217891569246096	0.0286038091889279	0.454632419196993	0.535351897256236	0.00307706624684745	4.57896062419755e-11	0.506557371692884	0.683302599758619	0.076182056783015	0.118049608691788	0.563698136539683	0.83079183445702	0.0113736970843848	0.113592129090697
ENSMUSP00000017153	ENSMUSG00000017009	2	0.0121088393637573	0.0273565603173221	0.156620032479839	0.0621172528342414	0.0362345693424622	0.0920144200186993	0.0379413741572292	0.237362908462124	5.31055487207549e-14	3.88921743888699e-13	0.404154133331469	0.050334771861777	1.80853706645703e-12	1.30886078468376e-11	0.255357146633355	0.102746481038668	0.331809843381245	0.529134332180292	0.093065234482323	0.0983137302034364	0.588517407996064	0.841307699554634	0.00987027118701123	0.528664182457192
ENSMUSP00000017188	ENSMUSG00000060147	13	1.37251049095851e-07	1.27988015329712e-06	-0.155327890230715	0.0279772477626972	0.000739904072823716	0.00387210768826453	0.0953248825864516	0.620467026801231	NA	NA	NA	NA	NA	NA	NA	NA	NA	NA	NA	NA	NA	NA	NA	NA
ENSMUSP00000017332	ENSMUSG00000017188	11	0.546435817816797	0.64987240894307	0.0255245509928832	0.0426899350422119	0.637386165081956	0.764998437540102	0.00212926071747865	0.358996344878239	0.137911720481046	0.189568892326199	-0.0481958707052802	0.0327352087778921	0.150521686334814	0.20916126376768	0.0125632485332615	0.586384638826693	0.366583550421895	0.559859775743979	-0.0402925395042588	0.0457964348994382	0.703217541437132	0.899690795245891	0.00490767437130979	0.701865093234566
ENSMUSP00000017365	ENSMUSG00000017221	11	0.00117907630054252	0.00361377849012085	-0.0502643072919651	0.0152772786881611	0.00517573613884418	0.0194672129116596	0.0665233016334948	0.232616188552279	5.7145626527897e-10	2.69543532119346e-09	-0.0680420895676618	0.0105439647911826	3.1314176141136e-09	1.53129455114383e-08	0.181339829423727	0.161938960414096	0.423962965387224	0.613126137074885	-0.0164863693664315	0.0211891227710522	0.543038007615522	0.819189225399006	0.0125067412736738	0.255234626158683
ENSMUSP00000017408	ENSMUSG00000017264	4	0.720456026186308	0.795720563121775	0.00520709071369236	0.0146741029389106	0.829004916783788	0.902265854944137	0.000425440021786683	0.730574286957251	0.123806587470244	0.172571901733167	0.043089847187602	0.0282078472034066	0.124527229964345	0.177089640756801	0.0122601211544399	0	0.253287120634178	0.453392491828166	-0.0481496553079629	0.043086939085713	0.321070886103721	0.678023852252715	0.0328262929733784	0.126922541427241
ENSMUSP00000017430	ENSMUSG00000017286	11	0.782922360469812	0.845750231443474	-0.00452151929913367	0.016551915625665	0.895673505260784	0.94195366472197	0.000166250313062832	0.666008715614161	0.782880226261721	0.824567009077968	-0.00566950395183529	0.0207895798921494	0.784978857793882	0.829107797654202	0.000348261622762136	0.561167306107985	0.133894982585034	0.306668682813268	0.0926580335886295	0.0627266336850457	0.397489254701536	0.735131172367076	0.0239805582990794	0.529566208368831
ENSMUSP00000017435	ENSMUSG00000017291	11	0.265765387952472	0.366948096344157	-0.0178909555010481	0.0161735915448513	0.315786652948796	0.473262272210299	0.00882935989408618	0.140340993526537	NA	NA	NA	NA	NA	NA	NA	NA	NA	NA	NA	NA	NA	NA	NA	NA
ENSMUSP00000017488	ENSMUSG00000017344	11	0.000162710971108072	0.000636792850657844	0.150718804441984	0.0390897877368888	0.0143295078951209	0.0445006828099735	0.0514269772938497	0.505787627170868	3.70865139618047e-11	1.97122566329687e-10	0.342067539126324	0.0493081974977243	7.90664911763891e-11	4.64550072286363e-10	0.203817044513459	0.324362192000993	0.235268872403501	0.434793519015794	0.157784014383962	0.135789968816699	0.337563738009151	0.692291733883173	0.0306909759280295	0.202891867489569
ENSMUSP00000017530	ENSMUSG00000017386	11	0.895012804611196	0.929609938234822	0.0592111597795838	0.45632931623085	0.859315207585484	0.919553998954422	0.00050207498860888	0.0971018797712138	NA	NA	NA	NA	NA	NA	NA	NA	NA	NA	NA	NA	NA	NA	NA	NA
ENSMUSP00000017548	ENSMUSG00000017404	11	2.04523011646154e-09	3.15271526796044e-08	0.333659083554506	0.0518624477260393	3.21289434929386e-09	8.08935399499987e-08	0.266364062946231	0.113795882957761	NA	NA	NA	NA	NA	NA	NA	NA	NA	NA	NA	NA	NA	NA	NA	NA
ENSMUSP00000017597	ENSMUSG00000017453	11	0.000675057120947484	0.00221907074864652	-0.113732765902804	0.032910820009379	0.548664912737681	0.6904291341149	0.002827114722595	0.958245555789305	0.0283652423183016	0.0464152254820341	-0.163468346121383	0.0748863068163231	0.0500094277175548	0.0790146615026721	0.0149242803541275	0.844844879666472	0.473409546100934	0.656585326292357	0.0770541691604183	0.110555366137321	0.803942220899932	0.932742202955264	0.00208666248818645	0.788490958799741
ENSMUSP00000017604	ENSMUSG00000006519	8	0.00475262001069181	0.0121459815160462	-0.351221502655697	0.123336295336691	0.00525507979384457	0.0196935129209236	0.0664097507706866	0.104595714062913	1.68782260481668e-14	1.29514942770063e-13	-0.492394279336474	0.0597474244094617	2.616907633438e-13	2.05723100087871e-12	0.251865063733576	0.502807188515122	0.0051239531655785	0.0379407855507783	-0.386384935511271	0.133931967687609	0.00754634088778154	0.110198849795529	0.217177142992494	0.0576771375179936
ENSMUSP00000017622	ENSMUSG00000017478	8	0.000547204662676327	0.00184885551534477	-0.0923342469015981	0.0262556083477147	0.00214364443652589	0.00946880758902081	0.0796828569718839	0.207863655518839	0.167823370674173	0.225491759999461	-0.030006243442668	0.0219315602099726	0.205823055722906	0.273444260557613	0.00806545234722067	0.254428885637886	0.00552952134153736	0.0396435641295043	-0.120228929242174	0.0420926182620019	0.0121851380023785	0.139819408042547	0.192100605973816	0.132722887609506
ENSMUSP00000017629	ENSMUSG00000017485	14	0.00632774205234737	0.0155434097201867	-0.0501270118442313	0.018223171467822	0.0674936195129735	0.149064855571538	0.0286792361045497	0.463260033848638	1.42601800881592e-06	4.58023403307782e-06	-0.0906815129255854	0.0184351118171801	4.35800778755783e-05	0.000121616725391302	0.0997378744060828	0.259469983112965	0.0013716911407901	0.0163961071023038	-0.145552825915195	0.043264304255306	0.0100493171761927	0.125873887315542	0.201347432207705	0.286568377172874
ENSMUSP00000017637	ENSMUSG00000017493	11	0.0991044036388472	0.163205362387811	-0.133043158057152	0.0809477158058023	0.103607668382463	0.206123772216559	0.0279346667934276	0	0.00658408163073381	0.0122138698017876	-0.0945717064331216	0.0348358263070002	0.0080293124507141	0.0152342369845476	0.0377235224529733	0.21551197965867	0.559410257354704	0.721708294982304	-0.046727737912905	0.0824573118030539	0.641206621098334	0.869117465192865	0.00736298014825443	0.204710409649972
ENSMUSP00000017692	ENSMUSG00000017548	11	0.0962695070189478	0.159269921809396	-0.155646811714786	0.0939711263974061	0.0979277992163832	0.197709133166496	0.0352880756652462	0	NA	NA	NA	NA	NA	NA	NA	NA	NA	NA	NA	NA	NA	NA	NA	NA
ENSMUSP00000017743	ENSMUSG00000035775	11	0.00921703710068911	0.0215762459402495	-0.560306058367696	0.213660257225665	0.136046683810755	0.25227642022518	0.023272699215074	0.593841954214578	2.0017870263154e-16	1.83951682459092e-15	-1.96097449439277	0.220150439336186	1.37463047715077e-12	1.00781332265021e-11	0.273826996646549	0.704381983213575	0.00912958028149168	0.0548490550535262	-1.47517465842278	0.546524307230312	0.0731074435982246	0.342989283665779	0.177705077811904	0.460640376392511
ENSMUSP00000017839	ENSMUSG00000020707	11	0.038759324486904	0.0740034333194625	-0.0772538703557836	0.0373475981093614	0.0986864025454241	0.198599811872052	0.0409338768454315	0.317653189267958	0.349741965714469	0.424282294738146	-0.0450654367140686	0.0488350170585133	0.300989672048489	0.377145706477253	0.00766812905611536	0.564087971988238	0.939120845763577	0.966586205642042	0.00988190562874755	0.13830774207614	0.91249044917749	0.971157300550353	-0.00116526805656259	0.264990407784809
ENSMUSP00000017841	ENSMUSG00000017697	2	3.56582629009885e-06	2.18830702755358e-05	-0.157261024760302	0.0326519191645788	0.152521866194105	0.274806161247688	0.0181997907080829	0.907892958794766	1.33293331905992e-08	5.39978092315867e-08	-0.263832868295372	0.0449680761592998	3.11071238209796e-07	1.18207070519722e-06	0.141515973178597	0.450973912915481	0.178238499759977	0.368608975365686	-0.120479920227651	0.0911259507924586	0.503169407465081	0.80119282515434	0.0151435346473489	0.612482921200513
ENSMUSP00000017891	ENSMUSG00000017747	11	0.267327310504905	0.368245401583048	-0.0461219629465764	0.0418318202260766	0.389249443496507	0.549671316345919	0.00652777987251285	0.27897499450288	0.330865215875889	0.405171728591661	0.0242907939729929	0.025214234811031	0.295364316527975	0.371338735318022	0.00586408814230743	0.252084860486735	0.550322183958842	0.715335865579369	0.0421278510474321	0.0726433829590451	0.6281078814685	0.861244544431063	0.00796915038772228	0.187896175067527
ENSMUSP00000017900	ENSMUSG00000017756	13	0.698765427334646	0.77890934841564	-0.00861924830862752	0.0224599499856739	0.913432435367155	0.953382819916747	6.93501149696685e-05	0.795798093825334	0.00320057383706052	0.00629200540104145	0.0778248306436912	0.0263791896279512	0.00247946625889108	0.00521484250583734	0.0515672336088394	0.432550543986996	0.328987588857875	0.526700882161737	-0.0491553951170505	0.0516209077183207	0.610775778583033	0.851718730865602	0.00877338431616681	0.575078068808142
ENSMUSP00000017904	ENSMUSG00000017760	2	1.15749738544065e-05	6.15220267883152e-05	0.121569353114932	0.026812521099532	0.0236468025847647	0.0662344309729009	0.0439027334663467	0.736652542769938	NA	NA	NA	NA	NA	NA	NA	NA	NA	NA	NA	NA	NA	NA	NA	NA
ENSMUSP00000017920	ENSMUSG00000017776	11	2.30895004824554e-06	1.51216208361977e-05	-0.0861055227461109	0.0175082949179719	3.01543271435867e-06	3.62171582901241e-05	0.175028377516378	0.129196640302411	0.000561157122364839	0.0012446579382936	-0.0812465871863728	0.0234329999493995	0.000640695033067838	0.00148802547130805	0.0601004942106153	0.0681241642087326	0.38222243228256	0.57470854925939	0.0295239846230698	0.0346878328595457	0.455716558272936	0.775493980362309	0.0186856625854219	0.14118045287829
ENSMUSP00000017945	ENSMUSG00000017801	11	0.101798613628173	0.16695463822541	0.0605574472045604	0.0371191727237053	0.130910431986334	0.244963133542845	0.0199029541899769	0.115431254052414	NA	NA	NA	NA	NA	NA	NA	NA	NA	NA	NA	NA	NA	NA	NA	NA
ENSMUSP00000017946	ENSMUSG00000017802	11	0.899849287671716	0.933354796201609	0.00422492111272318	0.0338626652026524	0.914494217586335	0.953925378418276	9.99342165051154e-05	0.206651485505189	0.154374205663315	0.209845630229557	0.0478244174486509	0.0338444258296222	0.160338962841327	0.221027243892244	0.0105094233990689	0.11594894086131	0.0655829788250061	0.195389116611692	0.175156953801759	0.0956580286481816	0.0808933569440599	0.361582296074647	0.100526181496593	0.00191475794809188
ENSMUSP00000017974	ENSMUSG00000017830	11	0.13724696756532	0.212626455220839	0.0571943127299678	0.0386371098362448	0.441528367714473	0.598267858027305	0.0052922411558779	0.651666740456435	0.0111174801222759	0.0197543212393969	0.128446252804725	0.0506964472180835	0.0210032164207189	0.0365308650742004	0.0343029927823807	0.308950672348853	0.664761218845301	0.798859375612586	0.0327143288420783	0.0778533074741202	0.785072931547664	0.922877924535875	0.00252355776046287	0.425547215769033
ENSMUSP00000017975	ENSMUSG00000017831	17	0.0115625213673137	0.0263588263765923	0.0395726616404936	0.0155910877985031	0.0447262891480883	0.108395477229485	0.0348779304024009	0.309958114309452	3.97158821738644e-05	0.000103790633577185	0.100070071601292	0.0240717811908014	0.000158988213735182	0.000409171080181575	0.0787631313225212	0.311967745669786	0.937487288521873	0.965484519775326	0.00220339151422331	0.0290142832276877	0.961951225918884	0.987229648687481	7.71315983459919e-05	0.453288810420539
ENSMUSP00000018012	ENSMUSG00000017868	2	0.223419008849478	0.317342754316496	0.0456540076655471	0.0377052925993994	0.485129277559031	0.635925343009312	0.00415198414547813	0.573829032121891	0.0627772128006187	0.0942636465583645	-0.095465644757152	0.0516138310560527	0.0656715848634881	0.100786084164784	0.01787196426918	0.298662845083327	0.578512210428672	0.734464150344301	-0.0396642074453816	0.0735588146257766	0.742878672799597	0.912604689984011	0.00364161449582245	0.479472274415455
ENSMUSP00000018094	ENSMUSG00000017950	2	0.00331376446984913	0.00886888616773008	-0.122661462366247	0.0413478593411726	0.00893137885829844	0.0305205672942488	0.0586307501200887	0.191113209774234	NA	NA	NA	NA	NA	NA	NA	NA	NA	NA	NA	NA	NA	NA	NA	NA
ENSMUSP00000018143	ENSMUSG00000017999	2	0.00480137562103317	0.0122475615278737	0.0476164355471606	0.0167412546929917	0.064907635023034	0.145145428581114	0.0296134904220513	0.488432076612267	1.42983424565565e-11	7.97043965863419e-11	0.165517378557376	0.0233070225446431	5.96656150381753e-11	3.5741081121891e-10	0.211518080294243	0.0278310181236501	0.19960952408866	0.393232472904737	-0.0531724092418661	0.0422650566520026	0.403370370647897	0.738448567068818	0.0233911757944661	0.409026585901334
ENSMUSP00000018184	ENSMUSG00000018040	15	0.81638126440826	0.871233883115754	0.00634309061590583	0.0275750513938749	0.846927709384375	0.9122824541903	0.000349515628134567	0.134810577173474	0.000919991192967991	0.00197685269084712	0.143930723256473	0.0431915044632608	0.00218847482143477	0.00464044724004324	0.0798303929017572	0	NA	NA	NA	NA	NA	NA	NA	NA
ENSMUSP00000018186	ENSMUSG00000018042	15	1.03509870801558e-07	1.01538254214862e-06	0.185334397513626	0.0330179872925071	2.60197560599806e-05	0.000226702408661166	0.143825323150653	0.468475452329606	0.56420564644438	0.631839130876199	-0.0209686279168004	0.0367345318917247	0.66901209348715	0.731477803626329	0.00138874922794807	0.095897911479523	0.460440355193979	0.645589983690358	0.0705036024755067	0.0982305076180733	0.51350353902611	0.805829535456041	0.01444207992756	0.0988484468051323
ENSMUSP00000018212	ENSMUSG00000018068	11	0.00279514190705574	0.00764950671665254	0.0740477369599682	0.0244190060956518	0.0226607709449969	0.0639999671309052	0.0600522070045753	0.354760569796984	0.986189245490282	0.988833610705785	0.00051391030153958	0.0300377779349946	0.982036470683728	0.986864719124217	1.73201474684692e-06	0	0.893963262662708	0.942618043507827	0.018967282155736	0.152082678486522	0.90303041905445	0.967609385999808	0.00110978902465153	0
ENSMUSP00000018274	ENSMUSG00000025162	11	0.561541382136181	0.662574325341087	-0.0471608356914576	0.0819464508846097	0.568787067628036	0.706489034484815	0.00317459585374125	0.0709138107669078	NA	NA	NA	NA	NA	NA	NA	NA	NA	NA	NA	NA	NA	NA	NA	NA
ENSMUSP00000018311	ENSMUSG00000018167	11	0.00374390904497878	0.00981530801687843	-0.182832952278642	0.0621681100580111	0.00441125345913837	0.0171162677027526	0.103397982069626	0.199892183718663	2.33292755620635e-06	7.28837256443345e-06	-0.197998786672562	0.0408590621137966	5.19345082653401e-06	1.68308845659849e-05	0.147242999451792	0	0.0702208621632384	0.203735130974811	-0.369047864778377	0.205156883743614	0.110624097144133	0.420603306506664	0.0850643815242443	0.109766801873485
ENSMUSP00000018315	ENSMUSG00000018171	11	0.102416254819534	0.167644040516059	0.0519449741827817	0.0318981650099504	0.142261001106411	0.260530788125373	0.0187936348556962	0.161464951627474	0.000185973771446762	0.000445293961096346	0.182233300050322	0.0482900084919357	0.000400940360375345	0.000967218430161552	0.0867080258234955	0	0.208556783698174	0.403030579200423	0.0920907585653986	0.0746998210570478	0.227921825139076	0.586696378513184	0.0482180018590188	0.00707753574175357
ENSMUSP00000018333	ENSMUSG00000018189	1	0.665442534772209	0.750817983631781	0.00584013384299963	0.0136184393462076	0.788946259138443	0.875919756593685	0.000631587851469551	0.547929582337814	0.624634469686832	0.687526027747664	-0.0104495760227485	0.0215757650243196	0.737734914492998	0.791352098959172	0.000654003785745205	0.317527180684196	0.351259270172111	0.546623462630201	-0.0369968036261245	0.04071347787179	0.380336700658877	0.72146378569055	0.0258286546955911	0.0366703031451982
ENSMUSP00000018337	ENSMUSG00000026361	1	0.00115408098661736	0.00354836840661457	-0.0703125515346438	0.021328771195218	0.00131986566769419	0.0063544240856835	0.0870330585897067	0.111080904354934	0.00070693070440176	0.00154362175499834	-0.0610471725057012	0.0179439830529154	0.00144183342497919	0.00315957324609638	0.0579947751514428	0.0490114786472633	0.327178488019498	0.525389995778924	-0.0486455981412259	0.05089197390137	0.375751224864828	0.719562188183198	0.0262408716398896	0.082174080016632
ENSMUSP00000018353	ENSMUSG00000018209	2	0.0016227046920997	0.00476507408073165	-0.081003496699078	0.0253722079326358	0.0180531489002202	0.0535684444450882	0.0480195527218961	0.378437082066777	8.47845107289016e-21	1.14146012947394e-19	-0.239837686101472	0.0230231915886661	4.41118050311071e-19	6.17290715632402e-18	0.365975486238128	0.328848175607937	0.00706699069336202	0.0460747969873537	-0.167846773780397	0.0607434203068641	0.0537881502024423	0.299416361538535	0.118946597866178	0.371999934318435
ENSMUSP00000018430	ENSMUSG00000018286	11	0.243524537285446	0.341308490353896	0.025467485100491	0.0219637759167381	0.504210959326608	0.651676091166985	0.00396593009571966	0.586772360685042	0.0144540038326044	0.0251268700646693	0.0655031616079428	0.0268550222197535	0.0191090236607711	0.0335128353073066	0.0306750332616599	0.0919134708881526	0.105880694885031	0.265935598187202	0.100197237860775	0.0626947782904016	0.283079356900551	0.640760854789333	0.038379532389779	0.399971376709807
ENSMUSP00000018431	ENSMUSG00000018287	11	0.468736096965793	0.576568671537122	-0.0264428329952643	0.0367732850539353	0.508823311738403	0.655482447071758	0.00384047024342637	0.115068085176471	0.157781345877294	0.214002649897918	0.0716186895056975	0.0511776436212415	0.208520781123957	0.276583039362958	0.0121668634630242	0.276202248638571	0.55928890290309	0.721708294982304	-0.0502565119676195	0.0892917000657331	0.579651980836846	0.836016576173471	0.0128288815992831	0.154244364206812
ENSMUSP00000018437	ENSMUSG00000018293	11	0.862650558844022	0.904665870720198	0.00195815225662405	0.0114168457841441	0.889270996124332	0.936959738321948	0.000167803533186461	0.308736706859024	0.014462529574825	0.025135213084822	0.0519261258974112	0.0212905815504163	0.0163375726317636	0.029068036771629	0.0306697825958129	0.0116550562258692	0.44246684092404	0.629294761867202	0.0323991473826065	0.0433673492417421	0.494436872302697	0.7961383705574	0.0157186431661499	0.0960374920367631
ENSMUSP00000018470	ENSMUSG00000018326	2	0.0156467987799386	0.0339613467771465	-0.0424046105046004	0.0174748177264646	0.0452471568574936	0.109462694774819	0.0347167137150467	0.24282344293955	0.0234266938926001	0.0389482500137017	-0.041651196715407	0.0184480643439801	0.0298998626248292	0.0503934466278043	0.0263983516540229	0	0.611715543050981	0.761277896142659	-0.0207861171765383	0.0422054806014429	0.70910790633248	0.901514696769606	0.00470753123921475	0.287200254784288
ENSMUSP00000018476	ENSMUSG00000022329	15	0.0272344358305075	0.0547750576259735	-0.0408725639240111	0.0184757426845664	0.268804851614758	0.419498480550304	0.0108453657032066	0.673558555020847	0.000100676416712808	0.000249563554108008	-0.105559716161694	0.0268923235882326	0.000316562558243237	0.000777006715920901	0.0674259964339992	0.453071217136311	0.0237668801201316	0.102386116295158	-0.13187094254569	0.0578512281212782	0.0676928284439662	0.331810940432244	0.107559506379229	0.23046092603488
ENSMUSP00000018544	ENSMUSG00000020486	11	4.75267553180957e-05	0.000217570520363283	-0.0880976448761393	0.0210740302970791	0.00501249626684208	0.0189616432494398	0.0666663547147147	0.529070217384237	NA	NA	NA	NA	NA	NA	NA	NA	NA	NA	NA	NA	NA	NA	NA	NA
ENSMUSP00000018561	ENSMUSG00000018417	1	5.33785247926531e-09	7.5019981573139e-08	0.207342128384656	0.0332404400997357	7.94208126099799e-09	1.87885958822517e-07	0.25445482342628	0.188011983714455	NA	NA	NA	NA	NA	NA	NA	NA	NA	NA	NA	NA	NA	NA	NA	NA
ENSMUSP00000018568	ENSMUSG00000020537	11	0.0247331271965181	0.0504004192691636	0.0507882133575994	0.0225673660067519	0.0523366547571367	0.122875930391351	0.0326327072233573	0.209193291993416	7.15931159383181e-11	3.68341393595695e-10	0.108312455748424	0.0158753003406744	9.63034909364905e-11	5.61423549150068e-10	0.198462662326931	0.158882185297427	0.00104418321029187	0.0141487850714794	0.112880377165265	0.0326206899901135	0.0153540633131688	0.159228975381631	0.180585738396234	0.378226911858745
ENSMUSP00000018577	ENSMUSG00000018433	11	3.53844343486404e-06	2.1755071972658e-05	0.105930528365873	0.0219859446994677	0.000738988281434186	0.00387146529112918	0.0954577501650079	0.462337137715979	1.82699359207983e-12	1.14633225847242e-11	0.160694486419749	0.0215712337925726	6.81201419141023e-12	4.54471174293392e-11	0.227909464149814	0.0715207860925903	0.922004909575485	0.958990779873642	0.00705444334744384	0.0749865108737689	0.890234534937396	0.962277917466721	-0.00102750096048254	0.336452961270128
ENSMUSP00000018641	ENSMUSG00000033196	11	0.966620470496559	0.980905502080252	0.0146999127812628	0.356636470499643	0.984883004664367	0.995573927986375	-4.31799196225491e-05	0.167011925441273	0.12699410528442	0.176577043938037	-0.394351357240774	0.261174885783726	0.11070594666422	0.159895419753782	0.0169782547835277	0.0666096855836349	NA	NA	NA	NA	NA	NA	NA	NA
ENSMUSP00000018645	ENSMUSG00000018501	11	0.298717832595428	0.402530108586037	-0.0184130524119751	0.0178318805993075	0.366199553077939	0.526416697361775	0.00716605434380801	0.169118592014305	0.269983835665249	0.340636171261149	-0.0429952883064979	0.0393268617411585	0.279876427047119	0.354976777065216	0.00631761115419704	0	0.570367998793579	0.728931576730596	0.020493358417328	0.0372015136111974	0.58580144034102	0.84033136781294	0.0100141201174461	0
ENSMUSP00000018653	ENSMUSG00000018509	11	0.505766427167738	0.611888266931176	-0.0185242285938956	0.0280537203152653	0.680946892362805	0.797841601910091	0.001484563913565	0.627191248304786	3.06975028293628e-09	1.3445107570393e-08	-0.232868614994013	0.0378977690499725	7.47746975320638e-09	3.50490156256963e-08	0.167245284608265	0.339373913345431	0.0308584698580503	0.120243427463826	-0.141840629616564	0.0654000645493937	0.168665405184611	0.51425848895015	0.0622000036202724	0.453622053990429
ENSMUSP00000018685	ENSMUSG00000018541	11	0.00248246184590415	0.0069042294024595	-0.0944947674251703	0.0307813638617196	0.00263375051403547	0.0112463793934756	0.0977359227657467	0.105438060328838	NA	NA	NA	NA	NA	NA	NA	NA	0.55937549260912	0.721708294982304	-0.0745056644996238	0.132405003682448	0.57886261066697	0.836016576173471	0.0130216546141034	0
ENSMUSP00000018691	ENSMUSG00000018547	11	0.00262685062884153	0.00723831041003317	-0.0630188735275553	0.0207202761283819	0.0154185416109759	0.0472140747168531	0.0503865790098426	0.312625478155414	1.53231846749145e-12	9.76889230929094e-12	-0.160293555140824	0.021432987015505	2.44293635104848e-12	1.7399794812906e-11	0.229296002347086	0.333748065515099	0.361131066465375	0.554973477141643	-0.0432896139354564	0.0486396879505275	0.501970481420059	0.800113337266962	0.0151961044318483	0.290604893617807
ENSMUSP00000018727	ENSMUSG00000018583	11	0.00232621481412871	0.00652107559028742	0.0493445598323409	0.01602068336563	0.0285965236574504	0.0762948068380487	0.0413596037286923	0.426429568051062	7.63116181227939e-10	3.5424766981297e-09	0.110703786073699	0.0172954552524325	1.34046966165505e-09	6.81860321859979e-09	0.178930042310518	0.2161372682171	0.31347721768968	0.512820770969099	0.0250357926420251	0.0254495069196083	0.522612560808246	0.809937015037941	0.0138108936673726	0.425095085573228
ENSMUSP00000018744	ENSMUSG00000020534	11	6.44410252562419e-08	6.64749756740414e-07	-0.14484791641242	0.0253444712576389	0.0011441402359337	0.00562797780309499	0.0890759930219598	0.674716569384608	4.53743192029996e-25	9.27423584921915e-24	-0.330723652976254	0.027934133202095	2.07606768193336e-23	4.50259695004519e-22	0.427129024090685	0.410297038064448	0.00301511938087962	0.0273622083814825	-0.231035713450847	0.0749822851664791	0.0722315572408805	0.341922477893173	0.103733175368007	0.532315041395896
ENSMUSP00000018748	ENSMUSG00000018604	5	0.208146439538817	0.299529952579356	-0.200965816661664	0.161351856917951	0.216677678492268	0.35671678727783	0.0264947538704789	0.162846301460047	NA	NA	NA	NA	NA	NA	NA	NA	NA	NA	NA	NA	NA	NA	NA	NA
ENSMUSP00000018803	ENSMUSG00000018659	11	6.88993647039934e-05	0.000301014062504979	0.103805840954388	0.025416392149484	0.00817258658674943	0.0284471293480403	0.0592038957318984	0.520339175297113	1.50608539800405e-05	4.1804716088631e-05	0.140656338134975	0.0320469417479401	0.000107832059876625	0.000283925063422117	0.0970495252973154	0.354810011012306	0.972749546507625	0.983587981566206	0.00127190939751244	0.0384546133618683	0.988786619703024	0.995135169428244	6.69875950332077e-06	0.709759120551089
ENSMUSP00000018805	ENSMUSG00000018661	11	0.112885554751084	0.181417494373019	0.036403758577279	0.0230377149091796	0.181196691339789	0.312854359432958	0.0156323703471044	0.207560940636245	9.43684623686651e-06	2.68232312969509e-05	0.0933439203393836	0.0207536158327791	2.51625184649977e-05	7.29356197019378e-05	0.101132624378743	0.179707645350827	0.180151312713214	0.37089659814419	0.0814876841085624	0.0619133510170192	0.27798335274572	0.636748981696191	0.0391322798024909	0.2037908712827
ENSMUSP00000018816	ENSMUSG00000018672	11	2.32912984645235e-10	4.81259109306476e-09	-0.251698196426716	0.0366462738325825	1.60562585417926e-06	2.12768899740948e-05	0.183503895748831	0.617226194153703	1.70373140104388e-21	2.43984464969023e-20	-0.350864284897817	0.0329392828509431	1.63913440621949e-17	1.96404705603625e-16	0.376372268425297	0.118589799795306	0.108737360440269	0.27025642340776	-0.201285688260589	0.127795103169872	0.136533670260166	0.471069511327177	0.107829176457308	0.0580911166433665
ENSMUSP00000018841	ENSMUSG00000018697	11	0.472559903451257	0.580390645647994	0.0195904860718888	0.0274802447835554	0.477421275303684	0.629506651943522	0.00443825833107514	0.0662282448803243	0.357757846877137	0.432388685542837	0.0416457471784453	0.0459896346377724	0.307073672272824	0.383557762866703	0.00714173615364788	0	0.908680870655417	0.950003329530152	0.00706529836207249	0.0658360879090896	0.947965389321145	0.981846717247024	0.000316549710714598	0.444453283342922
ENSMUSP00000018851	ENSMUSG00000018707	12	0.0372848298292587	0.0716602412155218	0.0278597029018121	0.0133680574337721	0.155526590221284	0.278742357058869	0.0176603899158777	0.454283971990959	3.18705706606996e-06	9.72261416130344e-06	0.0560581260950155	0.0118192061005756	0.000166671613680947	0.000426641379232634	0.0974852204376073	0.337891015715813	0.176683433181598	0.366414383338252	0.035722773292225	0.0269196609756403	0.295221867647191	0.65168678372274	0.0364549657524462	0.248605871733468
ENSMUSP00000018875	ENSMUSG00000035152	11	0.0822794712453003	0.139938915568064	-0.0272521925473255	0.0157178618067513	0.229774825599222	0.373329174097397	0.0124898425778681	0.427398222853208	0.433796837859526	0.507714674885044	-0.0122862237753541	0.0158504698306108	0.457159891994183	0.537858620530397	0.00278530616832928	0.410592876638554	0.541137763678765	0.708192500285034	0.0171363461477174	0.0288773103810024	0.713405624608573	0.902486902590853	0.00456188784459244	0.465939016127693
ENSMUSP00000018880	ENSMUSG00000018736	11	5.87543243866458e-05	0.000261909440774045	-0.114026424646695	0.0274932945535664	0.000675722560730647	0.00358591878832704	0.114882770235717	0.32567647341614	NA	NA	NA	NA	NA	NA	NA	NA	NA	NA	NA	NA	NA	NA	NA	NA
ENSMUSP00000018905	ENSMUSG00000018761	11	0.814295579671551	0.869706218848716	-0.0274967549705366	0.118071570556736	0.83205214736212	0.903849552215994	0.000395968877874964	0.11914398815851	0.00785768569455758	0.0143826567190749	0.103056083675342	0.0388235560964246	0.0373285849078196	0.0614185036745695	0.0319574885726592	0.320020549172777	0.356362032284689	0.551453654177137	0.0800497134903978	0.0890430786576619	0.513442078343432	0.805829535456041	0.0143709504572616	0.326724986932558
ENSMUSP00000018909	ENSMUSG00000018765	11	0.492862262754212	0.600305525935077	-0.00975589531655831	0.0143360341744602	0.59303343821756	0.72730314144019	0.00251428684772026	0.267666537344737	0.213486258282241	0.278039160477643	0.0204054862057588	0.0165428329805975	0.220208484741677	0.289872410144927	0.00802815265489554	0.0408610684144791	0.168222602155191	0.355463016870207	-0.0468609033911999	0.0346036153483043	0.312137380651275	0.668057607183684	0.0341239075077679	0.301449629966814
ENSMUSP00000018963	ENSMUSG00000018819	7	0.00650999541925915	0.0159061237646321	-0.182398337575206	0.0665449210608923	0.0374022513905165	0.0943102763177787	0.037459745581798	0.35650182041212	NA	NA	NA	NA	NA	NA	NA	NA	NA	NA	NA	NA	NA	NA	NA	NA
ENSMUSP00000018990	ENSMUSG00000018846	11	0.148055394547299	0.226378896116181	0.0328538553130833	0.0228169941986028	0.62370424907758	0.752964213324345	0.000970191321336356	0.624644387512081	0.238164354751998	0.306158774252876	-0.0503963484940021	0.0431394702762501	0.311143286476953	0.387707642210798	0.00750279711959367	0.0563977992878564	0.0629442135360175	0.190547472709119	0.200113974913032	0.108152629440272	0.0822208387934212	0.365632342813135	0.0972957876698968	0.0628182369244289
ENSMUSP00000018992	ENSMUSG00000018848	11	0.37584379847562	0.482984147833132	0.0109805349544423	0.0124864138323195	0.672966694736279	0.792727012791063	0.00161973011589955	0.722300278317021	5.462113837326e-10	2.57816359921371e-09	0.121229508848976	0.0187622655342699	7.5334290358627e-10	3.94204645825399e-09	0.1817157182188	0.210273809217544	0.045640113052191	0.156063391036669	0.0894414374618784	0.0447825637196966	0.21284283347356	0.572802783560622	0.0512456387178876	0.466632327847473
ENSMUSP00000018993	ENSMUSG00000018849	11	0.079196012360286	0.135610703280913	-0.0727170192996154	0.0415272637799917	0.163619975815865	0.289809430848423	0.020248851463052	0.21124344403346	0.0253710772211045	0.0418917786674051	-0.0870298384200457	0.0390922485963165	0.0364602975746293	0.0601429951432806	0.0270899217499978	0.141633258989139	0.912992357921004	0.95312442628486	0.00981754869082947	0.0927889169266868	0.933024282511996	0.978418054411309	0.000239357851395394	0.241230479792172
ENSMUSP00000019026	ENSMUSG00000018882	11	6.06732474098973e-06	3.47127687348394e-05	0.0962348989807388	0.02051849939131	0.00133706306018631	0.00641450577497993	0.0866649761715845	0.511090795098206	6.61672871921626e-06	1.92785465274789e-05	0.0840443127556427	0.0183544180586235	1.57493787101676e-05	4.72551420818862e-05	0.0948162710793272	0.356504268086265	0.715380682693163	0.831628483555114	-0.0180942582557817	0.0511965150401571	0.825555625585591	0.939513585466193	0.00164848456964761	0.458606865210415
ENSMUSP00000019065	ENSMUSG00000018921	11	0.210169393921157	0.301729285145083	-0.0398036703825826	0.0319332150762654	0.282800044621648	0.436034180843267	0.0101157110073862	0.189557692723818	0.0358676529117014	0.0571661906638531	0.0730414245932789	0.0349801112174557	0.0320982010632599	0.0536029626570161	0.0268034275580209	0.392056259670518	0.0060478976657795	0.0420911707375189	-0.125396791154385	0.0444283799508745	0.00963259127654007	0.124179405671583	0.203262530611159	0.0822547701824323
ENSMUSP00000019068	ENSMUSG00000018924	11	0.00299869243701512	0.00811186278823271	-0.334203397664295	0.110277863971796	0.253623948161976	0.402271488475295	0.012585360327153	0.949807509751398	NA	NA	NA	NA	NA	NA	NA	NA	NA	NA	NA	NA	NA	NA	NA	NA
ENSMUSP00000019076	ENSMUSG00000018932	11	0.0905214015230616	0.151120944880592	-0.0777609251144391	0.0460556269075717	0.128012841353239	0.241181133769527	0.0202398363379788	0.139713014790342	0.0452647411236335	0.0703967440347954	-0.0423611259960123	0.0212698263359863	0.0608000367397074	0.0940704861786743	0.0196332376375897	0.103916815127929	0.745740731199413	0.850423742127105	-0.0317901680695025	0.10117102050102	0.76434903757278	0.917491201429138	0.00306654395604844	0.0483999551595113
ENSMUSP00000019109	ENSMUSG00000018965	5	4.11090171582062e-07	3.32689403144626e-06	-0.112145182810922	0.0211175294619493	6.06258485529294e-05	0.000463072492654848	0.132605023718675	0.438237930296205	0.000159289667454921	0.000384954785733946	-0.0898865420490634	0.0236106111332955	0.00164187808993899	0.00356547458088003	0.0715753840954689	0.0549010690398557	0.0313073284164523	0.121387489532096	-0.10921133254952	0.0504997610213297	0.154671257014706	0.493645376969193	0.0665528293803628	0.421066490502213
ENSMUSP00000019118	ENSMUSG00000018974	5	0.00341272267733109	0.00907656054792517	-0.0403342163714569	0.0136402558031769	0.0923119687299173	0.189131031773953	0.0242484665379352	0.587142661714871	0.430351724475819	0.504207465970019	-0.0218205524328256	0.0279405179670074	0.48275971114564	0.561900647399024	0.0028519669850896	0.28368966159837	0.871073338739177	0.928131131976534	0.00740033610876664	0.0470836981899368	0.900455115234932	0.966950231389616	0.000530244284720038	0.239258804523059
ENSMUSP00000019135	ENSMUSG00000020740	11	0.00151737406597451	0.0044906873750521	0.0643954159197141	0.0199885616030384	0.0593200597857715	0.135366823237219	0.037091641967323	0.687559037420105	NA	NA	NA	NA	NA	NA	NA	NA	NA	NA	NA	NA	NA	NA	NA	NA
ENSMUSP00000019183	ENSMUSG00000019039	9	0.0208671776045329	0.0434471893891621	0.069576813988261	0.0300220032916708	0.136276750225861	0.252565253008562	0.019739421334082	0.334047233094565	0.0286148116740671	0.0467555486292594	-0.0784687733583106	0.0360281981822434	0.0147690692812057	0.0265788079780503	0.0354595724806578	0.43513053273238	0.576722340072526	0.732937899296151	-0.0490369701887829	0.0911651886153454	0.78581993905539	0.923273363943796	0.00107739872761536	0.127287743351963
ENSMUSP00000019198	ENSMUSG00000019054	5	0.340059276977773	0.446537176916149	0.0312358087863978	0.0329614678882625	0.423472246168967	0.582016947815599	0.00562137547665098	0.208923992950224	NA	NA	NA	NA	NA	NA	NA	NA	NA	NA	NA	NA	NA	NA	NA	NA
ENSMUSP00000019199	ENSMUSG00000019055	4	0.000370547305369099	0.00132160576175191	-0.0965190015014701	0.0266036436660809	0.00670910494156891	0.0241314790438018	0.0627215248698983	0.383032531876828	0.018174079657731	0.0309321643430219	-0.0685900367335344	0.0291326882720531	0.0216684218499939	0.0375522881238974	0.0286406597937394	0.298960706192071	0.182700194863491	0.374913193684467	0.111971567741023	0.0855868529509074	0.267516078074244	0.62586783937519	0.0408234165984797	0.175328898521868
ENSMUSP00000019220	ENSMUSG00000030374	7	4.40519439607202e-05	0.000203995309976141	-0.0734858010725173	0.0174971322446675	0.00143441367557925	0.00679517389577435	0.085609962028766	0.378919294247586	0.0308235019951914	0.0499530324261331	-0.0559562831266594	0.0260289515989731	0.0329742143191799	0.054970606916181	0.0239927247604172	0.0641254303996904	0.0216044646675868	0.0965690167286752	-0.112396632711985	0.0484626908957043	0.0692495434159362	0.335874895175606	0.106161832233751	0.255685269204318
ENSMUSP00000019229	ENSMUSG00000006392	4	0.0477943463596221	0.0886510140662241	-0.0910719849446907	0.0460281108504515	0.0524133492133643	0.122948912336939	0.039982911345021	0.0143478121720668	0.0635357074445605	0.0952541335215738	0.0577518836404663	0.0313845554736894	0.0958256565305339	0.141308275753925	0.0241199398919343	0.182483482597968	0.410419643557444	0.601117919221849	0.0368822263839812	0.0460305985995601	0.555489260057347	0.825363670747533	0.0117287557769012	0.314527296638593
ENSMUSP00000019231	ENSMUSG00000019087	X	0.123540447050598	0.195399711272677	0.0781891282456181	0.0509513154289559	0.392705459217767	0.553172754198587	0.00613520799857781	0.62857075175557	0.000526357094642012	0.00117325796541982	0.116972919861617	0.0335640338668522	0.000649732889044301	0.00150703175261479	0.0606842666366934	0.230100693384901	0.513536278211819	0.68757501454712	-0.0468491456595274	0.0738118404184474	0.537967872546216	0.817321666802418	0.012866373849878	0.0300830803997349
ENSMUSP00000019283	ENSMUSG00000019139	8	0.666386159841926	0.751508479529764	0.0430062804462725	0.100587330409531	0.690858041883821	0.804342971499101	0.00139272827170089	0.11749259088595	0.826730370320906	0.861603267585678	-0.0165517698309522	0.0764098669396779	0.827176690353138	0.863001821567195	0.000249530569309875	0	0.205436016293554	0.399687504760689	0.288067509993332	0.232026983693907	0.228263084787376	0.586779908974481	0.0488687001710548	0
ENSMUSP00000019302	ENSMUSG00000019158	7	0.483959510516765	0.591399739797405	0.0415074583382586	0.0602229893863033	0.635376507040289	0.763531862674914	0.00405550147334699	0.458328610417281	0.000858765946657493	0.00185474745763842	0.199957712685758	0.0597123607728335	0.000831894363808063	0.00189821633419668	0.065114874946544	0	0.136709657061802	0.311389202363028	-0.192027574688228	0.131456611350575	0.124822988805387	0.446775406576027	0.087867629640432	0.316932897529552
ENSMUSP00000019323	ENSMUSG00000019179	5	0.00094359617358563	0.00296970684631255	-0.056236897459995	0.016752175269871	0.0106675914521635	0.0350668697736014	0.0558421951650026	0.361678524229416	0.0833686409760078	0.12142549846322	-0.0297640955639262	0.0173042518678183	0.121618153663267	0.1735013634642	0.0168033052458597	0.644617185565644	0.153142999880058	0.334460820194034	-0.0903598405712266	0.064290038547703	0.38665835880663	0.726445846006354	0.0251701689640977	0.471514766630623
ENSMUSP00000019354	ENSMUSG00000019210	6	8.23632458147474e-08	8.24602864578281e-07	-0.149646582450174	0.0264278731631299	4.41922695467384e-07	6.7053454497745e-06	0.201273080777302	0.32851190360719	3.99832869521749e-15	3.26497906165157e-14	-0.176495390920616	0.020909100657707	5.50031218747495e-15	5.1171869937267e-14	0.27483636611964	0	0.00796094471439297	0.0500516277986949	-0.132650160561286	0.0488129383932863	0.027371386266467	0.213552546470388	0.152091874799087	0.220573079257248
ENSMUSP00000019362	ENSMUSG00000020888	11	0.0202313195358087	0.0422786689838387	-0.0593366994812356	0.0254709812482324	0.0426208030223549	0.10414119774569	0.0386124699832651	0.205662776481088	NA	NA	NA	NA	NA	NA	NA	NA	NA	NA	NA	NA	NA	NA	NA	NA
ENSMUSP00000019405	ENSMUSG00000019261	8	0.0120265260825684	0.0272067634972713	-0.0586240172654125	0.0232280297613588	0.0524737239372047	0.123005646663834	0.0323863198720502	0.321601556334756	0.86182992547638	0.89116094547573	0.00623285432414594	0.0361892381546118	0.80932877971256	0.848816843167087	0.000533278202038412	0.378246297289157	0.286292639132911	0.486195995101658	-0.0503493174981669	0.0483352074371505	0.415230212214809	0.744628000591339	0.0223374741672752	0.254716484038186
ENSMUSP00000019422	ENSMUSG00000019278	8	0.00590563789286808	0.0146359921238488	0.231987630467255	0.0834135869786725	0.0381369441458343	0.0956660318462662	0.047967208780886	0.56875883099967	8.34226587496242e-06	2.38123501170637e-05	0.440644792167581	0.0965404038235688	5.2682362486165e-06	1.70509853632045e-05	0.146886102596019	0.599216364981249	0.169868890475682	0.35742998798359	-0.317205734731773	0.239813906353984	0.21673958975406	0.575829333795745	0.111087299512818	0
ENSMUSP00000019441	ENSMUSG00000019297	14	0.0545174702334665	0.0990140963524193	0.0429387764933006	0.0223483223130688	0.0828926526650633	0.174189877223215	0.0261670799117795	0.151950495357747	0.965617025091487	0.972537977339418	-0.00141685415687417	0.0332958500109192	0.92970184052675	0.944119077740579	1.18351431052099e-05	0	NA	NA	NA	NA	NA	NA	NA	NA
ENSMUSP00000019443	ENSMUSG00000047098	14	4.1300449719155e-05	0.000192433486765467	0.070403632626273	0.0166976252657654	0.0038623273923035	0.0154266166938186	0.0708295012539659	0.499160042793773	0.347906623145331	0.422370846488506	0.0313144207699523	0.0337299423096824	0.366308162062126	0.44591343592282	0.00535802050432765	0	0.485890304165143	0.665794751507987	0.0539176513057324	0.0796067596955563	0.504206020872529	0.801825043422255	0.0150608739236254	0
ENSMUSP00000019456	ENSMUSG00000019312	11	0.504781647978333	0.610999455100694	-0.0254889226095445	0.038511939529236	0.605951374962959	0.738998700539717	0.00233649959185755	0.269013042761003	0.0319138117787893	0.0514726591219354	-0.0553108161556349	0.0258968750909433	0.0370788099249718	0.061059640078632	0.0236894800852915	0.208120140384096	0.779430368027249	0.871551758800898	0.0212585031500917	0.0783479342463653	0.826850217326748	0.939922888499005	0.00162213657973564	0.226063419638828
ENSMUSP00000019469	ENSMUSG00000078650	11	0.185387608720531	0.272843681334091	-0.470674617428817	0.357150825992377	0.19026197646339	0.323835982973992	0.0150060691033962	0.0799875090786772	3.12000628992134e-10	1.49996025841193e-09	0.382972383659608	0.0583613805521981	1.03320445875102e-07	4.20323526795875e-07	0.176939069244179	0.29235679709173	0.143223726346941	0.320199040717941	0.26289645371244	0.182380669289347	0.20804483898416	0.566476610530499	0.0527001772864906	0.13954700316585
ENSMUSP00000019470	ENSMUSG00000078652	11	0.0012696625713582	0.00384976189121011	0.0473632113187456	0.0144943035834905	0.0171807321311242	0.0517019110346977	0.0488367653844484	0.399686563143774	4.41351515492006e-11	2.32571560311998e-10	0.127909224161651	0.018518475518365	2.06688520175091e-10	1.14836414215897e-09	0.202403737191699	0.231572368031253	0.0258761516975258	0.108409382171595	0.0730211345849513	0.032544220528518	0.0324227930696591	0.229825286537964	0.143699242403037	0.00577761781238498
ENSMUSP00000019506	ENSMUSG00000019362	8	0.0229445442021504	0.0471229641952321	-0.133236088380931	0.0583391609537566	0.0263200041298087	0.0717774060602944	0.0722255713499018	0.137926806778874	1.33377316753698e-05	3.72980929313306e-05	-0.274778960084259	0.0622023986659387	4.43576981068837e-05	0.000123582269199063	0.0940382815013552	0.125047628701501	0.128768254524332	0.299633823027773	-0.17364191367998	0.115942373806033	0.167162959193614	0.512668762932102	0.0633803101406153	0.0781707553839918
ENSMUSP00000019512	ENSMUSG00000019368	11	3.68756522212967e-06	2.25432269604654e-05	0.158384912577314	0.0329393551059264	0.00963141979461428	0.0322835437475936	0.0572467599177088	0.67409985172062	1.541448462767e-05	4.26984389378373e-05	0.161613097963374	0.0368674380115331	0.00012541043538094	0.000327611691186847	0.0796044461724789	0.65094424628616	0.127061703255403	0.297008665415251	0.108207819502632	0.0719168989839661	0.289437362673298	0.648077804906751	0.0379154069468596	0.350625946161594
ENSMUSP00000019516	ENSMUSG00000075590	15	0.121007487461019	0.19215344540061	0.0818433143201639	0.0530080584539724	0.122809050937275	0.233662171073465	0.0247330832966801	0.10517415651791	0.028010245968852	0.0459122986779847	0.0959016758519483	0.0438529534497709	0.0428329741315363	0.0691499307125927	0.0257775801949387	0.292292133139658	0.833447630603093	0.906241259383498	0.0216305978543632	0.108369034178686	0.845383853091859	0.946480298481166	0.00217494487368664	0.161701727621724
ENSMUSP00000019517	ENSMUSG00000019373	11	0.451938610781554	0.559294598747078	-0.0143832324714615	0.0192653750157547	0.564277553654044	0.702498993368508	0.00290934086314332	0.313043690168859	0.00148447050348141	0.00308464372950773	0.0639229836815362	0.0200622809237733	0.00161695177384979	0.00351477270854556	0.0512336038895103	0.233732618102155	0.190479375646586	0.382455969093013	0.056810785523731	0.0442191665043033	0.302698633513214	0.65952122698152	0.0355580386243249	0.228852282602656
ENSMUSP00000019577	ENSMUSG00000019433	8	4.86925762834613e-05	0.000222077893907755	-0.0951554444515842	0.0227963294563232	0.0440679089805495	0.107091362005233	0.0346331701953106	0.705074410471299	0.335469228517417	0.409993129055593	0.0431865740241258	0.0452818492943568	0.325894498682981	0.403776339753252	0.00508411724965807	0.113776693947608	0.206489131029605	0.40083184258688	0.283162771723759	0.233675772014106	0.250369187859576	0.607812843599963	0.094929127619542	0
ENSMUSP00000019614	ENSMUSG00000019470	8	0.00552818459415664	0.0138214780695391	-0.063942371374873	0.0228628911127308	0.0237957428696359	0.0665967311765272	0.0438867010055375	0.269025077979485	0.0279817953424862	0.0458879673194918	-0.0472482562083252	0.0215915498365701	0.0296373190787399	0.0499911567049578	0.0248383476029135	0.146936555235574	0.0310102268172637	0.120630307026886	-0.152906884017247	0.0705710524987724	0.0391295316787704	0.254360395842111	0.135312741221246	0
ENSMUSP00000019615	ENSMUSG00000019471	9	0.000643874693066895	0.0021320312535162	-0.0689736553183022	0.0198795377680983	0.00177127022940968	0.00807333972504161	0.0825599513206595	0.161841871495867	0.846544636028506	0.878317731120177	-0.00308399369983938	0.0161034068662551	0.846183710035562	0.878754291638162	0.000195051307244509	0.00330178463101663	0.683015046963184	0.810139705384129	0.0307132211556152	0.0775780216462712	0.703238085714166	0.899690795245891	0.00496391098014848	0.0373526257541392
ENSMUSP00000019638	ENSMUSG00000019494	5	0.380712958073237	0.488318243204126	0.0111963506971817	0.012862939208424	0.570397094041397	0.707780001324088	0.00286425150246006	0.482656520660929	0.0070307212572323	0.0129888290550621	0.0427925301717202	0.0158926920578677	0.0129752442606952	0.0236152246460845	0.035345413013509	0.242242461611042	0.928180680789346	0.961499272364692	-0.00457531736540538	0.0524226620696235	0.944808669478485	0.980354308788775	0.000162456747166195	0.242493832863151
ENSMUSP00000019662	ENSMUSG00000019518	5	0.0438004664388104	0.0820716667107151	0.191336576643149	0.0949001380637158	0.0465584468730022	0.112275389089276	0.0456410006706504	0	0.00760198683850439	0.0139373202570568	0.088532920513357	0.033231083415342	0.0094500164780384	0.0176761955475233	0.0545570402339196	9.44049764988445e-12	0.495523583767391	0.673689366694993	-0.0826928518319141	0.12572125394415	0.51775904776512	0.808723697327653	0.0177071342315845	0
ENSMUSP00000019679	ENSMUSG00000002343	8	0.0107565407187719	0.0246870235672557	-0.0635736047417812	0.0247918687523373	0.209302273737258	0.34754197773959	0.0135324864194168	0.697306258209636	0.00418379771661998	0.00805817121604847	0.0892527305023581	0.0311581264335048	0.00688018992509388	0.0132666898355512	0.0408605134088182	0.479328007228553	0.491322578829249	0.669561712346439	0.04800856555462	0.0717802853023212	0.793244952665033	0.926661659642739	0.00232608339727014	0.748998167330851
ENSMUSP00000019721	ENSMUSG00000019577	6	0.0122667903985133	0.0276466465639036	-0.346008586449523	0.137018392960304	0.0165173919776629	0.0500379815793907	0.0881080259846981	0.15948554773408	NA	NA	NA	NA	NA	NA	NA	NA	0.233156464434745	0.432823926065365	-0.416035130078602	0.358240211154721	0.256992229422594	0.613441249440017	0.0532054187571004	0
ENSMUSP00000019722	ENSMUSG00000019578	17	0.285249192559327	0.388057636785733	-0.0187099876402174	0.0176183217716408	0.36396529201961	0.524091517718557	0.00723312314648128	0.213778857848125	0.109244221132037	0.154638462022159	-0.0386455096915002	0.0243032676584491	0.111276436082237	0.160547499759292	0.0132711547748897	3.77453110627364e-11	0.0590897629378937	0.182590544347067	0.123918226321081	0.0659259772877867	0.0881637026444559	0.376744149404469	0.0941068913427929	0.0994874403291431
ENSMUSP00000019723	ENSMUSG00000019579	17	0.435020572318746	0.542917174705863	-0.0235735362612785	0.0304218664539143	0.505877025265737	0.653172273078153	0.00388400088576701	0.229779036881409	0.728127375659347	0.778076544490224	-0.00852007716766389	0.0247653862995658	0.727395702788952	0.782127214301209	0.000629166606949227	0.22780059646809	0.10078743321025	0.258220998087331	0.125518683473799	0.0773392706117243	0.258529710302526	0.615491685176571	0.0425005106315763	0.367155837276042
ENSMUSP00000019726	ENSMUSG00000024197	17	0.00722045783657605	0.0173874149390875	0.077390130303741	0.0286078200238518	0.0575494949767931	0.132169414477108	0.0311871421370289	0.436664924407411	0.341972815043678	0.416240533069186	-0.0314198570778896	0.0333745940789055	0.666967406412363	0.72963225277296	-0.00229866010925872	0.320059763166884	0.42781543961816	0.615743549049759	0.0507266180355112	0.0657469574266341	0.600963225389255	0.846750432177669	0.00924452121854169	0.388974931051402
ENSMUSP00000019803	ENSMUSG00000019659	9	0.514349637239898	0.619625878780227	-0.0385252700003211	0.0596986051881831	0.520919429172018	0.666643501414039	0.00487552620688447	0	0.0245376451526878	0.0405951475484129	-0.0874169668120011	0.0390549435552487	0.0229663963941679	0.0395881276970771	0.0301790202463155	0.0759459233129972	0.00563235526912655	0.0400891169155478	-0.161681563900066	0.0567433368727519	0.0142075345280544	0.151811692071059	0.184362665226281	0.156080291627905
ENSMUSP00000019808	ENSMUSG00000011305	17	0.174525696973582	0.259668568182624	-0.0582613494102506	0.0431113821122984	0.35912676313899	0.518882834392955	0.00736849555549079	0.430809557275736	7.7098289692457e-06	2.21197486676761e-05	0.200212106003105	0.0440597306152295	0.000355610903359652	0.000864982164861468	0.117087505434285	0.0845489086826603	0.623097354900829	0.768509023024145	0.0528644069860982	0.110882954123655	0.724318071718762	0.906421088248373	0.00420766796402494	0.30972821201089
ENSMUSP00000019833	ENSMUSG00000019689	6	0.547053285004231	0.650379194029164	0.0285516510716192	0.0480529514106015	0.667954852843814	0.790384175741035	0.00269660550938999	0.308916662367451	0.0143807351085241	0.0250123925495088	-0.137636518019824	0.0564496074219555	0.0142831864354212	0.0257532653775932	0.0427861147122883	1.68189072161662e-12	0.292948738522496	0.493037444995035	-0.125925365202417	0.125799574008117	0.299501696498664	0.656215576649464	0.0719377879693521	0.244257828611888
ENSMUSP00000019854	ENSMUSG00000019710	3	0.0126487928751358	0.0283409670287322	0.0677823330433449	0.0270543367409586	0.0501186558225074	0.118920287009216	0.0332512290003453	0.315049717687457	3.35923415598267e-05	8.84043479598249e-05	0.101995186461237	0.0242968457087128	4.01836626182666e-05	0.000112932835150087	0.0857017337549502	0.0073736938744351	0.113468740467106	0.277024390443055	0.14765478816438	0.0944674868723448	0.182963902466233	0.534477778614828	0.0583439352680258	0.169519896693959
ENSMUSP00000019859	ENSMUSG00000019715	2	0.749034538987056	0.818979863457388	-0.00866127452922302	0.0273530843931294	0.907797425545384	0.950001062016244	-0.000122734849654416	0.193564116363288	0.117244668328645	0.16427405232171	-0.0479820746741863	0.0309133865782733	0.125498383953191	0.178132701970596	0.0158071588455473	0.0110688525666652	0.546438495954207	0.711918898611813	-0.0721784937467483	0.127214773841687	0.665720160423582	0.880384287949734	0.0137425710477985	0.25623770351298
ENSMUSP00000019862	ENSMUSG00000019718	12	5.73111323665188e-05	0.000256147980162784	-0.160849629869962	0.0389269859654017	0.133799376186573	0.248719759178651	0.0192611617794349	0.860757819690637	3.10506540266664e-05	8.20861285177552e-05	-0.25153053471927	0.059648045121777	0.000328628539094037	0.000804023124844316	0.0688973345810646	0.55533095237214	0.578562234133767	0.734464150344301	-0.0510663505078449	0.0947170647168862	0.792307537680889	0.926456384550119	0.00234736496514276	0.633257756584353
ENSMUSP00000019882	ENSMUSG00000019738	7	0.433392583681215	0.541680967800128	-0.0916481564330132	0.118267292282618	0.439583245287003	0.596821829730587	0.00773844320538319	0	0.00389811169067696	0.00754022464973218	0.206763842783822	0.0716003303848163	0.00416580683894459	0.00839509026850352	0.0670673923896964	0	0.350442801994171	0.545977888807075	0.197675397909919	0.219841843711572	0.377786064556233	0.719590233448165	0.039824827678604	0.0651059994504204
ENSMUSP00000019896	ENSMUSG00000019762	10	2.95761272467529e-06	1.85478333047441e-05	-0.149711339184971	0.0308035243109305	0.00999415973141295	0.033206401688243	0.0568759142630231	0.688179412306592	3.38607985459249e-05	8.9041359139284e-05	-0.124668819071187	0.0297117135527325	0.00105445179620592	0.00236524022793778	0.0714387387469136	0.90177176559952	0.621855998722501	0.767664367851994	-0.0412307808508334	0.08617234252606	0.766637426324405	0.917809118097452	0.00298168795553455	0.463864477152941
ENSMUSP00000019908	ENSMUSG00000019774	10	0.0102531131085394	0.0236513956266884	-0.0773341948682402	0.0299567817367116	0.034579654966103	0.0888071380655717	0.0385926008031368	0.270076627625929	NA	NA	NA	NA	NA	NA	NA	NA	NA	NA	NA	NA	NA	NA	NA	NA
ENSMUSP00000019911	ENSMUSG00000019777	10	0.64161183438754	0.730966524244427	-0.0105265060677624	0.022802809778448	0.680836170783071	0.797841601910091	0.0014860307069503	0.140405945376627	0.71523848713525	0.767098679555933	-0.0125712142917842	0.0348363989195925	0.709279005166768	0.765698926032306	0.000731055480219234	0	0.281510813888108	0.480634584254828	0.05553727457579	0.0527793281078987	0.323757939688695	0.680215524342015	0.0325364588185028	0.067820939274318
ENSMUSP00000019917	ENSMUSG00000019782	10	0.0440391260369493	0.0824278575988936	0.0651992950061869	0.0323753340949644	0.0674644030184282	0.149064855571538	0.0290303885077783	0.152617490123377	0.00149028455552768	0.00309481814255978	0.130336388759368	0.0409211678723983	0.00149005822206177	0.00325678636027435	0.0511980082997222	0	0.657585380109632	0.793589915418396	0.020101621483133	0.0467660173822156	0.673934969229131	0.884010932440722	0.00600174672696019	0.0234290555463861
ENSMUSP00000019927	ENSMUSG00000019792	10	0.456065564956675	0.563594566547078	-0.0222800325552611	0.030162179828432	0.462521285046292	0.616634574572405	0.00571077853626123	0.0773153469293529	0.206143414824956	0.269516831361567	0.0330440342618585	0.0263853559671379	0.246600722201845	0.319439575811686	0.00736915282291184	0.288464302168308	0.855129150313297	0.919675017615771	-0.0156730911475026	0.0886354536326186	0.86095305057074	0.95144899692139	0.00104116775933971	0
ENSMUSP00000019937	ENSMUSG00000019802	10	1.63857648766878e-07	1.49117041006323e-06	0.163415997308372	0.0296401934297094	6.70833140294075e-06	7.16999339883838e-05	0.163826681085089	0.402183042331308	3.63389827177409e-43	2.9891029076971e-41	0.33463097914318	0.0187935216358222	1.14189180835788e-38	9.16911934211179e-37	0.627753275536602	0.379703462571896	1.16776459547213e-05	0.000838965876559507	0.269682607668157	0.0542744775032279	9.31199337513753e-05	0.00892011365393382	0.403969656696283	0.275686019798824
ENSMUSP00000019939	ENSMUSG00000019804	10	0.00573985333900862	0.0142563109238511	0.044996546799996	0.0161624265518129	0.0473961333975528	0.113586136050221	0.0340216619312537	0.413849712983938	0.0123107566464422	0.0217144491580158	0.0440806055448535	0.0176517075070239	0.0225552585253388	0.0389790465676172	0.0321063868095731	0.105472352684513	0.00924651143555955	0.0552554570672529	0.106265000580911	0.0399551091070245	0.0508397566265679	0.291760610450123	0.121232858867442	0.324351040110042
ENSMUSP00000019945	ENSMUSG00000019809	10	0.478287555157208	0.586048810374676	0.0361637384140732	0.051425381252242	0.587187163095299	0.721434725234383	0.00273345185309803	0.140277992820593	0.00180756521245935	0.00370691011189977	-0.0939203256995637	0.030034939713058	0.0272447590516389	0.0463236450222598	0.0508990410972343	0.0448423393705885	0.643770473328994	0.783498315607918	-0.0266681904260914	0.0594610602114094	0.660232449601434	0.876539596708584	0.00652816641444143	0.0237434412900581
ENSMUSP00000019950	ENSMUSG00000019814	10	0.000110321855061339	0.000455353959142066	0.104459310658658	0.0263778748428526	0.000272513130906338	0.00167050525703077	0.110342885808523	0.18559476462971	7.50898740163245e-21	1.01499238525072e-19	0.308333470638595	0.0294038496717628	1.3856004538904e-18	1.84336786222698e-17	0.379223758056395	0.0858836732486271	0.229213189587751	0.428075648141543	0.0705735642137453	0.059936032308352	0.398814011915746	0.735853461793178	0.0238419579894592	0.340673241404562
ENSMUSP00000019965	ENSMUSG00000019822	10	0.103837535932518	0.169562231388243	0.0909764894461652	0.0561000783738949	0.107770616610016	0.212109047977675	0.0225487092195196	0.0620588711374342	1.95143681774885e-06	6.15642719163516e-06	0.168546821430097	0.034745817261095	1.0964702636629e-05	3.3708714350074e-05	0.111240396513439	0.0309238633114307	0.0433347801816232	0.151178542697347	0.170042024964659	0.0841628290251965	0.11691120223649	0.433747478119995	0.0800527132359552	0.265380104528328
ENSMUSP00000019974	ENSMUSG00000019832	10	0.0763926141003137	0.131739469978167	-0.0538271548841057	0.0304344724758188	0.235316595724863	0.379972023215587	0.0123616524294075	0.425150723039523	1.51949419312556e-09	6.8559347657429e-09	-0.201958509197272	0.0321855035421895	2.10644059522882e-08	9.44676982368245e-08	0.154479108375886	0.55545523647062	0.886228578506722	0.938159808272937	-0.0148013109993524	0.106824832207693	0.921235086396071	0.973627098827622	0.000331603370347322	0.342522378204183
ENSMUSP00000019977	ENSMUSG00000063428	10	0.00136157665707865	0.00408653338402677	-0.312820195410318	0.0953957372329707	0.0639709977357168	0.143428378168668	0.0492108977218719	0.851909094135302	1.71762280566674e-12	1.0817335036622e-11	-0.669858685383973	0.0897959658785498	8.05269885130553e-11	4.72308293496137e-10	0.212342442949554	0.76951290818776	0.0719894997709151	0.206363915178721	-0.249550918753108	0.139896421904691	0.951621850936228	0.983124012268898	-0.0339778193211644	0.72033090380561
ENSMUSP00000019992	ENSMUSG00000019846	10	0.488779256880662	0.596324728692524	0.0211029710658223	0.0307190255021206	0.720924942009798	0.827249961038024	0.00107968997495822	0.586390525538586	0.378706476829513	0.454191889440801	0.0508950230755602	0.0584953611278242	0.404113474078799	0.485267114591686	0.00492348731024428	0.285938779156035	0.853162003732927	0.918697633059485	-0.0226024786442418	0.126090358621315	0.873062175277217	0.956402449632619	0.000867187258124624	0.123056071247663
ENSMUSP00000020004	ENSMUSG00000019857	10	0.00119923594702202	0.00366400268218234	-0.0870156334009843	0.026410464609479	0.00314074962141991	0.0130506209819148	0.0882457295161235	0.195771767554056	0.364003306481439	0.439291877297782	-0.0328510419454272	0.0366966995133848	0.356054833260359	0.434991822195458	0.00627059434384603	0.0125999925243947	0.656235694894523	0.793101769931966	0.0436510082483422	0.101876477903753	0.67252320214753	0.882998767411291	0.00759136733120847	7.56339645219972e-13
ENSMUSP00000020012	ENSMUSG00000019863	10	0.0819738202044054	0.139506846991786	0.0559549013752068	0.03223968430606	0.148565185529911	0.269606548647179	0.0182396028801054	0.242336163989652	2.08693461113285e-05	5.64862518141696e-05	0.131455918619	0.0304854719007429	5.50498853846064e-05	0.000151001007287178	0.083520902412073	0.33619512264659	0.644486844037692	0.783955161080769	-0.0325036823269053	0.0726296508979187	0.786606404265875	0.923273363943796	0.0024856991654878	0.483117414090053
ENSMUSP00000020022	ENSMUSG00000019872	10	0.497035957842373	0.603905351458883	0.0125653195991912	0.0186442792996328	0.810781794448233	0.889413367542212	0.00058690739157119	0.775732841568508	0.10705921888722	0.151896178248696	-0.0525498799940457	0.03285227701139	0.204988746236398	0.272604316515083	0.00655861273351654	0.396995983737964	0.000825930749151014	0.0123560056842946	-0.162422976464906	0.0458519571316823	0.0946586540130291	0.38837413374616	0.0906813276768335	0.680844089365405
ENSMUSP00000020027	ENSMUSG00000019877	10	0.0179264224688695	0.0381420406708528	0.0924729764121086	0.0388674528225332	0.017353484556467	0.0520270849047777	0.0693178828127679	0.206055051830641	2.54927275898419e-08	9.92773946844594e-08	0.217046880822256	0.037601747878977	5.89671234559151e-08	2.46732783939297e-07	0.172352128611563	0.065537446887626	0.0130441783554993	0.0688337399524703	0.331430032297241	0.130806185337719	0.0340424341846907	0.235497160051968	0.174020404946371	0.22967276126551
ENSMUSP00000020034	ENSMUSG00000019883	10	0.0128826768371884	0.028751292560475	-0.0572284238717935	0.0229033142911877	0.242978758033167	0.389041445815918	0.0121805964122598	0.71335720269178	NA	NA	NA	NA	NA	NA	NA	NA	NA	NA	NA	NA	NA	NA	NA	NA
ENSMUSP00000020057	ENSMUSG00000019906	10	0.00157364815362851	0.0046410673094866	-0.0627832263465619	0.0196070628935522	0.0203931336019528	0.0589423989056442	0.0462882039090297	0.407923247558441	0.777006163279725	0.81953191107455	-0.00626493392756781	0.0223519199702492	0.779860444873526	0.825252384793213	0.000417699572551333	0.0953425374293472	0.940247132934744	0.967171435622809	0.00337232413033299	0.0464621565409379	0.964473640033809	0.987757669878044	6.73631790881757e-05	0.471412450441702
ENSMUSP00000020077	ENSMUSG00000019920	10	5.45999625411612e-05	0.000245808308181996	-0.124853987818773	0.0301243155371308	6.58545026073725e-05	0.000495220031775352	0.130951276212047	0.171458602087427	NA	NA	NA	NA	NA	NA	NA	NA	NA	NA	NA	NA	NA	NA	NA	NA
ENSMUSP00000020107	ENSMUSG00000019943	10	0.081984385662281	0.139506846991786	-0.0429463871666764	0.0247454003010903	0.149196912365297	0.270247964364318	0.0181728812194143	0.220609988955018	4.50416148567786e-13	3.01394535921599e-12	-0.156817465595839	0.020414930775047	1.42955009906257e-12	1.04354062967284e-11	0.238883572198273	0.18313604463942	0.581783719944913	0.737332288948928	-0.053042204025356	0.099226295720695	0.60027925841262	0.846132443341885	0.00926826752963139	0.0230922748462877
ENSMUSP00000020112	ENSMUSG00000019951	10	6.03917598254744e-12	2.02238021326884e-10	-0.291799077083958	0.0385089603289144	1.04599651984368e-11	4.47212851691657e-10	0.334957029599933	0.494344362250897	2.04230287965371e-45	1.96790470332347e-43	-0.468292474853364	0.0252155448614178	6.04079721931674e-42	6.36643394442053e-40	0.647215700348201	0.450127714613291	0.0024107046059149	0.0233339254603008	-0.2607930919166	0.0824631462003025	0.0192114208004632	0.180690937649375	0.170543849197281	0.316588513605342
ENSMUSP00000020123	ENSMUSG00000019961	10	7.17802446141352e-06	4.02941455728234e-05	-0.128249315095583	0.0275814793385207	6.16888795254755e-05	0.00046960918590614	0.132194261851412	0.249124629210394	0.334445634246341	0.408962255799777	-0.0308410623378451	0.032252068042582	0.464387259846622	0.545004051889995	0.00323251898207155	0.440015839899501	0.00510854256276921	0.0379263918788151	-0.176350553789582	0.0611041653558224	0.010813104777757	0.130709102208824	0.197621183539535	0.12631120378742
ENSMUSP00000020161	ENSMUSG00000019987	10	0.192709669998662	0.281366051686191	-0.0321525256742336	0.0248078344231121	0.307896108629481	0.464612152378071	0.00912172741914707	0.309324044317303	0.0181466241489232	0.0308932306624146	-0.0639341365166642	0.0271486225582496	0.0388574702647191	0.0635224519960083	0.0286540550555997	0.0503376072516145	0.49809515717564	0.676385567836265	-0.0394951491004754	0.0599923792356422	0.579165851856487	0.836016576173471	0.0103796517715512	0.181820304366768
ENSMUSP00000020163	ENSMUSG00000019988	10	0.265828732401373	0.366948096344157	0.028710747077937	0.0259582424873014	0.517428031036361	0.66317416195045	0.00368320718671311	0.505183551122084	0.517164730516397	0.587548611644449	-0.0259262096001708	0.0405574387818309	0.604953862081294	0.674002940161601	0.00171925040444665	0.553797292195107	0.113663566579056	0.277026285918518	-0.112744989061018	0.0724026566184676	0.464917400609928	0.7803726960146	0.0218348178381297	0.578672426292224
ENSMUSP00000020169	ENSMUSG00000019989	10	8.77661123426455e-10	1.53771657656006e-08	0.647792349657183	0.0980878273168698	1.04173006977419e-08	2.40056983536438e-07	0.251953159665616	0.414882597594079	7.48781287873479e-38	4.28010998873442e-36	1.39606786549429	0.085118325415663	2.41899912684492e-34	1.3711049672747e-32	0.605341294218504	0.488319365746948	6.20352989404488e-05	0.0025467705761445	0.93702233243527	0.21207036946306	0.000329162492442872	0.0204525559493557	0.356595332715205	0.22202679150834
ENSMUSP00000020173	ENSMUSG00000019996	10	4.15163652213292e-07	3.35187946288119e-06	0.164984543756324	0.0310803143158484	1.20029877221349e-05	0.000116948338062432	0.155411062212331	0.320629329436216	NA	NA	NA	NA	NA	NA	NA	NA	NA	NA	NA	NA	NA	NA	NA	NA
ENSMUSP00000020174	ENSMUSG00000019998	10	3.69874663162144e-06	2.25912664885558e-05	-0.0927967525289814	0.0193018313361979	0.00162469079273294	0.00749297693961906	0.0838541053104533	0.520101530429369	4.94667799262038e-09	2.10969159660089e-08	-0.156181482411335	0.025747626450284	1.02299542950451e-06	3.63929544937127e-06	0.136008711644258	0.514196244309915	0.00517535948620367	0.038216760574247	-0.12842070658224	0.0445721364999678	0.00844876213184007	0.116077913193827	0.216735634143964	0.0524375423366979
ENSMUSP00000020182	ENSMUSG00000020003	10	2.55294535890642e-06	1.64501635543563e-05	-0.10453856051336	0.0213579885350905	0.0187955525112154	0.0554494025369358	0.0476647706379669	0.742157636659328	2.33886082426405e-11	1.26813635527822e-10	-0.266401375874861	0.0379648344939203	5.80026066544833e-10	3.07327244214053e-09	0.2075504498688	0	0.584724288432122	0.738958056561998	0.0734941491884388	0.138568705433125	0.682778671791886	0.888066935238332	0.00564824100455974	0.270659239837925
ENSMUSP00000020190	ENSMUSG00000020010	10	2.87991799552336e-05	0.000139840589525484	-0.296418914422926	0.0688079129084932	0.110500152568748	0.216540800565682	0.0223407369926043	0.847361862862325	0.000175811008878526	0.000422309563705718	-0.520255444948011	0.137173998270095	0.0030074714179924	0.00622824523007637	0.0790513008879629	0.682036714780127	0.160972154012356	0.3444694217261	-0.377412752102319	0.2760919878036	0.339303191356797	0.693609115380739	0.0395877593465965	0.705738379542119
ENSMUSP00000020203	ENSMUSG00000020018	10	0.248233699604322	0.346863862263141	-0.026936508601442	0.0234648821576037	0.295446691111479	0.450324351160501	0.00959371446529567	0.132835631298459	0.481297399671495	0.55340955314238	0.0696676037199725	0.100127052785532	0.529098583056725	0.606006103365192	0.00313382700035281	0.0836512162699334	0.330981437256705	0.528298767127863	-0.190461527495622	0.203279965050768	0.281689913154082	0.639222867438928	0.0552402405912935	0.0753568181178398
ENSMUSP00000020208	ENSMUSG00000020021	10	0.0628187808259288	0.111557490087425	0.0508663005488102	0.0273738433083285	0.120428910253287	0.2304181626518	0.0210326344356595	0.23729093017815	0.997099737302144	0.997691400104281	-0.000214465110392398	0.059625234739345	0.996724183786669	0.997315623741446	6.88169171647601e-08	0.307328785381943	0.754402280221586	0.855212446858691	-0.0226105185449128	0.0745882750369367	0.816173357341851	0.935624723153609	0.00183046562111455	0.275321965774235
ENSMUSP00000020217	ENSMUSG00000020029	10	0.00180245483402897	0.00522297014566451	-0.0823837353044034	0.0260702509326801	0.012785857366593	0.0407124814223679	0.053139111737923	0.331428890304432	0.271361785693395	0.342118737290083	-0.0350348588239045	0.0321382142350147	0.28835181944173	0.364356130036431	0.00628149169905634	0	0.125379511728313	0.294631172875698	-0.121689058468703	0.0805053704668083	0.141874559943747	0.478320997521789	0.0707709279476412	0
ENSMUSP00000020223	ENSMUSG00000020034	10	0.566987874551627	0.667310175069592	-0.0168510737298236	0.0296706430100973	0.725706973385669	0.831090971205488	0.00108657057702166	0.472298100147539	0.139294616142255	0.191158125306106	-0.0651996993710322	0.044532256664097	0.180830391245605	0.245313955943605	0.0142769350203963	0	0.60369327553988	0.754835482487047	0.0860244306516716	0.172039564003655	0.704832278839296	0.900629307917428	0.0061015519483435	0.276039973028809
ENSMUSP00000020238	ENSMUSG00000020048	10	0.00266925146595764	0.00733747329784879	0.0770110819634228	0.0253635110894586	0.0249957054846677	0.0692423821861334	0.0432693558338644	0.355158261284335	5.00632674331495e-06	1.48756272615239e-05	0.128056573977235	0.0275860699344489	1.33789646851262e-05	4.05213815901107e-05	0.102834492770123	4.39700112951309e-09	0.0736883651818777	0.209665286575664	0.14202834264478	0.0799734587806631	0.159437514233785	0.501432072809127	0.0649776532890932	0.244048825223313
ENSMUSP00000020241	ENSMUSG00000020051	10	2.15880730515268e-06	1.42343084970203e-05	0.24794965869624	0.0502572679382334	8.70477338384962e-05	0.000639039411051941	0.126968403987838	0.376085758265718	0.000307625193113596	0.000712545304790936	0.165337218194208	0.0455170576285771	0.000720003500492643	0.00165804834783983	0.0655808122171091	0.385732488689913	0.00387349715139463	0.0320714403999625	0.22837935275207	0.0764033338663879	0.0221074685319376	0.192762592243709	0.162611166269912	0.284051741038692
ENSMUSP00000020248	ENSMUSG00000020056	10	0.196846919058883	0.286361086189234	-0.0287279332113279	0.0223961896913585	0.31298173198655	0.469991123049386	0.0107096645829179	0.276842662589895	0.575670134719787	0.641762941714556	0.019153327719829	0.0345674684094825	0.58892609124447	0.660070868302418	0.00163037249939813	0.179528920948	0.0524369087367854	0.170031668809407	0.0763334106000054	0.0394588317270504	0.118134941575106	0.435788320513584	0.079427025717559	0.225037903530579
ENSMUSP00000020257	ENSMUSG00000020063	10	0.404119726805666	0.512560548095576	-0.0636782152434756	0.0770649279402504	0.41001680402399	0.570465459221261	0.00796846672227935	0	0.0218792295128509	0.0365738297556826	0.131253816801399	0.057687465656629	0.0197591685794095	0.0345631722168353	0.053271925170387	2.80777137657369e-12	NA	NA	NA	NA	NA	NA	NA	NA
ENSMUSP00000020262	ENSMUSG00000020072	10	0.000931286936424007	0.00293571775676307	-0.123785914280799	0.0368311563269638	0.122858125148556	0.233662171073465	0.0209685570602582	0.749466941931357	9.04617379571664e-09	3.73189249248371e-08	-0.168595770775892	0.0283775178868852	2.53873354943292e-07	9.76825886533088e-07	0.15807405184951	2.18255124031145e-09	0.990457148576668	0.993826047269343	0.000660169184069031	0.0570060132525476	0.994686687761268	0.997503450351464	1.50305663093597e-06	0.522222197032883
ENSMUSP00000020263	ENSMUSG00000020069	10	0.00527019150893935	0.0132544439059451	-0.0640301020904831	0.02276271204221	0.0400119777373332	0.0993068363119354	0.0364468492316351	0.392364191880852	NA	NA	NA	NA	NA	NA	NA	NA	NA	NA	NA	NA	NA	NA	NA	NA
ENSMUSP00000020266	ENSMUSG00000112129	10	2.51081333909785e-06	1.62094103316117e-05	-0.108998663116689	0.0222515797698733	0.0095186618863118	0.0320041937696807	0.0575765507297781	0.686231053940128	NA	NA	NA	NA	NA	NA	NA	NA	NA	NA	NA	NA	NA	NA	NA	NA
ENSMUSP00000020270	ENSMUSG00000020076	10	0.695065710022553	0.776183779072337	0.00866986729028213	0.0223211455902137	0.810491228946432	0.889238117233352	0.000623752489398388	0.478032337264701	0.00280992761410298	0.00558318468115196	0.0666483310412969	0.022281360720398	0.0040795106030277	0.00824088020887147	0.0451253592652712	0.314973248301648	0.458741769594577	0.64462420812369	0.0365155263627964	0.0506821679214249	0.556037864786818	0.825973110797907	0.0117058653830587	0.211926607368089
ENSMUSP00000020273	ENSMUSG00000020079	10	0.00027643163732811	0.00101797522782042	-0.0557357318467266	0.01502239349146	0.00599691608623021	0.0220751501267664	0.0642737534914378	0.397056200939999	0.00179153217617608	0.00367626544822259	-0.0622039821352673	0.0198751781267769	0.00372483346773147	0.00759492192861208	0.0495220390891693	0.0380457163565348	0.0321559181261541	0.123219516340458	-0.0697543524016195	0.0324273381863047	0.24821028723582	0.606581425488792	0.0443143969030758	0.580641269524926
ENSMUSP00000020283	ENSMUSG00000020086	10	1.14305458094754e-10	2.60654154746382e-09	-0.199652390050067	0.0284874486110328	2.67240336443191e-05	0.000231196843755138	0.143090663475756	0.731320638884607	1.86912472455466e-13	1.30780562936942e-12	-0.267107418327671	0.0341329864287307	5.2079655953917e-13	3.94693572369854e-12	0.245701888500837	0.303495735852371	0.126097482727831	0.295512857075723	-0.142387776182755	0.0943845135474924	0.239158855544948	0.599592376115416	0.0458739769594992	0.25967349651028
ENSMUSP00000020284	ENSMUSG00000020087	10	0.00118864874228289	0.00363655902341994	0.106212539314475	0.0323061233704739	0.0079729867477171	0.0278951950133715	0.0601215315948452	0.3024565397714	0.00480712150588341	0.00915415995403264	0.0754274974081255	0.0267540616408568	0.00570525811760406	0.0112061636584856	0.0405637613834239	0	0.363662004283705	0.557496520014384	-0.0426473631975678	0.0481747069546241	0.491156445293762	0.794759049560167	0.0159443499995268	0.26196608957045
ENSMUSP00000020285	ENSMUSG00000020088	10	0.000552448414069193	0.00186471912554239	-0.0771843206332234	0.0219648609382394	0.00328417278509757	0.0135719189015764	0.0733636113147126	0.253566418086641	0.124545651442909	0.173530348891225	0.0358913762110813	0.0235420078526897	0.124689472481292	0.17724562526582	0.0122123422810129	0.218617597726938	0.734623884092949	0.843466110968715	0.0274611562262283	0.0835925476058959	0.765448038940016	0.917516788262942	0.00302007128376069	0.103451875311217
ENSMUSP00000020286	ENSMUSG00000020089	10	0.000248370418984399	0.000928885958131496	-0.0722485142805518	0.0193184224887766	0.00524171100597899	0.0196755331100583	0.0663280919258959	0.369469641450351	0.00723262710866272	0.0133180643865493	0.0674141098788284	0.0251266146931705	0.0132488640882518	0.0240709843523213	0.0332579241122753	0.299913359939286	0.462986993880506	0.647449573559174	0.0354160182246918	0.0496277932494026	0.529260215507704	0.811677106864451	0.0133845999450982	0.133024997024113
ENSMUSP00000020289	ENSMUSG00000020092	10	0.0541951320292029	0.0985339683162668	-0.0383654142507812	0.0199409286604296	0.509274161970967	0.655690483537619	0.0039864785867757	0.851188059688525	0.53272719128759	0.601984403624526	0.032896625577018	0.0532627887816794	0.468450935699298	0.548559298835375	0.00248952243265277	0.455764374698663	0.888132021735373	0.939629782774791	0.0149486821899853	0.109737236333663	0.903594866750125	0.967609385999808	0.000497263680354076	0.126849093527609
ENSMUSP00000020298	ENSMUSG00000020098	10	0.000101669966490601	0.000424019897057118	-0.122483587195799	0.0307606858966647	0.00103052108561724	0.00515108995590144	0.090555339954161	0.305077289381324	6.15763247797282e-16	5.3799522103532e-15	-0.166846695963625	0.0191039786733154	5.47195668584921e-15	5.09783810028356e-14	0.288622341069267	0.0702249125423045	0.172445205946696	0.360410480428594	0.0697271888692611	0.0520153594761981	0.401085921605776	0.737068266415134	0.0236557845271261	0.458199274312109
ENSMUSP00000020311	ENSMUSG00000020111	10	6.02325009941233e-07	4.61293940220383e-06	-0.180805073941407	0.0346033741879295	7.94992738727557e-07	1.12825900581836e-05	0.19321372728812	0.316770177644668	NA	NA	NA	NA	NA	NA	NA	NA	NA	NA	NA	NA	NA	NA	NA	NA
ENSMUSP00000020312	ENSMUSG00000009647	10	9.49156167662257e-11	2.21730708858008e-09	-0.212783960888588	0.0302041569310821	9.8044503566098e-08	1.72670086850346e-06	0.221491855784615	0.506980134912793	3.87706457552851e-22	5.90311525100221e-21	-0.261589499332797	0.024071390674572	8.45872128294329e-20	1.26786833452117e-18	0.385815271879225	0.258331689158512	0.106426136716786	0.266352885829203	-0.081015592175425	0.0507750149025656	0.310280932098697	0.666658061989985	0.0343902664699567	0.446633406892572
ENSMUSP00000020315	ENSMUSG00000020114	10	0.0100635041672783	0.0232692861663801	0.0668187351289742	0.025816538890633	0.0109420454907605	0.0357271975245869	0.0555005543203864	0	6.98549676953399e-21	9.48031704436756e-20	0.154821206803717	0.0148216539615388	1.14062022181227e-19	1.69087547167555e-18	0.367239329486348	0.133410804981057	0.000663412121717285	0.0111327333418105	0.108640865315689	0.0300246133692401	0.0170438107426845	0.170669272537771	0.175495660128815	0.437655922169167
ENSMUSP00000020316	ENSMUSG00000020115	10	0.0629358987111794	0.11170711212496	0.0430114376773219	0.0231571857689761	0.172341918570194	0.301254914487061	0.0162889383055751	0.370586462004583	0.662280106334354	0.720380473669605	-0.0126662288199902	0.0292995537096486	0.665506909659296	0.728590181082934	0.000993077852997404	0	0.0326455322989744	0.124257179427781	0.124211349071489	0.0578785702555693	0.213084151994477	0.572802783560622	0.0612884923064568	0.428399203336332
ENSMUSP00000020317	ENSMUSG00000020116	11	0.711223467178961	0.788084291749402	0.012465844095125	0.0339560988372055	0.738089510367058	0.840357952680032	0.000985955234724778	0.125480171496383	2.04881592798408e-05	5.5543663320951e-05	0.135009883009017	0.0311781998664838	5.18966732465277e-05	0.000143108365105409	0.110462838095898	0	0.0855653973603997	0.230705451757106	0.0639992064348648	0.0375611444112456	0.284802828806472	0.642713227446966	0.038030986522423	0.459290515615113
ENSMUSP00000020329	ENSMUSG00000020122	11	9.88186080897937e-20	1.42929552722217e-17	1.00628183774522	0.0924711900496322	9.81492515704638e-19	1.39003877536669e-16	0.509509406659344	0.364712466037208	5.76301650018875e-55	1.05058233226414e-52	2.09947463490844	0.0956891206675279	1.66020596450377e-48	2.87130493091741e-46	0.719146851931689	0.255404544776665	2.68076696318223e-07	0.000115557810906674	1.15835145858702	0.186443417633168	8.80806013825431e-07	0.000433922791239571	0.562681810380535	0.033671911113962
ENSMUSP00000020339	ENSMUSG00000020130	10	0.137401512941504	0.212817380946991	0.0376104260752367	0.0254174750561269	0.20137521528554	0.337306243937974	0.0142736952780266	0.191899867753123	1.91678933006417e-14	1.45758106327879e-13	0.214913972310693	0.0262325319011271	1.11581885657657e-13	9.07864678843058e-13	0.263090510373464	0.025940067553482	0.276917570641722	0.475809786924753	0.0540859933312881	0.0509024298553549	0.402090343300314	0.737557738761241	0.0235137850434488	0.248685302735218
ENSMUSP00000020343	ENSMUSG00000020132	10	0.89335909772353	0.928175935553196	-0.00980744751045931	0.0737959934407214	0.894507627623538	0.941310039099816	0.000154908156440703	0.021194230125908	0.745249873218377	0.793231482858798	0.0160447202654643	0.0498979004228549	0.749892448339591	0.801969964174813	0.000549671375382976	8.1433531181764e-12	0.119419280295799	0.286083631886115	0.133005385929003	0.0865476507909455	0.138450508816336	0.475071223535459	0.0724189552904025	0.0303986645153414
ENSMUSP00000020359	ENSMUSG00000020150	10	0.00413424865122046	0.0107106030224835	-0.0823863873036037	0.0284675778918102	0.0623575825598407	0.140692614086225	0.0301656527428971	0.509725153954697	NA	NA	NA	NA	NA	NA	NA	NA	NA	NA	NA	NA	NA	NA	NA	NA
ENSMUSP00000020372	ENSMUSG00000020163	10	0.0775600774694402	0.133380573396725	-0.0749315672559926	0.0425520919072238	0.249611567677499	0.397524780881693	0.0134337960438461	0.470518524362363	NA	NA	NA	NA	NA	NA	NA	NA	NA	NA	NA	NA	NA	NA	NA	NA
ENSMUSP00000020382	ENSMUSG00000020171	10	0.00933643564299905	0.0218256841475611	-0.066541592968176	0.0254322254985274	0.0172301144633155	0.0517464594755939	0.054415610406618	0.159896828363887	0.609260195167722	0.673571548337369	-0.0268746595922988	0.0533162836312934	0.618987651482331	0.686237953525365	0.00185114717863166	0	NA	NA	NA	NA	NA	NA	NA	NA
ENSMUSP00000020397	ENSMUSG00000020180	10	0.00236204778296772	0.00660518339309525	-0.0485433209073888	0.015785356878118	0.0196059031359623	0.057300485605448	0.0467758927053742	0.348427126240282	0.239054287773794	0.306835617703947	-0.0280305860817345	0.0240270946645752	0.227917751778126	0.298447919965727	0.00754604125535208	0.0636545274017694	0.236324248998369	0.436001164043505	-0.056102820363325	0.0483937727619086	0.284955617536947	0.642713227446966	0.038007436180805	0.0864577306586867
ENSMUSP00000020420	ENSMUSG00000020198	10	0.424239402268899	0.533046914093247	-0.0145646467804632	0.0183604784762788	0.546981193127462	0.689222535956935	0.00317687022002255	0.301789017887091	0.0143231250716671	0.0249250460805971	0.0381289948830268	0.015610895286259	0.0370793603798483	0.061059640078632	0.0307560351807357	0	0.0625600671042652	0.190077877893444	0.0444164094585376	0.0239680873529854	0.256319350608679	0.612980083615832	0.0427305527189179	0.480341224355736
ENSMUSP00000020440	ENSMUSG00000020219	10	0.0242171666322705	0.0494676378504131	-0.174850070009311	0.0774072369559139	0.0258402820256199	0.0707459674628127	0.042839878894901	0.0237189168998175	0.129460935837926	0.179489005596466	-0.0449598355454686	0.0298764976634773	0.171095557335518	0.234011412272805	0.0120184236813102	0.267254011447712	0.129858597221129	0.301192337474714	-0.0571804341029877	0.038292718324814	0.458400045662175	0.776039547111443	0.0184661999243685	0.627241060656626
ENSMUSP00000020449	ENSMUSG00000020228	10	0.505235131743177	0.611354294337864	-0.0225423325402949	0.0340962057804879	0.546152461487985	0.688693087218572	0.00320146402422894	0.111801469066518	0.00287880852228891	0.00570458526427583	0.0833763876195649	0.0279446780725558	0.00411234377017102	0.00829478430915178	0.0468576448986281	0.440326543896344	0.135310590476186	0.308737838473376	-0.17182975557306	0.116761686641342	0.21119825286209	0.570286973660339	0.0516876865329292	0.171821271303793
ENSMUSP00000020463	ENSMUSG00000020238	10	0.558160663546523	0.659776767655932	0.0184382801713319	0.0317389742296291	0.651096902625985	0.776654982286619	0.00179846312044174	0.292760277793803	0.0257689743922862	0.0424863681926108	-0.0485751620893986	0.0218739325482626	0.0456656237349266	0.0731452462816623	0.0180571623217526	0.417931763229936	0.0507378722692288	0.166955679885912	0.0771289695845425	0.0395637108235282	0.110440412570059	0.420368391553917	0.0828186613499614	0.210390434777807
ENSMUSP00000020490	ENSMUSG00000020257	9	9.39700407977623e-05	0.000394813558308521	-0.0647758445201218	0.0161830968798403	0.00130998969973924	0.00631582268001938	0.0869039449834476	0.292644595581669	5.60601382326115e-06	1.65048289995183e-05	-0.0794217256759387	0.0172036969152872	6.63387695253548e-06	2.11063679456848e-05	0.101821581678099	0.274708303448517	0.253219434463319	0.453389002983777	-0.0458392110394125	0.0410134580748941	0.291602173593092	0.649396251621426	0.0370091140950997	0.06187982519983
ENSMUSP00000020493	ENSMUSG00000020260	10	0.00160852185112807	0.00472751039514423	-0.120867201334389	0.0377850785308469	0.0988201349253876	0.198692480692927	0.0266769526539883	0.686367225047976	0.393703187222274	0.46942336889062	0.0413109427374871	0.0490874990435631	0.437500965435676	0.51789119197326	0.00525768056240128	0.492399177885012	0.277691766609521	0.476427889130812	-0.255688678365787	0.247186513139759	0.398519569947424	0.735824524288501	0.0519261609677842	0.203466558390951
ENSMUSP00000020496	ENSMUSG00000020262	10	0.0433390870514557	0.0813415554323015	0.143085908333296	0.0708096578087782	0.0461269715796372	0.111353392328968	0.0412105471819868	0	8.11561372686587e-07	2.67676354952128e-06	0.215887850491049	0.0424641601319511	1.06906005868612e-06	3.79316680475427e-06	0.162716695897893	0.222347229758945	0.27150447956974	0.472747745956493	0.0726733815044992	0.0676141845927053	0.510633803512207	0.804256986257979	0.0145640974390924	0.476353463151986
ENSMUSP00000020497	ENSMUSG00000020256	10	0.46633401163746	0.573988522743337	0.0335421270578459	0.0463945010028581	0.524696182536234	0.669711725287517	0.00355250232022841	0.166203418709159	0.40910163070998	0.484613716041239	-0.0300756726912054	0.0367872528125533	0.482959590916891	0.562036307925195	0.00487470519853561	0	0.516989505466932	0.689925081219696	-0.0503632040574594	0.0800075916865005	0.681288448970182	0.887411979706769	0.00570622064920756	0.422031758277429
ENSMUSP00000020500	ENSMUSG00000020263	10	0.479150405186306	0.58689449629847	-0.0111036126477646	0.0158103459972909	0.622277185563185	0.751508315412779	0.00212277516095061	0.386024968916507	0.00219452192354142	0.00444235425206032	-0.0801464098962923	0.0261243592203854	0.00274650420623104	0.00572600793742895	0.0476764099901998	0.0324621763278715	0.105450187377876	0.26582233740944	-0.0676022124904994	0.0422452722379855	0.290160405065458	0.648077804906751	0.0372113646725253	0.414906210024145
ENSMUSP00000020504	ENSMUSG00000020267	11	0.424500462907203	0.533115489902672	-0.022268811386331	0.028088366422126	0.509615494542549	0.655894508871781	0.00383125803881768	0.228694596044732	0.000205859217520954	0.000489432647930502	0.114193582472303	0.0305352503730144	0.000248620006631203	0.000618113507087161	0.0692404789288353	0.0730270640487998	0.0893679090334776	0.238164786941227	0.0715459338021315	0.0425213865351785	0.442263810520547	0.76453743601236	0.0198120761387953	0.677844968193737
ENSMUSP00000020520	ENSMUSG00000020280	11	0.998926550676503	0.999073516477692	4.49503600555979e-05	0.0337029661136599	0.994561368328497	0.997790463680213	-1.33083552844582e-07	0.234930325033248	NA	NA	NA	NA	NA	NA	NA	NA	NA	NA	NA	NA	NA	NA	NA	NA
ENSMUSP00000020522	ENSMUSG00000020277	10	0.357173857087575	0.463637174046464	-0.0257366124016691	0.0281439980124707	0.69087358202166	0.804342971499101	0.00125525554607009	0.701139858455324	0.023702052914116	0.0393672363717588	-0.105666890811955	0.0468956796973888	0.0681044768277161	0.104178073613212	0.0229491799766697	0.672925437107368	0.301678164821578	0.500923881571801	0.0545644007507122	0.054107896777286	0.740656270193125	0.912113404656888	0.00370619838669484	0.81855999169019
ENSMUSP00000020523	ENSMUSG00000020283	11	1.77010476035516e-06	1.19140318424697e-05	0.186491568438824	0.0374513398748841	2.45483746297797e-06	3.09036760617115e-05	0.178651376123193	0.118910542387923	0.924302660902596	0.939768080763945	-0.00231504572752473	0.0246225221894055	0.898991707484375	0.920136428980593	0.000107757020409438	0.0359274056000861	0.0700195426523993	0.203508127127517	0.154984155208417	0.0860919409349219	0.0898415982336254	0.379444962579024	0.0936789849618216	0.0548155480737478
ENSMUSP00000020529	ENSMUSG00000020288	11	0.0928719249561137	0.15451378997838	0.0441124298762045	0.0263188152361227	0.142389723271609	0.260555945841291	0.0187937378023478	0.175452826632885	3.41234013439711e-15	2.80002849227598e-14	0.212975386008525	0.0251564861323658	3.55118796971885e-14	3.01672076268937e-13	0.276014036299377	0.284090904463165	0.0837727596572738	0.22711506421235	0.153534251493173	0.0895672655802704	0.169659636649693	0.514695556776695	0.0621151922293628	0.231655979349716
ENSMUSP00000020538	ENSMUSG00000020290	11	0.0145900202511854	0.0319841849943755	-0.0409913634870012	0.0167126386134388	0.0824118693345043	0.173451596308694	0.0259980625630832	0.394166992887576	NA	NA	NA	NA	NA	NA	NA	NA	NA	NA	NA	NA	NA	NA	NA	NA
ENSMUSP00000020543	ENSMUSG00000020300	11	0.186053524843215	0.273527651791561	0.0317472172814898	0.0241369075319469	0.236424460448921	0.381127218907224	0.0133259280213038	0.168871439443933	NA	NA	NA	NA	NA	NA	NA	NA	NA	NA	NA	NA	NA	NA	NA	NA
ENSMUSP00000020550	ENSMUSG00000020307	10	0.000260649134496111	0.000967718632607624	0.13638311271957	0.0365981021950781	0.00369540247979825	0.0149112657028401	0.0716017006675751	0.360358256579032	2.75744042295674e-12	1.6733631573575e-11	0.193902078586641	0.0261916192590104	1.89032448388718e-11	1.20058744292081e-10	0.235419920147124	0	0.0329702442356977	0.125149022836327	0.244836956624636	0.114393670848289	0.0423963313103016	0.266237995472537	0.132468852323474	0.00296633449963196
ENSMUSP00000020578	ENSMUSG00000020328	11	0.00720557989548585	0.0173577364030875	0.111514629396245	0.0412112856152853	0.0273726131767102	0.0738465026345915	0.0419762027869633	0.265922794082585	3.39293313685169e-16	3.02316169195042e-15	0.276287304455425	0.0313038943914455	7.50506061829465e-13	5.60593952053127e-12	0.292961396097373	0	0.0275742305594122	0.112933175871892	0.115884634849376	0.0522744176030418	0.167170982601701	0.512668762932102	0.0626207644318045	0.469411109617874
ENSMUSP00000020580	ENSMUSG00000020329	10	0.00394721468120365	0.0102848468389507	0.0996389497649968	0.0341893278838984	0.0272899162389658	0.0736967205902289	0.0490881967569606	0.356178017496311	0.330982137295246	0.405241335279803	0.0500246360282393	0.0519630125940728	0.350464553765779	0.42940661492283	0.00515090346245228	0.354220996078047	0.868136818842512	0.926146889335933	-0.00929666477096392	0.0582663882680624	0.644369723357372	0.870286885257096	0.00331316765126055	0.513090612337097
ENSMUSP00000020586	ENSMUSG00000020334	11	1.56482902021187e-11	4.50750325398319e-10	0.512734730398103	0.0681238469285933	9.01575872497162e-08	1.60442742964286e-06	0.25642741231909	0.68447696835066	NA	NA	NA	NA	NA	NA	NA	NA	NA	NA	NA	NA	NA	NA	NA	NA
ENSMUSP00000020608	ENSMUSG00000020349	11	0.579100751587243	0.678161396949196	-0.00764501288724778	0.0138934329963916	0.641856816834747	0.768785429559375	0.00190618475745485	0.220818805501094	0.131829472040252	0.182248368295041	0.0367495174784344	0.0245723018078153	0.143812141771441	0.200955644551144	0.011757561293421	0.191911811833614	0.145112688770812	0.322748214915283	0.0455536518346806	0.0317564101797715	0.31825972909647	0.674565873257024	0.0332154009552487	0.36834625490493
ENSMUSP00000020617	ENSMUSG00000020357	11	0.00101460414573038	0.00316824941785721	-0.108009549285404	0.0323835608973854	0.0265355360497143	0.0722421201705878	0.0424144851698526	0.462379287491655	9.00264321003311e-06	2.56214466040816e-05	-0.196093919928365	0.0434325409301	1.31064750439354e-05	3.97317636725141e-05	0.105956582941866	0.259544533858852	0.0108396534350982	0.0609299834897082	-0.206722739149305	0.0795858321472942	0.0473100204977512	0.28056510006276	0.126089035794958	0.279049179261632
ENSMUSP00000020625	ENSMUSG00000020359	11	0.0662959338040006	0.116816940901917	0.107345920253944	0.058544609876935	0.271739362906134	0.423009889863956	0.0109645058962705	0.596950230508334	NA	NA	NA	NA	NA	NA	NA	NA	NA	NA	NA	NA	NA	NA	NA	NA
ENSMUSP00000020630	ENSMUSG00000020361	11	0.143337547442124	0.220804134944836	0.0186941681998507	0.0128259572263252	0.350548158934684	0.51039331429385	0.00751891277838357	0.454872402976652	4.73726475060481e-06	1.41321763568463e-05	0.0727587719573973	0.0156319201407804	6.1098594584883e-06	1.95590897235423e-05	0.103328810916972	0.120545442135637	0.0653885468383292	0.195278360924924	0.0644778437941375	0.0351863546312444	0.185714934111304	0.537957119095197	0.0579973495109177	0.332641790902758
ENSMUSP00000020634	ENSMUSG00000020366	11	0.0108180069014219	0.0248029716411015	-0.0347805015055691	0.0135742636937391	0.0659335929849003	0.146675236573322	0.0292957261025441	0.390404041568107	0.128322623824771	0.178057209976976	-0.0303413141099104	0.0201019963311589	0.135355904569728	0.190203245067253	0.011972955746508	0	0.689141998021988	0.814532299863648	0.0275131062378281	0.0709462501834913	0.770328220122527	0.918719303853548	0.00288578655604033	0.292996059647497
ENSMUSP00000020640	ENSMUSG00000020372	11	9.49231086433418e-10	1.64614105244244e-08	0.111202092093542	0.0168782873600453	3.77603252230795e-08	7.37628422030156e-07	0.233910491149758	0.369974049605609	6.47690146033701e-19	7.45506831910805e-18	0.171875346321178	0.0175811139145848	2.77962237948449e-18	3.59167681027258e-17	0.337030958863071	0.208283480033052	0.000994205197730158	0.0136594287823604	0.171368840551313	0.0492781640744619	0.014428662094295	0.153049184756666	0.184140157503391	0.372728925493533
ENSMUSP00000020643	ENSMUSG00000020375	11	5.85946443826837e-05	0.000261540638551204	0.0871857633696798	0.0211290469372338	0.0112015544912239	0.0363996976249236	0.0551349539650606	0.563719801206247	0.000986604004067009	0.00211057532744433	0.0878370418562626	0.0265654902216184	0.00120758766768895	0.00268109901861815	0.0549558563434541	0.206451226932425	0.0921225697700959	0.243529844271503	0.0587627161025245	0.0352369905159366	0.225402547616059	0.584436605604497	0.0485987723923863	0.328759993005006
ENSMUSP00000020649	ENSMUSG00000020380	11	0.982392507675721	0.989965055911585	-0.000466943692738064	0.0213426295690159	0.996980645423379	0.998707121935741	-1.23203327406785e-06	0.836513651586673	0.0993919042155705	0.142184176868297	-0.050382546790379	0.0307898600297807	0.248255547129553	0.321336339548808	0.00490118409587048	0.506855692364816	0.0686366194997496	0.201269882946332	-0.17445690794874	0.0964036564415886	0.112105560953817	0.42376667211612	0.0822015419668567	0.135644909475578
ENSMUSP00000020653	ENSMUSG00000020386	11	0.0034007593564041	0.00905537097721703	-0.0551026510981598	0.0186274507371067	0.0625460319959597	0.14097742888214	0.0301524858775437	0.526801688815674	4.91858217216441e-06	1.46407046563323e-05	-0.104705911726482	0.0225365257145006	4.38053106253579e-05	0.000122194714709694	0.10299273408012	0.0834430371806502	0.735527831762142	0.843942015582015	0.0323976197579662	0.0989701743660175	0.751692760825429	0.91387713227798	0.00341900983626897	0.0339215747106075
ENSMUSP00000020657	ENSMUSG00000020390	11	0.264932597018739	0.366133725255821	0.0265735223445562	0.0239806662466426	0.358564990734066	0.518291475018112	0.00739408727375956	0.2117761345247	0.280644072559105	0.351717627166697	0.037775588183623	0.0354481058610677	0.287228239788128	0.363140483106077	0.00822111443534812	0.161880133362859	0.543410240901442	0.709746640318218	0.0533720907855054	0.0910935960463053	0.564253673823074	0.83079183445702	0.0141017686151745	0
ENSMUSP00000020673	ENSMUSG00000020402	11	0.0371075596580676	0.0714766584564235	-0.0445910318335898	0.0213759698947209	0.114800366525583	0.222847770314366	0.0216440003174398	0.332577544466587	NA	NA	NA	NA	NA	NA	NA	NA	NA	NA	NA	NA	NA	NA	NA	NA
ENSMUSP00000020695	ENSMUSG00000020422	11	2.95958787178086e-07	2.48386152498349e-06	-0.121018964372943	0.0224798520007836	0.00277969226438112	0.0117587728769526	0.0758850888158101	0.652762560766703	0.000563723559650523	0.00124993931947494	-0.116226889664616	0.0335343102328769	0.000678650131919355	0.00156978571323596	0.0600588861261034	0.217941862488758	0.111718181957096	0.27430412992456	-0.097049116329187	0.0617771238486178	0.309633602085735	0.665693469782183	0.0343968440232659	0.433291533159616
ENSMUSP00000020710	ENSMUSG00000020432	11	2.03620761714673e-05	0.000102915534433929	-0.133460758744776	0.0303679961867272	2.53523937244963e-05	0.000222381383921453	0.144876771408419	0.168139299671284	NA	NA	NA	NA	NA	NA	NA	NA	NA	NA	NA	NA	NA	NA	NA	NA
ENSMUSP00000020741	ENSMUSG00000020457	11	2.33474988635548e-06	1.52465223126268e-05	0.0977703452820007	0.0198906195508658	0.000567447524283153	0.0030860066160615	0.0993954271982375	0.485623365722035	4.55887784393386e-32	1.67117560094206e-30	0.279351709557403	0.0197715863249809	6.5520666860671e-29	2.41495572664058e-27	0.514997870126267	0.138604230783115	0.0259796989107735	0.108726931667236	0.137780553299875	0.0614525001522606	0.0900610995710978	0.379444962579024	0.0929173764627041	0.292318073478909
ENSMUSP00000020749	ENSMUSG00000020459	11	1.80691098134544e-09	2.83081838820607e-08	0.147757966276268	0.022877532536881	0.0369939608122858	0.0935932064019051	0.0378806369394148	0.900968035331835	1.13536331039296e-05	3.19617092178652e-05	0.146868887776337	0.0329674000849004	5.72055280820146e-05	0.000156341688376494	0.0923084942985671	0.54803602938798	0.0496067405582749	0.164568393280626	0.0916866701856683	0.0467859199011798	0.511459046515413	0.804638011819526	0.0145138302810923	0.816056985670365
ENSMUSP00000020754	ENSMUSG00000020462	11	0.00395233572917875	0.0102942445543897	-0.101997734256813	0.0350640236130723	0.0111430215542328	0.0362268103900884	0.0551979456489204	0.202769235561961	NA	NA	NA	NA	NA	NA	NA	NA	0.210067367155726	0.404928628080783	-0.115417377616695	0.0960366072411722	0.257359672378851	0.613765442737529	0.0935189224611497	7.32605525792624e-12
ENSMUSP00000020756	ENSMUSG00000020464	11	0.000592195740692198	0.00197825387971772	-0.0519883024535664	0.0148797709428165	0.00493159773930366	0.0187604932466627	0.0672950193302448	0.293956220002163	0.658242181710732	0.716913210986418	-0.00842630441759732	0.0192460051190507	0.861524706821355	0.890299394440024	7.84634207969814e-05	0.396170444521473	0.118944716688092	0.285097853779101	-0.0606080949264504	0.0393855662737004	0.362081081145361	0.709873030847805	0.0277726578188493	0.504550755529554
ENSMUSP00000020759	ENSMUSG00000020467	11	0.294867409970445	0.398669183170064	-0.0454076470976348	0.0436236751836809	0.378400668217374	0.539054430541012	0.00681703603304951	0.215995327562531	0.141528640683521	0.193947720725386	-0.116644621089572	0.0803812969267126	0.160863060573829	0.221704402037286	0.0186180630438006	0.0726762139341575	0.696293561141093	0.819931140718818	-0.089881662343599	0.24226563989646	0.597849713620931	0.844631306306113	0.0143847006038635	0.0907254234004526
ENSMUSP00000020769	ENSMUSG00000020476	11	0.389518002844542	0.497172997246939	-0.0160388197371832	0.0187719258099655	0.497815468801721	0.64694122670887	0.00404085931087472	0.2658326431329	NA	NA	NA	NA	NA	NA	NA	NA	NA	NA	NA	NA	NA	NA	NA	NA
ENSMUSP00000020776	ENSMUSG00000020482	11	0.251757031895918	0.350791818749187	-0.0437181161117008	0.0383911712630607	0.261441547807521	0.411026744217282	0.0123153040759768	0.0388599997030957	NA	NA	NA	NA	NA	NA	NA	NA	NA	NA	NA	NA	NA	NA	NA	NA
ENSMUSP00000020801	ENSMUSG00000020495	11	0.715917858814748	0.792123959020615	0.00953235095616949	0.0264336487422238	0.743860636261048	0.844060191170523	0.00102455541209601	0.165633537697651	0.744802448657408	0.79292793593504	0.0130537070741321	0.0408297643886895	0.719003108839626	0.774956211109504	0.000945538868273865	0	0.472385726824876	0.655938062796693	-0.0584491231367956	0.0848070627942299	0.500113847418734	0.799417148621981	0.0231989369223838	0
ENSMUSP00000020820	ENSMUSG00000020514	11	0.00234311708771368	0.00656185184255906	0.1252208812296	0.0405886797517558	0.00630669692895324	0.0229491188224881	0.0768288410947012	0.22985980831351	0.00487516605881907	0.00927326426021845	0.121901835032813	0.0433092368707876	0.00485037177639321	0.00965351361220778	0.0404366551440714	0.0101509698546901	0.465046274792762	0.648933746334732	-0.0382689709463442	0.0538753654059976	0.672113151534761	0.88298589327828	0.00606370033663139	0.495586084098726
ENSMUSP00000020822	ENSMUSG00000020515	11	0.0621652273855693	0.110570176809812	0.0682042847488738	0.0366350798693747	0.0677791164644499	0.14950111412243	0.0441720441436216	0.0475945796059144	0.00346234380769714	0.00675347281171694	0.130571167038209	0.0446275618297506	0.0048237608246518	0.00960338452251368	0.057236354561071	0.00108336754251216	0.858450002384896	0.920511453117013	0.0280218166078982	0.167883928439627	0.885015563638782	0.960952202493428	-0.00432483612793622	0.205789648829933
ENSMUSP00000020831	ENSMUSG00000020523	11	0.592804187231959	0.690166614968805	0.00808200124135132	0.0152354458355341	0.740124208980624	0.841646766920422	0.000945171096859321	0.461541885601327	0.000170627721272605	0.000410736609558786	0.0704457330624501	0.018591765156606	0.00017963045219241	0.000456177484953994	0.0758348676571909	0.239930179321462	0.694541077288915	0.818426415523945	0.0269558976513937	0.0708082440921352	0.721346785858613	0.905544613876134	0.00431203073922448	0.0707414551389514
ENSMUSP00000020843	ENSMUSG00000020532	11	0.164496948670284	0.247674475539444	-0.059390112176492	0.042917248497543	0.38147174710239	0.542066249331531	0.00669642836377193	0.472863178740772	NA	NA	NA	NA	NA	NA	NA	NA	NA	NA	NA	NA	NA	NA	NA	NA
ENSMUSP00000020846	ENSMUSG00000020538	11	0.0666150123120445	0.117227246621092	-0.173449058591008	0.094762861209453	0.100275691002777	0.200764743251202	0.0344253383848869	0.205661913669015	NA	NA	NA	NA	NA	NA	NA	NA	NA	NA	NA	NA	NA	NA	NA	NA
ENSMUSP00000020849	ENSMUSG00000020541	11	0.847757933469613	0.893913204859071	0.00763366605703598	0.0401398605270661	0.842960305460565	0.910801570103895	-0.000780877994694062	0.310192059084798	0.654992024399813	0.714180602097759	-0.0197612427891641	0.0446810033068781	0.736555988625516	0.790213161011469	0.000447005410520895	0.607620411182585	0.554057342092397	0.718160775871315	-0.065010626911905	0.116816748993065	0.851355339596339	0.947216934537175	0.000824498240382332	0.528846962335587
ENSMUSP00000020851	ENSMUSG00000020544	11	0.0574966371740593	0.103790865363298	-0.0991378114178968	0.0522467104794426	0.154048772898191	0.276604215045405	0.0208813010176433	0.367115419393512	NA	NA	NA	NA	NA	NA	NA	NA	0.582804059665553	0.737811967605234	-0.0588275779816996	0.111146652743219	0.492925634147539	0.795253356424696	0.0163866978217773	0.319234319588126
ENSMUSP00000020856	ENSMUSG00000020547	12	0.101394499219128	0.16645250077074	-0.0269800155382454	0.0165219895732657	0.208516550783925	0.346660677972394	0.012908580205229	0.657195373512605	0.000723731450020813	0.00157762650268344	0.0628015701992594	0.0184959445898326	0.00118167012306961	0.00263135192476215	0.057780614885205	0.240187458640861	0.678736479910293	0.806833075136383	-0.0221662638987585	0.0551984775354064	0.715122504178394	0.903241501413411	0.00452226360027064	0.101876367167362
ENSMUSP00000020864	ENSMUSG00000020553	11	2.2792380051418e-09	3.45854016940937e-08	-0.668423798394585	0.104253103008146	0.00297810956373293	0.0124585777318501	0.0745310095303972	0.809684619136261	1.86987640531364e-21	2.65811647872413e-20	-0.806970839073594	0.0758554005160955	1.93716361063403e-17	2.29633893738604e-16	0.364992952370458	0.697228462540077	0.00021547968182344	0.0053846498751314	-0.417473515793174	0.104308242079644	0.122639298461665	0.443779245272878	0.0776375228263183	0.786792244322016
ENSMUSP00000020886	ENSMUSG00000020572	12	1.07726133616149e-10	2.49089202830809e-09	-0.241464048567526	0.0343963093494564	5.64882991822818e-07	8.40278901184139e-06	0.19785284867245	0.52117786259434	3.13936709020247e-36	1.57869335248461e-34	-0.413673298836735	0.0267004105267965	6.4127037123114e-30	2.57462419878217e-28	0.560786149846843	0.131123207671447	0.000246904831469317	0.00585189904688618	-0.251355179715355	0.0635326036112627	0.00199766289643424	0.0591325364665536	0.27728841723952	0.267802084518674
ENSMUSP00000020904	ENSMUSG00000020580	12	0.000108022521929163	0.000446677070604898	-0.0592368571609937	0.0149372349042211	0.00205436306428021	0.00914574990895668	0.0803240375125427	0.345408527452331	0.80254155726433	0.839898030061739	0.00472791976466472	0.0191057269366413	0.820062711593143	0.857170771686929	0.000325622026259631	0.0834842303585144	0.0660321682884566	0.196218812876125	-0.0811827627656772	0.0444138708065732	0.102813391070011	0.405433938370422	0.0870001821382644	0.114251132055826
ENSMUSP00000020911	ENSMUSG00000020592	12	6.10610324686887e-07	4.66396515418142e-06	-0.2912620454732	0.0557759556831347	5.12178813701657e-06	5.67067031847535e-05	0.167426343699136	0.2525079006487	0.0147908476590219	0.0256529358344312	-0.121321267294644	0.0499284258216367	0.0189271736662747	0.0332457777028705	0.0339521654813527	0.0865931936733146	0.721748690878746	0.835180541861117	0.0310933237429202	0.0900847815419683	0.820515775013568	0.937712891510949	0.00174315977327211	0.415646658791705
ENSMUSP00000020927	ENSMUSG00000020605	12	0.35873186779588	0.465481816620803	-0.0259692429815472	0.0284909161301423	0.510644087646203	0.656553783099627	0.0037979250745247	0.40367879426143	0.521176174847681	0.591906600327935	-0.0156953229926288	0.0247109752201401	0.525946122877029	0.603522728616122	0.00214127257802776	0.000129440316624505	0.0809931138266296	0.222850134027299	-0.159747471776316	0.0932517061969289	0.109275418584925	0.419144796378491	0.173292001426361	0.0170650330274688
ENSMUSP00000020930	ENSMUSG00000020611	11	0.522000970565985	0.626843772815327	0.0128918444586287	0.0202931153985084	0.667862421006934	0.790384175741035	0.00161430005012919	0.473529007639657	0.352267664389489	0.426962335365158	-0.0188383696546834	0.0204432196763376	0.381418499833175	0.462211243509659	0.00449648332807895	0.143080048001805	0.26290915067075	0.463975284883726	-0.0799088839643696	0.072996612249607	0.390814914221681	0.729098597191628	0.0248931116324844	0.249654477686499
ENSMUSP00000020938	ENSMUSG00000020614	11	0.15798230134494	0.239159690414907	-0.056558338239697	0.0403680783008748	0.216411279629468	0.356467868703059	0.0242274027888812	0.221101923267669	NA	NA	NA	NA	NA	NA	NA	NA	NA	NA	NA	NA	NA	NA	NA	NA
ENSMUSP00000020947	ENSMUSG00000020621	12	0.0535420173144146	0.097502982508275	-0.0601632351490326	0.031184229431281	0.21646062989206	0.356467868703059	0.0133681639209612	0.482557855887878	0.0949376760486942	0.136711064250308	-0.0391723940114387	0.023620037314589	0.290794661276995	0.366687229447249	0.00634639107445156	0.572710341279324	0.0759269527462229	0.213937505841755	-0.0813434825959635	0.0461749516905418	0.283820510078528	0.641806576397248	0.0381880478974219	0.485068672954976
ENSMUSP00000020948	ENSMUSG00000020620	11	0.645875272917366	0.734715546400979	0.020110849079392	0.0441289878435894	0.731344657195426	0.835436225779618	0.00103565650799409	0.32721920610909	4.67099639272521e-09	2.00037274088454e-08	0.228677396341302	0.0376974278118806	3.23420199646295e-07	1.22416904972742e-06	0.169407053959852	0.29921808400069	0.36158409201876	0.55554588608897	-0.0668070991109314	0.0751354325062007	0.624739991467665	0.85865884303971	0.00808020650304841	0.555869767172328
ENSMUSP00000020949	ENSMUSG00000020623	11	0.0148892683095495	0.0325143739056593	-0.086453718594855	0.0353571133702615	0.0896430289213579	0.185113399333958	0.0250156195019059	0.42980013916897	0.27710142880817	0.348053843074694	0.0292853626788912	0.027188349550572	0.286522117591082	0.36238358956532	0.00613346290627959	0	0.852517177445869	0.918607196650818	-0.0243609368330646	0.135298753115908	0.862039406134882	0.951784802566863	0.00102581665771617	0.0391867475213355
ENSMUSP00000020954	ENSMUSG00000020628	12	0.134119580432574	0.208446480974082	-0.0220929560320769	0.0148046946352422	0.297619327185375	0.452517520142322	0.00950118902023578	0.360105080262644	0.907365653811225	0.926317744052779	0.00167076672934889	0.0145100426953077	0.814039940994481	0.852460705171211	0.000309293467259497	0.384072449355462	0.287034466339882	0.486810700056787	0.0569511408033933	0.0547586684912078	0.340519133634795	0.693609115380739	0.0307338726214365	0.086395433064733
ENSMUSP00000020957	ENSMUSG00000020629	12	0.00476584539065476	0.0121660596942062	0.153599123327555	0.0539560778624608	0.255207963802403	0.403841652218048	0.0114846098763806	0.782368409099626	6.1648912277691e-11	3.19617150893948e-10	0.346485107593901	0.0505901871553338	2.67550842360548e-08	1.18647628647068e-07	0.152957857848818	0.73893161674424	0.00488300864816852	0.0367664963388846	0.284933832346188	0.0981521358843318	0.261642641484073	0.619268805187252	0.0418150566513364	0.770298952178679
ENSMUSP00000020969	ENSMUSG00000020638	12	0.0880052563180668	0.147718452456844	-0.0746100915336326	0.043839077020319	0.445951440546279	0.601861801237563	0.00508976256618077	0.715078141204886	5.02682059876562e-05	0.000130057172760545	-0.281145421737355	0.0685830587999936	0.000435380066350706	0.00104173059508177	0.0757685841491728	0.265530582839357	0.268581291711387	0.470484019147076	-0.0845626313723438	0.0781879562362483	0.605336120039001	0.849514136307063	0.00900957277756831	0.648353026716142
ENSMUSP00000020979	ENSMUSG00000020650	12	0.324177583704612	0.430421721489053	0.0524782977329133	0.0537061488591015	0.42193444213775	0.580982446354552	0.00759182758279953	0.165955334977087	NA	NA	NA	NA	NA	NA	NA	NA	NA	NA	NA	NA	NA	NA	NA	NA
ENSMUSP00000021001	ENSMUSG00000020671	12	0.585772023799151	0.683383939898168	0.020277931981425	0.0375100056628023	0.602842773638798	0.736146070629881	0.0023821226927111	0.0879368026101651	0.902824837385298	0.92279944357688	0.00163706268768032	0.013549879485234	0.914484526577303	0.932315316167458	7.76369002298827e-05	0.10746851647679	0.822829059587995	0.900072072604433	0.00727934553378772	0.033563510720802	0.87708883384897	0.958500137583276	0.000810485040955378	0.343567855915537
ENSMUSP00000021004	ENSMUSG00000020672	12	0.089016635945739	0.149162547295115	0.154649214461384	0.0911823464145399	0.241349729280814	0.387139089110659	0.0128970773373679	0.321472888358828	0.381929210465437	0.457081711247227	-0.0644434131036671	0.0750666630282032	0.688771506655526	0.747628550433139	0.00569979688076239	0.562372120432825	0.724191067449732	0.837201775427556	-0.0612094072917992	0.182563676170572	0.475831123872378	0.787008558140973	0.0153274288829756	0.56332757519332
ENSMUSP00000021018	ENSMUSG00000020680	11	0.653951175938495	0.741420962980302	0.0100985176996604	0.0227141650794547	0.734473183504146	0.837883655220874	0.00101983025347352	0.29107385737109	0.00797625107547521	0.0145759451379248	-0.053355867820552	0.0201378030826106	0.00844904422309837	0.0159677229713641	0.0359965545080764	0.158515986132416	0.0356816482416893	0.1317588497336	-0.149144014099481	0.0708186198326927	0.0566707634621653	0.306859510525135	0.116731183575382	0.0979973214154298
ENSMUSP00000021028	ENSMUSG00000020689	11	1.23525318256503e-07	1.17604157885411e-06	-0.186808471774901	0.0335092629196153	0.000339408295999187	0.00199595858778537	0.106386293206341	0.601704293265209	0.0001263028479093	0.000309448859116684	-0.181979898877426	0.0470575734320827	0.000166912560858782	0.000427096063350716	0.0736864995337828	0.147882108737754	1.33291297951174e-05	0.000892534060164321	-0.627761914681291	0.127453153291803	3.02493626826035e-05	0.00434645530045659	0.447105364348715	0.0448360437965259
ENSMUSP00000021030	ENSMUSG00000020691	11	0.384134489451933	0.491593798812922	0.0372526994000101	0.0431642975567057	0.381671703660869	0.542182276147043	0.0071800923005586	0.461465001963678	0.0151561129641125	0.0262459517183411	0.12599614198593	0.0521450832715194	0.0178348329115369	0.0314993317591821	0.0526741863877338	0.671743992832859	0.273530948577344	0.473411029444903	0.0605144999918051	0.0565447108477048	0.516028900217144	0.807853803574981	0.0141992768952431	0.483067827362633
ENSMUSP00000021039	ENSMUSG00000020697	11	1.57593780533988e-05	8.17803450435155e-05	0.0876068535092113	0.0196502864048356	0.0278040502842856	0.0745609206440132	0.0419303732908269	0.728895737309276	NA	NA	NA	NA	NA	NA	NA	NA	NA	NA	NA	NA	NA	NA	NA	NA
ENSMUSP00000021040	ENSMUSG00000020698	11	0.443049756598543	0.550914989090341	-0.0198757154380345	0.0261049457108957	0.512303329770493	0.657970533871115	0.00377918879124484	0.183650981111929	NA	NA	NA	NA	NA	NA	NA	NA	NA	NA	NA	NA	NA	NA	NA	NA
ENSMUSP00000021046	ENSMUSG00000020705	11	0.227410992559133	0.322339434407211	-0.0170475669874048	0.014201911769237	0.343084315176877	0.502323319959598	0.00788148604301209	0.274401919239304	0.53990279939303	0.608868814898176	-0.0091445098318563	0.0150691063582813	0.672259871957249	0.734195731274554	0.000826146726000343	0.181890877805166	0.27609833296916	0.475363722446387	-0.0335655398905379	0.0315349955798116	0.460645914208186	0.77777930485607	0.0182876568905013	0.370513446528153
ENSMUSP00000021048	ENSMUSG00000020706	11	0.0118588384592038	0.0269169895978855	0.0692025287020211	0.0273640073041693	0.0420355312551533	0.103097764158531	0.0357715757739561	0.294577911011938	4.52000964861572e-10	2.15306956779047e-09	0.201627451846519	0.0309774337864503	1.14542857944808e-09	5.88417042526833e-09	0.191381192279566	9.28963034628413e-11	0.552709763031106	0.716818209030752	-0.0288444738557842	0.050039110224701	0.759769326650858	0.916587204112466	0.00316414547265853	0.580225971751359
ENSMUSP00000021049	ENSMUSG00000020708	11	0.287637765997801	0.390447590505801	-0.0142997206034849	0.0135326184118944	0.442868991864223	0.599367590422653	0.00518114844423845	0.368888433951668	6.04989586081809e-06	1.77342666585041e-05	-0.0520094128664784	0.0113081115048823	1.34809635705316e-05	4.0793673971842e-05	0.101138951987353	0.0647069146015379	0.0115254959158701	0.0635422424714279	-0.062088725224087	0.0241278613906342	0.0394256484783163	0.255562685671943	0.135130610430998	0.230400911192142
ENSMUSP00000021050	ENSMUSG00000020709	11	0.641102051763163	0.730630636695052	-0.0102093393880446	0.0220819376107846	0.864237457910104	0.92245034367607	0.00033348580354553	0.806259267258378	0.0747034585222661	0.110064400990102	0.0638847588755956	0.0360739807152593	0.171111087521049	0.234011412272805	0.0123850373518333	0.800814751341288	0.883754830491744	0.936003849186357	0.0147726772629447	0.104332837506566	0.901730443109098	0.967511833130329	0.000520546994984938	0.143180010486906
ENSMUSP00000021052	ENSMUSG00000078619	11	4.95363321612665e-05	0.000225249488984809	-0.0812760451316508	0.0194919001717647	5.98245633728059e-05	0.000457466121269218	0.132332164410703	0.0586978814004212	NA	NA	NA	NA	NA	NA	NA	NA	NA	NA	NA	NA	NA	NA	NA	NA
ENSMUSP00000021060	ENSMUSG00000020718	11	2.22391489371891e-05	0.000111588936122951	0.288949233149142	0.0659066462384408	2.8123789410619e-05	0.000241395859107813	0.15473490834314	0.132164923399319	0.62956482491076	0.69193657227034	0.022597152154332	0.0474399392062363	0.67678609842796	0.737705596945151	0.00148075831329242	0.243522231949944	0.779214831258893	0.871452033596981	0.0231647483152428	0.0852877121793391	0.822995688741149	0.938686851584775	0.00169655142020064	0.204656482118509
ENSMUSP00000021062	ENSMUSG00000020719	11	0.645407181921635	0.734428862186688	0.0084023501993596	0.0184110220604041	0.719390691304881	0.826084108022057	0.00114287223305687	0.280215030098829	2.72853789471351e-05	7.27142951396391e-05	0.0677106380377316	0.0159392381515947	0.000124982064387109	0.000326619149279756	0.0871785092609928	0.199228757146536	0.491116473998792	0.669413106950527	-0.031020262990094	0.0463579103975772	0.536392268626721	0.816763783361453	0.0129868060801671	0.0813698021179662
ENSMUSP00000021063	ENSMUSG00000020720	11	0.155051052692538	0.235539006972933	0.032667118065015	0.0230737793943575	0.181232784266988	0.312854359432958	0.0156285015356235	0.113513526006926	0.623346549534593	0.686444485977278	0.00595393754010431	0.0122478019802599	0.664205698557323	0.727884152245131	0.00144177190477834	0.219682067125588	0.702319846590746	0.823687312394023	0.00966998528818086	0.0261014212582487	0.762446655714731	0.917491201429138	0.00309194041241123	0.214652216378407
ENSMUSP00000021077	ENSMUSG00000020733	11	2.03707748107043e-06	1.35499537341651e-05	0.166337582101679	0.0336234455067934	0.000100502501149089	0.000720691986088088	0.124769512114322	0.395387296922928	9.0416629888916e-18	9.44055988546035e-17	0.286003865907013	0.0304902913374263	1.11505387244618e-12	8.2197140651907e-12	0.307032791280811	0.199874757611309	0.000105278926471381	0.00357840066016286	0.179573278461039	0.0423267428309129	0.043198544465653	0.268710441546182	0.129351144823755	0.690269190755867
ENSMUSP00000021078	ENSMUSG00000018861	11	2.30755747006746e-05	0.000115090063694193	-0.106982382916363	0.0245172059857733	0.00282035525226851	0.0119159571192799	0.0753677801692507	0.4891727816098	4.57302122630475e-06	1.36906472132381e-05	-0.139916581641055	0.0300094035274132	0.000260561586791581	0.000645660508048939	0.0758691857177574	0.71965513423801	0.0277719566535173	0.11340626704518	-0.0751745590642442	0.033956981042337	0.565212216239269	0.83079183445702	0.0111538738918603	0.887035628025232
ENSMUSP00000021082	ENSMUSG00000020736	11	0.432579431628316	0.541062553120385	0.0211333921764411	0.0271280252547843	0.642663352584335	0.768888678435113	0.00187326496988605	0.535567309770322	0.00127311103535311	0.00267179027176626	0.108649957129253	0.0336188230231359	0.00136432231243562	0.00300632276947999	0.0526325852138955	0.196847808221835	0.160760569636964	0.344230254202464	0.0696798990870099	0.0505248593981894	0.424790072364934	0.752968953434793	0.0213657213111279	0.521271541545371
ENSMUSP00000021085	ENSMUSG00000020739	11	0.021393980762521	0.0444215886449657	-0.0624339175172617	0.0270591453680999	0.0347038785327245	0.0889581320759658	0.0385002676747399	0.129196378030926	2.59906989724645e-05	6.94836561907543e-05	-0.0774972425909218	0.0181930686907401	2.98899605473879e-05	8.54994842629905e-05	0.0880212352048377	0	0.0284014843807295	0.114845762561438	-0.126883516156246	0.0575622085041494	0.0986451756867726	0.397474604831526	0.0888342776790606	0.29870159041706
ENSMUSP00000021091	ENSMUSG00000020745	11	0.0208225761210968	0.0433676079875048	0.0559724325664967	0.0241488821827353	0.0323757259116233	0.0841645065954935	0.0398573354116021	0.129144749484105	1.51304821740922e-08	6.09648161674145e-08	0.0843799409827537	0.0144417715866747	5.72673206384497e-08	2.40216466235288e-07	0.153679069787824	0.00995867189688204	0.00228409288811425	0.0224727370175805	0.0770283436517611	0.0242072352207839	0.0342000378327226	0.235827989445598	0.141247258944908	0.422115400253255
ENSMUSP00000021114	ENSMUSG00000020766	11	0.104342427393453	0.170263999380867	-0.0428418170210406	0.0264571409681206	0.571383904741527	0.708420168599835	0.00279243131694273	0.832489431390874	0.000525896078768493	0.00117261786819619	-0.145062811423542	0.0416211881971779	0.00535033083382668	0.0105643973870495	0.0631617981753058	0.490545255444378	0.330681530994867	0.528298767127863	-0.0652914557209763	0.0688104889257406	0.554133538245148	0.824488362946382	0.011791962853027	0.461057797956434
ENSMUSP00000021119	ENSMUSG00000020774	11	0.00980776327339361	0.0227243267663701	-0.0879367064334921	0.0338554250032517	0.546831564453342	0.689169663138457	0.00255104446636845	0.9280319601346	0.305227126322586	0.378169905776239	-0.0652749538745318	0.0642506458185533	0.492869828962532	0.571695098254906	0.0101720900254769	0.842698360926117	0.467954487606501	0.651358648036738	0.0578050416331266	0.0819155838500935	0.778970132789775	0.921257256472529	0.00266651330308598	0.742466691932833
ENSMUSP00000021133	ENSMUSG00000020780	11	1.44402773175616e-08	1.77513571798885e-07	0.119932018286018	0.0198843517335918	4.81984909586389e-06	5.38018623213181e-05	0.168123282487838	0.437802097011508	4.70714618901682e-21	6.55985558779308e-20	0.195550630492828	0.0186178297055191	3.93337361758577e-20	6.08500115839817e-19	0.369807500111595	0.37841071239816	0.00043530001974992	0.00857789781775771	0.179268880606367	0.0476347674085057	0.00340733710467448	0.0765485472669053	0.253893913813446	0.267892358351492
ENSMUSP00000021135	ENSMUSG00000020783	11	0.753094316881144	0.821171944374865	-0.00775018184944427	0.0248479023794697	0.781375426559957	0.870357225914237	0.000677187443131166	0.153993909284752	0.879282406192253	0.905597775197244	-0.00346344740384818	0.0230446246212723	0.890807708200768	0.913546161178466	0.000120134540339212	3.88838317916685e-11	0.477548165165536	0.660360115405705	-0.0299099648359325	0.0433215758469171	0.506463744820893	0.803588276064013	0.0148575231889075	0.0424219818064029
ENSMUSP00000021147	ENSMUSG00000020792	11	0.327813901475594	0.43431668334264	0.0192529702932382	0.0198063663189431	0.396905347235876	0.55781735590438	0.00629587225815853	0.200990657195149	NA	NA	NA	NA	NA	NA	NA	NA	NA	NA	NA	NA	NA	NA	NA	NA
ENSMUSP00000021148	ENSMUSG00000020794	11	0.00525295389426892	0.0132257705826815	0.0535209786804483	0.019019242049673	0.0280328762916716	0.0749675424983414	0.0416306384599894	0.323225986672077	0.0315151755267154	0.0509293887878305	0.0479831313278976	0.0224129528178732	0.0475782820741035	0.0757769805406913	0.023799091394648	1.03164783058095e-09	0.251412365140752	0.45167780212966	0.0686280177518969	0.0611648747883442	0.362340487993809	0.709873030847805	0.028002785176923	0.214617755395875
ENSMUSP00000021158	ENSMUSG00000020803	11	0.589789590809117	0.687352794949858	-0.0266236703496781	0.0497817366826634	0.636683091501567	0.764542162432551	0.00196372399602229	0.199632141108145	0.545051435614564	0.614161699502211	0.0183634122241986	0.0306495959052317	0.569861699050934	0.643299943112728	0.00173414813059602	0.295830200846437	0.790582511322835	0.879225410159773	-0.0137718454237386	0.0535320541064634	0.890788539536833	0.96237636043259	0.000638790805579381	0.575505909615349
ENSMUSP00000021166	ENSMUSG00000020810	11	0.0222980707184848	0.0458784154794976	-0.0893411476667799	0.0389930918258087	0.231786009581626	0.37595084095153	0.0124407151716359	0.670539227249636	0.973739636705687	0.979402602084679	-0.00201553564018295	0.0618760327937053	0.974836261799202	0.981090806600361	5.64385362700204e-06	0.114048531832865	0.789616826210794	0.879093987147029	-0.0379531481433476	0.146832228053567	0.827794686811203	0.939957187180913	0.00160731676123471	0.181934691014635
ENSMUSP00000021170	ENSMUSG00000020814	11	0.121170220825838	0.192311350410452	-0.216603966419989	0.140513622204568	0.123441331997457	0.234662800592481	0.0311126856854125	0.019274423054539	NA	NA	NA	NA	NA	NA	NA	NA	NA	NA	NA	NA	NA	NA	NA	NA
ENSMUSP00000021183	ENSMUSG00000020832	11	0.331965544843845	0.43862036420767	0.0294213892995102	0.0305720852998151	0.457694745197431	0.612229455460036	0.00600032666006833	0.296597510516115	0.482914867252215	0.554616172248627	-0.0245516319937947	0.0355101284498759	0.407618416790674	0.488606046073058	0.0037795591676747	0.111807883958707	0.296674302014342	0.496474341038978	0.0692760661593153	0.0679768872999115	0.453890569075459	0.774105651561186	0.0188927967726019	0.315205480483886
ENSMUSP00000021187	ENSMUSG00000020834	11	0.00546416649305059	0.0137067910774014	-0.167511786568886	0.0597159941892456	0.00614235751710825	0.0225219775627302	0.076493699318211	0	0.0372217492581964	0.0590870084129289	-0.111962166937682	0.0540041712840067	0.055830443454163	0.0870696742423884	0.0180893214583363	0.318429504112216	0.304254125664897	0.503758009011713	0.0974384982958555	0.0971480738836776	0.412936263151956	0.743359319049171	0.0226540675216721	0.209781416539982
ENSMUSP00000021197	ENSMUSG00000020840	11	0.0523181212389845	0.0955814534218266	-0.0365806184329867	0.0188615944337429	0.26118657292309	0.410720870398142	0.0109531735921302	0.598773047513927	0.0945535322204648	0.136186968786469	0.0437959844931444	0.0263770169136614	0.103522402298275	0.151138225866204	0.0152502231799988	0.281878638764179	0.517168721169469	0.689925081219696	0.0352615896491567	0.0560411042726391	0.750191847424974	0.913726950781126	0.0034310569933419	0.611292896836721
ENSMUSP00000021201	ENSMUSG00000020841	11	0.780635051295667	0.84394991709732	-0.0101192798619766	0.036647264150644	0.880234304818569	0.93307855982483	0.00018495601036983	0.532946921155355	0.826363091116843	0.86135358516197	0.0111207069796963	0.0512274602943433	0.846704836875161	0.879160117722131	-0.000143164241565241	0.468750980427508	0.911664287799188	0.952112143087674	0.0100013512018424	0.093098976069809	0.950761753013954	0.982971640014577	0.000129246239092495	0.522492035660013
ENSMUSP00000021226	ENSMUSG00000020863	11	0.0210241000232359	0.0437337307092894	-0.0443444063636442	0.0191628927059114	0.0756241041828337	0.162622835073139	0.0273961517708124	0.308078146088282	NA	NA	NA	NA	NA	NA	NA	NA	NA	NA	NA	NA	NA	NA	NA	NA
ENSMUSP00000021239	ENSMUSG00000020869	11	5.95381292160187e-07	4.58274369884864e-06	0.173419380415983	0.0331733229157391	3.55719543097342e-06	4.15495095184834e-05	0.172668340598333	0.294801010866482	1.07738904604239e-07	3.88816967124448e-07	0.141051717656041	0.0258486504024433	2.54038217132526e-05	7.35718237251563e-05	0.130429906411511	0.34332959724642	0.00649391381864567	0.043862728583604	0.157541340527525	0.0563563930546556	0.0344228895909702	0.23638955665073	0.140668745460085	0.29505633720464
ENSMUSP00000021249	ENSMUSG00000020877	11	0.197666837323937	0.287369367007725	0.0246388381290161	0.019224238403495	0.409807843882503	0.570291447843041	0.0058971288414239	0.498170464296205	0.6953115193468	0.749420932884974	0.0146557012840318	0.0378081504593819	0.700962214266986	0.758419976777482	0.000798615108168255	0.0292815370554019	0.248129851310241	0.448702565413406	0.0593023084166824	0.05248062090049	0.446666063399067	0.767286634934836	0.0194485626572729	0.396254248996006
ENSMUSP00000021282	ENSMUSG00000020899	11	0.146002385465619	0.223944994674025	0.0339167271353547	0.0234263857054944	0.609278795961945	0.741341910676446	0.00252520847551707	0.825905427397664	0.0238607039261863	0.0396014881845784	0.0801956119250057	0.0356322203896154	0.0473407467691387	0.0755413619488622	0.0197480885451651	0.650705161185548	0.691464465063547	0.816195518662209	-0.0203393058264443	0.0528651275183478	0.87426832132185	0.956811902912853	0.000848797394934597	0.726041782087572
ENSMUSP00000021285	ENSMUSG00000020903	11	0.135460891834526	0.210386827208387	-0.0352118024570474	0.0236778316391351	0.19177174709159	0.325671830309425	0.0148948319280915	0.165921354447325	0.000462473708727554	0.00103771961589067	-0.0896421040247996	0.0254593180620975	0.00067155948373658	0.00155498411184457	0.0618640674800723	0.116693005097245	0.0523001251779482	0.16974774745991	-0.0773376531995744	0.0399533721933014	0.0793053286001277	0.3572624763913	0.0995782098796718	0.0987878233984917
ENSMUSP00000021297	ENSMUSG00000020922	11	0.75706339461176	0.824101994647036	0.00723267745780035	0.0235803863296244	0.768772661314712	0.86239547056393	0.000761332115045144	0.0948108365788557	2.95121039411282e-05	7.82465177212695e-05	0.128773337101679	0.0304323790963709	5.1268703704141e-05	0.000141434522079522	0.0904737938354302	0.00346337718183273	0.264834977889879	0.465723315274476	0.140511257216864	0.128885623161704	0.3466833376825	0.697309705452378	0.0297343248398377	0.153769320913698
ENSMUSP00000021313	ENSMUSG00000020935	11	0.0772680208121302	0.132979241893889	0.0529320540092225	0.0300185004003323	0.26529292700359	0.415257038399817	0.0108725805509269	0.488857672197965	0.902568192480103	0.92267694123648	-0.00301056829473074	0.0248523438511718	0.920520981904375	0.936629057617289	5.50573731111781e-05	0.406792605566821	0.124000238705786	0.292893229236832	0.0918258438378817	0.0605187261115208	0.426653218682128	0.754002930536066	0.0212173733210383	0.592475731568437
ENSMUSP00000021314	ENSMUSG00000020936	11	0.0199278698870778	0.0417086390062669	0.0531207790804627	0.0227521445712411	0.0465961795605784	0.112286716998515	0.0342777601711748	0.209427072008214	5.30931357515115e-08	1.99283917998857e-07	0.0968833820610047	0.0173068600377161	3.84088196013526e-07	1.44246931075236e-06	0.140940590149402	0.255725308220903	0.0126082398787491	0.0674623975513827	0.0811677393225948	0.0319839059515525	0.0852748784542857	0.371660554690548	0.0955601306652492	0.398571233742355
ENSMUSP00000021329	ENSMUSG00000020946	11	2.74488743975517e-06	1.74061771785666e-05	0.14699287294916	0.0301359163265217	0.00501198645237868	0.0189616432494398	0.0671112478454463	0.645848033997524	1.81864585442363e-06	5.76716797747408e-06	0.16013535708586	0.0329076025596796	2.81994462916091e-06	9.43054428108138e-06	0.111867033083235	0.191483599992462	0.0135470179074571	0.0706760835913247	0.234734084140297	0.0935507569349007	0.131088378453951	0.460444979596647	0.074348702045868	0.500684229817008
ENSMUSP00000021332	ENSMUSG00000020949	12	0.00220615072211914	0.00624112051975277	0.072707032002474	0.0234781549261943	0.0358120750697207	0.0912141200164712	0.0380998847294406	0.503410258511789	9.37528357248218e-09	3.86057922444397e-08	0.138387851880891	0.0233197162010313	2.61170877467521e-08	1.16047270653388e-07	0.162283801194876	0.540012502381639	0.000318904305780267	0.00691661319800787	0.181795278568905	0.0469810151269775	0.00288960640406627	0.0704226691478625	0.267436166485161	0.265999867616509
ENSMUSP00000021335	ENSMUSG00000020952	12	6.42965850001938e-06	3.65153036617642e-05	0.0878883359599263	0.0187945578483095	0.000113916558654974	0.000801661248174444	0.123050452685205	0.32744909583794	3.85024809149997e-24	7.25416854110819e-23	0.181135072636828	0.0157058781692981	1.20868427655223e-19	1.78003830684383e-18	0.414346427184498	4.32244814698309e-10	0.00175272708387439	0.0190371003109948	0.15978032960207	0.0487564301601547	0.0038350243362008	0.0805543385220857	0.247502946542418	0.123629559760782
ENSMUSP00000021339	ENSMUSG00000020956	12	0.833745742462878	0.884074802255911	-0.013441250929597	0.064589605825361	0.872496313691429	0.927624326004744	0.00022801787396054	0.391870714027173	NA	NA	NA	NA	NA	NA	NA	NA	NA	NA	NA	NA	NA	NA	NA	NA
ENSMUSP00000021345	ENSMUSG00000020962	12	0.266315172077839	0.367223233222139	-0.0771709105668319	0.0700371076671954	0.278037258290781	0.430154137883643	0.0153266911917703	0	NA	NA	NA	NA	NA	NA	NA	NA	NA	NA	NA	NA	NA	NA	NA	NA
ENSMUSP00000021347	ENSMUSG00000020964	12	0.823217178853654	0.875404324298569	-0.0076440928267219	0.034510804623421	0.883237541570244	0.93427526920801	0.000184782637898229	0.316278285314401	0.0172469217540352	0.0294814634038268	0.0618272733708544	0.0260438042243489	0.0269468357288915	0.0458633376208361	0.0291048800189134	0.100628293764401	0.156993152783256	0.339662046013698	0.120994533579812	0.0869187516012296	0.336446066868254	0.691324694345347	0.0309544760397117	0.373432082460448
ENSMUSP00000021362	ENSMUSG00000020978	12	0.589485626191152	0.687126763862731	-0.0129926282843103	0.0242928170721812	0.828548407633575	0.902265854944137	0.000195744916186347	0.413119593279698	0.851984467306484	0.882468555279827	0.0195743957099835	0.106648645862313	0.96206624572512	0.970846323670846	0.000283006329933611	0	NA	NA	NA	NA	NA	NA	NA	NA
ENSMUSP00000021368	ENSMUSG00000020982	12	1.92907611611898e-08	2.27671170787792e-07	0.133750451894823	0.0224005048771338	2.78252174703787e-08	5.67597881017253e-07	0.238228940941545	0.268401748317756	4.4809108770297e-31	1.54202774824313e-29	0.253719598496397	0.0183790617723264	1.12263426068151e-28	4.04928774775228e-27	0.503398279361172	0.232752929643782	0.00335079413226188	0.0294025790460689	0.142810924711919	0.0469380502341375	0.0195548258935565	0.181542679034288	0.169327882059777	0.279683670790216
ENSMUSP00000021370	ENSMUSG00000020988	12	2.99362901147247e-12	1.11205956393387e-10	0.353573574302096	0.0458518218867203	5.1767437937254e-12	2.4103770075168e-10	0.342799115278353	0.158861712171436	0.870327687648966	0.89815793347495	0.00410982922769427	0.0254417966659776	0.860949120305041	0.889840915791833	3.50167899290099e-05	0.0692372057198672	0.311093043596809	0.511102601640589	0.0542495155466065	0.0548706053318673	0.496565253796638	0.797289138050725	0.0155597066474593	0.377174306530556
ENSMUSP00000021375	ENSMUSG00000020986	12	0.00882737629672852	0.0207857651767095	0.041393245358177	0.0157099769521656	0.0508436244164045	0.120421928830492	0.0330180704590531	0.385462821902801	6.3830431857933e-15	5.08307276129584e-14	0.152295219660421	0.018201294853813	1.27537635929868e-14	1.13939252231386e-13	0.271349666332846	0	0.0513340405680097	0.168035537635293	0.096717926127413	0.0497473606640393	0.0618872446208149	0.318767968963607	0.111896428385693	0
ENSMUSP00000021379	ENSMUSG00000060121	12	0.298337190967241	0.402160663136091	0.02375317688773	0.0230371399964858	0.603640667186728	0.73682246709786	0.00271468588548596	0.498703156732934	NA	NA	NA	NA	NA	NA	NA	NA	0.976035885885606	0.98546618429996	0.00123893061682414	0.0429277022383822	0.888666383213684	0.961885129476581	-0.000171933176942973	0.632785373140422
ENSMUSP00000021380	ENSMUSG00000020993	12	0.00969835171892451	0.0225553865840742	-0.107828424128059	0.0414497923988133	0.0159555085445774	0.0485739127120633	0.0499084406878854	0.121143615815132	0.000514178931416446	0.00114762967981599	-0.0737449761177534	0.0211207564330706	0.000550474267895847	0.00129280951843924	0.0608977140439736	0	0.00699309572160151	0.0457603237114664	-0.104433775276021	0.0377395309336855	0.0098610474885526	0.125021405383359	0.20334667609205	0.0351933937986186
ENSMUSP00000021381	ENSMUSG00000020994	12	0.172042750763533	0.256648369473446	-0.0468117404531994	0.0344379892802717	0.1767875134174	0.307051996988116	0.015949480698481	0.0409281482828984	0.624872185716404	0.687675459725427	0.00912373132267931	0.0188511720280731	0.626035933106869	0.692572145121507	0.0012444275810588	0.143377027241855	0.810640164061454	0.893153191502906	0.0102948969166238	0.0443561935680032	0.833036690676636	0.941782786184038	0.00150511742520065	0.104751441409573
ENSMUSP00000021390	ENSMUSG00000021003	12	4.33610108531244e-10	8.37409522100965e-09	0.391626635121953	0.058060984851776	3.87824020907457e-07	5.96476853875315e-06	0.203247205108907	0.511830331284672	9.1608690295633e-25	1.82271568154585e-23	0.584536452941312	0.0497950555471205	8.8715959659223e-23	1.82435715823616e-21	0.422959735830092	0.334473251052179	0.000313408856781443	0.00684044583930891	0.412950048974602	0.106555207410333	0.0188576763225826	0.180404221228968	0.172428369544483	0.510687851983576
ENSMUSP00000021405	ENSMUSG00000021018	16	0.0582791548210092	0.1047822519104	-0.0513963610268843	0.0271680017723509	0.178680847864869	0.309707395151806	0.0157429985155879	0.392700967112122	0.421330937102456	0.495532200654937	-0.0301938055625833	0.037953043648101	0.383865005310741	0.46509241257786	0.00370919519805391	2.99667884353079e-12	0.569195930011107	0.72820994079156	-0.0390327031107744	0.0719869072853856	0.3992227975686	0.735987350428935	0.0278117099850369	0.505762728922312
ENSMUSP00000021406	ENSMUSG00000062198	12	7.7909757714756e-13	3.52135204983213e-11	-0.56690779857306	0.0673890740151847	9.56557510097098e-12	4.11561895800005e-10	0.482181104115285	0.572657969367613	3.93093285850302e-20	4.99324710557493e-19	-0.609341501232591	0.0538688129677184	7.80763115901158e-18	9.66283892982258e-17	0.573899104243152	1.3869692532395e-12	NA	NA	NA	NA	NA	NA	NA	NA
ENSMUSP00000021411	ENSMUSG00000021023	12	0.000270815001401183	0.00100091828647967	-0.0938809641270328	0.0252647686720467	0.00362369559643804	0.014689256210248	0.0717306156739141	0.355658847334381	4.63783441263519e-11	2.44010866717819e-10	-0.181932587412945	0.0263728132483351	3.06830723150738e-08	1.34825617436595e-07	0.202000647975903	0.0319808998040693	0.00463182832830836	0.0354584105613644	-0.173505641071885	0.0593645284615032	0.0795495547645109	0.357895159302565	0.0989825083350003	0.50800382387936
ENSMUSP00000021412	ENSMUSG00000021024	12	0.509243656240871	0.614782165712208	-0.00845385754571929	0.0129083064596478	0.68873588743004	0.803229810044504	0.00143530298523231	0.48737864123583	0.162029432544031	0.2187965010029	-0.031045793376479	0.0223807266428742	0.18856067629489	0.253816689364994	0.0101315708010906	0.187526353090464	0.399524596118318	0.591052576043288	0.0418862129390604	0.0510643851844568	0.459355542333072	0.776576208855736	0.018420734397783	0.110061517975471
ENSMUSP00000021424	ENSMUSG00000021036	12	0.00595257102017746	0.0147308255533915	-0.0781636040033414	0.0282013070070246	0.0987284654603331	0.19860542916699	0.0231699716555384	0.546353983674064	0.0029250490311808	0.00579085873651733	-0.106181134174148	0.0356477600322245	0.0122582771518389	0.0224192189233063	0.0450656753202811	0.18201292575391	0.804964828977612	0.890298271415447	0.0162223660557187	0.0678193021415513	0.887412225715543	0.961486074982468	0.000679335553758653	0.500411216415799
ENSMUSP00000021425	ENSMUSG00000021037	12	0.000145726966685719	0.00058034676012274	-0.100736247145564	0.0259260846375037	0.000332773379363854	0.00197226977586354	0.107270199519733	0.170806279010616	0.193580483012615	0.255069419402245	-0.0273301213153442	0.0211979305643583	0.193801863275332	0.259776146222599	0.00876426077886183	0.194513731223229	0.674963890069102	0.804984601384505	-0.0241140712355059	0.0593084175776482	0.739902666777369	0.911988487288782	0.00373450710263823	0.213086944339625
ENSMUSP00000021428	ENSMUSG00000021039	12	0.170315860528825	0.254631013827788	-0.0246557548156532	0.0180648846658958	0.246150875476608	0.393355348258105	0.0117585340105292	0.203584569991569	0.0790708436334844	0.115790890210129	-0.0310734411673875	0.0178100379925741	0.0944957002712901	0.139530100334906	0.015933659718795	0.207148501764368	0.0628812101803167	0.190547472709119	-0.0773612375132021	0.0417997228784922	0.116805389510967	0.433588143948944	0.0800316893424522	0.174546800839265
ENSMUSP00000021443	ENSMUSG00000021048	12	1.32785836546745e-10	2.94992848642081e-09	-0.118191450014459	0.0169352530046218	8.99617052848472e-06	9.15508491805975e-05	0.15937428444523	0.651711250285762	1.34498632943086e-17	1.37871319027525e-16	-0.173268664706509	0.0185909919466602	1.06571046759099e-13	8.71299042897116e-13	0.316022944652773	0.232324386802107	0.0125036475418916	0.0671632843430112	-0.107928583673451	0.0424735694959169	0.0410450075874698	0.261875501693598	0.132839798072341	0.226709560625744
ENSMUSP00000021447	ENSMUSG00000021051	12	3.17680530388715e-05	0.000153489143253908	0.124082623172892	0.0289700611374311	0.00017992515246825	0.00118520463806121	0.116276179380323	0.242710726665922	1.07921624537741e-17	1.11645913728077e-16	0.184010550139564	0.0196731561548466	4.15885403863888e-17	4.7304334722798e-16	0.31756908245174	0.352515044536189	0.00845403703307773	0.051849459260888	0.101303452633201	0.0375986226004112	0.099957653211529	0.399888592923385	0.0876478906592358	0.491012413175281
ENSMUSP00000021450	ENSMUSG00000021054	12	0.00875612929315813	0.0206459363888626	0.159314966778999	0.0603639304250719	0.00853835582269852	0.0294638288744693	0.0627725532906546	0.0230400417166093	4.72228456613736e-11	2.47681255043519e-10	0.247925217510694	0.0359554251405537	1.20139674587988e-10	6.84989099827538e-10	0.201853881878788	0.113953924207181	0.0316176191160633	0.1219517235599	0.249931627006589	0.115704056387322	0.0586831708080269	0.312394107505084	0.137713699073964	0.330861344463838
ENSMUSP00000021458	ENSMUSG00000021061	12	0.695811652330323	0.776376993675206	-0.0231630154962139	0.0597411362021842	0.750247544684636	0.848757332129499	0.000889247588924946	0.20033131988211	0.132493419999081	0.183053690678779	-0.13286651328106	0.0889938033960684	0.153646446947977	0.21280190650187	0.0117654798300449	0.323940106446938	0.291632435497423	0.491421673008974	-0.176140393433436	0.171010658296785	0.311481178258032	0.667454667342353	0.0341552626705313	0.0164426908777146
ENSMUSP00000021471	ENSMUSG00000021072	12	0.0169025931953124	0.0363045271853818	-0.0871478893966914	0.0363485455965882	0.0657627988929483	0.146431544996483	0.0294009355423612	0.324579754660588	6.01958701287473e-05	0.000154321985563816	-0.108062605906175	0.0266511370882301	8.81317688427235e-05	0.000234867159559135	0.080417783844433	0.061239325551473	0.428772388468626	0.616606164150983	-0.0474971714218931	0.0616902097903165	0.494175640313208	0.795966695759037	0.0157609406019305	0.126259845945477
ENSMUSP00000021479	ENSMUSG00000021076	12	0.437683014526203	0.545338917292729	-0.0297178417553935	0.038574966104598	0.442714030151371	0.599277175820196	0.00517920888591139	0.0143512772776042	0.0610010499901951	0.0919035251695032	0.0419648486149876	0.0225329789252309	0.116434425483179	0.167063304508874	0.0169603328960289	0.3561278105589	0.851266592588479	0.917659532523091	0.0105008656892156	0.0578246344434025	0.88700880026096	0.961482701115363	0.000684733821837424	0.255481079628371
ENSMUSP00000021486	ENSMUSG00000021079	12	0.089818030592252	0.150278851086913	0.190986460861811	0.112865853222828	0.156864567478454	0.280474836853902	0.0174942700579053	0.220305184794609	2.69303827085977e-16	2.44475681520177e-15	0.447060761102263	0.0504488015324313	2.19525496927184e-15	2.12744177697393e-14	0.294636493215145	0.0658842017252386	0.00231082293234019	0.0227033415446585	0.258531165106682	0.0813544415131874	0.00345848852068616	0.077134342730842	0.251845115260049	0.0530913529970793
ENSMUSP00000021506	ENSMUSG00000021091	12	0.282858038703489	0.38534447837802	0.0945415870168108	0.0885822505847416	0.376481851504401	0.537108840824117	0.00686851907182329	0.238555106607266	0.00351336161453827	0.00683596443722525	0.212944250878843	0.0729107752106364	0.0053526436249283	0.0105658710126255	0.0434029831328859	0.241932578434181	0.838921894847291	0.910257732681772	-0.0265377138102817	0.134790290439715	0.92421106469706	0.975108415667068	0.000306685108688365	0.639212452992502
ENSMUSP00000021514	ENSMUSG00000021096	12	1.36118513266584e-11	4.02318979646189e-10	-0.145294769505462	0.0195772466143932	3.85676790621861e-09	9.56872563010003e-08	0.263477303970024	0.429537501797091	1.09449304806434e-21	1.59102491577456e-20	-0.2161815746913	0.0201730824781741	1.11054299701236e-19	1.64991465084766e-18	0.379209948728966	0.19113077169944	0.174802103653856	0.363683290769425	-0.0737585307511692	0.0553338089425383	0.376317357224416	0.719562188183198	0.0262122503803865	0.40950009602068
ENSMUSP00000021522	ENSMUSG00000021102	12	0.0153678072734156	0.0334305132302974	0.191389881374795	0.0786529197996936	0.0250806597418199	0.0694127037316447	0.0432716531117033	0.131971077078264	0.0856726219990997	0.124390748991104	0.0548299717008721	0.0321160501841036	0.193488152765771	0.259431775620488	0.00626192588185503	0.806351805894459	0.397771426559984	0.589224555194202	0.0389225607665604	0.0472733101027333	0.763398888998727	0.917491201429138	0.0030665114945414	0.778654085465433
ENSMUSP00000021523	ENSMUSG00000021103	12	0.0741548556352654	0.12830356543867	-0.042232782808843	0.0236981156069829	0.156595317297656	0.280140780786702	0.0194108261549769	0.294600608713695	0.0638785815399464	0.0957256237473758	-0.0517515012150856	0.0281271734694678	0.0708878661464805	0.107834609192154	0.0207195735684234	0.0660090938697813	0.899477172339936	0.945098366528638	0.00631170284437577	0.051997507932146	0.806666065090549	0.932742202955264	0.00147187727476439	0.389222710448901
ENSMUSP00000021536	ENSMUSG00000021114	12	0.0779112653427986	0.133783323002227	-0.0583284590012206	0.0331516410195515	0.155004559740387	0.278026648315343	0.0176545903006587	0.273968828788179	1.29585044582613e-11	7.2655953924333e-11	-0.147137213395964	0.0206698395833499	1.88193058044838e-11	1.19638282423415e-10	0.212309181214272	0.0546531452085526	0.0114055532148121	0.0630880032311898	-0.0937124423166069	0.0363586166473479	0.121704863962256	0.44166420736821	0.0781001165625526	0.502436442364374
ENSMUSP00000021539	ENSMUSG00000021115	12	8.98610301138716e-06	4.94235665626294e-05	-0.118521228138237	0.0257900425361297	0.000672015804248701	0.00357461927799896	0.096939277598982	0.418852500772423	0.0322041041872779	0.0519036278956247	-0.0643033391831988	0.0301664353169728	0.0339839012589057	0.0564587040839745	0.0248915522654731	0.230068235807431	0.0296594543024966	0.117428964594902	-0.138552545685103	0.0633877473193869	0.0586257163009169	0.312394107505084	0.114949105705296	0.147789696750378
ENSMUSP00000021547	ENSMUSG00000066440	12	0.887733081997196	0.923931779967698	-0.00437959283598037	0.0313182285395987	0.889055738109699	0.936940423920378	0.00018800010898945	0	0.00074255386472375	0.00161357146184333	-0.104898258656015	0.0309606310030743	0.00457641863190158	0.00915962720242616	0.0575465147909739	0.300594678968015	0.860012726596859	0.921184621111747	0.0119813657765889	0.0701487724556657	0.873277982313185	0.956486937273946	0.000866529529234494	0.0727751403937442
ENSMUSP00000021552	ENSMUSG00000021127	12	0.003385232734743	0.00902109452402309	-0.167141145672828	0.0560625121369932	0.0041475789566514	0.0162790079372495	0.120294456103888	0.0861436047554123	0.00476908696181301	0.00908942965736895	-0.151925703204884	0.0538438835431038	0.0130866872477118	0.023805206441698	0.0585563653282405	0.19086698381868	0.991300379342387	0.99418332358942	-0.00210617486659662	0.203612138912181	0.991902231060441	0.996103740858108	5.94437820122806e-06	0
ENSMUSP00000021554	ENSMUSG00000015143	12	0.46401171327436	0.571854899717024	-0.0168028258876035	0.0231202908012748	0.648647839474891	0.774549097619939	0.00184467822346257	0.501242020159757	0.307271378913551	0.380493014645107	0.0222890590379996	0.0220324695362061	0.298779870595097	0.37507355800557	0.00743795950451365	0.385677799858892	0.636454397306473	0.779546435486192	0.0191934435542379	0.0418656841993336	0.692395250353369	0.893863797979636	0.00529355468606674	0.157472633765654
ENSMUSP00000021572	ENSMUSG00000021147	13	0.438704763799961	0.546211535588303	-0.0204607970393742	0.0266600078028446	0.480748386075407	0.631888539934381	0.00523111785141817	0.405493519952645	0.52859381788915	0.598316043239188	-0.0441359040433426	0.0707444563617898	0.55231288303474	0.627163366341636	0.000770760914185264	0.589767283809798	0.34494049160826	0.541317694569303	-0.0551900149551536	0.0599325996587356	0.437305020978506	0.76125510592851	0.0202975494911607	0.179341387987418
ENSMUSP00000021595	ENSMUSG00000021178	12	0.350573256494446	0.457232329445509	-0.0102403783258084	0.0110451700694343	0.49406715004821	0.644211240216251	0.00409757512015219	0.313748859499168	0.0467610438304145	0.0724898277720399	-0.0255752381341669	0.0129310909574566	0.0483841746350117	0.07677046763424	0.0203829723510175	0.0752754989554891	0.845927832361091	0.91419057658954	0.00549710426651308	0.0292085408480062	0.863323482516807	0.952237655352377	0.00101127962449421	0.0935743458520075
ENSMUSP00000021605	ENSMUSG00000021188	12	0.648383919453422	0.736214111315244	-0.0107397507249787	0.0237466987627274	0.698981712530583	0.810866498597765	0.00131539472047004	0.268555154984869	0.0300386183330687	0.048821802567843	0.0441132067821672	0.0204219524046819	0.0522394637251114	0.082153225186728	0.028688096045691	0.530115879028822	0.590773567844708	0.744066385495894	0.0309803546646068	0.0593699299412134	0.605634479950968	0.849514136307063	0.00899485880527306	0
ENSMUSP00000021606	ENSMUSG00000021189	12	0.00146406400060539	0.00435757752894722	0.0828943441862893	0.0257096547646915	0.336917920549982	0.496476861083913	0.00788612372234676	0.888673359076887	0.00501715807574287	0.00952723288876285	0.120618140843807	0.0429979450427926	0.0119265470699478	0.0218777699175408	0.0432234414055351	0.546340568466053	0.119760861527307	0.286802313178416	0.118220238414049	0.0770006475976071	0.330226439383303	0.685809019098657	0.0316232448178377	0.449746451833099
ENSMUSP00000021614	ENSMUSG00000021196	13	1.21447347755641e-05	6.43993034354794e-05	-0.140516344118396	0.0310718213171897	0.000931319604285199	0.00471415537597229	0.0919216481577995	0.444296827116755	NA	NA	NA	NA	NA	NA	NA	NA	NA	NA	NA	NA	NA	NA	NA	NA
ENSMUSP00000021630	ENSMUSG00000021210	13	8.47713480039752e-05	0.000362437499201902	0.236952726739417	0.058799128570321	0.00136935274331838	0.00653922513573958	0.0863074145715852	0.335335205636166	6.92742351617636e-06	2.01033374535517e-05	0.196486670523993	0.0430087639844625	1.4246885250938e-05	4.30148795960505e-05	0.0955235605444585	0.425993496861528	0.169756564302033	0.35742998798359	0.21752331963997	0.161222839068287	0.296500222684147	0.652976070384184	0.0362714378830741	0.267613976197461
ENSMUSP00000021632	ENSMUSG00000021211	13	0.657783894910668	0.744524628305481	0.0262152498929331	0.0596716117925222	0.853727423813739	0.916107292349733	0.000281125995890252	0.862468229279137	6.40382609415501e-05	0.000163489049981361	0.135954927449034	0.0336580341681651	0.000494614276448974	0.00117058712092924	0.0746631355933944	0.341383443238995	0.00177246909717822	0.0191610021367369	0.258079754824143	0.0788484471715381	0.125408624151091	0.447230238247195	0.0768067185927152	0.680762082200871
ENSMUSP00000021634	ENSMUSG00000021213	13	9.6390616073319e-07	7.01195163860159e-06	0.130817782557184	0.0255563042634253	0.00330109542079871	0.0136252863816573	0.0734032060746592	0.616441325712193	6.48496674985254e-05	0.000165247830478864	0.216954651302377	0.0537527355051077	0.00013253391527262	0.00034501785353679	0.0797422395907196	0.1614052055089	0.00391295076548977	0.0321664140996221	0.28637372339763	0.0959253865349845	0.0383411465761115	0.251567093472548	0.135325294879575	0.381974033511536
ENSMUSP00000021635	ENSMUSG00000021214	13	0.0250462009454326	0.0509381391452685	-0.296018163873111	0.13182478083712	0.466478312988057	0.620935886370239	0.00456666762453395	0.871937652819811	0.215849174349292	0.280520747781498	0.0662718313468722	0.0540056478541608	0.311099085270404	0.387707642210798	0.00492541881858977	0.652595304147254	0.645771293193008	0.784626577719144	-0.0388247544130317	0.0870930752442364	0.847506656642014	0.946480298481166	0.00125311676442552	0.702543698958228
ENSMUSP00000021639	ENSMUSG00000021216	13	0.000337545006735401	0.00121989949802618	0.140868145107324	0.0385483644975075	0.000391520127941995	0.00224983417561258	0.104857825313053	0.0953992155485827	NA	NA	NA	NA	NA	NA	NA	NA	NA	NA	NA	NA	NA	NA	NA	NA
ENSMUSP00000021647	ENSMUSG00000021224	12	0.234872872422205	0.331464767848485	0.0589444638886972	0.050036755491109	0.23630410513079	0.381090445607572	0.0177035199362635	0.102603464458706	NA	NA	NA	NA	NA	NA	NA	NA	NA	NA	NA	NA	NA	NA	NA	NA
ENSMUSP00000021649	ENSMUSG00000021226	12	7.96872711058841e-15	5.52769458140613e-13	-1.02210513590832	0.115887332774838	4.60280849898496e-13	2.54389367285364e-11	0.372382949763273	0.649643963319057	1.10241323768702e-37	6.19648107349912e-36	-1.28305233217578	0.0803258645644174	2.08306422668782e-33	1.10632033141806e-31	0.575754487435186	0.130556363374506	9.36333649300538e-06	0.000717543686580645	-0.8269974754831	0.164042390697393	5.59876450641513e-05	0.00654486081368562	0.43572225090675	0.231670942497134
ENSMUSP00000021652	ENSMUSG00000052392	12	4.85205745451747e-30	2.74869054798415e-27	-1.23557561035883	0.0806644440933626	2.140730115701e-29	1.26983668752345e-26	0.673001115153267	0.442036964766154	4.12807092271189e-49	5.92422093057271e-47	-1.47091077278308	0.0741000617993108	2.52781649133714e-43	2.99124951474895e-41	0.676995730949172	0.0685066568464249	8.61050361595679e-06	0.000667265656620831	-0.89854197326667	0.177266719058366	7.55911602383644e-05	0.00813192734200159	0.444882391046607	0.220776272642214
ENSMUSP00000021653	ENSMUSG00000021228	12	8.77778122499306e-15	5.96713567675028e-13	-2.02472608540482	0.230030907232827	5.35642446118462e-14	3.56989936148363e-12	0.404621229380571	0.380273919285378	1.51485599961724e-48	1.89216735507745e-46	-2.79302271956652	0.142116563558468	4.20212935197363e-47	6.44167329069594e-45	0.67261191795535	0.331948464839923	0.00011902472687529	0.00381820251748315	-1.78296077811089	0.424355754238435	0.00388153511115918	0.0805543385220857	0.246281066028147	0.408672342412886
ENSMUSP00000021661	ENSMUSG00000021235	12	0.0253775188730041	0.051466698478127	-0.0409632693068794	0.0182844092950788	0.158920046563099	0.283107567226401	0.01739835322675	0.54017803548184	NA	NA	NA	NA	NA	NA	NA	NA	NA	NA	NA	NA	NA	NA	NA	NA
ENSMUSP00000021666	ENSMUSG00000021240	12	0.235165834547672	0.331682849231156	-0.0537343085782984	0.0455677708087883	0.430479964432434	0.588813440284042	0.00607629318327385	0.298122126913769	1.30095154275099e-09	5.90903579518884e-09	0.196357877404996	0.0311513499123196	6.52755455708395e-09	3.08537880080808e-08	0.16781607841096	0.393490813799758	0.600895980041333	0.752429116620384	0.0258908998628057	0.0510078830635803	0.762328242681845	0.917491201429138	0.00309640734775374	0.495661156211771
ENSMUSP00000021667	ENSMUSG00000021241	12	0.017740896344952	0.037806461866139	-0.0995492087071257	0.0418411121705693	0.0571322682999493	0.131477711544704	0.0313631888029928	0.281159981693791	3.42175962133604e-08	1.30986201168624e-07	-0.186751913985547	0.0328532761127065	4.24296058666862e-08	1.81821913323252e-07	0.146667299286138	0.182648996975162	0.0639998529314072	0.192501956244185	-0.200149496568416	0.108628005941812	0.132077168283848	0.462179313814082	0.0740216630950442	0.212532388265368
ENSMUSP00000021668	ENSMUSG00000021242	12	1.34653092575567e-07	1.25910828518391e-06	-0.274083652116482	0.0493302935884235	2.56078026530153e-06	3.20003386829409e-05	0.176883905523985	0.355706480825744	1.89134569844026e-06	5.98364293432437e-06	-0.413562433948012	0.0851359122324796	2.27855876619483e-06	7.73082438530388e-06	0.111518545255414	0	0.00338312279523117	0.029573381392534	-0.289604641495708	0.0952955860784485	0.0299332166397273	0.221865411352942	0.14972313264189	0.346903907166301
ENSMUSP00000021670	ENSMUSG00000021244	12	0.00261960368952135	0.00722143790809656	-0.0668780845806408	0.021982788443363	0.008677521577611	0.0298531334436233	0.05889040466363	0.209605241173773	9.15409236760074e-05	0.000228513519687146	-0.098080513368381	0.0248339526271563	0.000180559325674535	0.000458363813200879	0.076612544235094	0.0966324571333489	0.0553061439086472	0.175943945820083	-0.0675774109094048	0.0353781051665807	0.0792686886176778	0.3572624763913	0.0996004667265628	0.0840994918149131
ENSMUSP00000021676	ENSMUSG00000021252	12	0.000161828858826863	0.000633834263541427	-0.322805510239539	0.0836894799244569	0.000581598512465388	0.00314069509200201	0.0989988169520011	0.212794713882428	9.50220535377397e-11	4.81535500459845e-10	-0.395822767600843	0.058441045261752	9.88075324297836e-08	4.03424216851629e-07	0.198723829519079	0.316750844111238	0.186974764553153	0.379618766889342	-0.153198870102708	0.118276594441208	0.226222157726507	0.585334920235213	0.0490109669272125	0.0652468083882974
ENSMUSP00000021684	ENSMUSG00000021259	12	3.38829829044251e-06	2.09778249348162e-05	-0.495942706676352	0.102417679461473	0.0882191913822958	0.183118797867739	0.027144075413069	0.90380931185275	5.58109697416542e-08	2.08556781666182e-07	-0.932093341713823	0.16679979986299	3.13254410493148e-06	1.04083793043167e-05	0.115094000556972	0.810222472508055	0.200860886055831	0.394570644012267	-0.268542357689001	0.214065612215032	0.542962481753404	0.819189225399006	0.0124677662762891	0.640307025233522
ENSMUSP00000021689	ENSMUSG00000021262	12	0.000161666114837154	0.000633798297960192	-0.344152781360085	0.0885167433236303	0.000623536447223102	0.00334290281405572	0.129500111880518	0.38471968711857	3.94015522358898e-09	1.70143066473161e-08	-0.530829852391492	0.0865390377023274	4.16604671215992e-07	1.55851276059449e-06	0.189430864186101	0.171801994779109	0.0498655201280299	0.165037995316193	-0.391540054047345	0.200746600444716	0.0862876635112846	0.373366753228342	0.195597404605869	0.210862687457642
ENSMUSP00000021692	ENSMUSG00000021264	12	1.08864100238617e-07	1.061776403762e-06	-0.122285899041027	0.021828112597607	2.65024540517456e-06	3.2876584424045e-05	0.176613282858083	0.274000576735988	0.637679711984966	0.699479029368294	-0.0175829125980369	0.0377410178695751	0.662985130462041	0.727009381395947	0.000955572984202013	0.297796694713096	0.187081203195442	0.379723089593575	-0.108529139447316	0.0838102894878949	0.254184805579411	0.610688723365008	0.0431294590620662	0.135157336760324
ENSMUSP00000021714	ENSMUSG00000021286	12	0.528607235392832	0.633657553553248	0.0151587772894902	0.0242457939704618	0.697882232865784	0.810144026472268	0.00128016520941665	0.41947432810498	0.00733691290343967	0.0134990391526734	-0.0687057405976486	0.0256546152730799	0.00808151749198638	0.0153289751078313	0.0367482771846733	0.279980274817647	0.349001003063049	0.544706928745384	-0.0954982063981327	0.104593757394078	0.407944724284619	0.741096980684225	0.0230951451642158	0.102318017724745
ENSMUSP00000021719	ENSMUSG00000021290	12	0.996515650656137	0.99768974862451	0.000169692447062203	0.0391972910271683	0.994197668863212	0.997790463680213	2.98632248596498e-07	0.240425389874468	0.676329113910439	0.733061204134005	-0.0109242769280249	0.0264382472533725	0.710295751123899	0.766551174612912	0.000907335708562385	6.40484918563774e-10	0.546454784580388	0.711918898611813	-0.0237515276687499	0.0405597287894651	0.735705486756357	0.91065339952595	0.00385453003360048	0.521115779106428
ENSMUSP00000021726	ENSMUSG00000011148	12	4.18898002010603e-07	3.37801734005704e-06	-0.245387006318299	0.0462441670569096	0.00149408904273294	0.00700470159482656	0.0849748298988066	0.640145840596055	1.08889833084716e-18	1.22206642954478e-17	-0.447997159423248	0.0461923539335538	3.20768186696708e-16	3.37532202694117e-15	0.306510951565783	0.754730900756226	0.105494262406448	0.26582233740944	-0.190420357346352	0.119011191562971	0.305533929500156	0.662489978091645	0.035009117079895	0.441372398169222
ENSMUSP00000021769	ENSMUSG00000021336	13	9.33614932039061e-08	9.21148665892821e-07	-0.433920707060849	0.0748539368125087	3.85845422997303e-06	4.44572404328079e-05	0.251214089572106	0.546331622418199	1.67396441904196e-16	1.54881893092428e-15	-0.585633744249001	0.0643337029239878	3.11651302096536e-13	2.4386172072403e-12	0.351325924551239	0.202438944970327	0.00250795088133588	0.02409099892559	-0.428972007553073	0.136258543667124	0.0112042691593807	0.133245058178561	0.197121619863143	0.226227653915797
ENSMUSP00000021773	ENSMUSG00000021340	13	1.9893106126937e-05	0.000101071252205469	0.148642704975664	0.0337779598676651	0.00882517640715551	0.030269197384381	0.0586077745143608	0.593727109863022	1.70503071103543e-15	1.43396909550299e-14	0.409910815527324	0.047803781666893	2.96671149994049e-12	2.08659740011456e-11	0.264109329935276	0.507637723564405	0.612081096664032	0.761320707608986	0.0727467528062329	0.147862119192349	0.679998310359061	0.886903998968692	0.00577660456950246	0.184875243354411
ENSMUSP00000021785	ENSMUSG00000021357	13	0.101969601631653	0.167194730316444	0.0309500572213966	0.0189806695933903	0.208388072045381	0.346531828220278	0.0138713314835002	0.322086007707534	NA	NA	NA	NA	NA	NA	NA	NA	NA	NA	NA	NA	NA	NA	NA	NA
ENSMUSP00000021790	ENSMUSG00000021361	13	0.144021859952577	0.221557050001724	-0.152058286541826	0.104638889642363	0.234801256735836	0.379500462028106	0.0160242133731093	0.186339974126849	0.455290738026864	0.528105937745691	0.0671374516737403	0.0915010709942224	0.466099298475395	0.546374655581602	0.00510113698607406	0.264516818604704	0.368595048303399	0.562309234273068	-0.103564975578696	0.11821340484916	0.535935343290381	0.81633084423007	0.0129113404787867	0.352587182291498
ENSMUSP00000021793	ENSMUSG00000021364	13	0.000524895884853857	0.00178859259410352	-0.1707062029962	0.0483759526536806	0.0262678372914296	0.0716855712192448	0.0426067136371102	0.530455438794971	8.00216349572456e-10	3.69942376824278e-09	-0.31544830573367	0.049349610976605	1.1822090695217e-05	3.61632660948928e-05	0.163566783784786	0.392715321447667	0.924915552656306	0.96042495734275	-0.0112505985168488	0.123284197962203	0.933306130197477	0.978418054411309	0.000239298158725365	0.0904599197854695
ENSMUSP00000021800	ENSMUSG00000021371	13	0.000842185697867956	0.00270055583684262	0.0581921996478079	0.0171620177281548	0.0814537113692524	0.171643623647916	0.026199969920997	0.680931615584753	0.0239785290261373	0.0397872517297161	-0.0475698763180733	0.0211540207502847	0.0453510376306901	0.072762309424121	0.0226962136648099	0.22387590212444	0.555465521739244	0.719310120810283	-0.031474073048171	0.0549840413644252	0.738572399735698	0.911258289978016	0.00377231850372928	0.512107869618598
ENSMUSP00000021803	ENSMUSG00000021374	13	0.472349818919873	0.580237453743638	-0.0168985605268612	0.0236929214975971	0.491967081389105	0.642411106277974	0.0041561288587707	0.0870379267207037	0.540365928668337	0.609187395765992	0.0122432429531458	0.0201985618055869	0.565087308323441	0.638979697341427	0.00195410880240776	0.103228841264761	0.0451976930731292	0.154951987525124	-0.0753035854634446	0.0376216869427981	0.0849468686178405	0.371590357889831	0.095729617706006	0.157745188429024
ENSMUSP00000021806	ENSMUSG00000021376	13	8.04463043709238e-13	3.59785511258908e-11	0.489689156550586	0.0615186381173696	0.000574679879816342	0.00311112061399844	0.0971662155384901	0.881143147167944	4.16190154249452e-22	6.30832042789337e-21	0.617828440129171	0.0569062983089308	3.0649818417739e-16	3.23020351918202e-15	0.298095823445593	1	2.28614968362267e-05	0.00125139479110679	0.540203807676106	0.113773003678765	0.0565097929992192	0.306859510525135	0.116016567050511	0.784844781290529
ENSMUSP00000021807	ENSMUSG00000021377	13	7.88783556516861e-08	7.95571308190151e-07	-0.138942603819049	0.0244972726475744	3.37933084308428e-07	5.2932467906191e-06	0.205560151918731	0.248449368461673	6.87767820153747e-13	4.51264002620333e-12	-0.141975572155683	0.0186521751430066	1.63188573207555e-12	1.18355583471501e-11	0.235581683511007	0.0808592996813019	0.000617220798137397	0.0106959091576724	-0.161248684231551	0.0442584405194629	0.00135203779016799	0.04806703422056	0.294386463408441	0.127046528315961
ENSMUSP00000021822	ENSMUSG00000021390	13	0.00798558355623754	0.0190276891045576	-0.246327134750627	0.0922538848510318	0.0228769378686144	0.0645032864499546	0.0445988257959781	0.226276270126358	0.000316340182251558	0.000730473991539458	-0.318235315630981	0.0877921706040809	0.000345752644843126	0.000842522250529944	0.0653261994654255	0	0.263465261830541	0.464736550088298	-0.23603977047006	0.215878150391752	0.312186409736554	0.668057607183684	0.0340319252876023	0.084287959813591
[truncated: 8,353 more rows]
