# Supplementary material for: Regulation of protein abundance in genetically diverse mouse populations
Source: Cell Genom. 2021 Aug 31;1(1):100003. doi: 10.1016/j.xgen.2021.100003 (PMC9536773; doi:10.1016/j.xgen.2021.100003)
Supplement: Table S4. pQTL summaries for the CC and DO strains, related to Figure 2 [file mmc5.xlsx]

## Sheet: All pqtl across CC & DO
protein.id	chr	pos	lod	gene.id	symbol	gene.chr	gene.start	gene.end	gene.middle	cis	marker.id	A	B	C	D	E	F	G	H	fdr10_pass	fdr50_pass	population	measured_in
ENSMUSP00000000049	11	105.86	9.58592	ENSMUSG00000000049	Apoh	11	108.343	108.414	108.379	TRUE	UNC20310415	-0.518018	-0.784579	-0.304634	-0.291638	-0.254813	0.284618	0.553102	1.31596	TRUE	TRUE	CC	Both
ENSMUSP00000000049	15	80.8777	6.25503	ENSMUSG00000000049	Apoh	11	108.343	108.414	108.379	FALSE	gUNC25967395	-0.102925	0.461175	0.911774	0.296527	-0.246074	-0.942142	-0.454025	0.0756905	FALSE	FALSE	CC	Both
ENSMUSP00000000090	8	124.175	6.19591	ENSMUSG00000000088	Cox5a	9	57.5213	57.5324	57.5269	FALSE	SX1084966996	-0.622406	0.0817814	-0.50145	0.0466422	0.409562	1.05508	-0.265992	-0.203214	FALSE	FALSE	CC	Both
ENSMUSP00000000137	15	83.0511	6.03865	ENSMUSG00000020152	Actr2	11	20.0623	20.1129	20.0876	FALSE	mbackupUNC150396514	0.218723	0.767141	-0.410486	-0.0971597	-0.759522	0.685836	-0.454994	0.0504604	FALSE	FALSE	CC	Both
ENSMUSP00000001242	6	54.0573	6.47575	ENSMUSG00000053329	D10Jhu81e	10	78.1621	78.1698	78.1659	FALSE	backupUNC060481335	-0.156387	-0.524532	0.225576	0.649386	-0.440802	-0.937503	0.642812	0.54145	FALSE	TRUE	CC	Both
ENSMUSP00000001242	10	68.0308	7.51835	ENSMUSG00000053329	D10Jhu81e	10	78.1621	78.1698	78.1659	FALSE	gUNC18152407	0.284405	0.2381	-0.0667983	0.326166	-0.0370538	0.900976	-0.460175	-1.18562	FALSE	TRUE	CC	Both
ENSMUSP00000001304	12	112.093	11.9278	ENSMUSG00000001270	Ckb	12	111.669	111.672	111.671	TRUE	gUNC21903150	-0.726104	0.854641	0.941886	-0.768015	-0.378359	-0.220173	0.846632	-0.550508	TRUE	TRUE	CC	Both
ENSMUSP00000001384	1	126.341	6.95807	ENSMUSG00000001349	Cnn1	9	22.0992	22.1096	22.1044	FALSE	B10010126340	0.280688	-0.831931	-0.516992	0.994637	-0.548306	0.148534	0.394917	0.0784551	FALSE	TRUE	CC	Both
ENSMUSP00000001416	18	29.4325	6.27676	ENSMUSG00000001380	Hars	18	36.7665	36.7832	36.7749	TRUE	S2C181177298	-0.319961	0.941646	0.0469063	-0.724171	-0.40918	0.176779	0.614841	-0.326859	FALSE	FALSE	CC	Both
ENSMUSP00000020298	1	164.444	6.03117	ENSMUSG00000020098	Pcbd1	10	61.0893	61.0943	61.0918	FALSE	ST2016577749	0.241631	-0.208898	0.107601	0.398269	0.717648	-0.677877	-0.793426	0.215052	FALSE	FALSE	CC	Both
ENSMUSP00000020298	10	67.4648	7.85017	ENSMUSG00000020098	Pcbd1	10	61.0893	61.0943	61.0918	TRUE	UNC18143031	0.294874	0.450443	-0.625029	-0.244117	-0.326463	1.25073	-0.415804	-0.384634	FALSE	TRUE	CC	Both
ENSMUSP00000020315	1	164.295	6.69892	ENSMUSG00000020114	Cand1	10	119.199	119.24	119.22	FALSE	gUNC2097425	0.352372	0.43242	-0.0916687	-0.592672	-1.04566	0.198886	0.371645	0.374679	FALSE	TRUE	CC	Both
ENSMUSP00000020316	2	114.33	6.16623	ENSMUSG00000020115	Tbk1	10	121.546	121.587	121.567	FALSE	S2H024573205	0.321307	-0.0407718	-0.68584	0.152138	0.365312	-0.699167	1.00038	-0.413364	FALSE	FALSE	CC	Both
ENSMUSP00000153558	14	7.7053	6.72945	ENSMUSG00000021809	Nudt13	14	20.2947	20.3176	20.3061	FALSE	mJAX00049793	-0.504907	0.0903455	-0.0626132	-0.00766837	-0.346837	1.22921	-0.30697	-0.0905611	FALSE	TRUE	CC	CC
ENSMUSP00000153607	13	53.814	9.04394	ENSMUSG00000021559	Dapk1	13	60.6019	60.7632	60.6826	TRUE	gUNCHS035987	-0.112105	0.620409	-0.807929	-0.156764	1.0186	-0.118517	-0.399438	-0.0442511	TRUE	TRUE	CC	CC
ENSMUSP00000153629	19	55.3919	9.48953	ENSMUSG00000024983	Vti1a	19	55.3163	55.6273	55.4718	TRUE	gUNC30534660	-0.541782	0.189542	0.511361	0.531395	-0.567522	1.19171	-1.45614	0.141431	TRUE	TRUE	CC	CC
ENSMUSP00000153658	1	189.255	6.05285	ENSMUSG00000021420	Fars2	13	36.1174	36.7263	36.4218	FALSE	gUNC2409375	0.0369222	0.23079	0.588101	-0.00496232	-0.532841	-0.694443	0.816307	-0.439875	FALSE	FALSE	CC	CC
ENSMUSP00000153658	14	51.2346	6.25834	ENSMUSG00000021420	Fars2	13	36.1174	36.7263	36.4218	FALSE	S2T142049383	0.822478	-0.680375	-0.153893	0.304914	-0.127836	0.629116	-0.369424	-0.424978	FALSE	FALSE	CC	CC
ENSMUSP00000020339	16	9.37725	6.05112	ENSMUSG00000020130	Tbc1d15	10	115.198	115.251	115.225	FALSE	gUNCHS041654	0.268797	-0.519647	-0.43767	0.606269	0.345769	-0.589825	-0.276689	0.602997	FALSE	FALSE	CC	Both
ENSMUSP00000020343	11	81.2509	6.04213	ENSMUSG00000020132	Rab21	10	115.287	115.316	115.301	FALSE	gUNC19992265	-0.63773	0.838684	0.35515	0.317331	0.0607604	0.259139	-0.40308	-0.790254	FALSE	FALSE	CC	Both
ENSMUSP00000020359	11	25.6612	6.02712	ENSMUSG00000020150	Gamt	10	80.2582	80.261	80.2596	FALSE	gJAX00306303	-0.839835	0.0545656	-0.0830682	0.0134401	0.312408	-0.403953	0.965542	-0.0191006	FALSE	FALSE	CC	CC
ENSMUSP00000020372	2	135.088	6.63254	ENSMUSG00000020163	Uqcr11	10	80.403	80.4068	80.4049	FALSE	SBH025403504	0.317372	-0.343982	0.264494	-0.0558123	-1.09063	0.428887	0.724034	-0.244363	FALSE	TRUE	CC	CC
ENSMUSP00000020372	7	13.0998	6.29494	ENSMUSG00000020163	Uqcr11	10	80.403	80.4068	80.4049	FALSE	SBJ070523993	0.229335	0.793309	-0.288979	-0.496406	-0.344893	-0.591733	0.81783	-0.118463	FALSE	FALSE	CC	CC
ENSMUSP00000020382	10	122.346	6.26722	ENSMUSG00000020171	Yeats4	10	117.215	117.225	117.22	TRUE	gUNC18880003	-0.485647	-0.754708	0.542499	-0.132504	0.305996	-0.323176	0.987874	-0.140335	FALSE	FALSE	CC	Both
ENSMUSP00000020420	1	164.444	6.01005	ENSMUSG00000020198	Ap3d1	10	80.707	80.7423	80.7246	FALSE	ST2016577749	0.0800939	0.658735	-0.0423142	-0.365337	-0.831554	0.206632	0.552226	-0.258481	FALSE	FALSE	CC	Both
ENSMUSP00000020449	18	69.4102	8.02745	ENSMUSG00000020228	Helb	10	120.084	120.113	120.098	FALSE	gUNC29523761	0.243523	-0.190835	0.2945	-0.211731	1.18476	-0.0687853	-0.407639	-0.843789	TRUE	TRUE	CC	Both
ENSMUSP00000020490	3	65.7376	6.09432	ENSMUSG00000020257	Wdr82	9	106.171	106.191	106.181	FALSE	gUNC5417881	0.377417	-0.622681	0.418585	0.163746	0.270642	-0.478912	-0.566204	0.437409	FALSE	FALSE	CC	Both
ENSMUSP00000020490	15	102.935	7.38691	ENSMUSG00000020257	Wdr82	9	106.171	106.191	106.181	FALSE	S1L154117416	-0.162625	-0.781452	0.677146	-0.577017	0.0452995	0.979511	0.26292	-0.443782	FALSE	TRUE	CC	Both
ENSMUSP00000020493	11	101.058	6.37762	ENSMUSG00000020260	Pofut2	10	77.2592	77.2696	77.2644	FALSE	S2C114042308	-0.250009	-0.45353	0.236923	0.0420168	0.0742931	-0.680634	0.0626765	0.968264	FALSE	TRUE	CC	Both
ENSMUSP00000020496	6	16.3907	6.19628	ENSMUSG00000020262	Adarb1	10	77.2907	77.4183	77.3545	FALSE	gUNC10624737	0.480392	0.292826	-0.267761	-0.181532	-0.327193	-0.876012	0.641167	0.238113	FALSE	FALSE	CC	Both
ENSMUSP00000020497	9	108.171	6.21834	ENSMUSG00000020256	Aldh1l2	10	83.4874	83.5341	83.5108	FALSE	gUNCHS027093	-0.151088	0.238561	0.881995	-0.339798	-0.413999	-0.793251	0.588195	-0.0106162	FALSE	FALSE	CC	Both
ENSMUSP00000020497	12	80.9266	6.40385	ENSMUSG00000020256	Aldh1l2	10	83.4874	83.5341	83.5108	FALSE	gUNC21483137	-0.362623	0.0639694	1.03058	-0.0333645	0.290659	-0.203383	-0.606373	-0.179461	FALSE	TRUE	CC	Both
ENSMUSP00000020522	10	77.0599	7.91042	ENSMUSG00000020277	Pfkl	10	77.9869	78.0101	77.9985	TRUE	S6J103082397	-0.0100245	-0.20233	-0.51607	-0.36575	-1.00807	0.270893	1.43821	0.393143	FALSE	TRUE	CC	Both
ENSMUSP00000020523	15	38.3615	6.17217	ENSMUSG00000020283	Pex13	11	23.6465	23.666	23.6562	FALSE	mUNC25399622	-0.74907	-0.046082	0.484304	0.428892	-0.630582	0.499435	-0.367532	0.380635	FALSE	FALSE	CC	Both
ENSMUSP00000020538	1	164.111	6.58255	ENSMUSG00000020290	Xpo1	11	23.256	23.2982	23.2771	FALSE	SFT016564456	-0.0139474	0.644018	-0.0486001	-0.454372	-0.981759	0.32313	0.478005	0.0535252	FALSE	TRUE	CC	CC
ENSMUSP00000020578	14	96.5583	7.32085	ENSMUSG00000020328	Nudcd2	11	40.7337	40.74	40.7369	FALSE	mUNC24553596	0.805067	-0.80543	-0.115026	-0.800511	0.0965129	-0.00192685	0.588257	0.233058	FALSE	TRUE	CC	Both
ENSMUSP00000020580	X	100.698	6.38523	ENSMUSG00000020329	Polrmt	10	79.7361	79.7466	79.7414	FALSE	SBJ204027928	-0.500756	-0.68673	-0.295671	0.0889141	0.834349	-0.238053	0.346599	0.451348	FALSE	TRUE	CC	Both
ENSMUSP00000020586	5	147.34	6.56547	ENSMUSG00000020334	Slc22a4	11	53.9831	54.0281	54.0056	FALSE	S6N055893592	-0.814863	-0.658673	-0.033335	0.0877249	0.469738	1.07499	0.3579	-0.48348	FALSE	TRUE	CC	CC
ENSMUSP00000020586	11	60.5429	6.93383	ENSMUSG00000020334	Slc22a4	11	53.9831	54.0281	54.0056	TRUE	gUNC19742275	0.240631	-0.573797	-0.317948	0.154514	0.770594	0.0649792	-0.862	0.523027	FALSE	TRUE	CC	CC
ENSMUSP00000020586	15	45.3499	6.41027	ENSMUSG00000020334	Slc22a4	11	53.9831	54.0281	54.0056	FALSE	mUNC25490884	0.262015	0.0999208	0.00514412	-0.293158	-0.0114494	-0.973401	0.117146	0.793782	FALSE	TRUE	CC	CC
ENSMUSP00000020608	4	133.317	8.92724	ENSMUSG00000020349	Ppp2ca	11	52.0987	52.1278	52.1132	FALSE	SFR045332663	0.323881	0.319943	-0.817977	-0.382156	-0.713792	1.3728	0.336901	-0.439599	TRUE	TRUE	CC	Both
ENSMUSP00000020617	8	68.3435	6.57682	ENSMUSG00000020357	Flt4	11	49.6093	49.6527	49.631	FALSE	mJAX00671437	0.49444	0.0591028	-0.51826	0.268746	0.223433	0.698828	-0.401635	-0.824655	FALSE	TRUE	CC	Both
ENSMUSP00000020625	11	51.6271	10.5052	ENSMUSG00000020359	Phykpl	11	51.5848	51.6045	51.5946	TRUE	gUNC19618247	0.0604	0.656475	0.715478	0.299383	-1.01961	-0.86707	-0.0203797	0.175321	TRUE	TRUE	CC	CC
ENSMUSP00000020630	11	54.9056	6.24477	ENSMUSG00000020361	Hspa4	11	53.2598	53.3005	53.2801	TRUE	gUNC19658019	0.288935	0.335358	-0.0416595	-0.0389507	0.664256	-0.641784	-0.998344	0.432189	FALSE	FALSE	CC	Both
ENSMUSP00000020634	11	49.6254	7.77409	ENSMUSG00000020366	Mapk9	11	49.8468	49.8864	49.8666	TRUE	gUNC19589852	-0.154967	0.708265	0.560411	0.561248	-0.0497016	-1.04923	-0.451094	-0.12493	FALSE	TRUE	CC	Both
ENSMUSP00000020640	1	36.4106	6.71644	ENSMUSG00000020372	Rack1	11	48.8003	48.8064	48.8034	FALSE	SFT011456424	0.929851	-0.71452	0.441371	-0.0167815	-0.0767182	0.34454	-1.07928	0.171538	FALSE	TRUE	CC	Both
ENSMUSP00000020640	10	73.2798	6.04476	ENSMUSG00000020372	Rack1	11	48.8003	48.8064	48.8034	FALSE	gUNC18223060	-0.320611	-0.857162	0.206533	-0.290168	0.193324	0.156296	0.703082	0.208706	FALSE	FALSE	CC	Both
ENSMUSP00000020643	11	46.7579	9.96278	ENSMUSG00000020375	Rufy1	11	50.3893	50.4311	50.4102	TRUE	mUNC19556773	0.046949	-0.149221	0.398878	-0.0365727	-0.531058	0.40274	1.41018	-1.5419	TRUE	TRUE	CC	Both
ENSMUSP00000020649	1	193.563	8.03525	ENSMUSG00000020380	Rad50	11	53.6495	53.7073	53.6784	FALSE	gUNC2456475	0.362896	0.285269	-0.357493	0.499395	0.517022	-0.332017	-0.0250524	-0.95002	TRUE	TRUE	CC	Both
ENSMUSP00000020649	9	15.3093	12.8023	ENSMUSG00000020380	Rad50	11	53.6495	53.7073	53.6784	FALSE	gJAX00686257	-0.131783	0.422446	0.0188983	0.120581	0.577998	-0.697362	0.970369	-1.28115	TRUE	TRUE	CC	Both
ENSMUSP00000020653	16	16.2247	7.04724	ENSMUSG00000020386	Sar1b	11	51.7637	51.7919	51.7778	FALSE	SS1160648987	-0.444682	1.02179	-0.475966	0.0575022	0.115393	0.0236154	-0.0924409	-0.205211	FALSE	TRUE	CC	Both
ENSMUSP00000020653	17	48.5651	7.18979	ENSMUSG00000020386	Sar1b	11	51.7637	51.7919	51.7778	FALSE	S6T171942605	0.12634	0.859485	-0.494063	0.0068593	-0.243417	-1.31179	0.758661	0.297923	FALSE	TRUE	CC	Both
ENSMUSP00000020657	11	63.4793	6.54524	ENSMUSG00000020390	Ube2b	11	51.9855	52.0008	51.9931	FALSE	gUNCHS031065	0.225068	0.2598	-0.23746	-0.768872	-0.225829	-0.367701	0.992507	0.122486	FALSE	TRUE	CC	Both
ENSMUSP00000020657	12	119.642	7.14775	ENSMUSG00000020390	Ube2b	11	51.9855	52.0008	51.9931	FALSE	SFR124785692	-0.674341	0.37082	-0.172518	0.109935	1.14186	0.349206	-0.309962	-0.814998	FALSE	TRUE	CC	Both
ENSMUSP00000020695	4	33.9775	6.49596	ENSMUSG00000020422	Tns3	11	8.43165	8.66454	8.54809	FALSE	gUNC7035643	0.383836	-0.0393304	-0.218484	-0.631519	0.780877	-0.022774	0.122604	-0.37521	FALSE	TRUE	CC	Both
ENSMUSP00000020695	11	8.54491	8.1396	ENSMUSG00000020422	Tns3	11	8.43165	8.66454	8.54809	TRUE	gUNCHS029767	0.596976	0.135241	-0.302447	0.586504	-0.363776	-0.239247	-1.1344	0.721154	TRUE	TRUE	CC	Both
ENSMUSP00000020710	9	59.6905	6.52231	ENSMUSG00000020432	Tcn2	11	3.91719	3.93216	3.92468	FALSE	gUNC16450609	-0.226409	0.361243	-0.178814	0.207055	0.69149	-0.00474199	0.156027	-1.00585	FALSE	TRUE	CC	CC
ENSMUSP00000020749	11	29.2541	6.76031	ENSMUSG00000020459	Mtif2	11	29.5264	29.5453	29.5358	TRUE	SAC111170163	-0.268476	0.382214	0.287717	0.145982	-0.0682285	0.193424	0.504748	-1.17738	FALSE	TRUE	CC	Both
ENSMUSP00000020754	11	20.7705	7.7557	ENSMUSG00000020462	Cfap36	11	29.2215	29.2474	29.2345	TRUE	mJAX00305554	-0.797957	-0.510446	-0.578794	0.627846	0.297954	0.312191	0.0467995	0.602408	FALSE	TRUE	CC	CC
ENSMUSP00000020754	15	19.4124	7.14512	ENSMUSG00000020462	Cfap36	11	29.2215	29.2474	29.2345	FALSE	gUNC25149175	-0.0457554	-0.578858	0.959567	0.0560848	-0.00727686	-0.42018	-0.514654	0.551072	FALSE	TRUE	CC	CC
ENSMUSP00000020776	X	136.048	6.61478	ENSMUSG00000020482	Ccdc117	11	5.52889	5.54219	5.53554	FALSE	backupJAX00184922	1.1527	0.114784	-0.0769348	0.28889	-0.576022	-0.355999	0.0746891	-0.622111	FALSE	TRUE	CC	CC
ENSMUSP00000020801	8	113.981	7.31378	ENSMUSG00000020495	Smg8	11	87.0777	87.0868	87.0823	FALSE	UNC15532587	0.191799	-0.335335	-0.667955	0.826252	0.238855	0.236048	1.42575e-05	-0.489678	FALSE	TRUE	CC	Both
ENSMUSP00000020822	3	128.154	6.76052	ENSMUSG00000020515	Cnot8	11	58.1042	58.1186	58.1114	FALSE	UNC6208306	0.714458	-0.735233	0.226157	-0.497671	0.0206477	-0.372127	0.0760342	0.567734	FALSE	TRUE	CC	Both
ENSMUSP00000020822	11	65.5019	7.07697	ENSMUSG00000020515	Cnot8	11	58.1042	58.1186	58.1114	TRUE	S3J112620077	-0.61621	-0.787448	-0.0389105	0.339964	0.182485	0.0962832	1.13607	-0.312232	FALSE	TRUE	CC	Both
ENSMUSP00000020822	X	168.749	6.0251	ENSMUSG00000020515	Cnot8	11	58.1042	58.1186	58.1114	FALSE	SXX206749946	0.506393	-0.956265	-0.407388	0.576737	-0.0252205	-0.317381	0.685313	-0.0621886	FALSE	FALSE	CC	Both
ENSMUSP00000020846	1	128.628	6.90737	ENSMUSG00000020538	Srebf1	11	60.1991	60.2226	60.2108	FALSE	gUNC1648713	0.298195	-0.725994	0.383685	-0.421224	-0.00180812	0.136392	1.11983	-0.789071	FALSE	TRUE	CC	CC
ENSMUSP00000020846	11	81.2509	6.47255	ENSMUSG00000020538	Srebf1	11	60.1991	60.2226	60.2108	FALSE	gUNC19992265	-0.542974	0.218082	-0.61609	0.902762	-0.260112	0.497216	-0.307098	0.108213	FALSE	TRUE	CC	CC
ENSMUSP00000020849	11	90.5727	11.2631	ENSMUSG00000020541	Tom1l1	11	90.6435	90.6884	90.6659	TRUE	gJAX00317950	-0.930757	0.188763	-0.787789	-0.89015	0.380522	0.8548	0.476647	0.707963	TRUE	TRUE	CC	Both
ENSMUSP00000020856	1	113.219	6.01244	ENSMUSG00000020547	Bzw2	12	36.0918	36.1581	36.125	FALSE	gUNC1438333	-0.762025	0.415213	-0.362529	0.401737	-0.00905843	0.398756	-0.103518	0.0214237	FALSE	FALSE	CC	Both
ENSMUSP00000020856	12	36.4349	11.454	ENSMUSG00000020547	Bzw2	12	36.0918	36.1581	36.125	TRUE	S3N121457397	-1.10126	-0.082536	-0.424406	-0.206046	-0.411971	0.982413	1.06142	0.182389	TRUE	TRUE	CC	Both
ENSMUSP00000020864	11	90.5727	15.9832	ENSMUSG00000020553	Pctp	11	89.9827	90.0029	89.9928	TRUE	gJAX00317950	0.114354	0.862586	-0.0774357	-1.53262	-0.753575	0.742892	0.905085	-0.261287	TRUE	TRUE	CC	Both
ENSMUSP00000020911	5	137.113	7.0389	ENSMUSG00000020592	Sdc1	12	8.77132	8.79372	8.78252	FALSE	S6Y055484508	-0.0516011	-0.229717	-0.00276971	-0.933559	0.985432	-0.438388	0.205622	0.464979	FALSE	TRUE	CC	Both
ENSMUSP00000020927	4	29.2741	6.04446	ENSMUSG00000020605	Hs1bp3	12	8.31343	8.34382	8.32863	FALSE	gUNC6974225	-0.606749	-0.223418	0.117837	-0.102205	0.742145	0.345596	0.411712	-0.68492	FALSE	FALSE	CC	Both
ENSMUSP00000020930	6	4.0275	6.00376	ENSMUSG00000020611	Gna13	11	109.363	109.401	109.382	FALSE	gUNC10471744	0.465776	0.556162	0.510193	-0.675065	-0.527994	-0.224066	-0.249378	0.144372	FALSE	FALSE	CC	Both
ENSMUSP00000020947	12	15.5727	8.75847	ENSMUSG00000020621	Rdh14	12	10.3908	10.3956	10.3932	TRUE	gJAX00326602	-0.0433596	-0.759439	0.748135	-0.0993003	0.560159	-0.262929	-0.807809	0.664544	TRUE	TRUE	CC	Both
ENSMUSP00000001419	13	112.92	6.49125	ENSMUSG00000001383	Zmat2	18	36.7939	36.7997	36.7968	FALSE	gUNCHS037198	-0.106978	-0.131495	0.686717	0.315907	-0.888638	0.158518	-0.376784	0.342752	FALSE	TRUE	CC	Both
ENSMUSP00000001451	6	12.507	6.044	ENSMUSG00000001415	Smg5	3	88.3363	88.3623	88.3493	FALSE	gJAX00138005	0.769504	0.253503	-0.484975	0.268927	-0.695297	0.361643	-0.33962	-0.133684	FALSE	FALSE	CC	Both
ENSMUSP00000001451	13	42.45	6.43218	ENSMUSG00000001415	Smg5	3	88.3363	88.3623	88.3493	FALSE	gUNC22498496	0.470993	0.187315	0.194088	-0.566265	-0.581951	1.06457	-0.59186	-0.176894	FALSE	TRUE	CC	Both
ENSMUSP00000001479	11	98.0792	6.025	ENSMUSG00000001440	Kpnb1	11	97.1597	97.1879	97.1738	TRUE	B10110098079	-0.245432	-0.217976	0.146758	0.0380651	-0.189518	1.05459	-0.809732	0.223245	FALSE	FALSE	CC	Both
ENSMUSP00000001480	11	101.058	7.14086	ENSMUSG00000001441	Npepps	11	97.2058	97.2806	97.2432	TRUE	S2C114042308	0.0483565	-0.212892	-0.0869471	-1.11271	0.0803991	0.320808	0.79946	0.163525	FALSE	TRUE	CC	Both
ENSMUSP00000020949	7	89.8761	6.46827	ENSMUSG00000020623	Map2k6	11	110.399	110.526	110.462	FALSE	ST2073595044	-0.438261	0.295548	-0.387433	-0.736252	0.529791	0.0896484	0.775697	-0.128738	FALSE	TRUE	CC	Both
ENSMUSP00000020957	12	33.368	11.5819	ENSMUSG00000020629	Adi1	12	28.6752	28.6822	28.6787	TRUE	gUNC20861929	-0.60897	0.0492364	0.810473	0.39632	0.739048	-0.251704	0.217886	-1.35229	TRUE	TRUE	CC	Both
ENSMUSP00000020957	13	49.016	6.06909	ENSMUSG00000020629	Adi1	12	28.6752	28.6822	28.6787	FALSE	gUNC22570020	0.367976	0.267473	0.399448	0.652258	-0.452693	-0.105478	-0.582184	-0.546801	FALSE	FALSE	CC	Both
ENSMUSP00000020979	11	97.1654	7.63952	ENSMUSG00000020650	Bcap29	12	31.591	31.6347	31.6128	FALSE	gUNC20202374	1.19597	-0.0566293	0.60818	-0.072092	0.128286	-0.602764	-1.0717	-0.129251	FALSE	TRUE	CC	CC
ENSMUSP00000020979	14	8.12634	6.41941	ENSMUSG00000020650	Bcap29	12	31.591	31.6347	31.6128	FALSE	S2H140325053	0.544579	-0.907303	-0.159327	-0.171197	-0.0901136	-0.332062	0.861051	0.254373	FALSE	FALSE	CC	CC
ENSMUSP00000021018	3	66.2085	6.04604	ENSMUSG00000020680	Taf15	11	83.4731	83.5067	83.4899	FALSE	mJAX00525416	0.186993	-0.3954	0.411008	0.259468	0.308703	-0.665001	-0.683829	0.578057	FALSE	FALSE	CC	Both
ENSMUSP00000021030	11	104.029	9.29344	ENSMUSG00000020691	Mettl2	11	105.126	105.14	105.133	TRUE	UNC20288255	-0.966626	-0.0779304	-0.192341	-0.245309	-0.574944	0.984971	1.08016	-0.00797567	TRUE	TRUE	CC	Both
ENSMUSP00000021030	12	25.1947	6.41043	ENSMUSG00000020691	Mettl2	11	105.126	105.14	105.133	FALSE	mJAX00034092	-0.273433	-0.831261	0.40222	-0.564367	0.0721047	0.998447	0.0787084	0.117581	FALSE	TRUE	CC	Both
ENSMUSP00000021039	7	19.4718	9.62384	ENSMUSG00000020697	Lig3	11	82.7811	82.8043	82.7927	FALSE	S3C070778871	-0.39002	-1.01829	-0.285805	0.226146	-0.75009	1.28587	0.817369	0.114823	TRUE	TRUE	CC	CC
ENSMUSP00000021039	11	82.192	6.82013	ENSMUSG00000020697	Lig3	11	82.7811	82.8043	82.7927	TRUE	mUNC20006267	0.786691	-0.295554	-0.0477196	-0.450306	0.0405829	-0.929732	0.756713	0.139325	FALSE	TRUE	CC	CC
ENSMUSP00000021049	1	167.677	6.20113	ENSMUSG00000020708	Psmc5	11	106.256	106.263	106.26	FALSE	S6J016707095	0.15698	-0.421168	0.417717	0.601229	0.515644	-0.808324	-0.543919	0.0818418	FALSE	FALSE	CC	Both
ENSMUSP00000021050	1	51.5304	8.45689	ENSMUSG00000020709	Adap2	11	80.1541	80.179	80.1665	FALSE	gUNC656936	-0.0192645	-0.411391	-0.146117	0.144583	-0.888389	0.880351	-0.0465697	0.486796	TRUE	TRUE	CC	Both
ENSMUSP00000021050	11	80.7628	10.8041	ENSMUSG00000020709	Adap2	11	80.1541	80.179	80.1665	TRUE	gUNC19985240	0.326754	0.336081	0.268222	0.14452	0.16532	-1.28633	-0.933639	0.979075	TRUE	TRUE	CC	Both
ENSMUSP00000021063	5	86.6694	7.40668	ENSMUSG00000020720	Psmd12	11	107.479	107.504	107.492	FALSE	gICR1649	-0.0370517	-0.590532	0.425801	-0.687048	0.230596	0.509259	-0.696179	0.845154	FALSE	TRUE	CC	Both
ENSMUSP00000021077	3	26.9401	6.54155	ENSMUSG00000020733	Slc9a3r1	11	115.163	115.181	115.172	FALSE	gUNC4911150	-0.278352	-0.440859	-0.148432	0.342136	-0.917715	0.27476	0.938058	0.230403	FALSE	TRUE	CC	Both
ENSMUSP00000021082	11	112.987	9.43696	ENSMUSG00000020736	Nt5c	11	115.49	115.492	115.491	TRUE	SFR114519476	-0.767635	-0.72868	0.557795	0.432408	0.895968	-0.430489	0.395117	-0.354485	TRUE	TRUE	CC	Both
ENSMUSP00000021091	4	97.0014	6.38044	ENSMUSG00000020745	Pafah1b1	11	74.6739	74.7247	74.6993	FALSE	gUNC7793379	0.0110464	0.175819	0.224578	0.0123889	-0.860266	-0.704861	0.848445	0.292851	FALSE	TRUE	CC	Both
ENSMUSP00000021114	11	118.522	9.92785	ENSMUSG00000020766	Galk1	11	116.008	116.013	116.011	TRUE	mUNC20502282	-0.256035	-0.678177	-0.410263	-0.7055	-0.417827	1.05803	0.833668	0.576101	TRUE	TRUE	CC	Both
ENSMUSP00000021114	14	57.3889	6.21239	ENSMUSG00000020766	Galk1	11	116.008	116.013	116.011	FALSE	gUNC24055638	0.256494	-0.718346	-0.343597	-0.348437	0.177988	1.2658	-0.151543	-0.138354	FALSE	FALSE	CC	Both
ENSMUSP00000021119	1	74.0667	6.12007	ENSMUSG00000020774	Aspa	11	73.305	73.3296	73.3173	FALSE	mUNC010142203	-0.691029	0.21494	0.324586	-0.077201	0.697296	-0.361709	0.149587	-0.25647	FALSE	FALSE	CC	Both
ENSMUSP00000021119	11	71.8703	19.8521	ENSMUSG00000020774	Aspa	11	73.305	73.3296	73.3173	TRUE	gUNC110108213	-0.118663	-1.44474	0.121608	-0.366969	-0.0698302	1.25116	0.815892	-0.188457	TRUE	TRUE	CC	Both
ENSMUSP00000021133	9	69.2229	6.31309	ENSMUSG00000020780	Srp68	11	116.245	116.274	116.26	FALSE	mUNC16570891	0.852241	0.555942	-0.2458	-0.126471	-0.0680929	-0.234023	-0.249689	-0.484107	FALSE	FALSE	CC	Both
ENSMUSP00000021133	12	79.9628	6.46834	ENSMUSG00000020780	Srp68	11	116.245	116.274	116.26	FALSE	SFJ123198512	0.114028	-0.182944	-0.965211	0.0385199	0.0891059	0.191075	0.801458	-0.086033	FALSE	TRUE	CC	Both
ENSMUSP00000021158	11	76.1698	6.11458	ENSMUSG00000020803	Txndc17	11	72.2075	72.21	72.2088	TRUE	gJAX00029179	0.0195312	-0.396825	-0.47502	-0.465742	-0.208581	-0.120118	1.21818	0.428576	FALSE	FALSE	CC	Both
ENSMUSP00000021166	11	114.788	8.22016	ENSMUSG00000020810	Cygb	11	116.646	116.654	116.65	TRUE	gUNC20451607	-0.431808	-0.681679	0.697152	0.32855	0.609066	0.54991	-0.0273994	-1.04379	TRUE	TRUE	CC	Both
ENSMUSP00000021170	11	116.668	6.05708	ENSMUSG00000020814	Mxra7	11	116.803	116.828	116.816	TRUE	S6T114666720	-0.141506	0.986826	-0.666082	-0.452161	-0.0994653	0.193617	0.307437	-0.128665	FALSE	FALSE	CC	CC
ENSMUSP00000021197	18	78.2937	6.09468	ENSMUSG00000020840	Blmh	11	76.9248	76.9874	76.9561	FALSE	gUNC29660326	-0.00227577	0.854676	0.492353	-0.423995	-0.387701	0.215618	-0.233288	-0.515387	FALSE	FALSE	CC	Both
ENSMUSP00000021239	10	88.2332	7.51506	ENSMUSG00000020869	Lrrc59	11	94.6298	94.6452	94.6375	FALSE	SFH103529327	-0.982128	-0.532682	0.199928	0.488182	0.449814	-0.276357	0.894605	-0.24136	FALSE	TRUE	CC	Both
ENSMUSP00000021249	11	96.6458	6.18216	ENSMUSG00000020877	Scrn2	11	97.0299	97.034	97.0319	TRUE	UNC20195694	-0.182625	-0.0722488	0.0173457	-0.869644	0.440414	0.0672155	-0.144551	0.744095	FALSE	FALSE	CC	Both
ENSMUSP00000021282	10	90.2795	6.72508	ENSMUSG00000020899	Pfas	11	68.9857	69.0085	68.9971	FALSE	UNC18411040	0.252527	-0.171997	0.0636365	-0.991043	-0.502525	0.787601	0.699175	-0.137375	FALSE	TRUE	CC	Both
ENSMUSP00000021282	11	68.2585	12.4524	ENSMUSG00000020899	Pfas	11	68.9857	69.0085	68.9971	TRUE	S3N112730338	-0.233606	0.0637633	0.131655	-0.0785505	-1.22966	1.16476	0.185196	-0.00355831	TRUE	TRUE	CC	Both
ENSMUSP00000021285	10	21.3256	7.84249	ENSMUSG00000020903	Stx8	11	67.9662	68.2071	68.0867	FALSE	gUNCHS027654	0.207901	-1.00453	-0.224634	0.268725	0.654213	0.10538	-0.44965	0.44259	FALSE	TRUE	CC	Both
ENSMUSP00000021285	17	35.8607	7.08529	ENSMUSG00000020903	Stx8	11	67.9662	68.2071	68.0867	FALSE	SBB171434426	0.44894	0.332071	-0.399082	0.388243	-0.421736	0.30877	0.374211	-1.03142	FALSE	TRUE	CC	Both
ENSMUSP00000021297	14	58.6053	6.48446	ENSMUSG00000020922	Lsm12	11	102.162	102.185	102.174	FALSE	mUNC24065365	-0.749526	0.565298	0.220088	0.809214	-0.248395	-0.544906	0.188149	-0.239922	FALSE	TRUE	CC	Both
ENSMUSP00000021313	11	101.856	8.47186	ENSMUSG00000020935	Dcakd	11	102.994	103.028	103.011	TRUE	mJAX00031104	1.24964	-0.082912	0.170899	-0.354909	0.0250593	-0.863129	-0.533969	0.389326	TRUE	TRUE	CC	Both
ENSMUSP00000021329	11	103.425	10.5028	ENSMUSG00000020946	Gosr2	11	103.677	103.698	103.687	TRUE	UNC20280192	-0.490312	-0.528953	1.105	-0.0835218	-0.317793	1.11923	-0.627089	-0.17656	TRUE	TRUE	CC	Both
ENSMUSP00000021332	12	65.6753	7.25444	ENSMUSG00000020949	Fkbp3	12	65.0624	65.074	65.0682	TRUE	mUNC120417048	0.508253	0.730061	0.491442	-0.612863	-0.616674	-0.413562	-0.263225	0.176568	FALSE	TRUE	CC	Both
ENSMUSP00000021339	12	50.3846	12.1608	ENSMUSG00000020956	Dtd2	12	51.9883	52.0065	51.9974	TRUE	gUNC21086396	0.940184	-0.11027	-0.775722	0.910196	-0.0629026	-1.10217	-0.283861	0.484546	TRUE	TRUE	CC	CC
ENSMUSP00000021370	1	12.9948	6.18569	ENSMUSG00000020988	L2hgdh	12	69.6904	69.7249	69.7077	FALSE	mJAX00242215	-0.24024	0.0321416	-0.245872	-0.487346	-0.0197512	-0.585179	0.59641	0.949837	FALSE	FALSE	CC	Both
ENSMUSP00000021375	7	93.6065	6.7365	ENSMUSG00000020986	Sec23a	12	58.9584	59.012	58.9852	FALSE	gUNC13387872	-0.0193949	0.582862	-0.374723	0.007294	-1.05035	-0.0214118	0.0594168	0.816311	FALSE	TRUE	CC	Both
ENSMUSP00000021379	10	96.8731	6.76933	ENSMUSG00000060121	Gemin2	12	59.0134	59.0285	59.0209	FALSE	mJAX00187391	-0.608094	0.400383	0.200716	-0.520062	-0.220983	0.942871	0.42014	-0.614971	FALSE	TRUE	CC	CC
ENSMUSP00000021381	5	148.576	6.453	ENSMUSG00000020994	Pnn	12	59.0669	59.074	59.0704	FALSE	gUNC10417974	-0.467733	0.774823	-0.701597	0.430395	0.232618	-0.0471327	-0.272235	0.0508607	FALSE	TRUE	CC	Both
ENSMUSP00000021390	12	97.6985	6.98382	ENSMUSG00000021003	Galc	12	98.2023	98.2595	98.2309	TRUE	gUNC21707320	-0.616444	-0.32502	0.293843	-0.58567	0.462918	-0.408671	0.706353	0.472693	FALSE	TRUE	CC	Both
ENSMUSP00000021405	1	91.6236	6.72548	ENSMUSG00000021018	Polr2h	16	20.7177	20.7223	20.72	FALSE	gUNC1144752	-0.257593	0.308942	0.231831	-0.229938	0.100628	-0.207595	-1.03363	1.08736	FALSE	TRUE	CC	Both
ENSMUSP00000021405	8	45.9077	8.15674	ENSMUSG00000021018	Polr2h	16	20.7177	20.7223	20.72	FALSE	gUNC14651086	-0.590355	0.164829	0.26118	0.371805	-0.312751	0.801816	0.489789	-1.18631	TRUE	TRUE	CC	Both
ENSMUSP00000021406	7	129.802	6.69653	ENSMUSG00000062198	2700097O09Rik	12	55.0457	55.0801	55.0629	FALSE	UNC13844829	0.650762	0.221831	-0.488474	-0.608606	-0.126415	0.187939	-0.407978	0.570941	FALSE	TRUE	CC	Both
ENSMUSP00000021406	12	58.2286	6.66787	ENSMUSG00000062198	2700097O09Rik	12	55.0457	55.0801	55.0629	TRUE	SAJ122329144	-0.395608	0.163493	0.0868117	-0.52363	-0.21854	-0.204067	1.19132	-0.0997836	FALSE	TRUE	CC	Both
ENSMUSP00000021412	1	167.677	7.09035	ENSMUSG00000021024	Psma6	12	55.3842	55.4185	55.4013	FALSE	S6J016707095	0.340764	-0.671834	0.257011	0.476284	0.562149	-0.827718	-0.258822	0.122167	FALSE	TRUE	CC	Both
ENSMUSP00000021424	12	89.2403	16.2496	ENSMUSG00000021036	Sptlc2	12	87.3051	87.3884	87.3467	TRUE	UNC21578204	0.573429	-0.0486872	0.261313	-1.19951	-0.46616	0.0154246	1.35745	-0.493263	TRUE	TRUE	CC	Both
ENSMUSP00000021425	1	120.404	8.00783	ENSMUSG00000021037	Ahsa1	12	87.2665	87.274	87.2702	FALSE	gUNC1535912	-0.400291	0.920111	-0.171156	-0.581203	0.404986	-0.138337	-0.793215	0.759105	TRUE	TRUE	CC	Both
ENSMUSP00000021428	5	66.7728	6.28	ENSMUSG00000021039	Snw1	12	87.4491	87.4723	87.4607	FALSE	gUNCHS014588	0.710363	-0.435895	-0.86359	0.130148	0.513592	-0.181078	-0.069684	0.196145	FALSE	FALSE	CC	Both
ENSMUSP00000001513	10	75.6558	6.37316	ENSMUSG00000001473	Tubb6	18	67.3907	67.4027	67.3967	FALSE	UNCHS028724	-0.648976	-0.0323706	-0.0848457	0.0495144	-0.599199	0.876894	0.63803	-0.199047	FALSE	TRUE	CC	Both
ENSMUSP00000001520	3	30.7199	6.98317	ENSMUSG00000031967	Afg3l1	8	123.478	123.504	123.491	FALSE	UNCHS008313	-0.287561	0.156226	-0.011924	-0.0455095	0.0996243	0.553853	-1.26516	0.800455	FALSE	TRUE	CC	Both
ENSMUSP00000001520	8	123.463	9.85067	ENSMUSG00000031967	Afg3l1	8	123.478	123.504	123.491	TRUE	UNC15675864	0.602948	0.583118	-0.298531	0.530095	0.861923	-1.23039	-0.902185	-0.14698	TRUE	TRUE	CC	Both
ENSMUSP00000001520	9	46.6919	6.69366	ENSMUSG00000031967	Afg3l1	8	123.478	123.504	123.491	FALSE	SSH091867676	-0.606724	-0.228997	-0.839752	0.18807	-0.304307	0.918877	0.375222	0.497611	FALSE	TRUE	CC	Both
ENSMUSP00000021486	11	106.656	6.8717	ENSMUSG00000021079	Timm9	12	71.1232	71.1367	71.1299	FALSE	gUNC20319200	-0.371218	0.749606	-0.34928	0.124179	-0.171019	0.928917	-0.718256	-0.192929	FALSE	TRUE	CC	Both
ENSMUSP00000021506	12	104.868	8.37023	ENSMUSG00000021091	Serpina3n	12	104.407	104.414	104.411	TRUE	mUNC120225703	-0.34061	-0.173816	-0.908731	0.840126	-0.281683	0.32282	0.146337	0.395557	TRUE	TRUE	CC	Both
ENSMUSP00000021514	10	67.2482	6.0844	ENSMUSG00000021096	Ppm1a	12	72.7575	72.7998	72.7786	FALSE	UNC18140644	0.349835	0.692253	-0.351236	0.0678368	-0.586459	0.23586	-0.195356	-0.212733	FALSE	FALSE	CC	Both
ENSMUSP00000021522	9	99.8911	7.01906	ENSMUSG00000021102	Glrx5	12	105.033	105.043	105.038	FALSE	UNC16977752	-0.73513	-0.283509	-0.459296	-0.274282	0.403555	0.847805	0.448112	0.0527441	FALSE	TRUE	CC	Both
ENSMUSP00000021523	7	4.78296	6.45516	ENSMUSG00000021103	Mnat1	12	73.1237	73.274	73.1989	FALSE	SBJ070191318	-0.0175819	-0.635153	0.398218	-0.223026	-0.637781	0.116095	0.384589	0.61464	FALSE	TRUE	CC	Both
ENSMUSP00000021572	14	66.8472	6.99242	ENSMUSG00000021147	Wdr37	13	8.80297	8.87191	8.83744	FALSE	gUNC24155283	0.288994	0.902307	-0.0853889	-1.03004	-0.0302983	0.200417	0.352563	-0.598554	FALSE	TRUE	CC	Both
ENSMUSP00000021605	1	56.0428	7.8656	ENSMUSG00000021188	Trip11	12	101.834	101.913	101.874	FALSE	gUNC715622	0.716029	0.166276	0.62913	-0.672135	-0.752059	0.459741	-0.157034	-0.389947	FALSE	TRUE	CC	Both
ENSMUSP00000021606	4	109.369	6.71826	ENSMUSG00000021189	Atxn3	12	101.919	101.958	101.939	FALSE	S6Y044374759	0.226413	0.00137123	-0.757913	-0.0420554	0.518183	0.80439	-0.199559	-0.55083	FALSE	TRUE	CC	Both
ENSMUSP00000021632	13	10.5943	13.1592	ENSMUSG00000021211	Akr1c12	13	4.26818	4.27943	4.2738	TRUE	gUNC22113668	0.387341	0.490996	0.204583	0.627833	-1.172	-0.904126	-0.62732	0.992698	TRUE	TRUE	CC	Both
ENSMUSP00000021634	13	3.56154	12.6211	ENSMUSG00000021213	Akr1c13	13	4.19115	4.2056	4.19837	TRUE	gUNCHS034900	-0.671041	0.227102	-0.629543	0.682896	0.468129	-1.27408	0.561955	0.634585	TRUE	TRUE	CC	Both
ENSMUSP00000021634	17	58.8983	7.6406	ENSMUSG00000021213	Akr1c13	13	4.19115	4.2056	4.19837	FALSE	gJAX00442831	0.592657	0.0113406	-0.764049	0.64842	0.425444	-0.0362833	-0.431016	-0.446514	FALSE	TRUE	CC	Both
ENSMUSP00000021635	13	3.56154	13.8582	ENSMUSG00000021214	Akr1c18	13	4.13262	4.15065	4.14163	TRUE	gUNCHS034900	-0.779076	-0.365826	-0.954424	-0.207368	0.731453	1.11009	1.05102	-0.585864	TRUE	TRUE	CC	Both
ENSMUSP00000021639	X	134.414	6.14437	ENSMUSG00000021216	Tubal3	13	3.91827	3.93528	3.92678	FALSE	SXX205376545	0.957253	0.100398	0.169604	0.444724	-0.127322	-0.732773	-0.138067	-0.673817	FALSE	FALSE	CC	CC
ENSMUSP00000021649	10	69.7775	6.59449	ENSMUSG00000021226	Acot2	12	83.9879	83.9939	83.9909	FALSE	gUNC18177510	0.386581	0.81317	-0.437552	0.342756	-0.375464	-0.0158272	-0.508524	-0.205139	FALSE	TRUE	CC	Both
ENSMUSP00000021649	12	85.169	9.19903	ENSMUSG00000021226	Acot2	12	83.9879	83.9939	83.9909	TRUE	gJAX00038569	-0.114066	-0.0923391	0.970787	-0.0067498	0.350043	-0.550263	-1.12001	0.562601	TRUE	TRUE	CC	Both
ENSMUSP00000021652	16	8.22524	6.11257	ENSMUSG00000052392	Acot4	12	84.0384	84.0486	84.0435	FALSE	gUNC26300410	-0.460078	0.784734	0.34218	0.0593771	-0.472581	-0.362598	-0.0438488	0.152813	FALSE	FALSE	CC	Both
ENSMUSP00000021653	12	85.169	9.45524	ENSMUSG00000021228	Acot3	12	84.0521	84.0604	84.0563	TRUE	gJAX00038569	0.23172	0.11937	0.60707	0.0230452	0.348269	-1.0512	-1.08503	0.806763	TRUE	TRUE	CC	Both
ENSMUSP00000021676	X	58.6061	6.02854	ENSMUSG00000021252	Erg28	12	85.8154	85.8246	85.82	FALSE	gUNC30859684	0.614513	-0.651237	-0.0625174	-0.000417905	-0.206886	-0.581947	-0.354017	1.24251	FALSE	FALSE	CC	Both
ENSMUSP00000021684	12	107.923	16.5178	ENSMUSG00000021259	Cyp46a1	12	108.334	108.362	108.348	TRUE	gUNC21848807	-0.632845	-0.258425	-0.750005	1.31058	-0.551634	0.345381	0.723321	-0.186379	TRUE	TRUE	CC	Both
ENSMUSP00000021689	3	76.3156	6.77729	ENSMUSG00000021262	Evl	12	108.555	108.689	108.622	FALSE	S1H033052622	1.09577	-0.0167221	0.503232	-0.0204412	-0.34709	-0.586255	-0.727686	0.0991884	FALSE	TRUE	CC	Both
ENSMUSP00000021689	12	9.2996	7.11818	ENSMUSG00000021262	Evl	12	108.555	108.689	108.622	FALSE	gUNC20602818	-0.420813	-0.0975539	0.698361	0.167793	0.463752	0.111076	0.197451	-1.12007	FALSE	TRUE	CC	Both
ENSMUSP00000021692	1	12.9948	6.17996	ENSMUSG00000021264	Yy1	12	108.793	108.82	108.807	FALSE	mJAX00242215	0.25818	-0.155362	-0.359255	0.274565	0.568402	0.511452	-0.731852	-0.366131	FALSE	FALSE	CC	Both
ENSMUSP00000021692	3	62.7101	6.40257	ENSMUSG00000021264	Yy1	12	108.793	108.82	108.807	FALSE	gUNCHS008861	-0.0987227	-0.616792	-0.0333702	0.386645	0.314648	-0.253531	-0.38772	0.688844	FALSE	TRUE	CC	Both
ENSMUSP00000021692	15	61.1654	6.49147	ENSMUSG00000021264	Yy1	12	108.793	108.82	108.807	FALSE	gUNCHS040445	-0.408518	0.665879	0.450156	-0.10865	-0.637779	0.0994314	0.322436	-0.382955	FALSE	TRUE	CC	Both
ENSMUSP00000021714	4	49.8001	6.05795	ENSMUSG00000021286	Zfyve21	12	111.814	111.832	111.823	FALSE	SBH041992002	-0.282759	-0.484845	0.0329202	-1.0811	0.26813	0.548066	0.584614	0.414972	FALSE	FALSE	CC	Both
ENSMUSP00000021714	12	111.116	9.1226	ENSMUSG00000021286	Zfyve21	12	111.814	111.832	111.823	TRUE	B10120111115	-0.292912	0.68675	0.537146	0.342461	-1.156	0.667652	-0.330374	-0.454728	TRUE	TRUE	CC	Both
ENSMUSP00000021719	13	116.147	6.57367	ENSMUSG00000021290	2010107E04Rik	12	111.961	111.967	111.964	FALSE	UNC23451745	-0.607635	-0.294396	0.63222	0.417777	-0.35508	0.622649	-0.649467	0.233931	FALSE	TRUE	CC	Both
ENSMUSP00000021719	X	73.5011	6.14537	ENSMUSG00000021290	2010107E04Rik	12	111.961	111.967	111.964	FALSE	gUNC30962304	-0.232726	-0.83823	-0.321918	0.397657	-0.0188107	-0.106	0.433212	0.686816	FALSE	FALSE	CC	Both
ENSMUSP00000021726	12	113.267	8.59955	ENSMUSG00000011148	Adssl1	12	112.62	112.641	112.631	TRUE	mUNC21921030	0.925923	-1.08252	-0.496176	-0.491503	0.00335746	0.254182	0.415915	0.470825	TRUE	TRUE	CC	Both
ENSMUSP00000021769	1	23.113	6.07089	ENSMUSG00000021336	Slc17a4	13	23.8959	23.915	23.9054	FALSE	gUNCHS000248	-0.0150607	-0.145904	-0.87709	0.0172121	0.644827	0.68257	0.0259859	-0.332541	FALSE	FALSE	CC	Both
ENSMUSP00000021773	13	25.8351	7.33641	ENSMUSG00000021340	Gpld1	13	24.9432	24.9925	24.9678	TRUE	gUNC22295480	0.437457	0.531592	0.67523	-0.224799	0.404567	-1.21024	-0.499165	-0.114645	FALSE	TRUE	CC	Both
ENSMUSP00000021793	13	40.9234	6.6492	ENSMUSG00000021364	Elovl2	13	41.1824	41.2204	41.2014	TRUE	gUNCHS035673	0.572581	-0.252407	0.277047	0.0894201	0.285272	0.0328026	0.190242	-1.19496	FALSE	TRUE	CC	Both
ENSMUSP00000021800	7	88.9442	6.81586	ENSMUSG00000021371	Mcur1	13	43.5384	43.5602	43.5493	FALSE	S1L073557768	0.811557	-0.536176	-0.286075	0.355663	0.439856	0.0507248	-0.808338	-0.0272117	FALSE	TRUE	CC	Both
ENSMUSP00000021806	13	47.0705	13.6114	ENSMUSG00000021376	Tpmt	13	47.0225	47.0447	47.0336	TRUE	gUNC22551540	0.621297	-0.923476	0.747901	0.803556	0.63127	-0.358823	-0.890039	-0.631687	TRUE	TRUE	CC	Both
ENSMUSP00000021824	2	59.7822	6.80287	ENSMUSG00000021392	Nol8	13	49.6531	49.679	49.666	FALSE	gUNC3152204	-0.176662	0.823576	-0.172494	0.265845	-0.531191	0.674064	-0.381483	-0.501655	FALSE	TRUE	CC	Both
ENSMUSP00000021824	5	15.8793	6.03089	ENSMUSG00000021392	Nol8	13	49.6531	49.679	49.666	FALSE	gUNC8686439	-0.155137	-0.225522	-0.622637	0.153733	-0.24514	0.836953	0.60555	-0.3478	FALSE	FALSE	CC	Both
ENSMUSP00000021853	5	94.3266	7.48974	ENSMUSG00000021416	Eci3	13	34.9466	34.9638	34.9552	FALSE	DIV050094326	1.05356	-0.0176951	-0.401469	-0.940878	0.0984578	0.375567	0.52458	-0.692126	FALSE	TRUE	CC	Both
ENSMUSP00000021864	2	26.5909	6.38852	ENSMUSG00000021427	Ssr1	13	37.9666	37.9942	37.9804	FALSE	gUNC2770303	-0.489401	-0.0676507	-0.12873	0.864552	-0.17307	0.799411	-0.78441	-0.0207002	FALSE	TRUE	CC	Both
ENSMUSP00000021866	X	133.278	7.50684	ENSMUSG00000021428	Riok1	13	38.037	38.0614	38.0492	FALSE	mUNC31333901	0.0247174	-0.3064	0.533645	-0.74398	-0.0524037	0.00180785	0.000433236	0.542181	FALSE	TRUE	CC	Both
ENSMUSP00000021907	13	64.6694	7.64609	ENSMUSG00000021456	Fbp2	13	62.8369	62.8584	62.8476	TRUE	S2H132586777	-0.692506	0.111488	0.844625	-0.6985	0.373664	-0.092608	-0.0297527	0.18359	FALSE	TRUE	CC	CC
ENSMUSP00000021913	13	40.6049	6.10865	ENSMUSG00000021460	Auh	13	52.8351	52.9297	52.8824	FALSE	gUNC22479213	-0.0940703	0.481455	-0.527247	-0.81256	0.139292	0.0760182	0.127076	0.610036	FALSE	FALSE	CC	Both
ENSMUSP00000021920	12	88.8993	11.2914	ENSMUSG00000021468	Sptlc1	13	53.3327	53.3774	53.3551	FALSE	mUNC120199959	0.561025	-0.111154	0.161496	-1.15336	-0.0506427	-0.440839	1.14301	-0.109536	TRUE	TRUE	CC	Both
ENSMUSP00000021929	9	51.5806	7.0295	ENSMUSG00000021476	Habp4	13	64.1618	64.1865	64.1742	FALSE	gUNC16358637	0.296743	0.659256	0.130915	-0.507972	0.853349	-0.633829	-0.74449	-0.0539719	FALSE	TRUE	CC	Both
ENSMUSP00000021929	13	65.0463	13.061	ENSMUSG00000021476	Habp4	13	64.1618	64.1865	64.1742	TRUE	backupUNC130091299	-0.947739	1.08204	-0.715989	-0.38831	-0.509094	0.988517	0.405294	0.0852843	TRUE	TRUE	CC	Both
ENSMUSP00000021933	13	63.7648	6.32713	ENSMUSG00000021477	Ctsl	13	64.3593	64.3709	64.3651	TRUE	S6H132550593	-0.0796739	-0.729846	-0.0170955	-0.317981	-0.191737	0.890435	0.963656	-0.517756	FALSE	FALSE	CC	Both
ENSMUSP00000021948	5	50.8824	6.00866	ENSMUSG00000021492	F12	13	55.418	55.4268	55.4224	FALSE	mbackupUNC050100821	0.76707	0.294833	-0.367147	-0.575439	-0.525037	0.148427	0.0317418	0.225551	FALSE	FALSE	CC	Both
ENSMUSP00000021948	13	55.2244	11.8683	ENSMUSG00000021492	F12	13	55.418	55.4268	55.4224	TRUE	UNC22641669	-1.47951	0.665596	-0.418762	0.626404	-0.390462	1.23282	-0.178044	-0.0580416	TRUE	TRUE	CC	Both
ENSMUSP00000021958	13	55.2244	11.9166	ENSMUSG00000021496	Pcbd2	13	55.7274	55.7768	55.7521	TRUE	UNC22641669	-1.3371	0.652076	0.0361562	0.351699	-0.327847	1.43358	-1.23898	0.430416	TRUE	TRUE	CC	CC
ENSMUSP00000021993	13	52.286	6.41842	ENSMUSG00000021520	Uqcrb	13	66.9006	66.9054	66.903	FALSE	mUNC22599371	-0.352316	0.0309182	0.0987665	0.690438	-0.313782	1.19944	-1.1884	-0.16506	FALSE	TRUE	CC	Both
ENSMUSP00000022032	6	23.3982	6.37879	ENSMUSG00000021550	2210016F16Rik	13	58.3798	58.3852	58.3825	FALSE	gUNC10725330	-0.946924	-0.370769	-0.460659	0.114563	0.0973188	0.719822	0.646954	0.199695	FALSE	TRUE	CC	Both
ENSMUSP00000022032	13	60.6575	9.06284	ENSMUSG00000021550	2210016F16Rik	13	58.3798	58.3852	58.3825	TRUE	gJAX00360429	-0.0959895	-0.143883	0.216355	-0.184591	0.0367645	-1.48125	0.298124	1.35447	TRUE	TRUE	CC	Both
ENSMUSP00000001592	3	24.8837	6.56233	ENSMUSG00000001552	Jup	11	100.369	100.398	100.383	FALSE	gUNC4889029	-0.48359	-0.303965	-0.367841	-0.350423	0.696106	-0.57196	0.654636	0.727038	FALSE	TRUE	CC	CC
ENSMUSP00000001675	6	149.406	7.33891	ENSMUSG00000001630	Stk38l	6	146.725	146.779	146.752	TRUE	gUNC12365565	-0.377019	0.454596	-0.534592	0.648942	0.332496	-0.909264	-0.199978	0.584819	FALSE	TRUE	CC	Both
ENSMUSP00000001675	13	94.1007	6.41045	ENSMUSG00000001630	Stk38l	6	146.725	146.779	146.752	FALSE	gUNC23117370	-0.682555	0.210972	-0.341419	0.285959	0.420937	0.499722	-0.781065	0.387449	FALSE	TRUE	CC	Both
ENSMUSP00000001713	10	69.7775	14.9642	ENSMUSG00000001663	Gstt1	10	75.7838	75.7986	75.7912	TRUE	gUNC18177510	0.195788	1.15194	0.292864	0.108518	0.205493	-1.32625	0.0869638	-0.715313	TRUE	TRUE	CC	Both
ENSMUSP00000001716	10	70.2306	9.40162	ENSMUSG00000001666	Ddt	10	75.7712	75.7734	75.7723	TRUE	S3C102809222	0.215433	1.01034	0.0830846	0.0870759	0.153185	-1.01674	-0.180586	-0.351789	TRUE	TRUE	CC	Both
ENSMUSP00000022038	11	67.2555	6.80114	ENSMUSG00000021555	Naa35	13	59.5853	59.6359	59.6106	FALSE	gUNC19837012	-0.557948	0.614534	-0.219009	-0.684696	0.0115201	0.323451	-0.198048	0.710197	FALSE	TRUE	CC	Both
ENSMUSP00000022038	14	49.6387	8.93048	ENSMUSG00000021555	Naa35	13	59.5853	59.6359	59.6106	FALSE	mbackupUNC140418896	-0.69088	-0.0033233	-0.877393	0.468359	-0.279304	0.115067	0.353907	0.913566	TRUE	TRUE	CC	Both
ENSMUSP00000022057	13	73.5084	8.7209	ENSMUSG00000021573	Tppp	13	74.0094	74.0358	74.0226	TRUE	B10130073508	-0.357838	0.0745952	-0.504585	0.177467	-0.105398	1.38421	-0.208917	-0.459532	TRUE	TRUE	CC	Both
ENSMUSP00000022060	12	14.8499	6.64678	ENSMUSG00000021576	Pdcd6	13	74.3035	74.3176	74.3105	FALSE	S1H120593997	0.426803	-0.418615	-0.156356	0.987047	-0.0831063	-0.829203	0.284362	-0.210931	FALSE	TRUE	CC	Both
ENSMUSP00000022060	13	114.862	7.46793	ENSMUSG00000021576	Pdcd6	13	74.3035	74.3176	74.3105	FALSE	SFC134594495	0.708456	0.455212	-0.329408	-0.463216	0.710576	0.0887374	-0.623153	-0.547204	FALSE	TRUE	CC	Both
ENSMUSP00000022063	1	45.5988	6.55634	ENSMUSG00000021578	Ccdc127	13	74.3503	74.3658	74.358	FALSE	gJAX00249409	0.300913	1.20431	-0.361132	-0.275299	-0.254612	-0.722826	0.501023	-0.392381	FALSE	FALSE	CC	Both
ENSMUSP00000022063	13	91.7469	8.08119	ENSMUSG00000021578	Ccdc127	13	74.3503	74.3658	74.358	FALSE	gJAX00047614	0.814422	0.0572016	0.637861	0.336185	-0.324296	0.319512	-1.31026	-0.530622	FALSE	TRUE	CC	Both
ENSMUSP00000022082	13	76.9814	12.3303	ENSMUSG00000021591	Glrx	13	75.8399	75.8502	75.845	TRUE	gUNC22897493	0.936384	-1.08174	0.36276	0.404503	0.228304	-0.794636	-0.584996	0.529417	TRUE	TRUE	CC	Both
ENSMUSP00000022082	14	30.657	6.1074	ENSMUSG00000021591	Glrx	13	75.8399	75.8502	75.845	FALSE	S6J141226279	0.719299	0.54037	0.156237	-0.404244	0.147691	-0.944976	-0.51902	0.304643	FALSE	FALSE	CC	Both
ENSMUSP00000022099	19	35.7024	6.14469	ENSMUSG00000021608	Lpcat1	13	73.4672	73.5164	73.4918	FALSE	gUNC30250329	0.247621	-0.309017	0.445487	0.0650934	0.743716	-0.872986	-0.743011	0.423096	FALSE	FALSE	CC	CC
ENSMUSP00000022115	8	10.4995	7.56744	ENSMUSG00000021615	Xrcc4	13	89.774	90.0896	89.9318	FALSE	gJAX00158787	-0.206599	-0.221424	-0.197636	-0.448879	-0.457743	1.27591	0.328399	-0.0720245	FALSE	TRUE	CC	CC
ENSMUSP00000022115	19	59.7567	6.35008	ENSMUSG00000021615	Xrcc4	13	89.774	90.0896	89.9318	FALSE	gUNC30592323	-0.453848	0.494011	0.614585	-0.570018	-0.0976736	-0.731397	0.801107	-0.0567665	FALSE	FALSE	CC	CC
ENSMUSP00000022120	13	99.6418	6.89658	ENSMUSG00000021620	Acot12	13	91.7415	91.7861	91.7638	TRUE	S2J133985672	-0.307526	0.412295	0.0869574	0.0201549	0.67855	-1.14793	0.464839	-0.20734	FALSE	TRUE	CC	Both
ENSMUSP00000022135	2	162.704	6.3312	ENSMUSG00000078941	Ak6	13	100.651	100.666	100.659	FALSE	SBR026508146	-0.419455	-0.670454	0.0714729	-0.472306	0.367215	0.687525	0.588239	-0.152238	FALSE	FALSE	CC	Both
ENSMUSP00000022135	5	82.3621	6.50481	ENSMUSG00000078941	Ak6	13	100.651	100.666	100.659	FALSE	gUNCHS014892	-0.388414	-0.133554	0.134674	-0.0845193	0.675331	0.810101	-0.700547	-0.313071	FALSE	TRUE	CC	Both
ENSMUSP00000022148	3	34.3175	10.2334	ENSMUSG00000021646	Mccc2	13	99.9485	100.016	99.9821	FALSE	gUNC5013118	0.130484	0.728846	-1.07775	0.483812	-0.266131	0.585321	-0.47062	-0.113964	TRUE	TRUE	CC	Both
ENSMUSP00000022153	13	95.1103	7.84513	ENSMUSG00000021650	Ptcd2	13	99.3196	99.3447	99.3322	TRUE	SAJ133804411	0.622263	-0.230394	-0.170873	0.431119	0.0342758	-1.34263	0.586411	0.0698276	FALSE	TRUE	CC	Both
ENSMUSP00000022169	1	43.2529	6.91843	ENSMUSG00000021665	Hexb	13	97.1763	97.1984	97.1873	FALSE	gUNC550476	0.632806	-0.870883	0.38088	0.592211	0.101243	0.330676	-0.681617	-0.485315	FALSE	TRUE	CC	Both
ENSMUSP00000022169	13	53.3631	6.61489	ENSMUSG00000021665	Hexb	13	97.1763	97.1984	97.1873	FALSE	gUNC22617284	-0.719078	0.485157	-0.368088	-0.301724	-0.040541	-0.59494	1.32762	0.211597	FALSE	TRUE	CC	Both
ENSMUSP00000022197	6	41.1792	6.10019	ENSMUSG00000021687	Scamp1	13	94.2013	94.2859	94.2436	FALSE	gUNC10940788	0.768139	-0.482157	-0.120477	0.777011	0.0699662	-0.873254	-0.421079	0.281851	FALSE	FALSE	CC	Both
ENSMUSP00000022203	14	96.5583	8.0366	ENSMUSG00000021692	Dimt1	13	106.947	106.96	106.954	FALSE	mUNC24553596	0.418694	-1.01893	0.0459611	-0.158044	0.462704	-0.172876	-0.429143	0.851635	TRUE	TRUE	CC	Both
ENSMUSP00000022217	1	86.0008	6.52566	ENSMUSG00000021706	Zfyve16	13	92.4871	92.5309	92.509	FALSE	mUNC1079635	0.49919	0.0633755	-0.48515	0.388603	0.470048	-0.821408	0.327853	-0.442511	FALSE	TRUE	CC	Both
ENSMUSP00000022218	6	52.5554	6.19788	ENSMUSG00000021707	Dhfr	13	92.3547	92.3891	92.3719	FALSE	mUNC060377743	0.936185	-0.41639	0.289821	-0.508043	-0.500403	-0.259819	0.524195	-0.0655458	FALSE	FALSE	CC	Both
ENSMUSP00000022218	10	57.7888	6.06662	ENSMUSG00000021707	Dhfr	13	92.3547	92.3891	92.3719	FALSE	S6J102311553	-0.236261	0.413674	0.178598	-0.394399	-0.817421	0.651945	0.341789	-0.137925	FALSE	FALSE	CC	Both
ENSMUSP00000022224	4	121.007	6.56742	ENSMUSG00000021711	Trappc13	13	104.142	104.178	104.16	FALSE	mJAX00564025	-0.0924371	0.83354	-0.856161	0.518524	0.0294087	-0.0267747	-0.44149	0.0353892	FALSE	TRUE	CC	CC
ENSMUSP00000022224	18	14.8729	7.46541	ENSMUSG00000021711	Trappc13	13	104.142	104.178	104.16	FALSE	gUNC28775000	-0.248363	-0.238147	0.334987	0.69659	0.161307	0.847944	-0.82718	-0.727138	FALSE	TRUE	CC	CC
ENSMUSP00000022226	13	103.88	6.64164	ENSMUSG00000021713	Ppwd1	13	104.205	104.229	104.217	TRUE	S1L134155214	-0.459542	-0.610616	0.697338	-0.0122126	-0.0123125	-0.602885	0.542262	0.457968	FALSE	TRUE	CC	Both
ENSMUSP00000022228	2	90.4793	10.2582	ENSMUSG00000021715	Cwc27	13	104.631	104.817	104.724	FALSE	mUNC020442578	0.416893	0.159681	0.107855	-1.26319	-0.331199	0.444007	-0.637679	1.10363	TRUE	TRUE	CC	Both
ENSMUSP00000022245	5	38.7302	6.54661	ENSMUSG00000021731	Mrps30	13	118.378	118.387	118.383	FALSE	gUNC8995726	-0.329273	0.488705	0.0433787	0.146585	0.451329	-0.827222	-0.00330553	0.0298024	FALSE	TRUE	CC	Both
ENSMUSP00000022256	8	113.981	6.14628	ENSMUSG00000021737	Psmd6	14	14.1122	14.121	14.1166	FALSE	UNC15532587	-0.0821087	0.385265	-0.479769	0.265058	0.569343	-0.264363	1.15417e-05	-0.393437	FALSE	FALSE	CC	Both
ENSMUSP00000022264	16	79.401	6.506	ENSMUSG00000021745	Ptprg	14	11.5535	12.242	11.8978	FALSE	mUNC160234233	0.233992	-1.10467	-0.126475	0.402169	0.345333	-0.418905	0.561154	0.107403	FALSE	FALSE	CC	Both
ENSMUSP00000022281	1	193.655	7.44235	ENSMUSG00000016018	Skiv2l2	13	112.867	112.927	112.897	FALSE	UNC2457544	-0.196828	0.0790942	-0.842667	0.498683	0.159372	0.234171	0.883458	-0.815283	FALSE	TRUE	CC	Both
ENSMUSP00000022293	12	16.138	6.06342	ENSMUSG00000021771	Vdac2	14	21.8252	21.8459	21.8356	FALSE	SAH120645520	-0.597796	-0.32655	0.545969	-0.360725	0.165235	0.505283	-0.354494	0.423078	FALSE	FALSE	CC	Both
ENSMUSP00000022293	13	115.63	6.1329	ENSMUSG00000021771	Vdac2	14	21.8252	21.8459	21.8356	FALSE	UNC23444574	-0.145465	-0.332613	0.422943	0.352855	-0.947382	0.298366	0.265884	0.0854113	FALSE	FALSE	CC	Both
ENSMUSP00000022296	9	29.0539	7.39187	ENSMUSG00000021774	Ube2e1	14	18.2827	18.3319	18.3073	FALSE	SFH091162154	0.0238655	0.992346	-0.21491	-0.0559181	0.403586	-0.945565	-0.810964	0.60756	FALSE	TRUE	CC	Both
ENSMUSP00000022310	10	27.9851	7.20769	ENSMUSG00000021785	Ngly1	14	16.2493	16.3119	16.2806	FALSE	SS1101119403	0.0913619	0.159994	0.983166	-0.434672	-0.113302	0.64301	-0.965079	-0.364479	FALSE	TRUE	CC	Both
ENSMUSP00000022310	13	68.0214	6.0166	ENSMUSG00000021785	Ngly1	14	16.2493	16.3119	16.2806	FALSE	S6Y132720855	-0.0512966	0.236273	-0.541028	0.242385	-0.857827	0.403898	0.444776	0.12282	FALSE	FALSE	CC	Both
ENSMUSP00000022310	14	18.6469	16.8813	ENSMUSG00000021785	Ngly1	14	16.2493	16.3119	16.2806	TRUE	SSH140745874	-1.28002	-0.288282	0.888697	-1.09176	-0.43564	0.736485	1.24314	0.227378	TRUE	TRUE	CC	Both
ENSMUSP00000022322	14	36.4794	7.25033	ENSMUSG00000021794	Glud1	14	34.3107	34.3453	34.328	TRUE	S6J141459177	-0.338052	-0.0260441	-0.407996	-0.099495	0.370951	0.62383	-1.00126	0.878069	FALSE	TRUE	CC	Both
ENSMUSP00000022341	13	32.1249	6.13187	ENSMUSG00000021807	Rtraf	14	19.8114	19.8238	19.8176	FALSE	B10130032124	0.546399	0.758658	0.113498	-0.428307	-0.202107	0.269685	-0.67689	-0.380936	FALSE	FALSE	CC	Both
ENSMUSP00000022341	19	35.7024	6.12469	ENSMUSG00000021807	Rtraf	14	19.8114	19.8238	19.8176	FALSE	gUNC30250329	-0.247144	0.556673	0.000834025	0.608677	-0.163098	0.0944123	-0.110874	-0.739481	FALSE	FALSE	CC	Both
ENSMUSP00000022344	1	3.66863	6.21513	ENSMUSG00000021810	Ecd	14	20.3199	20.3481	20.334	FALSE	mUNC010515443	0.557132	0.386607	-0.376017	-0.0710034	-0.219547	-0.144505	0.68628	-0.818946	FALSE	FALSE	CC	Both
ENSMUSP00000022344	14	20.9663	6.58045	ENSMUSG00000021810	Ecd	14	20.3199	20.3481	20.334	TRUE	UNC23669266	0.857436	-0.270187	-0.177121	-0.0928434	0.374159	0.145074	-1.12459	0.288073	FALSE	TRUE	CC	Both
ENSMUSP00000022358	1	166.799	6.1325	ENSMUSG00000021819	Zswim8	14	20.7076	20.7236	20.7156	FALSE	mJAX00012213	-0.0336746	0.379835	0.254211	-0.853751	-0.703467	0.49834	-0.188592	0.647098	FALSE	FALSE	CC	Both
ENSMUSP00000022369	14	21.312	7.62175	ENSMUSG00000021823	Vcl	14	20.9294	21.0337	20.9815	TRUE	SFT140852478	-0.536129	0.3896	1.03669	0.716361	-0.171159	-0.472901	-0.780055	-0.182403	FALSE	TRUE	CC	Both
ENSMUSP00000022378	6	13.1408	6.85418	ENSMUSG00000021831	Ero1l	14	45.2831	45.3188	45.3009	FALSE	SAC060525630	-0.090647	-0.0930236	-0.793534	0.362974	-0.0212585	0.821903	-0.651024	0.464611	FALSE	TRUE	CC	Both
ENSMUSP00000022378	11	76.2836	6.60364	ENSMUSG00000021831	Ero1l	14	45.2831	45.3188	45.3009	FALSE	gUNCHS031405	-0.43136	0.302723	0.755811	0.65092	-0.417962	-0.0213452	-0.558541	-0.280246	FALSE	TRUE	CC	Both
ENSMUSP00000022378	14	103.969	6.73174	ENSMUSG00000021831	Ero1l	14	45.2831	45.3188	45.3009	FALSE	gUNC24653014	-0.924529	0.0303229	0.811463	0.596839	-0.241214	-0.0367003	-0.305317	0.0691347	FALSE	TRUE	CC	Both
ENSMUSP00000022380	1	167.677	7.83402	ENSMUSG00000021832	Psmc6	14	45.3298	45.3497	45.3397	FALSE	S6J016707095	0.0633712	-0.51877	0.169738	0.925241	0.800107	-0.832297	-0.666508	0.0591179	FALSE	TRUE	CC	Both
ENSMUSP00000022391	14	46.6803	6.80893	ENSMUSG00000021843	Ktn1	14	47.6484	47.7399	47.6942	TRUE	gUNC23952820	-0.250064	0.143533	-0.24977	-0.0915607	0.24288	-0.285542	1.15605	-0.665526	FALSE	TRUE	CC	Both
ENSMUSP00000022391	19	37.438	6.09175	ENSMUSG00000021843	Ktn1	14	47.6484	47.7399	47.6942	FALSE	gUNC30274198	0.0719004	0.11727	0.0832912	0.956372	0.0285945	-0.52706	-0.400534	-0.329834	FALSE	FALSE	CC	Both
ENSMUSP00000022419	7	136.714	6.34341	ENSMUSG00000021868	Ppif	14	25.6942	25.7005	25.6973	FALSE	gUNC13942733	-0.104942	-0.787756	0.759818	-0.553429	-0.142983	0.592453	0.445038	-0.2082	FALSE	TRUE	CC	Both
ENSMUSP00000022419	14	25.371	12.4183	ENSMUSG00000021868	Ppif	14	25.6942	25.7005	25.6973	TRUE	SS1141014838	-0.273485	-0.712467	-0.323803	-0.63064	-0.590497	0.710496	0.530363	1.29003	TRUE	TRUE	CC	Both
ENSMUSP00000022419	X	12.543	7.48635	ENSMUSG00000021868	Ppif	14	25.6942	25.7005	25.6973	FALSE	gUNC30659322	-0.0066242	0.503215	-0.832237	0.154901	-0.556274	-0.412905	1.05068	0.0992471	FALSE	TRUE	CC	Both
ENSMUSP00000022428	14	49.6387	8.57729	ENSMUSG00000021876	Rnase4	14	51.0911	51.1062	51.0986	TRUE	mbackupUNC140418896	0.713401	-0.249787	0.725854	-0.279765	0.297253	-1.3523	0.392117	-0.246771	TRUE	TRUE	CC	Both
ENSMUSP00000022429	2	130.233	6.59014	ENSMUSG00000021877	Arf4	14	26.6381	26.6651	26.6516	FALSE	gUNC3964649	0.367182	0.886846	-0.278365	0.123412	-0.272425	-0.376622	-0.507828	0.0577994	FALSE	TRUE	CC	Both
ENSMUSP00000022429	5	98.6069	8.0003	ENSMUSG00000021877	Arf4	14	26.6381	26.6651	26.6516	FALSE	S6T053944275	-0.223003	0.391389	-0.0766957	0.16458	0.386697	-0.439109	-1.32989	1.12603	TRUE	TRUE	CC	Both
ENSMUSP00000022446	8	74.2861	7.54233	ENSMUSG00000021890	Eaf1	14	31.4944	31.5099	31.5021	FALSE	gUNC15004266	-0.753407	-0.594303	0.802991	0.185375	0.607377	0.0452773	0.05408	-0.34739	FALSE	TRUE	CC	Both
ENSMUSP00000022450	1	4.50422	6.00874	ENSMUSG00000040651	Fam208a	14	27.4288	27.4836	27.4562	FALSE	gUNCHS000018	0.27829	-0.0698123	-0.565289	0.201935	0.269507	0.844296	-0.279039	-0.679888	FALSE	FALSE	CC	Both
ENSMUSP00000022450	19	45.3777	6.61425	ENSMUSG00000040651	Fam208a	14	27.4288	27.4836	27.4562	FALSE	S6J191815106	-0.0387659	0.47172	0.927581	0.214176	-0.548728	-0.597647	-0.0361605	-0.392176	FALSE	TRUE	CC	Both
ENSMUSP00000022451	17	31.3756	6.66804	ENSMUSG00000021893	Capn7	14	31.3366	31.372	31.3543	FALSE	gUNC27769441	-1.0034	-0.0250463	-0.268588	0.43721	0.358854	-0.221161	1.12932	-0.407196	FALSE	TRUE	CC	Both
ENSMUSP00000022462	X	16.2327	6.26545	ENSMUSG00000021906	Oxnad1	14	32.0854	32.1032	32.0943	FALSE	mUNC30687700	-0.623647	0.273196	0.193088	0.990559	-0.272065	-0.526842	-0.145601	0.111311	FALSE	FALSE	CC	Both
ENSMUSP00000022469	13	108.494	7.8656	ENSMUSG00000021910	Nisch	14	31.1709	31.2169	31.1939	FALSE	gUNC23327350	-0.707509	0.579597	-0.388095	-0.655196	0.125845	0.714467	0.778426	-0.447535	FALSE	TRUE	CC	Both
ENSMUSP00000022497	14	62.8836	8.10791	ENSMUSG00000021930	Spryd7	14	61.532	61.5569	61.5444	TRUE	gUNCHS038512	0.134671	0.0522845	-1.08762	0.161252	0.113889	0.271056	0.240698	0.113772	TRUE	TRUE	CC	Both
ENSMUSP00000022507	17	56.9617	9.45361	ENSMUSG00000021938	Pspc1	14	56.7207	56.7783	56.7495	FALSE	SFT172278468	-0.307105	-0.760496	0.519729	0.291499	-0.440538	0.757012	0.722384	-0.782486	TRUE	TRUE	CC	Both
ENSMUSP00000022507	19	55.2747	6.20314	ENSMUSG00000021938	Pspc1	14	56.7207	56.7783	56.7495	FALSE	UNC30533121	-0.196254	0.149245	0.715226	-0.296525	-0.308401	0.659143	-0.0483173	-0.674115	FALSE	FALSE	CC	Both
ENSMUSP00000022517	2	158.578	6.05401	ENSMUSG00000021947	Cryl1	14	57.275	57.3985	57.3368	FALSE	mUNC021898190	-0.262428	0.165391	0.253031	-0.817362	0.831953	0.479726	-0.421883	-0.22843	FALSE	FALSE	CC	Both
ENSMUSP00000022518	14	58.0767	6.13857	ENSMUSG00000021951	Eef1akmt1	14	57.5496	57.5716	57.5606	TRUE	gUNC24061336	0.12849	-0.104258	-0.0747156	-0.077333	-0.105779	-0.776566	-0.0865068	1.09667	FALSE	FALSE	CC	CC
ENSMUSP00000022529	14	28.8095	7.7227	ENSMUSG00000021957	Tkt	14	30.5484	30.5747	30.5615	TRUE	S2H141152380	0.604216	-0.424258	-0.30133	-0.0439012	0.231787	1.08592	-1.01502	-0.137424	FALSE	TRUE	CC	Both
ENSMUSP00000022535	13	3.56154	6.32981	ENSMUSG00000021962	Dcp1a	14	30.4795	30.5271	30.5033	FALSE	gUNCHS034900	-0.301602	0.411839	-0.0975134	-0.130916	0.707964	-0.224416	0.611804	-0.977159	FALSE	TRUE	CC	Both
ENSMUSP00000022538	17	15.3583	6.3089	ENSMUSG00000021967	Mrpl57	14	57.8262	57.8293	57.8278	FALSE	gUNC27601987	0.374577	0.570282	-0.40661	0.399421	-0.198568	0.0480847	-0.00810718	-0.779079	FALSE	FALSE	CC	Both
ENSMUSP00000022543	10	90.2267	6.13548	ENSMUSG00000021973	Micu2	14	57.9163	57.9993	57.9578	FALSE	gUNC18410315	0.234684	-0.933496	0.149679	0.380995	-0.5807	0.13866	0.656024	-0.0458468	FALSE	FALSE	CC	Both
ENSMUSP00000022551	14	103.087	6.8644	ENSMUSG00000035469	Rcbtb1	14	59.2012	59.2373	59.2192	FALSE	gUNCHS039200	0.0684266	-0.86905	0.290023	0.221026	0.473959	0.0471634	-0.950614	0.719066	FALSE	TRUE	CC	CC
ENSMUSP00000022553	9	123.124	6.53484	ENSMUSG00000021981	Cab39l	14	59.441	59.5858	59.5134	FALSE	SBJ094924955	-0.0891959	0.662838	-0.939706	-0.346416	0.665807	-0.584692	0.544467	0.0868978	FALSE	TRUE	CC	Both
ENSMUSP00000022553	17	15.9479	6.35032	ENSMUSG00000021981	Cab39l	14	59.441	59.5858	59.5134	FALSE	gUNC27608395	0.714288	-0.254676	-0.205516	0.501904	-0.763216	0.124651	-0.529021	0.411587	FALSE	TRUE	CC	Both
ENSMUSP00000022576	14	77.4638	7.58879	ENSMUSG00000021999	Cpb2	14	75.2423	75.2836	75.2629	TRUE	gUNC24296792	0.401138	0.473681	0.0210455	-0.20166	0.225112	-0.172527	-1.23073	0.48394	FALSE	TRUE	CC	Both
ENSMUSP00000022585	6	76.569	6.07937	ENSMUSG00000022008	Gpalpp1	14	76.0862	76.1108	76.0985	FALSE	UNC11408294	0.0376098	-0.717126	-0.0522697	0.121715	-0.960292	0.736932	0.233542	0.599888	FALSE	FALSE	CC	CC
ENSMUSP00000001720	9	121.849	6.57521	ENSMUSG00000001670	Tat	8	109.99	110	109.995	FALSE	gJAX00176453	-0.211003	0.791163	-1.24894	0.259677	0.234974	-0.0765931	0.129783	0.120942	FALSE	TRUE	CC	Both
ENSMUSP00000001724	1	90.7994	6.54848	ENSMUSG00000001674	Ddx18	1	121.554	121.568	121.561	FALSE	SFC013631975	-0.192889	0.16513	-0.251777	-0.731898	-0.227623	1.03971	0.233606	-0.0342639	FALSE	TRUE	CC	Both
ENSMUSP00000001757	4	136.083	6.01397	ENSMUSG00000001707	Eef1e1	13	38.6442	38.6591	38.6516	FALSE	gUNC8294388	-0.162601	-0.301584	-0.285414	0.406375	-0.580969	0.639519	0.626063	-0.341389	FALSE	FALSE	CC	Both
ENSMUSP00000001780	6	5.70473	6.72801	ENSMUSG00000001729	Akt1	12	112.654	112.675	112.664	FALSE	gUNC10491637	0.713086	0.112354	-0.0940848	-0.619235	-0.583262	-0.452078	0.50592	0.4173	FALSE	TRUE	CC	Both
ENSMUSP00000001780	10	64.3232	6.65638	ENSMUSG00000001729	Akt1	12	112.654	112.675	112.664	FALSE	UNC18103943	-0.532072	-0.812226	0.0212253	0.351683	0.318586	1.03621	-0.317578	-0.0658287	FALSE	TRUE	CC	Both
ENSMUSP00000001792	X	136.048	6.38047	ENSMUSG00000001741	Il16	7	83.6428	83.7457	83.6943	FALSE	backupJAX00184922	-0.858717	-0.585911	0.475429	0.106758	0.00248837	0.0771948	-0.0048258	0.787583	FALSE	TRUE	CC	Both
ENSMUSP00000001802	11	103.354	10.3362	ENSMUSG00000001751	Naglu	11	101.07	101.078	101.074	TRUE	SS6114134154	0.642332	-0.099893	0.27695	0.517041	0.606923	-1.01988	-1.12692	0.203449	TRUE	TRUE	CC	Both
ENSMUSP00000022590	8	113.918	6.30924	ENSMUSG00000022013	Dnajc15	14	77.8207	77.8751	77.8479	FALSE	UNC15531582	-0.306932	-0.671369	-0.595392	0.410876	0.306906	0.734531	1.1029e-07	0.121381	FALSE	FALSE	CC	Both
ENSMUSP00000022597	14	81.4386	9.03078	ENSMUSG00000022020	Naa16	14	79.3253	79.3908	79.358	TRUE	gUNC24338901	-0.15532	0.684155	-0.862879	0.848163	-0.365005	-0.21897	-0.421675	0.49153	TRUE	TRUE	CC	Both
ENSMUSP00000022600	3	64.9617	7.99024	ENSMUSG00000022022	Mtrf1	14	79.3978	79.4236	79.4107	FALSE	S3R032598467	-0.514564	0.556191	-0.130399	0.194352	0.337613	1.01539	-1.4765	0.0179218	TRUE	TRUE	CC	Both
ENSMUSP00000022600	14	77.4638	6.2931	ENSMUSG00000022022	Mtrf1	14	79.3978	79.4236	79.4107	TRUE	gUNC24296792	0.158584	0.154288	-0.0175354	0.354016	-0.404628	-1.24902	0.610025	0.394272	FALSE	FALSE	CC	Both
ENSMUSP00000022601	2	65.8447	8.256	ENSMUSG00000022023	Wbp4	14	79.4599	79.4815	79.4707	FALSE	gUNC3223501	0.385879	0.573385	-0.37124	0.200644	-0.542904	-0.00136137	-0.769366	0.524961	TRUE	TRUE	CC	Both
ENSMUSP00000022609	4	62.609	7.99832	ENSMUSG00000022031	Elp3	14	65.5304	65.5931	65.5618	FALSE	gUNC7358610	-0.694882	0.490911	-0.359743	0.252335	-0.890084	0.447312	0.583679	0.170472	TRUE	TRUE	CC	Both
ENSMUSP00000022614	7	62.3056	7.36437	ENSMUSG00000022035	Ccdc25	14	65.8373	65.8666	65.852	FALSE	SBT072492225	0.792798	-0.633804	0.941647	-0.0637316	-0.584547	-0.161141	-0.146223	-0.144998	FALSE	TRUE	CC	Both
ENSMUSP00000022616	14	64.2095	8.83341	ENSMUSG00000022037	Clu	14	65.9685	65.9815	65.975	TRUE	S1H142568379	0.260568	0.456856	0.418467	0.369082	-0.162375	-1.37383	-0.626066	0.657294	TRUE	TRUE	CC	Both
ENSMUSP00000022629	7	137.907	6.06819	ENSMUSG00000022048	Dpysl2	14	66.8029	66.8687	66.8358	FALSE	gJAX00157670	0.413037	-0.545319	-0.69924	0.273884	-0.218116	-0.112666	0.13181	0.756611	FALSE	FALSE	CC	Both
ENSMUSP00000022629	14	66.3645	7.38419	ENSMUSG00000022048	Dpysl2	14	66.8029	66.8687	66.8358	TRUE	gUNC24147801	0.135566	0.801535	0.277245	0.0528031	0.204244	-0.91224	-0.853212	0.29406	FALSE	TRUE	CC	Both
ENSMUSP00000022682	14	73.4361	8.68834	ENSMUSG00000022091	Sorbs3	14	70.1805	70.212	70.1962	TRUE	S3C142937443	0.393914	0.677047	-0.389549	1.0571	-0.123436	-0.96396	-0.586545	-0.0645698	TRUE	TRUE	CC	Both
ENSMUSP00000022704	17	24.3123	8.31281	ENSMUSG00000022108	Itm2b	14	73.3622	73.3853	73.3738	FALSE	gUNC27686840	-0.69446	-0.289099	0.254287	0.0389051	-0.653119	-0.265794	0.750862	0.858419	TRUE	TRUE	CC	Both
ENSMUSP00000022721	14	102.537	9.35591	ENSMUSG00000022125	Cln5	14	103.07	103.078	103.074	TRUE	gUNC24639335	0.412769	0.427912	0.306088	0.192314	0.796188	-0.245175	-0.540373	-1.34972	TRUE	TRUE	CC	Both
ENSMUSP00000022751	15	3.66942	6.42809	ENSMUSG00000022151	Ttc33	15	5.18553	5.21834	5.20193	TRUE	gJAX00058379	-0.247374	-0.660107	-0.274344	-0.0170678	0.0448779	0.127237	1.14932	-0.122545	FALSE	TRUE	CC	CC
ENSMUSP00000022765	6	28.1607	6.95132	ENSMUSG00000022159	Rab2b	14	52.2618	52.2795	52.2707	FALSE	SBH061126426	-0.530556	-0.197637	-0.758327	0.568617	0.205559	-0.446355	0.828931	0.329769	FALSE	TRUE	CC	CC
ENSMUSP00000022765	12	11.2995	6.11008	ENSMUSG00000022159	Rab2b	14	52.2618	52.2795	52.2707	FALSE	gUNCHS032801	-0.531529	0.298754	0.578424	-0.570564	0.0651629	0.237789	-0.517266	0.43923	FALSE	FALSE	CC	CC
ENSMUSP00000022765	17	85.066	6.37617	ENSMUSG00000022159	Rab2b	14	52.2618	52.2795	52.2707	FALSE	gJAX00448815	-0.241402	-0.597529	-0.163158	-0.0681248	0.377826	1.00825	-0.547725	0.231862	FALSE	TRUE	CC	CC
ENSMUSP00000022781	1	163.083	6.7671	ENSMUSG00000022174	Dad1	14	54.2355	54.2541	54.2448	FALSE	mUNC2081992	0.213392	0.272738	0.15128	-0.5228	-0.847858	0.441577	0.775463	-0.483792	FALSE	TRUE	CC	Both
ENSMUSP00000022791	10	12.0071	6.63745	ENSMUSG00000022184	Fbxo4	15	3.96544	3.97957	3.97251	FALSE	UNC17429381	0.107228	0.176554	-0.636834	-0.505283	0.304007	0.921862	0.252491	-0.620024	FALSE	TRUE	CC	Both
ENSMUSP00000022791	15	7.41599	17.1693	ENSMUSG00000022184	Fbxo4	15	3.96544	3.97957	3.97251	TRUE	gUNC24989547	1.31485	0.770062	-0.174468	-0.345814	-0.597274	0.132003	-1.53073	0.43137	TRUE	TRUE	CC	Both
ENSMUSP00000022803	4	124.273	6.57388	ENSMUSG00000022193	Psmb5	14	54.6141	54.618	54.6161	FALSE	gUNC8134268	-0.397139	0.536534	-0.487494	-0.261409	-0.491123	0.878465	-0.251539	0.473705	FALSE	TRUE	CC	Both
ENSMUSP00000022815	9	49.5352	6.23358	ENSMUSG00000022204	Ngdn	14	55.0155	55.0241	55.0198	FALSE	gUNC16335829	-0.681954	0.462004	-0.357189	-0.807184	0.277428	0.486243	0.53601	0.0846421	FALSE	FALSE	CC	Both
ENSMUSP00000022821	14	49.6387	7.45406	ENSMUSG00000022210	Dhrs4	14	55.4788	55.4903	55.4845	TRUE	mbackupUNC140418896	-0.188581	-0.495344	-0.0346095	0.680496	-0.785936	1.01735	-0.446751	0.25337	FALSE	TRUE	CC	Both
ENSMUSP00000022831	X	134.122	6.39633	ENSMUSG00000047153	Khnyn	14	55.8849	55.8988	55.8919	FALSE	SXX205364891	-0.690885	-0.540542	0.543513	0.474428	-0.178673	-0.188288	-0.210138	0.790584	FALSE	TRUE	CC	Both
ENSMUSP00000022849	4	41.3285	6.37761	ENSMUSG00000022241	Tars	15	11.3823	11.3997	11.391	FALSE	gUNC7120584	-0.596458	-0.8048	-0.336228	0.966956	0.133829	0.0767284	0.524649	0.0353231	FALSE	TRUE	CC	Both
ENSMUSP00000022849	15	11.9933	8.25556	ENSMUSG00000022241	Tars	15	11.3823	11.3997	11.391	TRUE	gUNC25046442	-0.507788	0.615304	0.665341	0.350701	0.353099	-1.20636	-0.724216	0.453918	TRUE	TRUE	CC	Both
ENSMUSP00000022855	5	131.204	6.02821	ENSMUSG00000022247	Brix1	15	10.4748	10.4859	10.4804	FALSE	gJAX00597557	0.540253	-0.182391	0.582316	-0.705136	0.490193	-0.206416	-0.524408	0.00558966	FALSE	FALSE	CC	Both
ENSMUSP00000022855	14	109.646	6.44313	ENSMUSG00000022247	Brix1	15	10.4748	10.4859	10.4804	FALSE	gJAX00389579	-0.310227	0.0114546	0.154507	0.517933	0.774431	-0.0785785	-0.961014	-0.108506	FALSE	TRUE	CC	Both
ENSMUSP00000022855	19	17.8076	6.62806	ENSMUSG00000022247	Brix1	15	10.4748	10.4859	10.4804	FALSE	UNC29982619	0.20748	0.0491854	-0.474292	0.477924	-0.844809	-0.040578	1.03094	-0.405849	FALSE	TRUE	CC	Both
ENSMUSP00000022858	5	103.38	6.8617	ENSMUSG00000089678	Agxt2	15	10.3585	10.4102	10.3843	FALSE	SX1054135184	-0.686701	-0.494174	0.669669	0.410229	-0.145527	0.393516	0.35875	-0.505762	FALSE	TRUE	CC	CC
ENSMUSP00000022858	15	3.66942	8.7548	ENSMUSG00000089678	Agxt2	15	10.3585	10.4102	10.3843	TRUE	gJAX00058379	-0.927063	-0.396707	0.173531	0.48361	0.28116	1.14735	-0.919728	0.157852	TRUE	TRUE	CC	CC
ENSMUSP00000022861	15	9.94084	7.95129	ENSMUSG00000072664	Ugt3a1	15	9.27689	9.31503	9.29596	TRUE	gUNC25015950	0.193458	0.509332	-0.90935	0.435139	0.01487	0.467066	-0.990379	0.279863	FALSE	TRUE	CC	Both
ENSMUSP00000022881	15	30.345	6.04448	ENSMUSG00000022270	Retreg1	15	25.8432	25.9737	25.9084	TRUE	gUNCHS039894	0.215171	0.223685	-0.333957	-0.859788	0.610456	0.356487	0.440623	-0.652678	FALSE	FALSE	CC	CC
ENSMUSP00000022908	4	4.75622	6.06516	ENSMUSG00000022299	Slc25a32	15	39.0912	39.1127	39.102	FALSE	gUNC6649201	-0.116191	0.687957	0.153899	-0.528508	-0.259834	-0.120897	-0.573592	0.757167	FALSE	FALSE	CC	Both
ENSMUSP00000022946	15	38.3615	13.3417	ENSMUSG00000022323	Rida	15	34.484	34.4953	34.4896	TRUE	mUNC25399622	-0.531559	-0.374325	1.24271	0.585521	-0.22885	-0.509219	0.561244	-0.745526	TRUE	TRUE	CC	Both
ENSMUSP00000022954	15	69.2743	8.55702	ENSMUSG00000022332	Khdrbs3	15	68.9284	69.0935	69.011	TRUE	gUNC25817488	0.166544	0.142458	0.749513	0.45611	0.599902	-1.26534	-0.606003	-0.243182	TRUE	TRUE	CC	Both
ENSMUSP00000022960	10	50.4356	6.64172	ENSMUSG00000022336	Eif3e	15	43.2501	43.2827	43.2664	FALSE	gUNC17940826	-0.225428	-1.08716	0.361199	-0.0243629	0.26727	-0.194016	0.518637	0.383865	FALSE	TRUE	CC	Both
ENSMUSP00000022960	15	29.5879	6.51885	ENSMUSG00000022336	Eif3e	15	43.2501	43.2827	43.2664	FALSE	gUNC25278296	-0.401184	0.531478	0.0780708	-0.416633	-0.558866	0.965443	0.386695	-0.585005	FALSE	TRUE	CC	Both
ENSMUSP00000022976	1	192.442	6.01992	ENSMUSG00000022350	Washc5	15	59.332	59.3742	59.3531	FALSE	SBH017697674	-0.136473	-0.646036	-0.330024	0.272911	0.521987	0.23749	0.493208	-0.413063	FALSE	FALSE	CC	Both
ENSMUSP00000022976	15	13.7338	6.2658	ENSMUSG00000022350	Washc5	15	59.332	59.3742	59.3531	FALSE	S6J150549351	-0.484309	0.522984	-0.553077	0.194281	-0.786539	1.15039	-0.113195	0.0694646	FALSE	FALSE	CC	Both
ENSMUSP00000022976	X	94.5045	7.37775	ENSMUSG00000022350	Washc5	15	59.332	59.3742	59.3531	FALSE	gUNC200107854	0.622279	-0.845526	0.184935	-0.442257	0.690754	-0.454625	0.521164	-0.276725	FALSE	TRUE	CC	Both
ENSMUSP00000022977	7	126.285	6.6545	ENSMUSG00000022351	Sqle	15	59.3151	59.3312	59.3231	FALSE	backupJAX00655058	0.355209	1.05567	0.00638348	0.105978	-0.635158	-1.07038	-0.430285	0.612585	FALSE	TRUE	CC	Both
ENSMUSP00000022980	10	35.0981	6.0509	ENSMUSG00000022354	Ndufb9	15	58.9338	58.9395	58.9366	FALSE	mUNC17738774	0.599744	0.277269	-0.390259	-0.262175	-0.672732	0.299154	0.43026	-0.281261	FALSE	FALSE	CC	Both
ENSMUSP00000023019	6	16.3907	6.21996	ENSMUSG00000022386	Trmu	15	85.8793	85.8974	85.8884	FALSE	gUNC10624737	-0.0631547	-0.270514	-0.150689	-0.497399	0.550679	-0.652498	0.453141	0.630435	FALSE	FALSE	CC	Both
ENSMUSP00000023040	1	165.602	7.17593	ENSMUSG00000022404	Slc25a17	15	81.3189	81.3608	81.3398	FALSE	mUNC010333272	-0.0598054	0.714538	0.159227	-0.38571	-0.626017	0.403047	0.607943	-0.813223	FALSE	TRUE	CC	Both
ENSMUSP00000023040	15	82.2857	6.32327	ENSMUSG00000022404	Slc25a17	15	81.3189	81.3608	81.3398	TRUE	S6N153291429	0.0158937	0.678239	0.42058	0.329606	0.0326755	-0.896028	0.0710952	-0.652061	FALSE	FALSE	CC	Both
ENSMUSP00000023043	15	80.3392	9.11604	ENSMUSG00000022407	Adsl	15	80.9485	80.9709	80.9597	TRUE	mUNC150394441	0.0419577	0.623856	0.638173	0.585437	-0.757846	-1.3811	0.365267	-0.115744	TRUE	TRUE	CC	Both
ENSMUSP00000023050	4	134.862	7.0505	ENSMUSG00000022414	Tab1	15	80.1332	80.1617	80.1474	FALSE	gUNC8275085	-0.166149	-0.512056	-0.616033	-0.263801	0.632075	0.639567	0.579492	-0.293095	FALSE	TRUE	CC	Both
ENSMUSP00000023050	15	89.1207	6.58091	ENSMUSG00000022414	Tab1	15	80.1332	80.1617	80.1474	TRUE	gUNCHS041262	-0.277315	-0.653362	-0.103722	-0.71148	0.277294	0.684874	0.736318	0.0473943	FALSE	TRUE	CC	Both
ENSMUSP00000023050	X	21.3022	6.80816	ENSMUSG00000022414	Tab1	15	80.1332	80.1617	80.1474	FALSE	SXX200852088	0.252596	-0.364016	0.328913	0.215647	-0.766477	0.336132	0.793267	-0.79606	FALSE	TRUE	CC	Both
ENSMUSP00000023071	13	112.92	6.64523	ENSMUSG00000022437	Samm50	15	84.1922	84.2143	84.2033	FALSE	gUNCHS037198	0.0628188	-0.55924	0.677665	0.417049	-0.852989	-0.0729017	0.233698	0.0939002	FALSE	TRUE	CC	Both
ENSMUSP00000023083	15	83.725	15.1793	ENSMUSG00000061740	Cyp2d22	15	82.3705	82.3803	82.3754	TRUE	gUNC25996364	-0.320285	0.581991	-0.380597	-0.153028	-0.0880141	0.382547	-1.45581	1.4332	TRUE	TRUE	CC	Both
ENSMUSP00000023085	10	127.546	6.09564	ENSMUSG00000022450	Ndufa6	15	82.3501	82.3543	82.3522	FALSE	S6J105101847	0.343162	-0.120196	0.192763	0.290883	-0.335245	-0.89305	0.185251	0.336432	FALSE	FALSE	CC	Both
ENSMUSP00000023087	15	94.5479	7.70792	ENSMUSG00000022451	Twf1	15	94.578	94.5899	94.5839	TRUE	UNC26148022	-0.418514	0.267008	-0.028856	-0.428431	-0.238626	0.445418	-0.576232	0.978232	FALSE	TRUE	CC	Both
ENSMUSP00000023104	15	99.0423	11.394	ENSMUSG00000022466	Rpap3	15	97.6751	97.7058	97.6905	TRUE	S3C153961692	-0.965214	-0.305574	-0.53125	0.872242	0.706279	0.585389	-0.107303	-0.254569	TRUE	TRUE	CC	Both
ENSMUSP00000023116	1	3.0946	6.86885	ENSMUSG00000022477	Aco2	15	81.8723	81.9151	81.8937	FALSE	S3J010123784	-0.668519	-0.408932	0.857161	0.495024	-0.199016	-0.660541	0.151925	0.432898	FALSE	TRUE	CC	Both
ENSMUSP00000023116	11	109.267	6.11803	ENSMUSG00000022477	Aco2	15	81.8723	81.9151	81.8937	FALSE	SBC114370691	0.124908	0.468103	-0.510066	-0.57788	-0.0438745	0.382331	0.656743	-0.500265	FALSE	FALSE	CC	Both
ENSMUSP00000023117	12	81.6495	6.58863	ENSMUSG00000061360	Phf5a	15	81.8653	81.8719	81.8686	FALSE	mUNC121388480	0.784392	-0.588075	-0.572879	0.258099	-0.428711	0.345249	0.391919	-0.189994	FALSE	TRUE	CC	Both
ENSMUSP00000023117	14	45.7904	6.80209	ENSMUSG00000061360	Phf5a	15	81.8653	81.8719	81.8686	FALSE	gUNC23942894	-0.84714	-0.103289	0.777178	0.159804	0.733328	-0.226653	-0.318189	-0.175041	FALSE	TRUE	CC	Both
ENSMUSP00000023128	1	71.679	6.70761	ENSMUSG00000000555	Itga5	15	103.344	103.367	103.356	FALSE	S2T012867160	-0.186428	0.449771	0.477852	-0.841718	-0.768884	0.453657	0.504713	-0.0889627	FALSE	TRUE	CC	Both
ENSMUSP00000001809	1	27.569	7.48197	ENSMUSG00000022283	Pabpc1	15	36.5957	36.6097	36.6027	FALSE	gUNC339202	0.632668	-0.675792	0.72389	0.204094	-0.40658	0.41741	-0.735519	-0.160172	FALSE	TRUE	CC	Both
ENSMUSP00000001826	9	17.1545	17.0316	ENSMUSG00000043943	Naalad2	9	18.322	18.403	18.3625	TRUE	gUNC15913786	0.0116738	-0.0437821	1.01809	0.923312	0.371847	-0.0619692	-0.876035	-1.34314	TRUE	TRUE	CC	CC
ENSMUSP00000001836	5	121.119	6.10969	ENSMUSG00000001785	Pwp1	10	85.8295	85.8891	85.8593	FALSE	gJAX00135037	-0.495372	0.276068	0.0253287	-0.351725	0.849038	-0.0244197	-0.0813985	-0.197519	FALSE	FALSE	CC	Both
ENSMUSP00000001836	10	87.7248	11.2572	ENSMUSG00000001785	Pwp1	10	85.8295	85.8891	85.8593	TRUE	gUNC18378272	0.520236	0.451858	0.742812	0.157391	-0.206582	-0.618552	0.294343	-1.34151	TRUE	TRUE	CC	Both
ENSMUSP00000001845	4	35.0547	6.07307	ENSMUSG00000001794	Capns1	7	30.1869	30.1988	30.1929	FALSE	S6R041402189	0.599887	-0.280108	0.423303	-0.433847	0.702082	-0.434889	-0.28841	-0.288018	FALSE	FALSE	CC	Both
ENSMUSP00000001845	19	8.8055	7.59729	ENSMUSG00000001794	Capns1	7	30.1869	30.1988	30.1929	FALSE	mUNC29870082	0.112358	0.140407	0.388073	0.618843	-0.250999	-1.48317	0.860142	-0.385653	FALSE	TRUE	CC	Both
ENSMUSP00000023213	15	76.7593	15.6039	ENSMUSG00000022554	Hgh1	15	76.3689	76.3714	76.3702	TRUE	gUNCJPD006145	-0.509562	-0.853315	-0.568633	1.15361	0.971749	0.213538	-0.608192	0.200805	TRUE	TRUE	CC	Both
ENSMUSP00000023269	19	15.7789	8.02137	ENSMUSG00000098274	Rpl24	16	55.9663	55.9714	55.9689	FALSE	mUNC190150911	0.0421012	-0.320987	-0.328053	0.753833	-0.807886	0.226071	1.11049	-0.675568	TRUE	TRUE	CC	Both
ENSMUSP00000023269	X	9.30617	6.40473	ENSMUSG00000098274	Rpl24	16	55.9663	55.9714	55.9689	FALSE	gUNCHS048235	0.820384	0.112071	0.00490573	-0.783847	-0.268903	-0.497304	0.477068	0.135626	FALSE	TRUE	CC	Both
ENSMUSP00000023270	15	10.0261	6.25412	ENSMUSG00000022604	Cep97	16	55.8999	55.9349	55.9174	FALSE	SBR150401044	-0.840793	0.764399	-0.418202	-0.302314	0.406595	0.705773	-0.0495214	-0.265937	FALSE	FALSE	CC	CC
ENSMUSP00000023282	3	60.4803	6.63469	ENSMUSG00000022613	Miox	15	89.3344	89.337	89.3357	FALSE	mUNC030077897	0.104697	-0.00210474	0.41674	-0.304372	0.185726	1.02007	-0.851503	-0.569249	FALSE	FALSE	CC	CC
ENSMUSP00000023282	7	134.821	7.50703	ENSMUSG00000022613	Miox	15	89.3344	89.337	89.3357	FALSE	ST2075392834	-0.0457436	-0.121451	0.875345	-0.174481	-1.19787	0.728166	-0.158249	0.0942792	FALSE	TRUE	CC	CC
ENSMUSP00000023282	16	9.05296	6.03755	ENSMUSG00000022613	Miox	15	89.3344	89.337	89.3357	FALSE	S2J160362118	0.737048	-0.720845	-0.206672	0.260127	0.744657	-0.283382	-0.172754	-0.358179	FALSE	FALSE	CC	CC
ENSMUSP00000023285	15	91.0078	10.9773	ENSMUSG00000022615	Tymp	15	89.3719	89.377	89.3745	TRUE	gUNC26097106	0.386176	-1.08971	-0.262443	0.735462	0.251393	1.13659	-1.2546	0.0971426	TRUE	TRUE	CC	Both
ENSMUSP00000023289	10	67.7579	6.58356	ENSMUSG00000022617	Chkb	15	89.4164	89.4299	89.4232	FALSE	UNC18147304	-0.135634	0.789173	-0.184089	0.157475	-0.0953797	0.592958	-0.70283	-0.421675	FALSE	TRUE	CC	Both
ENSMUSP00000023312	7	120.097	7.5931	ENSMUSG00000022636	Alcam	16	52.249	52.4541	52.3515	FALSE	UNC13733059	-0.472429	-0.21516	0.206464	-0.0346764	-0.0116302	0.779486	0.701225	-0.953279	FALSE	TRUE	CC	Both
ENSMUSP00000023312	15	10.274	6.58845	ENSMUSG00000022636	Alcam	16	52.249	52.4541	52.3515	FALSE	mJAX00058872	-0.241816	0.260462	0.163363	-0.274263	-0.423549	0.171899	0.903615	-0.559712	FALSE	TRUE	CC	Both
ENSMUSP00000023312	X	70.2356	6.332	ENSMUSG00000022636	Alcam	16	52.249	52.4541	52.3515	FALSE	SXX202809424	-0.111333	-0.44459	0.273852	0.775029	0.0571062	-0.493203	0.374424	-0.431285	FALSE	TRUE	CC	Both
ENSMUSP00000023334	5	41.8109	7.24086	ENSMUSG00000022656	Nectin3	16	46.3877	46.4985	46.4431	FALSE	mUNC9036507	-0.543985	-0.264636	-0.202263	-0.0298817	0.799015	0.507476	-0.7317	0.465974	FALSE	TRUE	CC	Both
ENSMUSP00000023343	16	39.4725	6.87536	ENSMUSG00000022663	Atg3	16	45.1588	45.1885	45.1737	TRUE	ST2161578898	-0.122218	0.0665408	0.216512	-0.0183079	-0.787224	0.838243	0.470379	-0.663924	FALSE	TRUE	CC	Both
ENSMUSP00000023352	13	84.3494	7.56288	ENSMUSG00000022672	Prkdc	16	15.6379	15.8422	15.7401	FALSE	mUNC22982759	0.746773	0.384987	-0.144867	0.382046	-0.932468	0.0290622	-0.798142	0.332609	FALSE	TRUE	CC	Both
ENSMUSP00000023352	16	10.3257	6.31988	ENSMUSG00000022672	Prkdc	16	15.6379	15.8422	15.7401	TRUE	mUNC26327459	0.121598	0.0555935	-1.16006	0.419765	0.486441	-0.0771224	0.140693	0.0130945	FALSE	FALSE	CC	Both
ENSMUSP00000023352	19	35.2641	6.14865	ENSMUSG00000022672	Prkdc	16	15.6379	15.8422	15.7401	FALSE	gUNC30243725	-0.631102	0.61387	-0.433548	0.697355	0.474572	-0.37101	-0.157992	-0.192145	FALSE	FALSE	CC	Both
ENSMUSP00000023361	1	12.3978	7.70231	ENSMUSG00000022680	Pdxdc1	16	13.8331	13.9031	13.8681	FALSE	gUNC120225	0.872387	-0.964697	0.315255	-0.151224	-0.425116	0.69722	0.0166462	-0.360471	FALSE	TRUE	CC	Both
ENSMUSP00000023362	16	18.6129	10.4031	ENSMUSG00000022681	Ntan1	16	13.8193	13.8355	13.8274	TRUE	SBT160744514	-0.524304	-0.356556	-0.797231	-0.292072	-0.696615	1.18824	0.65814	0.8204	TRUE	TRUE	CC	Both
ENSMUSP00000023365	16	9.87745	6.05279	ENSMUSG00000022684	Bfar	16	13.6719	13.7036	13.6877	TRUE	gJAX00413628	0.259995	0.0320537	-0.11706	-0.0391097	0.661022	0.176558	-1.24863	0.275167	FALSE	FALSE	CC	Both
ENSMUSP00000023387	8	90.5151	6.12987	ENSMUSG00000022704	Qtrt2	16	43.8614	43.9268	43.8941	FALSE	gUNC15225687	0.684077	-0.581386	0.212048	0.173605	0.242691	-0.423242	0.370593	-0.678385	FALSE	FALSE	CC	CC
ENSMUSP00000023393	16	32.7077	7.31871	ENSMUSG00000022707	Gbe1	16	70.3139	70.5697	70.4418	FALSE	ST2161308307	-0.910022	0.362056	0.172023	-0.281185	-0.490184	0.594304	-0.460104	1.01311	FALSE	TRUE	CC	CC
ENSMUSP00000023396	12	64.8567	6.3987	ENSMUSG00000022711	Pmm2	16	8.63767	8.65753	8.6476	FALSE	gJAX00335912	0.270807	0.984622	0.341874	-0.512864	-0.283239	-0.813507	0.231403	-0.219097	FALSE	TRUE	CC	Both
ENSMUSP00000023396	16	9.05296	11.7176	ENSMUSG00000022711	Pmm2	16	8.63767	8.65753	8.6476	TRUE	S2J160362118	-1.31187	0.235136	0.444927	0.00651333	1.15634	-0.830216	0.237529	0.0616325	TRUE	TRUE	CC	Both
ENSMUSP00000023407	16	60.7626	8.42548	ENSMUSG00000022724	Riox2	16	59.4718	59.4925	59.4821	TRUE	mUNC26936620	-1.28307	0.798837	0.325244	0.888463	0.0227581	-0.249078	-0.759771	0.25662	TRUE	TRUE	CC	Both
ENSMUSP00000023426	12	13.8455	6.05361	ENSMUSG00000022744	Cldnd1	16	58.7279	58.7343	58.7311	FALSE	gUNC20662364	0.474412	-0.280463	-0.642498	0.495245	-0.496324	0.424633	0.202108	-0.177113	FALSE	FALSE	CC	CC
ENSMUSP00000023431	10	92.6821	6.49499	ENSMUSG00000022749	Tbc1d23	16	57.1689	57.2315	57.2002	FALSE	gUNCHS029114	-0.775374	0.167074	-0.211794	0.123102	0.290383	1.03026	-0.701483	0.0778312	FALSE	TRUE	CC	Both
ENSMUSP00000023431	16	58.0262	19.9174	ENSMUSG00000022749	Tbc1d23	16	57.1689	57.2315	57.2002	TRUE	SAJ162321048	-0.456906	-1.50503	0.408678	-0.525557	0.237081	0.614267	1.59009	-0.362617	TRUE	TRUE	CC	Both
ENSMUSP00000023432	5	38.7302	6.41287	ENSMUSG00000022751	Nit2	16	57.1567	57.1673	57.162	FALSE	gUNC8995726	-0.174249	-0.451297	-0.362389	0.0175604	0.130056	-0.0329859	-0.00263726	0.875941	FALSE	TRUE	CC	Both
ENSMUSP00000023432	16	83.0598	6.42515	ENSMUSG00000022751	Nit2	16	57.1567	57.1673	57.162	FALSE	gUNC27259659	0.736685	0.457841	0.479653	0.225309	-0.489152	-0.601843	-0.145631	-0.662863	FALSE	TRUE	CC	Both
ENSMUSP00000023453	19	37.9231	6.30735	ENSMUSG00000022769	Sdf2l1	16	17.1301	17.1324	17.1313	FALSE	gJAX00476871	-0.18374	0.478502	-0.430646	1.01945	0.0565054	-0.220865	-0.440721	-0.278481	FALSE	FALSE	CC	Both
ENSMUSP00000023486	10	82.9644	6.82847	ENSMUSG00000022797	Tfrc	16	32.6089	32.6328	32.6209	FALSE	gUNC18320095	0.177898	-0.861497	0.0651456	0.455839	-0.0297309	0.584726	0.196464	-0.588845	FALSE	TRUE	CC	Both
ENSMUSP00000023489	2	68.8697	6.05249	ENSMUSG00000022800	Fyttd1	16	32.8775	32.909	32.8932	FALSE	UNC3267830	-0.502241	0.473074	-0.151505	0.121755	-0.145903	0.693153	0.20218	-0.690513	FALSE	FALSE	CC	Both
ENSMUSP00000023491	7	117.044	6.37134	ENSMUSG00000022801	Lrch3	16	32.9141	33.0156	32.9649	FALSE	gUNCHS021261	-0.453464	-0.414969	0.674304	0.308036	-0.116641	-0.289326	0.709023	-0.416963	FALSE	TRUE	CC	CC
ENSMUSP00000023502	3	119.079	11.8479	ENSMUSG00000022808	Snx4	16	33.2515	33.2996	33.2755	FALSE	gJAX00112340	0.266968	-1.22415	-0.472266	-0.0513909	0.0473338	0.837405	1.27373	-0.67763	TRUE	TRUE	CC	Both
ENSMUSP00000023502	12	25.1947	6.08188	ENSMUSG00000022808	Snx4	16	33.2515	33.2996	33.2755	FALSE	mJAX00034092	0.303064	0.30633	-0.459792	-0.376165	0.303516	-0.623993	0.864468	-0.317428	FALSE	FALSE	CC	Both
ENSMUSP00000023510	16	33.175	8.70381	ENSMUSG00000022814	Umps	16	33.9548	33.967	33.9609	TRUE	gUNC26609904	-0.206632	0.15775	0.0253237	0.453038	-0.352861	-1.22133	0.743772	0.400941	TRUE	TRUE	CC	Both
ENSMUSP00000023514	6	120.7	6.18744	ENSMUSG00000022820	Ndufb4	16	37.6472	37.6545	37.6508	FALSE	SBR064827988	0.268372	0.798066	0.0316621	-0.0623948	-0.654109	-0.65526	-0.176003	0.449667	FALSE	FALSE	CC	Both
ENSMUSP00000023514	10	88.111	6.63628	ENSMUSG00000022820	Ndufb4	16	37.6472	37.6545	37.6508	FALSE	UNC18381634	1.08764	-0.148148	0.280128	-0.571468	-0.507104	0.170322	-0.361147	0.0497739	FALSE	TRUE	CC	Both
ENSMUSP00000023514	16	87.5538	6.00843	ENSMUSG00000022820	Ndufb4	16	37.6472	37.6545	37.6508	FALSE	SBC163502153	0.303919	0.37571	0.376329	-0.0377629	-0.720771	-0.680189	-0.481372	0.864136	FALSE	FALSE	CC	Both
ENSMUSP00000023525	14	58.6053	6.13294	ENSMUSG00000022828	Gtf2e1	16	37.5098	37.5398	37.5248	FALSE	mUNC24065365	0.0134682	-0.529412	0.276262	0.942088	0.214348	0.134757	-0.666191	-0.385321	FALSE	FALSE	CC	Both
ENSMUSP00000023538	16	33.2404	10.15	ENSMUSG00000022836	Mylk	16	34.7452	35.0024	34.8738	TRUE	ST2161329615	0.548547	0.792105	-1.18441	0.512998	-0.0332963	-0.386945	0.027477	-0.276473	TRUE	TRUE	CC	Both
ENSMUSP00000023550	14	45.7904	6.51307	ENSMUSG00000022844	Pdia5	16	35.3973	35.4909	35.4441	FALSE	gUNC23942894	-0.331569	0.650713	0.375202	0.420255	0.463434	-0.834463	-0.609279	-0.134293	FALSE	TRUE	CC	Both
ENSMUSP00000023550	16	35.9138	10.5546	ENSMUSG00000022844	Pdia5	16	35.3973	35.4909	35.4441	TRUE	gUNC26646526	0.866025	-0.209632	0.342573	0.709591	0.473469	-0.664794	-1.27147	-0.245765	TRUE	TRUE	CC	Both
ENSMUSP00000023555	15	87.8011	6.2402	ENSMUSG00000022849	Hspbap1	16	35.7704	35.8284	35.7994	FALSE	B10150087801	-0.699545	-0.352784	0.374666	0.123238	-0.641947	0.76253	0.144232	0.289609	FALSE	FALSE	CC	CC
ENSMUSP00000023555	16	38.3781	6.54103	ENSMUSG00000022849	Hspbap1	16	35.7704	35.8284	35.7994	TRUE	mUNC160041178	-0.307464	0.0402482	-0.486762	-0.517736	-0.490978	1.06174	0.370168	0.330788	FALSE	FALSE	CC	CC
ENSMUSP00000023559	16	21.7017	10.6828	ENSMUSG00000022853	Ehhadh	16	21.7613	21.7878	21.7746	TRUE	gUNC26453945	-0.718171	0.232103	-0.457583	-0.278305	-0.622537	1.2458	-0.168805	0.767496	TRUE	TRUE	CC	Both
ENSMUSP00000023580	7	54.2636	7.10974	ENSMUSG00000022867	Usp25	16	77.0141	77.1168	77.0654	FALSE	gUNC12873458	-0.0277646	-0.390125	-0.380292	-0.13164	-1.3222	1.04331	0.649599	0.559115	FALSE	TRUE	CC	Both
ENSMUSP00000023580	16	76.8522	8.48215	ENSMUSG00000022867	Usp25	16	77.0141	77.1168	77.0654	TRUE	gUNC27161197	-0.31129	-0.401729	-0.820919	-0.0481268	-0.15361	1.24655	0.721443	-0.232321	TRUE	TRUE	CC	Both
ENSMUSP00000023583	5	140.714	6.62826	ENSMUSG00000022868	Ahsg	16	22.892	22.8994	22.8957	FALSE	mUNC10309430	0.279894	-0.0749941	-0.325508	-0.627112	0.355609	0.197856	1.04095	-0.846695	FALSE	TRUE	CC	Both
ENSMUSP00000023587	5	54.367	6.29522	ENSMUSG00000022871	Fetub	16	22.9184	22.9398	22.9291	FALSE	JAX00130184	0.173872	0.317819	-0.799487	-0.185558	-0.168472	-0.62411	0.525979	0.759956	FALSE	FALSE	CC	CC
ENSMUSP00000023587	7	88.7897	6.21362	ENSMUSG00000022871	Fetub	16	22.9184	22.9398	22.9291	FALSE	gUNC13324767	-0.39125	-0.731852	0.0471084	0.279135	0.49716	-0.29665	0.840673	-0.244324	FALSE	FALSE	CC	CC
ENSMUSP00000023587	16	23.1576	12.8986	ENSMUSG00000022871	Fetub	16	22.9184	22.9398	22.9291	TRUE	S3J160926305	-0.296425	-0.880379	-0.611275	-0.35074	-0.496651	1.00792	1.00487	0.622679	TRUE	TRUE	CC	CC
ENSMUSP00000023589	2	124.742	6.53365	ENSMUSG00000022875	Kng1	16	23.0579	23.0821	23.07	FALSE	S3R024989699	-0.38187	0.0852777	-0.859615	0.47957	0.414243	-0.000715168	-0.126826	0.389936	FALSE	TRUE	CC	Both
ENSMUSP00000023589	5	140.95	7.07353	ENSMUSG00000022875	Kng1	16	23.0579	23.0821	23.07	FALSE	S3T055637998	0.262307	-0.439871	-0.389838	-0.763869	0.748959	-0.339315	1.09703	-0.1754	FALSE	TRUE	CC	Both
ENSMUSP00000023590	7	6.14632	6.03918	ENSMUSG00000022877	Hrg	16	22.9511	22.9617	22.9564	FALSE	SFT070245852	-0.121871	-0.705585	0.0938867	-0.659028	-0.0888849	0.547218	0.443877	0.490386	FALSE	FALSE	CC	Both
ENSMUSP00000023614	7	47.656	6.76708	ENSMUSG00000022897	Dyrk1a	16	94.57	94.6955	94.6328	FALSE	gUNCHS019910	0.808532	0.755434	-0.0635346	-0.11501	-0.942497	-0.591559	-0.189181	0.337817	FALSE	TRUE	CC	CC
ENSMUSP00000023614	13	65.0463	6.26019	ENSMUSG00000022897	Dyrk1a	16	94.57	94.6955	94.6328	FALSE	backupUNC130091299	-0.211927	-0.105737	-0.514521	-0.440644	0.589654	0.697882	0.445839	-0.460545	FALSE	FALSE	CC	CC
ENSMUSP00000023615	1	124.555	8.07364	ENSMUSG00000022898	Dscr3	16	94.4978	94.5268	94.5123	FALSE	SFT014982180	0.704736	-0.0815797	0.67138	0.112643	-0.057877	0.178557	-0.925527	-0.602333	TRUE	TRUE	CC	Both
ENSMUSP00000023630	18	67.2448	6.36572	ENSMUSG00000022913	Psmg1	16	95.9799	95.991	95.9854	FALSE	gUNC29490271	-0.562875	-0.0931934	-0.284677	0.894976	0.647649	-0.411383	0.0197918	-0.210288	FALSE	TRUE	CC	Both
ENSMUSP00000023677	10	23.8229	6.0578	ENSMUSG00000022956	Atp5o	16	91.6844	91.9317	91.808	FALSE	ST2100952917	0.557663	0.765774	-0.0763239	-0.108393	-0.586707	-0.247535	-0.142617	-0.161862	FALSE	FALSE	CC	Both
ENSMUSP00000023684	6	120.05	7.04131	ENSMUSG00000022962	Gart	16	91.6212	91.647	91.6341	FALSE	mUNC060312372	0.16296	0.16236	-0.614128	0.186886	1.19033	-0.3623	-0.687578	-0.0385348	FALSE	TRUE	CC	Both
ENSMUSP00000023684	16	94.2553	7.31701	ENSMUSG00000022962	Gart	16	91.6212	91.647	91.6341	TRUE	S2J163770210	-0.0892121	0.0594439	-0.214638	0.187861	-0.546326	1.369	0.00224828	-0.768381	FALSE	TRUE	CC	Both
ENSMUSP00000023684	18	72.2565	7.59279	ENSMUSG00000022962	Gart	16	91.6212	91.647	91.6341	FALSE	SFJ182890260	0.108276	0.0898269	0.922604	-0.720758	-0.496744	-0.55203	0.115739	0.533087	FALSE	TRUE	CC	Both
ENSMUSP00000023707	16	91.2078	7.5384	ENSMUSG00000022982	Sod1	16	90.2207	90.2263	90.2235	TRUE	gUNC27387120	-0.211983	-0.741517	0.00343744	-0.312438	0.500615	1.13679	0.00202584	-0.376934	FALSE	TRUE	CC	Both
ENSMUSP00000023759	11	33.8496	6.15928	ENSMUSG00000023018	Smarcd1	15	99.7023	99.714	99.7081	FALSE	S1L111353985	0.11364	-0.260151	0.567561	-0.440071	0.884899	-0.723396	-0.36176	0.219279	FALSE	FALSE	CC	CC
ENSMUSP00000023760	15	94.7492	6.85588	ENSMUSG00000023019	Gpd1	15	99.7175	99.725	99.7213	TRUE	UNC26151042	0.554488	0.380642	-0.528486	-0.614132	-0.0344349	-0.658505	0.174885	0.725542	FALSE	TRUE	CC	Both
ENSMUSP00000023805	3	61.2269	6.36707	ENSMUSG00000023044	Csad	15	102.177	102.189	102.183	FALSE	S6J032449077	-0.67301	0.125435	-0.524265	0.306909	0.387195	0.447907	-0.814569	0.744398	FALSE	TRUE	CC	Both
ENSMUSP00000023806	15	102.935	7.14118	ENSMUSG00000023045	Soat2	15	102.151	102.163	102.157	TRUE	S1L154117416	0.117483	0.6491	0.110537	0.39811	0.149093	0.128262	-1.30635	-0.246238	FALSE	TRUE	CC	Both
ENSMUSP00000001950	11	94.8911	6.91677	ENSMUSG00000025139	Tollip	7	141.875	141.919	141.897	FALSE	gUNC20173504	-0.651944	0.30146	-1.00804	-0.103595	0.0907499	0.134936	0.642691	0.593744	FALSE	TRUE	CC	Both
ENSMUSP00000002044	7	113.937	6.61785	ENSMUSG00000020700	Map3k3	11	106.085	106.155	106.12	FALSE	gJAX00651708	0.331473	0.187809	0.157208	0.16925	-0.93873	-0.587219	1.01678	-0.336566	FALSE	TRUE	CC	Both
ENSMUSP00000002044	9	38.3058	6.66104	ENSMUSG00000020700	Map3k3	11	106.085	106.155	106.12	FALSE	gUNCHS025158	0.271021	-0.912323	0.202247	0.531678	0.454225	-0.636013	0.148689	-0.0595231	FALSE	TRUE	CC	Both
ENSMUSP00000002044	17	90.8591	6.12046	ENSMUSG00000020700	Map3k3	11	106.085	106.155	106.12	FALSE	gUNC28594739	-0.25422	0.254627	-0.331356	0.321302	-0.485967	-0.332182	-0.21258	1.04038	FALSE	FALSE	CC	Both
ENSMUSP00000002048	11	104.508	9.67105	ENSMUSG00000001983	Taco1	11	106.066	106.074	106.07	TRUE	SS6114180307	0.674613	0.834746	-0.29211	-0.0431168	0.706909	-0.800256	-1.27713	0.19634	TRUE	TRUE	CC	Both
ENSMUSP00000002048	19	34.9877	6.09588	ENSMUSG00000001983	Taco1	11	106.066	106.074	106.07	FALSE	B10190034987	0.155738	0.451173	0.309381	-0.150339	-0.217786	-1.00018	-0.262829	0.714839	FALSE	FALSE	CC	Both
ENSMUSP00000023813	9	43.6331	8.11739	ENSMUSG00000023051	Tarbp2	15	102.518	102.524	102.521	FALSE	gUNCHS025276	-0.312008	-0.287522	-1.15689	0.354562	0.712289	0.115531	0.830812	-0.25677	FALSE	TRUE	CC	Both
ENSMUSP00000023820	15	82.6131	7.75408	ENSMUSG00000023057	Fabp2	3	122.895	122.9	122.897	FALSE	gUNCHS041066	-0.113395	-0.783314	-0.0897693	0.990518	-0.434396	0.210358	-0.243927	0.463925	FALSE	TRUE	CC	Both
ENSMUSP00000023832	12	90.8828	7.68701	ENSMUSG00000023070	Rgn	X	20.5498	20.5621	20.5559	FALSE	gUNC21596600	-0.00926783	-0.484133	0.871148	-0.112515	0.30558	0.0487331	-0.947037	0.327491	FALSE	TRUE	CC	Both
ENSMUSP00000023856	2	19.4739	11.1741	ENSMUSG00000023094	Msrb2	2	19.3714	19.395	19.3832	TRUE	B10020019473	0.615989	0.537612	0.248446	-1.36918	0.331735	-0.425007	-0.522889	0.583299	TRUE	TRUE	CC	Both
ENSMUSP00000023882	1	4.74439	8.4434	ENSMUSG00000023118	Sympk	7	19.0244	19.0546	19.0395	FALSE	S1H010189775	0.580488	-0.177735	-0.957479	0.0916805	0.0552171	1.16922	-0.522801	-0.23859	TRUE	TRUE	CC	Both
ENSMUSP00000023882	3	95.9412	7.48678	ENSMUSG00000023118	Sympk	7	19.0244	19.0546	19.0395	FALSE	UNC5787203	0.651349	-0.574391	0.396114	0.234937	0.174143	0.38687	-1.18093	-0.0880913	FALSE	TRUE	CC	Both
ENSMUSP00000023886	4	41.3285	6.04278	ENSMUSG00000023122	Sult1c2	17	53.8296	53.8463	53.838	FALSE	gUNC7120584	0.368996	0.388933	0.319704	0.513046	-0.451298	0.107958	-0.559912	-0.687426	FALSE	FALSE	CC	Both
ENSMUSP00000023886	17	50.4069	12.2102	ENSMUSG00000023122	Sult1c2	17	53.8296	53.8463	53.838	TRUE	gUNC27989312	0.746133	0.270527	0.638606	0.0132034	-0.0301726	0.311455	-0.718124	-1.23163	TRUE	TRUE	CC	Both
ENSMUSP00000023886	19	38.6324	7.14882	ENSMUSG00000023122	Sult1c2	17	53.8296	53.8463	53.838	FALSE	UNC30292803	0.543062	-0.00129373	-0.208561	0.589953	-0.886868	-0.248484	0.666051	-0.453858	FALSE	TRUE	CC	Both
ENSMUSP00000023918	1	109.498	6.00167	ENSMUSG00000023150	Ivns1abp	1	151.344	151.364	151.354	FALSE	SFC014379928	-0.157814	0.741651	-0.355337	-0.202134	-0.257504	0.694203	-0.624897	0.161833	FALSE	FALSE	CC	Both
ENSMUSP00000023918	15	74.2291	6.09079	ENSMUSG00000023150	Ivns1abp	1	151.344	151.364	151.354	FALSE	SAJ152969162	-0.880646	0.544475	-0.273409	-0.489949	0.174574	0.231048	0.261131	0.432776	FALSE	FALSE	CC	Both
ENSMUSP00000023994	10	27.7499	6.88189	ENSMUSG00000023224	Serping1	2	84.7654	84.7754	84.7704	FALSE	gUNC17645528	-0.964964	-0.228293	-0.0144475	0.0776789	0.0436513	-0.472572	0.708048	0.850898	FALSE	TRUE	CC	Both
ENSMUSP00000024031	9	106.762	14.7112	ENSMUSG00000023262	Acy1	9	106.433	106.438	106.436	TRUE	S2J094270460	0.707431	-1.19647	0.86692	0.801234	-0.606971	0.0766628	-0.360612	-0.2882	TRUE	TRUE	CC	Both
ENSMUSP00000024042	10	88.1332	6.2628	ENSMUSG00000023272	Creld2	15	88.8196	88.8267	88.8232	FALSE	SX1103525328	-0.505746	-0.787591	0.0737169	-0.108768	0.0993341	0.47507	0.92969	-0.175707	FALSE	FALSE	CC	Both
ENSMUSP00000024042	19	37.7858	6.32143	ENSMUSG00000023272	Creld2	15	88.8196	88.8267	88.8232	FALSE	gUNC30279246	0.00743917	0.0876368	-0.338624	0.904029	0.370119	-0.24252	-0.229667	-0.558414	FALSE	FALSE	CC	Both
ENSMUSP00000024112	16	97.5037	14.3982	ENSMUSG00000023341	Mx2	16	97.5353	97.5609	97.5481	TRUE	gUNCHS043484	-0.767962	-0.644928	-0.0776679	-0.509885	0.542854	1.2706	0.937274	-0.750288	TRUE	TRUE	CC	Both
ENSMUSP00000024119	8	31.9452	7.32256	ENSMUSG00000023348	Trip6	5	137.31	137.314	137.312	FALSE	gUNC14435241	0.914343	-0.183795	0.188007	0.165746	-0.699236	0.312952	0.0425678	-0.740586	FALSE	TRUE	CC	CC
ENSMUSP00000024119	10	77.4509	8.47641	ENSMUSG00000023348	Trip6	5	137.31	137.314	137.312	FALSE	S2J103098036	-0.160348	0.0883126	0.392096	0.470008	-0.88194	1.01846	-0.761251	-0.16534	TRUE	TRUE	CC	CC
ENSMUSP00000024123	5	12.26	6.10536	ENSMUSG00000023353	Agap3	5	24.4522	24.502	24.4771	FALSE	gCEAJAX00127090	-0.577623	0.213757	-0.222603	0.911754	-0.357475	-0.0592278	0.165105	-0.0736868	FALSE	FALSE	CC	Both
ENSMUSP00000024492	11	103.354	16.5978	ENSMUSG00000056938	Acbd4	11	103.102	103.112	103.107	TRUE	SS6114134154	0.595351	-1.11304	0.290921	0.859076	-0.888083	-0.609735	0.0587023	0.80681	TRUE	TRUE	CC	Both
ENSMUSP00000024492	17	90.8591	6.01401	ENSMUSG00000056938	Acbd4	11	103.102	103.112	103.107	FALSE	gUNC28594739	-0.392781	0.177799	-0.495765	-0.545652	0.752754	0.749117	-0.288734	0.043263	FALSE	FALSE	CC	Both
ENSMUSP00000024627	5	3.08861	6.62553	ENSMUSG00000023852	Chd1	17	15.705	17.3949	16.5499	FALSE	mUNC050000078	1.08646	0.505832	-0.0126684	0.212112	-0.0397164	-0.539826	-0.696731	-0.515465	FALSE	TRUE	CC	Both
ENSMUSP00000024627	8	14.7888	6.89235	ENSMUSG00000023852	Chd1	17	15.705	17.3949	16.5499	FALSE	gUNC14209961	0.155374	0.392941	0.444726	0.429341	-0.72848	-0.897822	0.172772	0.0311487	FALSE	TRUE	CC	Both
ENSMUSP00000024627	17	12.3143	6.40611	ENSMUSG00000023852	Chd1	17	15.705	17.3949	16.5499	TRUE	S3C170492571	0.782291	-0.379064	0.459511	-0.66888	0.378688	-0.0359453	-0.354016	-0.182585	FALSE	TRUE	CC	Both
ENSMUSP00000024657	12	107.923	6.60271	ENSMUSG00000023883	Phf10	17	14.945	14.9613	14.9531	FALSE	gUNC21848807	-1.06821	-0.569277	0.444145	0.203288	0.531743	0.892361	-0.304774	-0.129275	FALSE	FALSE	CC	CC
ENSMUSP00000024709	5	147.34	6.87073	ENSMUSG00000061665	Cd2ap	17	42.793	42.8764	42.8347	FALSE	S6N055893592	-0.124437	-0.547755	-0.351269	0.851341	-0.0934907	-0.461975	0.176227	0.55136	FALSE	TRUE	CC	Both
ENSMUSP00000024709	9	45.346	6.30725	ENSMUSG00000061665	Cd2ap	17	42.793	42.8764	42.8347	FALSE	S3T091813840	-0.186176	-0.312645	0.206847	0.241623	0.811917	-0.582489	0.304264	-0.483341	FALSE	FALSE	CC	Both
ENSMUSP00000024709	17	44.0825	8.3746	ENSMUSG00000061665	Cd2ap	17	42.793	42.8764	42.8347	TRUE	B10170044082	-0.134496	-0.0630179	-0.491599	-0.68636	-0.218748	0.74968	1.19108	-0.346534	TRUE	TRUE	CC	Both
ENSMUSP00000024727	X	12.3735	6.11962	ENSMUSG00000023932	Cdc5l	17	45.3919	45.4337	45.4128	FALSE	SXX200494938	-0.0821384	-0.452045	-0.29112	0.541351	0.471548	0.755998	-0.0751787	-0.868415	FALSE	FALSE	CC	Both
ENSMUSP00000024733	17	45.9328	13.7314	ENSMUSG00000023938	Aars2	17	45.5068	45.5208	45.5138	TRUE	gUNCHS044344	-0.342463	-0.571096	-0.748628	-0.463112	0.806872	0.484668	1.47837	-0.644613	TRUE	TRUE	CC	Both
ENSMUSP00000024734	2	166.808	6.01041	ENSMUSG00000023939	Mrpl14	17	45.6863	45.6985	45.6924	FALSE	gUNCHS007733	-0.23793	0.38733	0.315602	-0.253156	0.135736	0.85934	-1.07264	-0.134284	FALSE	FALSE	CC	Both
ENSMUSP00000024755	17	43.9211	6.57344	ENSMUSG00000023959	Clic5	17	44.1886	44.2802	44.2344	TRUE	gUNC27898668	-0.229013	-0.428603	0.621422	0.473321	-0.0176156	-0.96678	0.338691	0.208578	FALSE	TRUE	CC	Both
ENSMUSP00000024757	17	44.5959	9.67942	ENSMUSG00000023961	Enpp4	17	44.0963	44.1058	44.1011	TRUE	mJAX00439402	0.614381	-1.00084	0.653224	0.482409	0.250347	-0.20867	0.144409	-0.935256	TRUE	TRUE	CC	Both
ENSMUSP00000024778	13	49.016	6.15806	ENSMUSG00000092558	Med20	17	47.6116	47.6244	47.618	FALSE	gUNC22570020	0.0285987	-0.719975	-0.686301	-0.152441	0.821056	-0.0866386	1.10892	-0.313224	FALSE	FALSE	CC	CC
ENSMUSP00000024783	1	76.7033	7.13551	ENSMUSG00000023988	Bysl	17	47.5993	47.6115	47.6054	FALSE	gbackupJAX00005508	-0.351569	0.315908	0.108241	-0.474141	-1.04639	0.742885	0.191124	0.513944	FALSE	TRUE	CC	Both
ENSMUSP00000024783	13	101.319	6.13469	ENSMUSG00000023988	Bysl	17	47.5993	47.6115	47.6054	FALSE	gUNC23228208	-0.319613	-0.783404	-0.63725	-0.0149402	0.238719	0.335016	0.926251	0.255222	FALSE	FALSE	CC	Both
ENSMUSP00000024802	2	74.2317	8.43059	ENSMUSG00000024007	Ppil1	17	29.2508	29.2642	29.2575	FALSE	S3J022969267	-0.356585	0.623092	0.819926	-0.663131	-0.292273	0.697764	-0.823763	-0.00503018	TRUE	TRUE	CC	Both
ENSMUSP00000024802	17	25.9174	6.61568	ENSMUSG00000024007	Ppil1	17	29.2508	29.2642	29.2575	TRUE	SAH171036694	0.825943	0.431039	0.551074	-0.0874364	-0.376493	-0.498717	-0.290156	-0.555253	FALSE	TRUE	CC	Both
ENSMUSP00000024866	8	120.537	6.50288	ENSMUSG00000024066	Xdh	17	73.8839	73.9502	73.917	FALSE	SBJ084821480	-0.0280972	1.02534	-0.335537	0.55242	-0.319517	0.113007	-0.847219	-0.1604	FALSE	TRUE	CC	Both
ENSMUSP00000024866	17	75.1992	16.2633	ENSMUSG00000024066	Xdh	17	73.8839	73.9502	73.917	TRUE	UNC28353748	1.02658	0.690485	-0.302511	-0.301118	0.579824	-0.725459	-1.19906	0.231258	TRUE	TRUE	CC	Both
ENSMUSP00000024869	17	73.8063	13.1186	ENSMUSG00000024068	Spast	17	74.339	74.3911	74.3651	TRUE	SX1172952250	-0.233173	-0.577454	1.15223	0.892338	-0.458344	0.119712	0.246949	-1.14225	TRUE	TRUE	CC	Both
ENSMUSP00000024882	9	20.8146	6.51834	ENSMUSG00000024078	Ttc27	17	74.7177	74.8636	74.7907	FALSE	SFT090832582	0.0643944	0.915638	-0.227711	-0.0746425	-0.42658	-0.239996	0.355883	-0.366986	FALSE	TRUE	CC	Both
ENSMUSP00000024882	17	74.5797	7.66486	ENSMUSG00000024078	Ttc27	17	74.7177	74.8636	74.7907	TRUE	SS1172983189	0.223582	0.300869	-0.998363	-0.697733	0.596314	0.274481	0.40674	-0.105891	FALSE	TRUE	CC	Both
ENSMUSP00000024887	17	78.8247	23.8706	ENSMUSG00000024082	Ndufaf7	17	78.9371	78.9481	78.9426	TRUE	gUNCHS045010	-1.22772	0.177727	-0.817472	-0.790505	0.976065	-0.0675248	0.347701	1.40173	TRUE	TRUE	CC	Both
ENSMUSP00000024897	1	72.019	6.16503	ENSMUSG00000024091	Vapa	17	65.5801	65.6136	65.5968	FALSE	S3R012880759	-0.217995	0.897237	-0.612298	-0.168041	0.56047	-0.00891262	-0.726254	0.275793	FALSE	FALSE	CC	Both
ENSMUSP00000024944	17	84.5663	8.40893	ENSMUSG00000024131	Slc3a1	17	85.0283	85.0642	85.0463	TRUE	gUNC28500449	0.633446	0.240601	0.549764	-0.0114875	0.561525	-0.836037	-0.910395	-0.227416	TRUE	TRUE	CC	Both
ENSMUSP00000024946	17	47.5995	7.97236	ENSMUSG00000024132	Eci1	17	24.4267	24.4393	24.433	FALSE	gUNCJPD006647	0.399432	-0.429484	0.610851	-0.549928	-0.128853	-1.18364	1.1269	0.154722	TRUE	TRUE	CC	Both
ENSMUSP00000024988	5	142.083	6.50564	ENSMUSG00000024164	C3	17	57.204	57.2281	57.2161	FALSE	gJAX00599865	0.265692	-0.192008	0.262231	-0.749345	-0.00188306	-1.09391	1.57568	-0.0664613	FALSE	TRUE	CC	Both
ENSMUSP00000024988	17	65.3977	6.00874	ENSMUSG00000024164	C3	17	57.204	57.2281	57.2161	TRUE	S1H172615906	0.490794	-0.644931	0.40952	0.349606	0.587057	-0.357612	-0.465273	-0.369161	FALSE	FALSE	CC	Both
ENSMUSP00000025045	9	107.582	7.56175	ENSMUSG00000024208	Uqcc2	17	27.1227	27.1339	27.1283	FALSE	S6T094303285	-0.184433	-0.247376	0.301522	-0.818411	-0.70406	0.800429	0.789937	0.0623924	FALSE	TRUE	CC	Both
ENSMUSP00000025058	17	27.6496	6.82514	ENSMUSG00000024219	Anks1	17	27.9093	28.0626	27.986	TRUE	gUNC27726162	0.425722	-0.557836	0.707707	-0.751501	-0.195256	0.138958	0.721958	-0.489751	FALSE	TRUE	CC	CC
ENSMUSP00000025065	16	31.7524	6.00116	ENSMUSG00000024228	Nudt12	17	58.9996	59.0134	59.0065	FALSE	SX1161270095	-0.566938	0.598636	-0.0331259	0.273846	-0.576772	0.512236	-0.363561	0.15568	FALSE	FALSE	CC	Both
ENSMUSP00000025077	5	117.146	6.89583	ENSMUSG00000024234	Mtpap	18	4.37559	4.39733	4.38646	FALSE	gUNC9993516	1.16283	0.203909	-0.303325	-0.69558	0.3206	-0.233481	-0.655145	0.200192	FALSE	TRUE	CC	Both
ENSMUSP00000025083	18	7.82528	7.12231	ENSMUSG00000006740	Kif5b	18	6.201	6.24217	6.22159	TRUE	gUNC28685446	-0.374311	-0.593706	1.06558	-0.405735	-0.506763	0.658692	0.655785	-0.49954	FALSE	TRUE	CC	Both
ENSMUSP00000025120	4	65.1274	9.28045	ENSMUSG00000024271	Elp2	18	24.604	24.6388	24.6214	FALSE	mUNC7391813	-0.859758	0.281448	-0.655694	0.189871	-0.800661	0.889102	0.74954	0.206153	TRUE	TRUE	CC	Both
ENSMUSP00000025127	15	58.1107	6.55717	ENSMUSG00000024277	Mapre2	18	23.7523	23.8939	23.8231	FALSE	mJAX00402089	-0.984807	0.985888	0.163525	0.32765	-0.487962	-0.0190092	0.0698891	-0.0551738	FALSE	TRUE	CC	CC
ENSMUSP00000025137	1	4.50422	8.14087	ENSMUSG00000024287	Thoc1	18	9.95818	9.99548	9.97683	FALSE	gUNCHS000018	0.281897	-0.0914291	-0.748147	0.483513	0.440624	0.826329	-0.953618	-0.239168	TRUE	TRUE	CC	Both
ENSMUSP00000025137	2	29.1054	6.703	ENSMUSG00000024287	Thoc1	18	9.95818	9.99548	9.97683	FALSE	mJAX00092566	-0.390697	-0.00323383	0.0728566	0.294906	0.972911	0.366975	-0.687485	-0.626233	FALSE	TRUE	CC	Both
ENSMUSP00000002064	2	113.742	10.3203	ENSMUSG00000001999	Blvra	2	127.071	127.097	127.084	FALSE	SBR024549672	-0.922376	0.432266	-0.220464	0.707128	0.260986	-0.0670662	0.675322	-0.865796	TRUE	TRUE	CC	Both
ENSMUSP00000002064	12	34.0083	6.04141	ENSMUSG00000001999	Blvra	2	127.071	127.097	127.084	FALSE	SFT121360331	-0.110311	-0.0334274	-0.485023	0.571656	0.0591229	-0.222038	0.858837	-0.638817	FALSE	FALSE	CC	Both
ENSMUSP00000002084	7	111.19	6.24335	ENSMUSG00000031378	Abcd1	X	73.7166	73.7385	73.7276	FALSE	gJAX00155663	-0.0895245	0.427474	-0.408723	-0.591719	-0.367663	0.426047	-0.27097	0.875078	FALSE	FALSE	CC	Both
ENSMUSP00000002133	17	76.1908	7.16966	ENSMUSG00000002064	Sdf2	11	78.2457	78.2555	78.2506	FALSE	gUNC28369711	-0.361101	0.208212	-0.252089	-0.187836	0.00936636	-0.042717	1.07355	-0.447387	FALSE	TRUE	CC	Both
ENSMUSP00000002172	2	85.3282	6.56523	ENSMUSG00000002103	Acp2	2	91.2029	91.2141	91.2085	TRUE	B10020085328	0.454407	-0.0891899	-0.139227	-0.260902	0.308502	0.959893	-1.26873	0.0352496	FALSE	TRUE	CC	Both
ENSMUSP00000002198	17	73.3214	6.11598	ENSMUSG00000002129	Sf3a1	11	4.16035	4.18254	4.17145	FALSE	UNC28325241	-0.318765	0.317505	-0.224736	0.760441	-0.21465	0.281277	0.25283	-0.853902	FALSE	FALSE	CC	Both
ENSMUSP00000025177	18	16.0621	10.7524	ENSMUSG00000033382	Trappc8	18	20.8172	20.8961	20.8567	TRUE	UNC28789528	-0.129584	-0.039082	0.716978	0.955056	-0.0755634	0.827599	-1.48022	-0.77518	TRUE	TRUE	CC	Both
ENSMUSP00000025178	17	25.4895	6.62235	ENSMUSG00000024319	Vps52	17	33.9558	33.967	33.9614	TRUE	gUNC27699942	-0.121302	-0.324849	0.583522	0.211508	0.192984	0.409376	-0.147714	-0.803524	FALSE	TRUE	CC	Both
ENSMUSP00000025181	17	35.5537	16.1146	ENSMUSG00000061232	H2-K1	17	33.996	34.0003	33.9982	TRUE	S6Y171422147	0.700986	0.350472	0.0656966	-0.920577	1.09033	-0.289842	-1.39717	0.400099	TRUE	TRUE	CC	Both
ENSMUSP00000025183	1	11.0688	6.04784	ENSMUSG00000024325	Ring1	17	34.0208	34.0247	34.0227	FALSE	gUNC98241	-0.0216755	-0.288438	0.205145	0.166574	0.360242	0.353987	-1.13083	0.354995	FALSE	FALSE	CC	CC
ENSMUSP00000025204	10	122.038	6.11096	ENSMUSG00000024346	Pfdn1	18	36.4037	36.4545	36.4291	FALSE	JAX00300733	-0.30958	0.63016	0.500666	-0.0553672	-1.03197	0.180282	0.265693	-0.179881	FALSE	FALSE	CC	Both
ENSMUSP00000025212	1	81.3205	7.04667	ENSMUSG00000024354	Slc23a1	18	35.6146	35.6272	35.6209	FALSE	ST2013252820	0.175508	0.2192	-0.0676055	-0.146429	-0.0877139	1.08112	-1.14045	-0.0336299	FALSE	TRUE	CC	Both
ENSMUSP00000025215	18	32.2896	8.56928	ENSMUSG00000024357	Sil1	18	35.2664	35.4989	35.3827	TRUE	gUNC29000681	0.552442	0.252915	0.720901	-0.492334	0.163031	-0.104932	-1.37413	0.282108	TRUE	TRUE	CC	Both
ENSMUSP00000025218	9	123.562	6.89286	ENSMUSG00000024360	Etf1	18	34.9028	34.932	34.9174	FALSE	SSH094942479	0.206698	0.627787	0.0619468	-0.376543	0.36997	-0.0581481	-1.17718	0.345465	FALSE	TRUE	CC	Both
ENSMUSP00000025236	18	32.2896	16.7589	ENSMUSG00000024378	Stard4	18	33.1994	33.2139	33.2066	TRUE	gUNC29000681	-1.00373	0.481527	-0.886234	0.657155	-0.936368	0.13286	1.15906	0.395736	TRUE	TRUE	CC	Both
ENSMUSP00000025236	19	30.142	6.04674	ENSMUSG00000024378	Stard4	18	33.1994	33.2139	33.2066	FALSE	gUNC30179422	-0.139752	0.340025	-0.738644	0.725632	-0.353654	0.158914	-0.316688	0.324167	FALSE	FALSE	CC	Both
ENSMUSP00000025241	1	12.7135	6.11483	ENSMUSG00000024382	Ercc3	18	32.2403	32.2702	32.2552	FALSE	S3R010508538	-0.285894	-0.136601	-0.845351	0.266363	0.457381	0.210753	-0.21309	0.546439	FALSE	FALSE	CC	Both
ENSMUSP00000025241	7	40.4322	6.76735	ENSMUSG00000024382	Ercc3	18	32.2403	32.2702	32.2552	FALSE	SBJ071617286	-0.348375	0.41299	-0.188011	-0.577945	0.342577	-0.410828	-0.115548	0.88514	FALSE	TRUE	CC	Both
ENSMUSP00000025243	3	102.94	6.8396	ENSMUSG00000024384	Iws1	18	32.0677	32.1043	32.086	FALSE	gUNC5873691	0.265115	0.222579	-0.585892	0.0376632	0.472631	-0.9694	0.586629	-0.0293239	FALSE	TRUE	CC	Both
ENSMUSP00000025243	11	81.9945	6.07742	ENSMUSG00000024384	Iws1	18	32.0677	32.1043	32.086	FALSE	SBJ113279779	0.266764	-0.41558	-0.638313	-0.646816	0.203792	0.303504	0.883723	0.0429258	FALSE	FALSE	CC	Both
ENSMUSP00000025249	17	36.6016	6.45352	ENSMUSG00000024391	Apom	17	35.129	35.132	35.1305	TRUE	gUNCHS044224	-0.26368	0.158382	0.312994	0.644138	-0.157658	-1.19652	0.457029	0.0453125	FALSE	TRUE	CC	Both
ENSMUSP00000025270	5	59.9485	6.60617	ENSMUSG00000024404	Riok3	18	12.1288	12.1574	12.1431	FALSE	gUNC9283770	0.335591	-0.576664	0.239832	0.0359494	0.319219	-0.311561	-1.10687e-05	-0.0423545	FALSE	TRUE	CC	Both
ENSMUSP00000025270	18	12.2429	15.6502	ENSMUSG00000024404	Riok3	18	12.1288	12.1574	12.1431	TRUE	UNC28742422	0.00624496	-1.0486	0.792466	-1.37444	0.784365	-0.219377	1.24556	-0.186221	TRUE	TRUE	CC	Both
ENSMUSP00000025278	17	25.9174	6.27885	ENSMUSG00000024414	Mrpl27	11	94.6538	94.6601	94.6569	FALSE	SAH171036694	0.457132	0.410768	0.0344414	0.51682	-0.356665	-0.124437	-0.135788	-0.802271	FALSE	FALSE	CC	Both
ENSMUSP00000025279	1	82.0447	6.35681	ENSMUSG00000024413	Npc1	18	12.1897	12.2364	12.213	FALSE	S3C013281787	-0.118096	-0.592402	0.411452	-0.216491	0.241912	0.834703	-0.782435	0.221358	FALSE	TRUE	CC	Both
ENSMUSP00000025279	18	12.3784	11.0614	ENSMUSG00000024413	Npc1	18	12.1897	12.2364	12.213	TRUE	UNC28744651	0.931663	-0.327129	0.580837	-0.486146	0.280991	-1.27422	0.474548	-0.180541	TRUE	TRUE	CC	Both
ENSMUSP00000025290	9	45.346	6.78847	ENSMUSG00000024423	Impact	18	12.9723	12.9929	12.9826	FALSE	S3T091813840	0.508854	0.508965	-0.0681739	0.55299	-0.331115	-0.974904	-0.669023	0.472407	FALSE	TRUE	CC	Both
ENSMUSP00000025294	10	14.3567	7.02528	ENSMUSG00000024424	Ttc39c	18	12.5999	12.737	12.6685	FALSE	SSH100574268	-0.58893	0.717014	0.21982	-0.539267	-0.300894	-0.502682	0.219856	0.775085	FALSE	TRUE	CC	CC
ENSMUSP00000025294	14	117.706	6.53327	ENSMUSG00000024424	Ttc39c	18	12.5999	12.737	12.6685	FALSE	gUNC24849331	-0.575803	-0.444343	0.0422934	0.579605	-0.047964	-0.784096	0.501046	0.729262	FALSE	TRUE	CC	CC
ENSMUSP00000025337	3	95.3376	6.71914	ENSMUSG00000024456	Diaph1	18	37.8436	37.9355	37.8895	FALSE	JAX00110594	0.229358	-0.573976	0.388219	0.636763	0.472018	-0.0826065	-0.341587	-0.728188	FALSE	TRUE	CC	CC
ENSMUSP00000025354	6	109.614	6.27344	ENSMUSG00000024477	Pggt1b	18	46.2399	46.2809	46.2604	FALSE	gUNC11828022	0.7486	-0.166598	0.442817	-0.734288	-0.347988	0.535296	-0.103377	-0.374462	FALSE	FALSE	CC	Both
ENSMUSP00000025354	8	30.4858	6.45004	ENSMUSG00000024477	Pggt1b	18	46.2399	46.2809	46.2604	FALSE	gUNC14410560	0.740692	0.250305	-0.261705	0.373795	-0.0708848	-0.458485	0.380641	-0.954357	FALSE	TRUE	CC	Both
ENSMUSP00000025354	12	94.6163	6.19022	ENSMUSG00000024477	Pggt1b	18	46.2399	46.2809	46.2604	FALSE	gUNC21656406	0.187007	0.890528	0.64871	-0.258533	-0.354302	-0.462169	-0.374902	-0.276339	FALSE	FALSE	CC	Both
ENSMUSP00000025356	15	58.1107	7.85564	ENSMUSG00000024479	Mal2	15	54.5712	54.6028	54.587	TRUE	mJAX00402089	0.702585	-0.344786	0.915925	-0.616357	-0.442491	0.123603	0.147702	-0.486182	FALSE	TRUE	CC	CC
ENSMUSP00000025375	5	73.1248	6.15606	ENSMUSG00000024498	Tcerg1	18	42.5115	42.5756	42.5435	FALSE	gUNCHS014714	0.46135	-0.224379	-0.706764	0.262031	0.665074	0.110604	-0.806683	0.238767	FALSE	FALSE	CC	Both
ENSMUSP00000025375	17	75.7018	6.43913	ENSMUSG00000024498	Tcerg1	18	42.5115	42.5756	42.5435	FALSE	gUNC28362305	-0.196029	0.284673	-0.110922	0.918322	-0.681758	0.514653	-0.0435702	-0.68537	FALSE	TRUE	CC	Both
ENSMUSP00000025385	16	23.9888	6.28046	ENSMUSG00000024507	Hsd17b4	18	50.1282	50.1963	50.1622	FALSE	gUNC26484498	-0.943337	0.863975	-0.0433739	-0.331325	0.110961	0.238248	-0.0894526	0.194305	FALSE	FALSE	CC	Both
ENSMUSP00000025393	1	38.8901	6.44872	ENSMUSG00000024515	Smad4	18	73.639	73.7038	73.6714	FALSE	gUNC484960	0.0442104	-0.962481	-0.206784	-0.138277	0.933952	0.438151	-0.389337	0.280566	FALSE	TRUE	CC	Both
ENSMUSP00000025394	6	5.70473	6.92694	ENSMUSG00000024516	Sec11c	18	65.8005	65.8177	65.8091	FALSE	gUNC10491637	0.610698	0.41226	0.314975	-0.782015	-0.414189	-0.818788	0.256413	0.420646	FALSE	TRUE	CC	Both
ENSMUSP00000025394	14	25.7404	6.32532	ENSMUSG00000024516	Sec11c	18	65.8005	65.8177	65.8091	FALSE	gUNC23727663	0.925426	0.345637	-0.128426	0.101845	-0.153638	-0.700751	0.49254	-0.882634	FALSE	FALSE	CC	Both
ENSMUSP00000025406	8	127.52	6.92759	ENSMUSG00000024528	Srfbp1	18	52.4657	52.4907	52.4782	FALSE	mUNC080403561	-0.14599	0.681487	0.302772	0.0850772	-0.241261	-0.568801	0.792617	-0.905902	FALSE	TRUE	CC	CC
ENSMUSP00000025418	18	68.1875	6.64816	ENSMUSG00000024537	Psmg2	18	67.6416	67.6542	67.6479	TRUE	mUNC180151602	-0.469407	-0.230298	-0.380973	0.555151	0.857365	-0.537757	0.0972662	0.108653	FALSE	TRUE	CC	Both
ENSMUSP00000025419	18	54.7741	7.0518	ENSMUSG00000024538	Ppic	18	53.4063	53.418	53.4122	TRUE	S1J182190963	-0.133596	0.544452	-0.00670767	0.261101	-0.0627551	0.607757	-1.37386	0.163608	FALSE	TRUE	CC	CC
ENSMUSP00000025421	5	99.0576	6.53101	ENSMUSG00000079614	Seh1l	18	67.7749	67.7955	67.7852	FALSE	gUNCHS015153	1.08748	-0.147602	-0.0994738	-0.434671	0.308581	0.147253	-1.17198	0.310406	FALSE	TRUE	CC	Both
ENSMUSP00000025474	2	33.6708	6.37436	ENSMUSG00000024581	Napg	18	62.9778	62.9995	62.9886	FALSE	gUNC2849605	0.09977	0.216157	-0.513747	0.184086	-0.637494	0.56138	0.705622	-0.615775	FALSE	TRUE	CC	Both
ENSMUSP00000025474	18	63.936	9.41914	ENSMUSG00000024581	Napg	18	62.9778	62.9995	62.9886	TRUE	S3C182557441	-0.0961147	-0.5906	0.0517803	0.71712	0.991638	-1.03731	-0.0595174	0.0230066	TRUE	TRUE	CC	Both
ENSMUSP00000025476	5	87.4215	6.01102	ENSMUSG00000024583	Txnl1	18	63.6628	63.6924	63.6776	FALSE	mUNC050547848	-0.371494	-0.275828	-0.482431	-0.21028	0.642184	0.256509	-0.192434	0.633774	FALSE	FALSE	CC	Both
ENSMUSP00000025476	8	113.981	6.05633	ENSMUSG00000024583	Txnl1	18	63.6628	63.6924	63.6776	FALSE	UNC15532587	0.457475	-0.371173	0.0599768	0.514599	0.286758	-0.400409	7.07211e-06	-0.547234	FALSE	FALSE	CC	Both
ENSMUSP00000025482	18	64.7189	8.21574	ENSMUSG00000039529	Atp8b1	18	64.529	64.661	64.595	TRUE	gUNC29447480	-0.673115	-0.228052	0.609931	0.545171	-0.729773	-0.154794	0.748537	-0.117904	TRUE	TRUE	CC	Both
ENSMUSP00000025483	19	8.03558	6.16839	ENSMUSG00000024587	Nars	18	64.4997	64.5166	64.5081	FALSE	gUNCHS047125	0.432638	-0.739178	-0.260822	-0.0433996	0.484457	0.860445	-0.862207	0.128066	FALSE	FALSE	CC	Both
ENSMUSP00000025486	X	6.23556	6.19652	ENSMUSG00000024590	Lmnb1	18	56.7078	56.7534	56.7306	FALSE	SXX200249422	-0.140974	-0.733799	0.000536224	0.85246	-0.433008	0.317458	0.246367	-0.109041	FALSE	FALSE	CC	Both
ENSMUSP00000025490	18	60.1011	7.3266	ENSMUSG00000024594	Prrc1	18	57.3547	57.3927	57.3737	TRUE	ST2182404043	-0.0477866	-0.0152424	0.575333	0.536475	0.286787	-0.705065	-0.893796	0.263296	FALSE	TRUE	CC	Both
ENSMUSP00000025503	18	60.1011	9.30451	ENSMUSG00000024601	Isoc1	18	58.6595	58.6796	58.6695	TRUE	ST2182404043	0.134095	-0.642276	-0.397631	-0.163753	0.0731624	-0.413383	1.31202	0.0977676	TRUE	TRUE	CC	Both
ENSMUSP00000025515	18	86.1229	8.05769	ENSMUSG00000024614	Tmx3	18	90.5102	90.5433	90.5267	TRUE	gUNC29776570	0.294884	0.551126	-0.0158568	0.402546	0.354949	-0.40258	-1.28489	0.0998184	TRUE	TRUE	CC	Both
ENSMUSP00000025523	7	83.4494	6.9456	ENSMUSG00000024621	Csf1r	18	61.1056	61.1321	61.1189	FALSE	mUNC070530383	-0.827849	-0.282341	0.350172	0.43185	0.362146	-0.628914	0.262775	0.332161	FALSE	TRUE	CC	Both
ENSMUSP00000025541	4	131.513	6.18692	ENSMUSG00000024639	Gnaq	19	16.1328	16.3875	16.2601	FALSE	gJAX00566668	-0.839287	0.0300279	0.674031	-0.183978	-0.185366	-0.387714	0.0237448	0.868543	FALSE	FALSE	CC	Both
ENSMUSP00000025541	19	16.0346	7.55118	ENSMUSG00000024639	Gnaq	19	16.1328	16.3875	16.2601	TRUE	B10190016034	-0.543449	-0.268367	-0.73642	0.428485	-0.262272	0.977079	0.0159145	0.389029	FALSE	TRUE	CC	Both
ENSMUSP00000025561	19	21.1056	12.0801	ENSMUSG00000024659	Anxa1	19	20.3734	20.3909	20.3822	TRUE	SAJ190844223	0.657431	0.159481	0.487675	0.841167	-1.12014	-0.728431	-1.02538	0.728206	TRUE	TRUE	CC	Both
ENSMUSP00000025617	19	17.3605	6.77147	ENSMUSG00000024712	Rfk	19	17.394	17.4013	17.3977	TRUE	gJAX00472093	0.096339	-0.777425	0.0249279	0.318137	-0.189669	-0.422309	1.21828	-0.268278	FALSE	TRUE	CC	Both
ENSMUSP00000002275	7	42.5418	18.5152	ENSMUSG00000002205	Vrk3	7	44.7484	44.7775	44.763	TRUE	gUNC12701119	-1.55826	0.180494	-0.266803	0.0803624	0.938155	0.457757	0.923801	-0.75551	TRUE	TRUE	CC	Both
ENSMUSP00000002275	12	21.2419	7.46272	ENSMUSG00000002205	Vrk3	7	44.7484	44.7775	44.763	FALSE	SAH120849676	-0.206383	-0.0440078	0.794069	-0.271766	0.242102	-0.646851	0.699853	-0.567017	FALSE	TRUE	CC	Both
ENSMUSP00000002289	1	167.284	6.35463	ENSMUSG00000022111	Uchl3	14	101.654	101.696	101.675	FALSE	gUNC2137048	0.492183	-0.601941	0.18729	0.406391	0.182246	-0.622759	-0.34153	0.29812	FALSE	TRUE	CC	Both
ENSMUSP00000002289	6	134.286	6.41568	ENSMUSG00000022111	Uchl3	14	101.654	101.696	101.675	FALSE	S6H065371452	0.298064	0.740559	-0.499061	-0.259639	0.101965	-0.646158	0.475079	-0.210809	FALSE	TRUE	CC	Both
ENSMUSP00000002292	6	118.977	6.12911	ENSMUSG00000002222	Rmnd5a	6	71.3886	71.4406	71.4146	FALSE	S6H064759095	-0.104992	0.17119	-0.413281	0.327526	-0.372404	-0.776594	0.547504	0.621051	FALSE	FALSE	CC	Both
ENSMUSP00000002350	8	112.684	6.15607	ENSMUSG00000002280	Narfl	17	25.7738	25.7833	25.7786	FALSE	S2T084507344	-0.0351784	-0.231632	-0.234618	0.315126	0.0917983	0.198803	0.00160604	-0.105904	FALSE	FALSE	CC	CC
ENSMUSP00000002391	10	39.9015	7.27317	ENSMUSG00000002320	Tm9sf1	14	55.636	55.6438	55.6399	FALSE	SBH101596060	-0.915385	-0.273822	0.439301	0.295413	0.685729	-0.192239	-0.570075	0.531079	FALSE	TRUE	CC	CC
ENSMUSP00000025618	19	21.1056	6.60492	ENSMUSG00000024713	Pcsk5	19	17.4328	17.8376	17.6352	TRUE	SAJ190844223	-0.699154	-0.443705	-0.377142	0.41912	-0.486468	0.229791	0.912199	0.445359	FALSE	TRUE	CC	CC
ENSMUSP00000025631	15	37.2924	6.43434	ENSMUSG00000024725	Ostf1	19	18.5793	18.6318	18.6056	FALSE	gUNC25385155	0.394861	-0.461463	0.584294	0.701229	-0.662923	-0.352835	0.0911958	-0.294359	FALSE	TRUE	CC	Both
ENSMUSP00000025632	6	17.7896	6.05308	ENSMUSG00000024726	Carnmt1	19	18.6708	18.7048	18.6878	FALSE	SSH060711584	-0.00134263	0.0916936	0.339984	0.0490476	-0.977377	0.495584	0.498954	-0.496543	FALSE	FALSE	CC	Both
ENSMUSP00000025632	19	20.4247	9.97521	ENSMUSG00000024726	Carnmt1	19	18.6708	18.7048	18.6878	TRUE	SAH190816987	0.233909	-0.633222	-0.454511	0.0621042	1.10573	-0.946599	1.13383	-0.501239	TRUE	TRUE	CC	Both
ENSMUSP00000025639	3	71.9399	6.32033	ENSMUSG00000024732	Ccdc86	19	10.9415	10.9493	10.9454	FALSE	mbackupUNC030473223	0.387295	-0.76769	0.711572	-0.371817	-0.098853	-0.166273	-0.175289	0.481056	FALSE	FALSE	CC	Both
ENSMUSP00000025649	10	90.5749	6.16347	ENSMUSG00000024740	Ddb1	19	10.6056	10.6298	10.6177	FALSE	gUNC18415706	0.274934	-0.688215	0.248798	-0.521847	-0.494503	0.279193	0.276466	0.625174	FALSE	FALSE	CC	Both
ENSMUSP00000025656	19	20.3296	9.37766	ENSMUSG00000024747	Aldh1a7	19	20.693	20.7276	20.7103	TRUE	mUNC30024399	0.134484	-0.694846	-0.420574	-0.675717	1.31613	-0.0640248	0.964689	-0.560141	TRUE	TRUE	CC	Both
ENSMUSP00000025659	7	125.706	6.01125	ENSMUSG00000024750	Zfand5	19	21.2723	21.2823	21.2773	FALSE	mUNC070560009	0.0279651	-0.864257	0.356627	0.0672165	-0.813646	0.882828	-0.0549322	0.398198	FALSE	FALSE	CC	CC
ENSMUSP00000025659	11	62.6671	6.3058	ENSMUSG00000024750	Zfand5	19	21.2723	21.2823	21.2773	FALSE	gJAX00313230	0.794637	0.0388464	0.296361	-0.374234	-0.805308	0.164651	0.30173	-0.416683	FALSE	FALSE	CC	CC
ENSMUSP00000025663	18	74.1008	7.26983	ENSMUSG00000024754	Tmem2	19	21.7783	21.8583	21.8183	FALSE	S2J182964032	-0.258795	0.934414	0.0311797	0.202033	0.162295	0.494334	-0.718676	-0.846785	FALSE	TRUE	CC	CC
ENSMUSP00000025663	19	22.4531	10.0829	ENSMUSG00000024754	Tmem2	19	21.7783	21.8583	21.8183	TRUE	S2H190898122	0.252078	0.375101	-0.743492	0.785048	0.226894	-1.40774	0.429201	0.0829091	TRUE	TRUE	CC	CC
ENSMUSP00000025684	18	84.1247	8.0127	ENSMUSG00000024772	Ehd1	19	6.27672	6.3001	6.28841	FALSE	SAJ183364989	0.111496	-0.762588	0.141881	0.733856	0.445942	-0.0211142	-1.00747	0.357998	TRUE	TRUE	CC	Both
ENSMUSP00000025691	19	35.2641	12.3776	ENSMUSG00000024778	Fas	19	34.2907	34.3278	34.3092	TRUE	gUNC30243725	1.35932	0.0147853	0.232559	0.844036	-0.661836	-1.32697	-0.411894	-0.0499999	TRUE	TRUE	CC	Both
ENSMUSP00000025696	19	28.8874	12.6368	ENSMUSG00000024782	Ak3	19	29.0208	29.048	29.0344	TRUE	UNC30162928	0.0101542	-0.0174431	0.581094	0.0458717	0.600067	-0.865123	-1.40985	1.05523	TRUE	TRUE	CC	Both
ENSMUSP00000025707	11	89.9277	7.80082	ENSMUSG00000024792	Zfpl1	19	6.08076	6.08494	6.08285	FALSE	gUNC20097289	-0.278767	0.735021	0.90291	0.0629721	-0.335874	0.0774074	-0.229045	-0.934625	FALSE	TRUE	CC	Both
ENSMUSP00000025711	10	23.1126	6.27992	ENSMUSG00000024797	Vps51	19	6.06784	6.08032	6.07408	FALSE	gUNC17575991	0.287899	-0.38505	-0.144728	-0.692477	0.282353	0.674525	-0.778514	0.755992	FALSE	FALSE	CC	CC
ENSMUSP00000025711	X	71.4106	6.51052	ENSMUSG00000024797	Vps51	19	6.06784	6.08032	6.07408	FALSE	B10230071410	-0.339365	-0.591444	0.373218	-0.247685	0.72608	-0.616708	0.536287	0.159617	FALSE	TRUE	CC	CC
ENSMUSP00000025714	1	40.8276	6.25224	ENSMUSG00000024800	Rpp30	19	36.0837	36.1048	36.0942	FALSE	S3R011633104	0.851274	0.14008	-0.601598	0.496997	-0.0819215	-0.689544	-0.0231688	-0.0921178	FALSE	FALSE	CC	Both
ENSMUSP00000025728	19	5.87202	7.08047	ENSMUSG00000024816	Frmd8	19	5.8497	5.87527	5.86249	TRUE	gUNC29847184	0.362896	0.650129	0.35722	0.370998	0.0678335	-0.286393	-0.850317	-0.672368	FALSE	TRUE	CC	Both
ENSMUSP00000025739	4	38.6641	6.64128	ENSMUSG00000024817	Uhrf2	19	30.0305	30.0937	30.0621	FALSE	mbackupUNC040051095	-0.318459	0.22915	-0.820557	-0.331059	-0.133106	0.319106	0.181125	0.8738	FALSE	FALSE	CC	CC
ENSMUSP00000025745	17	15.3583	7.23671	ENSMUSG00000024829	Mrpl21	19	3.2829	3.29284	3.28787	FALSE	gUNC27601987	0.643711	0.530339	-0.140645	0.524641	-0.349076	-0.232945	-0.153733	-0.822292	FALSE	TRUE	CC	Both
ENSMUSP00000025762	6	87.8072	8.12635	ENSMUSG00000024844	Banf1	19	5.36464	5.36665	5.36564	FALSE	gUNC11548556	1.05005	-0.652577	0.33278	-0.442701	-0.251636	-0.68948	0.835791	-0.18223	TRUE	TRUE	CC	Both
ENSMUSP00000025774	15	102.578	7.14381	ENSMUSG00000024853	Sf3b2	19	5.27392	5.29545	5.28469	FALSE	gUNC26239017	0.235565	-1.00916	0.55956	-0.706857	0.311462	0.922151	-0.196372	-0.11635	FALSE	TRUE	CC	Both
ENSMUSP00000025774	18	90.119	6.50038	ENSMUSG00000024853	Sf3b2	19	5.27392	5.29545	5.28469	FALSE	SNJ183585720	-0.00997143	0.0753123	-0.706746	0.0685125	0.739425	0.594217	0.136052	-0.896802	FALSE	TRUE	CC	Both
ENSMUSP00000025778	19	28.7243	6.7887	ENSMUSG00000024827	Gldc	19	30.0984	30.1754	30.1369	TRUE	gUNC30160193	-0.081383	0.40567	0.0922342	-0.0277536	-0.0668923	-0.698135	-0.509488	0.885747	FALSE	TRUE	CC	Both
ENSMUSP00000025786	16	97.5037	7.31805	ENSMUSG00000024855	Pacs1	19	5.13369	5.27312	5.2034	FALSE	gUNCHS043484	0.127475	-0.335788	1.12876	-0.698201	0.737522	-0.580904	0.224812	-0.60367	FALSE	TRUE	CC	Both
ENSMUSP00000025786	19	5.87202	7.09964	ENSMUSG00000024855	Pacs1	19	5.13369	5.27312	5.2034	TRUE	gUNC29847184	0.569551	0.0548219	0.0972394	0.951053	0.136033	-0.737948	-0.407321	-0.66343	FALSE	TRUE	CC	Both
ENSMUSP00000025797	19	36.0083	6.16898	ENSMUSG00000024863	Mbl2	19	30.2329	30.2397	30.2363	TRUE	SFR191440331	-0.184813	0.120939	-0.796602	0.00543836	0.0135983	0.239208	0.973915	-0.371685	FALSE	FALSE	CC	Both
ENSMUSP00000025804	16	76.9247	6.91374	ENSMUSG00000024870	Rab1b	19	5.09921	5.107	5.1031	FALSE	S3R163076988	0.612493	0.243917	0.322724	0.597501	-0.930968	-0.0268856	-0.666578	-0.152203	FALSE	TRUE	CC	Both
ENSMUSP00000025815	7	80.3865	6.93115	ENSMUSG00000024878	Cbwd1	19	24.9199	24.9616	24.9408	FALSE	mJAX00153376	0.325389	-0.24314	0.520534	0.0890632	-0.209894	-0.996836	0.942699	-0.427814	FALSE	TRUE	CC	Both
ENSMUSP00000025815	19	23.4577	8.39658	ENSMUSG00000024878	Cbwd1	19	24.9199	24.9616	24.9408	TRUE	gUNC30078218	-0.448408	0.647638	0.675222	0.252328	0.71761	-0.789205	-1.11962	0.0644374	TRUE	TRUE	CC	Both
ENSMUSP00000025827	12	35.3632	6.59771	ENSMUSG00000024896	Minpp1	19	32.4858	32.5154	32.5006	FALSE	gUNC20885486	-0.318104	0.611079	-0.697876	0.0620311	0.601549	-0.767811	0.116559	0.392573	FALSE	TRUE	CC	Both
ENSMUSP00000025827	19	32.7038	7.24718	ENSMUSG00000024896	Minpp1	19	32.4858	32.5154	32.5006	TRUE	S1L191308152	-0.0862885	0.148832	-0.156156	0.00409567	0.239977	-0.982539	1.31911	-0.487028	FALSE	TRUE	CC	Both
ENSMUSP00000025831	19	25.2605	8.26902	ENSMUSG00000052085	Dock8	19	24.9995	25.2024	25.101	TRUE	UNC30110173	-0.0388998	-0.25505	-0.0530658	0.0783062	0.531138	1.02126	-0.273772	-1.00991	TRUE	TRUE	CC	Both
ENSMUSP00000025833	2	40.7478	7.15104	ENSMUSG00000024899	Papss2	19	32.62	32.6672	32.6436	FALSE	mUNC020306643	-0.644062	0.0722406	-0.613634	-0.0114387	0.16103	-0.658572	0.628357	1.06608	FALSE	TRUE	CC	Both
ENSMUSP00000025833	4	10.2116	6.59612	ENSMUSG00000024899	Papss2	19	32.62	32.6672	32.6436	FALSE	S1J040408463	0.832663	-0.486672	-0.823282	0.127062	0.189206	-0.0689045	-0.48078	0.710707	FALSE	TRUE	CC	Both
ENSMUSP00000025847	1	192.755	6.06943	ENSMUSG00000024911	Fibp	19	5.46062	5.46505	5.46283	FALSE	UNC2447782	0.739181	0.487765	-0.722312	-0.426465	-0.148762	-0.170829	0.674462	-0.43304	FALSE	FALSE	CC	Both
ENSMUSP00000025851	1	170.393	6.55025	ENSMUSG00000063904	Dpp3	19	4.90723	4.92829	4.91776	FALSE	gUNC2184852	-0.117959	-0.189348	0.0594958	0.856791	-0.890532	-0.602458	0.780904	0.103106	FALSE	TRUE	CC	Both
ENSMUSP00000025851	19	6.67964	17.2362	ENSMUSG00000063904	Dpp3	19	4.90723	4.92829	4.91776	TRUE	SFT190267185	0.668773	-1.0446	-1.05727	0.381989	-0.526704	-0.352614	1.54629	0.384143	TRUE	TRUE	CC	Both
ENSMUSP00000025864	4	136.249	7.08797	ENSMUSG00000024925	Rnaseh2c	19	5.60187	5.60344	5.60266	FALSE	SSH045449945	0.535686	0.447724	-0.200087	-0.386844	0.300532	0.740751	-0.423162	-1.0146	FALSE	TRUE	CC	Both
ENSMUSP00000025864	14	62.3714	7.24401	ENSMUSG00000024925	Rnaseh2c	19	5.60187	5.60344	5.60266	FALSE	mJAX00053712	-0.538258	0.434264	0.632035	-0.203422	0.0922701	0.28837	0.36203	-1.06729	FALSE	TRUE	CC	Both
ENSMUSP00000025867	7	80.3865	6.79419	ENSMUSG00000024927	Rela	19	5.63748	5.64813	5.64281	FALSE	mJAX00153376	0.133137	-0.494476	0.0901212	0.100345	0.562033	-1.06916	0.86851	-0.190511	FALSE	TRUE	CC	Both
ENSMUSP00000025885	19	6.67964	6.58324	ENSMUSG00000079478	Sssca1	19	5.72809	5.73173	5.72991	TRUE	SFT190267185	-0.167071	0.467223	0.170331	0.338635	0.503428	0.135925	-0.741515	-0.706956	FALSE	TRUE	CC	CC
ENSMUSP00000025893	4	65.1274	6.63117	ENSMUSG00000024944	Arl2	19	6.13437	6.14141	6.13789	FALSE	mUNC7391813	-1.22309	0.607047	0.294204	0.203801	-0.37699	0.0317773	0.14709	0.316164	FALSE	TRUE	CC	Both
ENSMUSP00000025897	12	89.2308	6.26133	ENSMUSG00000024948	Map4k2	19	6.34114	6.35562	6.34837	FALSE	SX1123569230	-0.682899	-0.397961	0.726607	0.574265	0.128783	-0.249533	-0.276633	0.177373	FALSE	FALSE	CC	CC
ENSMUSP00000025903	3	64.9617	6.90692	ENSMUSG00000024952	Rps6ka4	19	6.82909	6.8406	6.83484	FALSE	S3R032598467	-0.472823	-0.834065	0.893691	-0.175314	0.0387159	0.305909	-0.116985	0.360872	FALSE	TRUE	CC	CC
ENSMUSP00000025903	9	42.5312	8.99514	ENSMUSG00000024952	Rps6ka4	19	6.82909	6.8406	6.83484	FALSE	gUNC16247047	0.194773	-0.0896002	-1.03266	-0.055583	0.499679	0.495161	0.898728	-0.910503	TRUE	TRUE	CC	CC
ENSMUSP00000025904	12	104.643	6.15334	ENSMUSG00000024953	Prdx5	19	6.9067	6.91011	6.9084	FALSE	B10120104642	0.456329	-0.514741	-0.199126	0.20908	-0.416664	1.20648	-0.220929	-0.520434	FALSE	FALSE	CC	Both
ENSMUSP00000025904	19	3.89795	9.46437	ENSMUSG00000024953	Prdx5	19	6.9067	6.91011	6.9084	TRUE	SFJ190155917	0.359974	1.03574	0.00728168	0.108013	0.203214	0.184861	-1.27525	-0.623834	TRUE	TRUE	CC	Both
ENSMUSP00000025930	1	5.94479	6.10965	ENSMUSG00000024974	Smc3	19	53.6004	53.6458	53.6231	FALSE	gUNC28841	-0.0420233	-0.101964	-0.357883	0.268446	0.34833	0.801862	-0.884402	-0.032366	FALSE	FALSE	CC	Both
ENSMUSP00000025957	1	119.436	9.68854	ENSMUSG00000024993	Fam45a	19	60.8116	60.8362	60.8239	FALSE	UNC1525238	0.830504	0.297405	0.496914	0.445232	-0.060887	-0.0886316	-0.994935	-0.925601	TRUE	TRUE	CC	Both
ENSMUSP00000025957	9	3.58299	6.30382	ENSMUSG00000024993	Fam45a	19	60.8116	60.8362	60.8239	FALSE	mJAX00167632	0.299343	0.677169	-0.14145	-0.558865	-0.122169	-0.772845	0.294514	0.324303	FALSE	FALSE	CC	Both
ENSMUSP00000025961	19	60.7689	6.83247	ENSMUSG00000024997	Prdx3	19	60.8641	60.8746	60.8693	TRUE	UNCHS048168	-0.123472	1.0173	-0.295479	-0.285782	-0.541509	-0.0200675	0.333355	-0.0843437	FALSE	TRUE	CC	Both
ENSMUSP00000025963	3	68.3332	6.63048	ENSMUSG00000024999	Noc3l	19	38.7881	38.8192	38.8037	FALSE	gUNC5451861	0.447241	-0.548776	-0.333313	-0.515406	0.628159	-0.0799138	-0.453211	0.855219	FALSE	TRUE	CC	Both
ENSMUSP00000025963	9	107.621	6.14195	ENSMUSG00000024999	Noc3l	19	38.7881	38.8192	38.8037	FALSE	S6Y094304821	0.797737	-0.276476	-0.601539	0.166351	0.612313	-0.228836	-0.627702	0.158153	FALSE	FALSE	CC	Both
ENSMUSP00000025968	19	38.012	13.5387	ENSMUSG00000025003	Cyp2c39	19	39.5109	39.5685	39.5397	TRUE	gUNC30282872	0.505924	-1.2754	0.720988	0.0991968	0.673503	-0.606742	-0.525273	0.407808	TRUE	TRUE	CC	Both
ENSMUSP00000026009	19	47.0527	7.10578	ENSMUSG00000025035	Arl3	19	46.5311	46.5731	46.5521	TRUE	SX1191882108	0.658682	0.314397	-0.380418	0.514256	0.0591686	-1.15406	-0.414074	0.402052	FALSE	TRUE	CC	Both
ENSMUSP00000026011	19	44.8892	12.746	ENSMUSG00000025036	Sfxn2	19	46.5734	46.5969	46.5851	TRUE	UNC30376908	0.107637	0.904226	-0.66304	-0.270049	-0.869487	-0.814483	1.60761	-0.00241222	TRUE	TRUE	CC	Both
ENSMUSP00000002397	14	52.6676	11.4886	ENSMUSG00000002326	Gmpr2	14	55.6719	55.6792	55.6756	TRUE	S3R142106704	0.35821	-0.219237	-0.0913197	-0.170689	-0.0189489	-1.54129	0.344401	1.33887	TRUE	TRUE	CC	Both
ENSMUSP00000002400	2	156.431	6.84024	ENSMUSG00000002329	Mdp1	14	55.6579	55.6605	55.6592	FALSE	SAH026257226	-0.162537	-0.992703	0.279284	0.0533075	0.202961	0.904322	-0.212588	-0.0720465	FALSE	TRUE	CC	Both
ENSMUSP00000002403	1	33.3717	6.24899	ENSMUSG00000002332	Dhrs1	14	55.739	55.7457	55.7424	FALSE	gUNC401821	-0.281914	-0.692601	0.47277	-0.195112	0.314784	-0.610047	0.88633	0.10579	FALSE	FALSE	CC	Both
ENSMUSP00000002452	7	79.1877	6.00614	ENSMUSG00000002379	Ndufa11	17	56.7178	56.7242	56.721	FALSE	SS6073167508	-0.437469	0.449231	-0.286227	-0.476559	-0.197784	0.689217	-0.217099	0.476691	FALSE	FALSE	CC	Both
ENSMUSP00000002452	13	94.1007	6.77147	ENSMUSG00000002379	Ndufa11	17	56.7178	56.7242	56.721	FALSE	gUNC23117370	0.341996	0.239509	0.580532	0.437811	-0.829661	-0.29426	-0.567127	0.0912001	FALSE	TRUE	CC	Both
ENSMUSP00000026039	X	85.5541	16.5154	ENSMUSG00000025059	Gk	X	85.7019	85.7768	85.7394	TRUE	gJAX00714940	-1.26125	0.366803	-0.882176	0.0721303	-0.649179	0.680819	1.496	0.176849	TRUE	TRUE	CC	Both
ENSMUSP00000026050	3	69.2791	7.25991	ENSMUSG00000025068	Gsto1	19	47.855	47.8648	47.8599	FALSE	UNC5464045	-1.01299	0.765072	-0.0441836	-0.141382	0.279533	0.4273	-0.475607	0.202261	FALSE	TRUE	CC	Both
ENSMUSP00000026050	11	109.53	6.05952	ENSMUSG00000025068	Gsto1	19	47.855	47.8648	47.8599	FALSE	gUNC20359696	0.190641	-0.540937	0.42805	-0.452215	0.0866507	-0.0606828	-0.598211	0.946703	FALSE	FALSE	CC	Both
ENSMUSP00000026050	19	47.0527	11.3144	ENSMUSG00000025068	Gsto1	19	47.855	47.8648	47.8599	TRUE	SX1191882108	-0.844566	0.603412	-0.777006	0.229204	0.701857	0.673252	-1.04036	0.454212	TRUE	TRUE	CC	Both
ENSMUSP00000026062	19	56.3554	6.04865	ENSMUSG00000025076	Casp7	19	56.3971	56.4423	56.4197	TRUE	gUNC30548607	0.0855288	-0.499141	0.099955	-0.976635	-0.210301	0.287049	0.612046	0.601499	FALSE	FALSE	CC	Both
ENSMUSP00000026073	17	62.8527	7.84403	ENSMUSG00000025086	Trub1	19	57.4529	57.491	57.472	FALSE	gUNC28162302	-0.0384192	-0.0877965	0.404452	0.0570258	-1.1361	0.569085	0.53016	-0.298406	FALSE	TRUE	CC	Both
ENSMUSP00000026073	19	58.3545	7.88855	ENSMUSG00000025086	Trub1	19	57.4529	57.491	57.472	TRUE	gUNCHS048085	-1.27392	-0.0679195	0.499376	0.370758	-0.021415	0.71017	-0.00472147	-0.212325	FALSE	TRUE	CC	Both
ENSMUSP00000026092	7	80.3865	16.5735	ENSMUSG00000025102	3110040N11Rik	7	81.7822	81.7895	81.7858	TRUE	mJAX00153376	-0.15472	1.13598	-0.595374	-0.44196	0.850209	0.0435445	-1.51571	0.678029	TRUE	TRUE	CC	Both
ENSMUSP00000026094	7	79.0909	9.58784	ENSMUSG00000025104	Hdgfl3	7	81.8813	81.9345	81.9079	TRUE	gUNC13202249	-0.740719	-0.0357908	-0.586041	-0.93046	0.79331	0.538418	0.376741	0.584542	TRUE	TRUE	CC	CC
ENSMUSP00000026122	11	121.68	6.61671	ENSMUSG00000025130	P4hb	11	120.56	120.573	120.567	TRUE	gUNC20538837	0.445508	0.230015	0.302994	0.530954	-1.03736	-0.322435	0.331663	-0.481338	FALSE	TRUE	CC	Both
ENSMUSP00000026126	17	47.2865	6.49102	ENSMUSG00000025133	Ints4	7	97.481	97.5414	97.5112	FALSE	gUNC27943248	0.0097126	0.236515	-0.334916	0.516184	-0.718415	0.354312	0.602257	-0.665649	FALSE	TRUE	CC	Both
ENSMUSP00000026135	10	63.9591	6.40284	ENSMUSG00000025142	Aspscr1	11	120.673	120.709	120.691	FALSE	SAH102558362	0.5382	0.224048	-0.218575	-0.41	-0.850669	0.469256	0.68003	-0.432291	FALSE	TRUE	CC	Both
ENSMUSP00000026142	19	55.3919	6.18677	ENSMUSG00000025151	Maged1	X	94.5355	94.5421	94.5388	FALSE	gUNC30534660	-0.426493	0.442047	0.132961	0.502657	0.001975	0.494121	-0.515968	-0.631299	FALSE	FALSE	CC	Both
ENSMUSP00000026142	X	93.6999	7.07958	ENSMUSG00000025151	Maged1	X	94.5355	94.5421	94.5388	TRUE	S6J203747996	0.0820261	-0.817526	-0.0593857	0.866326	0.101141	-0.372748	0.290238	-0.0900717	FALSE	TRUE	CC	Both
ENSMUSP00000026144	11	119.967	7.58122	ENSMUSG00000039450	Dcxr	11	120.725	120.727	120.726	TRUE	S3J114798670	-0.141624	-0.499798	-0.559261	-0.543273	-0.229862	1.22069	0.625691	0.127439	FALSE	TRUE	CC	Both
ENSMUSP00000026169	11	121.01	8.53423	ENSMUSG00000025169	Ogfod3	11	121.178	121.205	121.191	TRUE	gJAX00032537	-0.560993	-0.100703	-0.138052	-0.328878	1.19916	0.39314	0.105017	-0.568692	TRUE	TRUE	CC	Both
ENSMUSP00000026173	11	88.4879	6.0354	ENSMUSG00000025173	Wdr45b	11	121.327	121.354	121.341	FALSE	S3J113539515	0.497396	-0.175514	0.451822	0.318137	-0.0664785	0.3038	-0.255279	-1.07388	FALSE	FALSE	CC	Both
ENSMUSP00000026188	14	96.7379	6.85709	ENSMUSG00000025184	R3hcc1l	19	42.5188	42.5923	42.5556	FALSE	B10140096737	-0.103834	0.611985	0.679608	-0.514809	-0.435506	-0.328687	0.639599	-0.548356	FALSE	TRUE	CC	CC
ENSMUSP00000026196	19	51.7963	6.04893	ENSMUSG00000025190	Got1	19	43.4998	43.5246	43.5122	TRUE	UNC30479905	0.303952	-0.857369	0.0805316	0.429187	0.0499362	-0.482635	0.461086	0.015311	FALSE	FALSE	CC	Both
ENSMUSP00000026208	4	136.249	6.46041	ENSMUSG00000025194	Abcc2	19	43.7822	43.8407	43.8115	FALSE	SSH045449945	0.584329	-0.410276	0.236972	0.172943	-0.34331	-1.27322	0.525125	0.507437	FALSE	TRUE	CC	Both
ENSMUSP00000026208	11	120.385	6.35445	ENSMUSG00000025194	Abcc2	19	43.7822	43.8407	43.8115	FALSE	gUNCHS032520	-0.406727	0.372893	-0.560093	0.352369	0.703618	0.220845	-0.906428	0.223523	FALSE	TRUE	CC	Both
ENSMUSP00000026208	12	50.3846	6.06763	ENSMUSG00000025194	Abcc2	19	43.7822	43.8407	43.8115	FALSE	gUNC21086396	-0.412991	-0.0410779	0.537344	0.661254	0.388246	-0.580629	-0.167792	-0.384356	FALSE	FALSE	CC	Both
ENSMUSP00000026208	15	72.4143	7.84631	ENSMUSG00000025194	Abcc2	19	43.7822	43.8407	43.8115	FALSE	gUNC25865047	0.673809	-0.709216	0.32796	-0.369598	0.162905	0.557445	-1.13182	0.488512	FALSE	TRUE	CC	Both
ENSMUSP00000026208	19	45.189	10.4129	ENSMUSG00000025194	Abcc2	19	43.7822	43.8407	43.8115	TRUE	S1L191807560	-0.656723	0.130122	0.991231	-0.497309	0.0423796	-1.00521	0.0331038	0.962404	TRUE	TRUE	CC	Both
ENSMUSP00000026209	4	41.3285	6.01889	ENSMUSG00000025195	Dnmbp	19	43.8468	43.9402	43.8935	FALSE	gUNC7120584	0.809589	-0.202447	0.161187	0.477227	0.318755	-0.522735	-0.402193	-0.639384	FALSE	FALSE	CC	Both
ENSMUSP00000026209	19	37.0204	6.63262	ENSMUSG00000025195	Dnmbp	19	43.8468	43.9402	43.8935	TRUE	ST2191480816	0.36026	0.556605	0.244977	0.609095	-0.608268	-1.00841	0.221171	-0.375431	FALSE	TRUE	CC	Both
ENSMUSP00000026210	16	82.0357	6.00161	ENSMUSG00000025196	Cpn1	19	43.9563	43.9866	43.9714	FALSE	gUNC27244717	0.594065	0.475206	0.163631	-0.743886	-0.0373055	-0.0426224	0.149179	-0.558267	FALSE	FALSE	CC	Both
ENSMUSP00000026210	19	41.698	8.26218	ENSMUSG00000025196	Cpn1	19	43.9563	43.9866	43.9714	TRUE	mUNC30331816	0.907304	-0.807166	-0.279158	0.325598	-0.077661	-0.507318	0.768259	-0.329857	TRUE	TRUE	CC	Both
ENSMUSP00000026211	6	34.7503	6.17313	ENSMUSG00000025197	Cyp2c44	19	44.005	44.0292	44.0171	FALSE	B10060034750	-0.290714	-0.192524	-0.0406781	0.84628	1.00307	-0.896146	-0.390776	-0.038516	FALSE	FALSE	CC	Both
ENSMUSP00000026211	19	44.1822	18.4189	ENSMUSG00000025197	Cyp2c44	19	44.005	44.0292	44.0171	TRUE	gUNC30366966	-1.39605	0.379429	0.0758026	-0.736182	-1.11788	1.22738	1.45306	0.114448	TRUE	TRUE	CC	Both
ENSMUSP00000026211	X	77.092	6.16846	ENSMUSG00000025197	Cyp2c44	19	44.005	44.0292	44.0171	FALSE	SXX203083678	0.538552	0.0528622	0.339371	0.297444	-0.633474	-0.916517	-0.0890505	0.410812	FALSE	FALSE	CC	Both
ENSMUSP00000026218	2	5.67133	6.12845	ENSMUSG00000025200	Cwf19l1	19	44.1086	44.1359	44.1223	FALSE	gUNC2501218	0.383353	0.255452	0.276726	0.137641	-0.874669	0.541594	-0.0357102	-0.684386	FALSE	FALSE	CC	Both
ENSMUSP00000026218	10	57.4131	6.06697	ENSMUSG00000025200	Cwf19l1	19	44.1086	44.1359	44.1223	FALSE	gUNC18022023	0.397304	0.0406281	-0.54239	0.0368212	0.00976109	0.717806	0.309091	-0.969022	FALSE	FALSE	CC	Both
ENSMUSP00000026218	19	44.8892	12.5264	ENSMUSG00000025200	Cwf19l1	19	44.1086	44.1359	44.1223	TRUE	UNC30376908	-0.588585	-0.825346	0.969798	-0.0789722	-1.02136	0.720866	0.310231	0.513369	TRUE	TRUE	CC	Both
ENSMUSP00000026227	19	53.8753	6.63383	ENSMUSG00000025209	Twnk	19	45.0066	45.0128	45.0097	TRUE	gUNC30513052	0.683545	0.0827967	0.14287	0.486151	-0.722365	0.242804	-0.908228	-0.00757222	FALSE	TRUE	CC	Both
ENSMUSP00000026254	1	164.111	6.61236	ENSMUSG00000025224	Gbf1	19	46.1525	46.2865	46.2195	FALSE	SFT016564456	0.142205	0.557622	0.240592	-0.598264	-1.02073	0.0890506	0.551978	0.0375453	FALSE	TRUE	CC	Both
ENSMUSP00000026269	5	147.99	6.60706	ENSMUSG00000025239	Limd1	9	123.479	123.522	123.5	FALSE	gUNC10405837	-0.128419	-0.456246	-0.772757	0.227015	0.786382	-0.0494203	-0.103361	0.496807	FALSE	TRUE	CC	Both
ENSMUSP00000026269	7	112.633	7.79808	ENSMUSG00000025239	Limd1	9	123.479	123.522	123.5	FALSE	gUNC13635236	0.0731491	-0.189713	0.716807	0.42108	-0.236664	-0.164232	0.460021	-1.08045	FALSE	TRUE	CC	Both
ENSMUSP00000026269	9	123.124	6.71066	ENSMUSG00000025239	Limd1	9	123.479	123.522	123.5	TRUE	SBJ094924955	0.416614	0.0306005	-0.467136	0.229312	0.433209	-0.767131	-0.669138	0.79367	FALSE	TRUE	CC	Both
ENSMUSP00000026269	11	74.7631	6.29717	ENSMUSG00000025239	Limd1	9	123.479	123.522	123.5	FALSE	SAH112990523	0.890077	0.292559	0.281668	-0.600437	-0.115211	-0.38842	0.275812	-0.636048	FALSE	FALSE	CC	Both
ENSMUSP00000026274	9	123.562	9.62377	ENSMUSG00000025245	Lztfl1	9	123.694	123.718	123.706	TRUE	SSH094942479	-0.374799	-0.647843	0.296287	-0.698841	-0.450848	1.35745	0.816441	-0.297844	TRUE	TRUE	CC	CC
ENSMUSP00000026289	10	44.1171	6.00135	ENSMUSG00000025260	Hsd17b10	X	152.002	152.004	152.003	FALSE	JAX00288334	0.371655	0.429505	0.341657	0.338652	-0.612866	0.270632	-0.779212	-0.360024	FALSE	FALSE	CC	Both
ENSMUSP00000026289	X	143.834	7.00922	ENSMUSG00000025260	Hsd17b10	X	152.002	152.004	152.003	TRUE	SXX205753377	-0.0296759	0.130405	-0.287025	0.190728	-0.411483	0.0305138	1.20345	-0.826912	FALSE	TRUE	CC	Both
ENSMUSP00000026322	14	117.706	6.77476	ENSMUSG00000025280	Polr3a	14	24.4487	24.4871	24.4679	FALSE	gUNC24849331	-0.173664	0.629189	-0.0390456	-0.791949	0.864832	-0.287191	0.256926	-0.459098	FALSE	TRUE	CC	Both
ENSMUSP00000026324	X	152.3	7.01358	ENSMUSG00000025287	Acot9	X	155.262	155.298	155.28	TRUE	gUNCHS049562	-0.393444	-0.712503	-0.199574	-0.42357	0.199895	0.778161	0.909283	-0.158249	FALSE	TRUE	CC	Both
ENSMUSP00000026328	11	107.849	8.57735	ENSMUSG00000025289	Prdx4	X	155.324	155.341	155.332	FALSE	gUNC20334684	-0.675065	-1.07691	1.20788	-0.167581	0.0597563	-0.301025	0.597012	0.355931	TRUE	TRUE	CC	Both
ENSMUSP00000026328	16	13.322	6.39538	ENSMUSG00000025289	Prdx4	X	155.324	155.341	155.332	FALSE	gUNC26364589	0.240828	-0.409446	-0.0983332	-0.297652	-0.715803	1.20394	-0.137248	0.213712	FALSE	TRUE	CC	Both
ENSMUSP00000026387	8	111.196	6.57969	ENSMUSG00000025337	Sbds	5	130.246	130.256	130.251	FALSE	mUNC15495823	0.409968	-0.621804	0.878673	-0.26698	-0.30689	0.0421824	-1.10105e-08	-0.135149	FALSE	TRUE	CC	Both
ENSMUSP00000026398	10	129.045	9.31862	ENSMUSG00000025347	Mettl7b	10	128.958	128.961	128.96	TRUE	gUNC18975838	0.637515	0.511196	0.849445	-0.664909	0.539584	-0.638555	-0.965693	-0.268583	TRUE	TRUE	CC	Both
ENSMUSP00000026405	6	145.01	7.07101	ENSMUSG00000090247	Bloc1s1	10	128.918	128.924	128.921	FALSE	gUNC12305926	-0.480131	0.45029	0.00713016	-0.142207	0.853953	0.615804	-1.00596	-0.298877	FALSE	TRUE	CC	Both
ENSMUSP00000026406	10	130.016	16.6188	ENSMUSG00000025350	Rdh5	10	128.914	128.923	128.918	TRUE	gUNC18984159	-0.246499	-0.319206	-1.13358	-0.250452	-0.611757	0.983186	0.377089	1.20122	TRUE	TRUE	CC	Both
ENSMUSP00000026411	10	128.571	6.50481	ENSMUSG00000025355	Mmp19	10	128.791	128.801	128.796	TRUE	gUNCHS029561	0.209734	0.431029	0.482786	0.197252	0.464475	-0.846276	-0.448376	-0.490624	FALSE	FALSE	CC	CC
ENSMUSP00000026414	2	152.157	6.04428	ENSMUSG00000025357	Dgka	10	128.72	128.745	128.732	FALSE	gUNC4239943	0.630829	0.426689	0.195386	-0.470181	-1.01689	0.37757	-0.0266951	-0.11671	FALSE	FALSE	CC	CC
ENSMUSP00000026414	6	133.064	6.28999	ENSMUSG00000025357	Dgka	10	128.72	128.745	128.732	FALSE	gUNC12120757	0.868696	-0.23027	0.476699	-0.54688	-0.843745	0.109165	6.7727e-06	0.166327	FALSE	FALSE	CC	CC
ENSMUSP00000026414	10	129.045	9.39846	ENSMUSG00000025357	Dgka	10	128.72	128.745	128.732	TRUE	gUNC18975838	0.155197	-0.75035	-0.314454	-0.540524	-0.00901116	0.769978	-0.214445	0.903609	TRUE	TRUE	CC	CC
ENSMUSP00000026420	12	53.5384	6.58942	ENSMUSG00000025362	Rps26	10	128.625	128.627	128.626	FALSE	gUNC21127581	-0.421293	-0.0638022	-0.608887	0.00463652	0.812141	-0.644584	0.422407	0.499382	FALSE	TRUE	CC	Both
ENSMUSP00000026427	2	5.67133	7.45896	ENSMUSG00000025366	Esyt1	10	128.51	128.526	128.518	FALSE	gUNC2501218	0.640257	-0.796774	-0.460076	-0.460735	0.731497	-0.0747539	-0.145358	0.565942	FALSE	TRUE	CC	Both
ENSMUSP00000026427	10	128.153	8.96782	ENSMUSG00000025366	Esyt1	10	128.51	128.526	128.518	TRUE	JAX00023603	-0.00657251	0.354563	-0.00287423	-0.076617	0.699826	-1.10421	-0.287928	0.423809	TRUE	TRUE	CC	Both
ENSMUSP00000026434	11	81.2509	6.34526	ENSMUSG00000025371	Chmp6	11	119.913	119.92	119.916	FALSE	gUNC19992265	-1.07685	0.77817	0.425692	0.30913	-0.0652401	0.402174	-0.273568	-0.499509	FALSE	TRUE	CC	CC
ENSMUSP00000026446	14	98.9805	6.05557	ENSMUSG00000025381	Cnpy2	10	128.322	128.328	128.325	FALSE	S6H143959220	0.118915	0.172322	0.833823	-0.198712	-0.225749	-0.342216	0.38803	-0.746413	FALSE	FALSE	CC	Both
ENSMUSP00000026459	18	61.9173	6.25757	ENSMUSG00000025393	Atp5b	10	128.083	128.09	128.087	FALSE	gUNC29404499	0.193589	-0.62055	0.175906	-0.670662	0.20657	0.991179	-0.488672	0.212641	FALSE	FALSE	CC	Both
ENSMUSP00000026462	2	178.624	6.09373	ENSMUSG00000025396	Hsd17b6	10	127.991	128.008	127.999	FALSE	gUNC4569394	-0.0853187	-0.406159	0.715136	0.0749584	-0.493173	0.323569	-0.048374	-0.0806393	FALSE	FALSE	CC	Both
ENSMUSP00000026472	10	127.546	6.31852	ENSMUSG00000025405	Inhbc	10	127.356	127.37	127.363	TRUE	S6J105101847	0.545321	0.16957	0.194069	-0.0414583	0.229989	-0.0147533	-0.0940451	-0.988692	FALSE	FALSE	CC	Both
ENSMUSP00000026479	18	85.6106	6.26652	ENSMUSG00000025410	Dctn2	10	127.266	127.282	127.274	FALSE	gUNC29769206	0.298117	-0.107632	0.116537	0.116692	0.784864	0.0890065	-0.983576	-0.314008	FALSE	FALSE	CC	Both
ENSMUSP00000026480	4	113.429	9.87869	ENSMUSG00000025413	Ttc4	4	106.662	106.679	106.671	TRUE	gUNCJPD001917	0.178461	0.456378	0.0973933	-1.26673	0.323281	-0.473397	-0.0971204	0.781734	TRUE	TRUE	CC	CC
ENSMUSP00000026495	6	129.824	6.03463	ENSMUSG00000025428	Atp5a1	18	77.7737	77.7829	77.7783	FALSE	mbackupUNC060210105	-0.0266133	-0.548288	0.6959	0.0250164	0.677835	0.0493369	-0.779946	-0.0932419	FALSE	FALSE	CC	Both
ENSMUSP00000026506	6	147.772	6.51752	ENSMUSG00000025439	Clns1a	7	97.6966	97.7208	97.7087	FALSE	S6J065910866	0.336243	-0.107541	-0.087708	0.508907	0.393156	-0.844825	-0.696972	0.49874	FALSE	TRUE	CC	Both
ENSMUSP00000026506	7	101.688	6.79582	ENSMUSG00000025439	Clns1a	7	97.6966	97.7208	97.7087	TRUE	S6T074067530	0.234297	0.630176	0.291986	-0.436333	0.103387	-0.802139	-0.641147	0.619774	FALSE	TRUE	CC	Both
ENSMUSP00000026506	15	87.614	6.20607	ENSMUSG00000025439	Clns1a	7	97.6966	97.7208	97.7087	FALSE	gJAX00408724	-0.174015	-0.0614796	0.323641	-0.136528	-0.632161	-0.380762	0.10297	0.958334	FALSE	FALSE	CC	Both
ENSMUSP00000026537	7	140.822	11.1045	ENSMUSG00000025464	Paox	7	140.116	140.137	140.127	TRUE	mrepB6_07-148007489-S	-0.866936	-0.632664	-0.6458	0.444408	-0.304258	1.31222	1.19225	-0.499223	TRUE	TRUE	CC	Both
ENSMUSP00000026537	9	49.9069	6.66228	ENSMUSG00000025464	Paox	7	140.116	140.137	140.127	FALSE	mUNC16339635	-0.317724	-0.815835	0.809062	-0.164177	0.503418	-0.0434182	0.273516	-0.244842	FALSE	TRUE	CC	Both
ENSMUSP00000026538	4	85.2281	7.93236	ENSMUSG00000025465	Echs1	7	140.106	140.116	140.111	FALSE	S3T043409125	-0.00804156	-1.06736	-0.215601	0.543066	-0.00684668	0.90097	-0.329934	0.183741	FALSE	TRUE	CC	Both
ENSMUSP00000026538	6	127.116	6.0138	ENSMUSG00000025465	Echs1	7	140.106	140.116	140.111	FALSE	gUNC12043026	0.0801664	-0.14113	0.58309	-0.580311	0.651578	0.380201	-0.585268	-0.388326	FALSE	FALSE	CC	Both
ENSMUSP00000026538	7	140.822	11.2462	ENSMUSG00000025465	Echs1	7	140.106	140.116	140.111	TRUE	mrepB6_07-148007489-S	-0.344847	-0.257142	-0.0155498	0.740707	-0.234305	-0.117288	1.22951	-1.00108	TRUE	TRUE	CC	Both
ENSMUSP00000026547	8	14.7888	7.78771	ENSMUSG00000025474	Tubgcp2	7	139.996	140.037	140.016	FALSE	gUNC14209961	0.0292564	-0.620163	-0.575666	0.0304629	-0.369123	0.839223	0.832707	-0.166697	FALSE	TRUE	CC	Both
ENSMUSP00000026550	2	71.0811	7.10099	ENSMUSG00000025477	Inpp5a	7	139.389	139.58	139.484	FALSE	S3R022843244	0.374043	0.507183	0.508599	-0.22856	-0.72155	-0.151358	0.425031	-0.713388	FALSE	TRUE	CC	CC
ENSMUSP00000000260	13	42.6497	7.12518	ENSMUSG00000000253	Gmpr	13	45.5074	45.5538	45.5306	TRUE	SS1131705987	-0.533591	0.791857	-0.333079	-0.3148	-0.172744	0.194898	-0.343603	0.711062	FALSE	TRUE	CC	CC
ENSMUSP00000000266	1	173.961	22.1037	ENSMUSG00000026535	Ifi202b	1	173.963	173.983	173.973	TRUE	mUNC010380537	0.297918	-1.07302	-0.407261	-0.0512852	1.34337	-1.45195	1.23066	0.111566	TRUE	TRUE	CC	Both
ENSMUSP00000000266	4	48.7165	6.16264	ENSMUSG00000026535	Ifi202b	1	173.963	173.983	173.973	FALSE	gUNC7205485	0.490424	0.507666	-0.551454	0.0251812	-0.403109	-0.251298	-0.389773	0.572363	FALSE	FALSE	CC	Both
ENSMUSP00000000266	8	113.879	6.17097	ENSMUSG00000026535	Ifi202b	1	173.963	173.983	173.973	FALSE	gUNC15530876	0.294717	0.462714	0.550073	-0.556581	0.215502	-0.445548	2.26815e-05	-0.520899	FALSE	FALSE	CC	Both
ENSMUSP00000000266	16	75.1321	6.21274	ENSMUSG00000026535	Ifi202b	1	173.963	173.983	173.973	FALSE	gUNC27135159	0.224279	0.561187	0.701871	-0.492452	-0.440739	-0.0740822	-0.0957245	-0.384339	FALSE	FALSE	CC	Both
ENSMUSP00000000287	11	89.9277	8.24144	ENSMUSG00000000278	Scpep1	11	88.924	88.9555	88.9397	TRUE	gUNC20097289	0.580095	0.0291485	0.302393	1.00057	-0.380135	-0.0222069	-1.12232	-0.387546	TRUE	TRUE	CC	Both
ENSMUSP00000000304	6	4.20484	6.4287	ENSMUSG00000000295	Hddc2	10	31.3134	31.3282	31.3208	FALSE	mUNC10474142	0.163505	-0.972072	0.176462	-0.753571	0.0286721	0.37583	0.786475	0.1947	FALSE	FALSE	CC	CC
ENSMUSP00000000304	13	11.4913	6.62619	ENSMUSG00000000295	Hddc2	10	31.3134	31.3282	31.3208	FALSE	B10130011491	-0.222638	0.539295	-0.608306	-0.804399	0.437028	0.060265	0.952632	-0.353877	FALSE	FALSE	CC	CC
ENSMUSP00000000304	18	43.9503	6.94988	ENSMUSG00000000295	Hddc2	10	31.3134	31.3282	31.3208	FALSE	gUNCHS046136	-0.169479	0.882803	-1.16805	-0.4401	-0.0967332	0.602396	0.424964	-0.0358031	FALSE	TRUE	CC	CC
ENSMUSP00000000312	14	26.3913	6.20276	ENSMUSG00000000303	Cdh1	8	106.603	106.67	106.637	FALSE	gUNC23730821	-0.131887	0.265657	0.104301	1.09158	-0.446922	-0.0533963	-0.83972	0.0103918	FALSE	FALSE	CC	Both
ENSMUSP00000000335	16	15.977	8.9594	ENSMUSG00000000326	Comt	16	18.4069	18.4269	18.4169	TRUE	SBB160639080	0.448382	-0.0161176	-0.0391681	-0.108503	-0.536691	1.30665	-0.0702672	-0.984288	TRUE	TRUE	CC	CC
ENSMUSP00000002473	4	70.0377	7.04162	ENSMUSG00000031820	Babam1	8	71.3969	71.4046	71.4007	FALSE	B10040070037	0.02144	0.499949	0.549358	0.296089	-0.9976	0.0656976	-0.18557	-0.249365	FALSE	TRUE	CC	Both
ENSMUSP00000002487	6	38.9724	7.88092	ENSMUSG00000002413	Braf	6	39.6032	39.7255	39.6643	TRUE	gJAX00139986	0.569811	0.661672	0.567071	0.0928077	0.38638	-1.07192	-1.08006	-0.125762	FALSE	TRUE	CC	Both
ENSMUSP00000002502	7	129.802	6.67	ENSMUSG00000002428	Hltf	3	20.0578	20.1185	20.0882	FALSE	UNC13844829	0.472265	1.12317	-0.172767	-0.390995	-0.00970814	-0.627831	-0.844959	0.450821	FALSE	TRUE	CC	Both
ENSMUSP00000002502	11	6.32172	6.59326	ENSMUSG00000002428	Hltf	3	20.0578	20.1185	20.0882	FALSE	mJAX00024022	-0.394298	0.386879	-0.499449	0.287365	0.59864	0.697445	-0.518325	-0.558257	FALSE	TRUE	CC	Both
ENSMUSP00000002549	11	81.9945	6.64152	ENSMUSG00000002475	Abhd3	18	10.6444	10.7068	10.6756	FALSE	SBJ113279779	-0.767098	0.32993	0.847164	0.642497	-0.0242215	0.129839	-0.56172	-0.59639	FALSE	TRUE	CC	CC
ENSMUSP00000026572	11	92.3263	6.46114	ENSMUSG00000025499	Hras	7	141.189	141.194	141.192	FALSE	S3N113693053	-0.661418	0.0621595	0.649776	-0.326762	-0.227537	1.04805	-0.1771	-0.367172	FALSE	TRUE	CC	Both
ENSMUSP00000026576	2	132.405	6.61307	ENSMUSG00000025503	Taldo1	7	141.392	141.403	141.398	FALSE	S3C025296197	-0.945244	0.454983	-0.499189	-0.0252676	0.706492	0.227566	-0.262013	0.342674	FALSE	TRUE	CC	Both
ENSMUSP00000026624	15	31.2182	7.3411	ENSMUSG00000025544	Tm9sf2	14	122.107	122.16	122.133	FALSE	gUNC25304323	0.0926698	0.411599	-0.789003	-0.265336	-0.809221	1.00531	0.309876	0.0440998	FALSE	TRUE	CC	Both
ENSMUSP00000026635	10	19.3537	6.77562	ENSMUSG00000025555	Farp1	14	121.035	121.284	121.159	FALSE	SBT100774147	-0.0119677	-0.473738	-0.979942	0.245551	-0.0702512	0.509307	0.38687	0.39417	FALSE	TRUE	CC	Both
ENSMUSP00000026663	4	156.164	6.5094	ENSMUSG00000025578	Cbx8	11	119.036	119.041	119.039	FALSE	gUNC8538182	-0.409301	-0.909075	0.266881	0.238735	0.71532	-0.260091	0.095568	0.261963	FALSE	TRUE	CC	Both
ENSMUSP00000026667	1	12.3978	8.97312	ENSMUSG00000025580	Eif4a3	11	119.288	119.3	119.294	FALSE	gUNC120225	-0.54769	0.0701654	-0.837982	0.3709	0.684451	0.515344	-0.626181	0.370992	TRUE	TRUE	CC	Both
ENSMUSP00000026667	10	68.6153	6.41964	ENSMUSG00000025580	Eif4a3	11	119.288	119.3	119.294	FALSE	S2H102744610	-0.148241	-0.128129	-0.107605	0.683073	-0.229243	-0.323611	-0.757012	1.01077	FALSE	TRUE	CC	Both
ENSMUSP00000026672	7	80.3865	7.20417	ENSMUSG00000025584	Pde8a	7	81.2136	81.3345	81.2741	TRUE	mJAX00153376	-0.383903	0.53055	0.551409	0.235349	-0.362532	-0.0684511	-0.991878	0.489455	FALSE	TRUE	CC	Both
ENSMUSP00000026672	9	88.1087	6.79305	ENSMUSG00000025584	Pde8a	7	81.2136	81.3345	81.2741	FALSE	gUNC16827753	-0.421905	-0.472081	0.0337013	0.478861	0.30118	-0.144105	0.919068	-0.69472	FALSE	TRUE	CC	Both
ENSMUSP00000026672	16	84.5413	8.62748	ENSMUSG00000025584	Pde8a	7	81.2136	81.3345	81.2741	FALSE	B10160084541	0.629291	0.494791	-0.42193	-0.74753	0.187927	-1.05305	0.0255716	0.884927	TRUE	TRUE	CC	Both
ENSMUSP00000026704	2	102.677	6.07954	ENSMUSG00000025613	Cct8	16	87.4833	87.4959	87.4896	FALSE	gJAX00498115	0.524536	0.112383	-0.352129	0.434187	-0.298855	-0.557188	-0.588627	0.725693	FALSE	FALSE	CC	Both
ENSMUSP00000026704	5	131.541	6.85377	ENSMUSG00000025613	Cct8	16	87.4833	87.4959	87.4896	FALSE	mbackupUNC050223582	0.298274	0.273346	-0.0488798	-1.15062	0.588451	0.0310558	-0.439907	0.448278	FALSE	TRUE	CC	Both
ENSMUSP00000026710	1	70.4636	7.93638	ENSMUSG00000025616	Usp16	16	87.4547	87.4835	87.4691	FALSE	gUNC890096	0.0851643	-0.39117	1.12549	-0.804852	-0.594628	-0.22533	0.669062	0.136263	FALSE	TRUE	CC	Both
ENSMUSP00000026710	16	88.374	6.60275	ENSMUSG00000025616	Usp16	16	87.4547	87.4835	87.4691	TRUE	SSH163534960	0.401767	0.138094	0.284048	0.103955	0.20931	-1.17173	-0.661287	0.69584	FALSE	TRUE	CC	Both
ENSMUSP00000026735	4	51.9231	6.3059	ENSMUSG00000025645	Ccdc51	9	109.082	109.092	109.087	FALSE	gUNC7244423	0.883628	0.304875	0.223156	-0.642907	0.274259	-1.06425	0.0560559	-0.0348187	FALSE	FALSE	CC	Both
ENSMUSP00000026735	5	38.7302	6.55791	ENSMUSG00000025645	Ccdc51	9	109.082	109.092	109.087	FALSE	gUNC8995726	0.137947	0.610767	0.126614	0.204036	-0.360657	-0.359985	0.00265084	-0.361372	FALSE	TRUE	CC	Both
ENSMUSP00000026735	9	111.667	8.79582	ENSMUSG00000025645	Ccdc51	9	109.082	109.092	109.087	TRUE	gUNC17130263	0.208209	0.109654	0.723175	-0.467546	-0.504142	1.07807	-1.07565	-0.0717668	TRUE	TRUE	CC	Both
ENSMUSP00000026816	7	81.9235	7.15483	ENSMUSG00000025722	Wdr73	7	80.8907	80.9013	80.896	TRUE	mJAX00645215	0.557492	0.317796	0.0854673	0.248011	-1.01465	-0.272605	-0.501759	0.580248	FALSE	TRUE	CC	Both
ENSMUSP00000026827	17	24.8135	6.98074	ENSMUSG00000025731	Mettl26	17	25.8755	25.886	25.8807	TRUE	S2R170992541	0.279629	0.163493	-0.0535601	0.156682	0.0956528	1.0345	-1.09494	-0.58145	FALSE	TRUE	CC	Both
ENSMUSP00000026828	1	105.911	6.01478	ENSMUSG00000025732	Mcrip2	17	25.8637	25.8687	25.8662	FALSE	gUNC1335696	0.733718	0.438557	-0.0970977	-0.36409	-0.150583	-0.325127	0.46783	-0.703208	FALSE	FALSE	CC	Both
ENSMUSP00000026828	9	64.7373	6.10469	ENSMUSG00000025732	Mcrip2	17	25.8637	25.8687	25.8662	FALSE	gUNC16515184	-0.896473	-0.317701	0.522772	0.243203	0.348821	0.334737	-0.254336	0.0189768	FALSE	FALSE	CC	Both
ENSMUSP00000026846	5	38.381	8.11797	ENSMUSG00000025747	Tyms	5	30.0582	30.0736	30.0659	TRUE	gUNC8990259	-0.230636	-0.17609	-0.861064	-0.642801	0.117313	1.1391	0.543672	0.110506	FALSE	TRUE	CC	CC
ENSMUSP00000026899	7	82.2706	6.32145	ENSMUSG00000025792	Slc25a10	11	120.492	120.499	120.496	FALSE	S3C073290825	-0.052562	0.408758	-0.708408	-0.221452	-0.128014	0.585594	-0.577275	0.693357	FALSE	FALSE	CC	Both
ENSMUSP00000026907	8	29.0971	6.61868	ENSMUSG00000109764	Klkb1	8	45.2667	45.2949	45.2808	FALSE	S6J081163883	-0.0119984	-0.729825	-0.273593	0.422258	0.31184	-0.24099	-0.252988	0.775297	FALSE	TRUE	CC	CC
ENSMUSP00000026917	3	62.2989	7.45481	ENSMUSG00000025810	Nrp1	8	128.359	128.503	128.431	FALSE	gUNC5384072	0.565478	-0.107195	0.118988	-0.457482	0.303957	-0.804225	-0.526569	0.907048	FALSE	TRUE	CC	Both
ENSMUSP00000026924	2	5.67133	18.2798	ENSMUSG00000025815	Dhtkd1	2	5.89611	5.94279	5.91945	TRUE	gUNC2501218	-0.395221	-1.36135	0.752879	-0.548593	-0.367966	0.677619	0.589266	0.653364	TRUE	TRUE	CC	CC
ENSMUSP00000026937	10	23.8229	6.08465	ENSMUSG00000025825	Iscu	5	113.773	113.778	113.776	FALSE	ST2100952917	0.516547	0.78399	-0.362453	-0.429994	-0.179722	0.101913	-0.223001	-0.20728	FALSE	FALSE	CC	Both
ENSMUSP00000026976	3	48.566	6.66673	ENSMUSG00000025858	Get4	5	139.252	139.27	139.261	FALSE	gUNC5208223	0.994984	0.439696	0.289039	-0.0770192	0.0358243	-0.329319	-1.04601	-0.307198	FALSE	TRUE	CC	Both
ENSMUSP00000026976	12	89.2308	6.03172	ENSMUSG00000025858	Get4	5	139.252	139.27	139.261	FALSE	SX1123569230	-0.586061	-0.0200567	0.29155	-0.521276	-0.281591	-0.0415817	0.636483	0.522533	FALSE	FALSE	CC	Both
ENSMUSP00000026989	12	34.1976	7.06643	ENSMUSG00000025871	4833439L19Rik	13	54.5512	54.5654	54.5583	FALSE	gUNCHS033183	0.601614	-1.04407	-0.491951	-0.315183	0.292763	0.451287	0.186808	0.318736	FALSE	TRUE	CC	CC
ENSMUSP00000026990	17	70.636	8.23548	ENSMUSG00000025872	Thoc3	13	54.4588	54.4688	54.4638	FALSE	gUNC28281378	-0.0842186	0.424153	-0.3251	0.944503	0.320608	-0.069793	-0.0752913	-1.13486	TRUE	TRUE	CC	Both
ENSMUSP00000027015	3	78.2303	7.02747	ENSMUSG00000025888	Casp1	9	5.29852	5.30727	5.30289	FALSE	gUNCHS009111	1.08845	-0.0348201	0.312781	-0.557856	-0.276165	-0.323448	-0.503378	0.294438	FALSE	TRUE	CC	Both
ENSMUSP00000027027	9	4.37413	6.79859	ENSMUSG00000025898	Cwf19l2	9	3.40359	3.47924	3.44141	TRUE	gJAX00167690	0.503961	-0.155557	0.322676	0.0878108	0.551603	-0.235344	-1.23552	0.160365	FALSE	TRUE	CC	Both
ENSMUSP00000027036	1	3.66863	7.02864	ENSMUSG00000025903	Lypla1	1	4.80779	4.84841	4.8281	TRUE	mUNC010515443	-0.479245	-0.602045	0.276956	-0.321035	-0.346723	0.0561421	1.16296	0.252994	FALSE	TRUE	CC	Both
ENSMUSP00000027036	4	129.665	6.59619	ENSMUSG00000025903	Lypla1	1	4.80779	4.84841	4.8281	FALSE	SSR045186589	1.08256	-0.403737	-0.320821	-0.0935462	-1.10447	0.299678	0.477677	0.0626649	FALSE	TRUE	CC	Both
ENSMUSP00000027036	18	84.6757	6.03817	ENSMUSG00000025903	Lypla1	1	4.80779	4.84841	4.8281	FALSE	mbackupUNC180199802	-0.246907	0.480321	-0.0234189	-0.543723	0.501148	-0.016978	-0.75297	0.602528	FALSE	FALSE	CC	Both
ENSMUSP00000027040	12	85.1013	7.20804	ENSMUSG00000025907	Rb1cc1	1	6.2062	6.27665	6.24142	FALSE	S2C123404051	-0.483064	-0.544092	-0.253895	-0.382085	-0.115989	0.671201	1.02294	0.0849865	FALSE	TRUE	CC	CC
ENSMUSP00000027050	11	4.13987	7.27844	ENSMUSG00000025917	Cops5	1	10.0246	10.0382	10.0314	FALSE	gJAX00023857	-0.366499	0.798555	-0.44061	-0.480216	0.436633	-0.487445	0.194089	0.345493	FALSE	TRUE	CC	Both
ENSMUSP00000027056	6	94.3653	6.23687	ENSMUSG00000048960	Prex2	1	10.9935	11.3037	11.1486	FALSE	gUNCHS018207	0.854669	0.128629	-0.286831	0.110793	0.544047	-0.263607	-0.633282	-0.454418	FALSE	FALSE	CC	CC
ENSMUSP00000027056	15	37.2924	6.64404	ENSMUSG00000048960	Prex2	1	10.9935	11.3037	11.1486	FALSE	gUNC25385155	0.442046	-0.154402	0.211403	0.422953	-0.74007	-0.637295	0.723141	-0.267777	FALSE	FALSE	CC	CC
ENSMUSP00000027067	1	19.3284	7.5151	ENSMUSG00000025934	Gsta3	1	21.2406	21.2657	21.2531	TRUE	gUNC216547	-0.159998	0.574848	0.156972	0.320477	0.300184	0.0662066	-0.00720631	-1.25148	FALSE	TRUE	CC	Both
ENSMUSP00000027068	1	159.383	7.60066	ENSMUSG00000025935	Tram1	1	13.5647	13.5899	13.5773	FALSE	S6J016375332	0.356952	0.435911	0.465286	-0.878631	-0.976273	0.16495	0.311007	0.120798	FALSE	TRUE	CC	Both
ENSMUSP00000027071	1	13.2034	8.19694	ENSMUSG00000025937	Lactb2	1	13.6233	13.6605	13.6419	TRUE	B10010013203	-0.408858	-0.0625514	0.952073	-0.0635098	0.754377	-0.776195	-0.578552	0.183216	TRUE	TRUE	CC	Both
ENSMUSP00000027139	1	91.6236	6.82299	ENSMUSG00000025995	Wdr75	1	45.7952	45.8236	45.8094	FALSE	gUNC1144752	-0.236047	0.390801	0.204339	-0.707777	-0.596446	0.364986	-0.29425	0.874393	FALSE	TRUE	CC	Both
ENSMUSP00000027144	19	38.012	6.41746	ENSMUSG00000025991	Cps1	1	67.123	67.2313	67.1771	FALSE	gUNC30282872	-0.249808	-0.186017	0.282753	-0.500611	-0.287935	-0.295906	0.489846	0.747679	FALSE	TRUE	CC	Both
ENSMUSP00000027153	2	174.384	6.54659	ENSMUSG00000026003	Acadl	1	66.8308	66.8633	66.8471	FALSE	gUNCJPD001093	-0.270114	-0.25345	0.871929	0.457307	-0.284074	-0.120215	-0.196694	-0.20469	FALSE	TRUE	CC	Both
ENSMUSP00000027153	6	149.406	6.31438	ENSMUSG00000026003	Acadl	1	66.8308	66.8633	66.8471	FALSE	gUNC12365565	-0.321948	-0.393396	0.321197	-0.533101	0.218118	0.187981	1.13693	-0.615776	FALSE	FALSE	CC	Both
ENSMUSP00000027153	15	7.82471	6.97511	ENSMUSG00000026003	Acadl	1	66.8308	66.8633	66.8471	FALSE	gUNC24994731	0.840178	-0.854102	-0.75816	0.623819	0.310489	-0.245874	0.0252757	0.0583747	FALSE	TRUE	CC	Both
ENSMUSP00000027153	17	75.1992	6.49806	ENSMUSG00000026003	Acadl	1	66.8308	66.8633	66.8471	FALSE	UNC28353748	0.671166	-0.823809	0.621072	-0.0984569	-0.209671	-0.225674	0.298559	-0.233186	FALSE	TRUE	CC	Both
ENSMUSP00000027178	1	60.4007	10.4721	ENSMUSG00000026024	Als2	1	59.1629	59.2372	59.2001	TRUE	gUNC766527	-0.815657	-0.764264	0.69545	0.915398	0.781155	-0.244355	-0.49006	-0.0776675	TRUE	TRUE	CC	Both
ENSMUSP00000027178	15	100.269	6.05582	ENSMUSG00000026024	Als2	1	59.1629	59.2372	59.2001	FALSE	UNC150277167	0.353605	-0.244858	-0.443671	0.741053	-0.364407	-0.279936	-0.318993	0.557208	FALSE	FALSE	CC	Both
ENSMUSP00000002599	3	66.2085	6.39187	ENSMUSG00000002524	Puf60	15	76.0702	76.0809	76.0755	FALSE	mJAX00525416	0.241873	-0.624101	0.303708	0.0143179	0.629397	-0.36465	-0.799755	0.599209	FALSE	TRUE	CC	Both
ENSMUSP00000002599	15	102.935	6.53679	ENSMUSG00000002524	Puf60	15	76.0702	76.0809	76.0755	FALSE	S1L154117416	-0.147671	-0.573845	0.421348	-0.610655	0.101176	1.18264	-0.0693519	-0.30364	FALSE	TRUE	CC	Both
ENSMUSP00000002603	15	11.8132	6.61361	ENSMUSG00000022568	Scrib	15	76.0472	76.0698	76.0585	FALSE	SFT150472526	-0.936938	0.454252	0.32886	-0.0311244	-0.368582	-0.10023	0.829151	-0.175388	FALSE	TRUE	CC	CC
ENSMUSP00000002625	2	28.1668	8.00763	ENSMUSG00000002550	Uck1	2	32.255	32.2602	32.2576	TRUE	gUNC2792471	0.572515	0.475401	0.0992269	0.371056	-1.05026	-0.681723	-0.206901	0.42069	TRUE	TRUE	CC	Both
ENSMUSP00000002683	1	39.9027	8.62051	ENSMUSG00000002608	Ccdc97	7	25.7111	25.7191	25.7151	FALSE	SS1011596109	0.184835	0.132135	1.16578	-0.863303	0.714548	0.257727	-1.19469	-0.397027	TRUE	TRUE	CC	Both
ENSMUSP00000002683	15	55.6894	6.45874	ENSMUSG00000002608	Ccdc97	7	25.7111	25.7191	25.7151	FALSE	SFJ152227577	0.864255	0.603312	-0.315641	-0.080019	0.272675	0.106721	-0.820723	-0.630581	FALSE	FALSE	CC	Both
ENSMUSP00000002699	9	61.2751	8.03547	ENSMUSG00000024045	Akap8	17	32.3037	32.3212	32.3124	FALSE	S2R092451003	-0.289251	-0.186369	-0.54042	-0.16286	0.913344	0.427408	-0.776756	0.614904	TRUE	TRUE	CC	Both
ENSMUSP00000002699	17	75.307	6.54852	ENSMUSG00000024045	Akap8	17	32.3037	32.3212	32.3124	FALSE	mbackupUNC170182621	-0.474785	-0.168065	0.305252	0.901392	-0.467412	0.481004	-0.0365819	-0.540804	FALSE	TRUE	CC	Both
ENSMUSP00000027247	1	39.0147	10.9928	ENSMUSG00000026078	Pdcl3	1	38.9856	38.9972	38.9914	TRUE	gUNC487441	-1.18804	0.913799	-0.119249	-0.954766	0.244862	0.26428	0.369614	0.469498	TRUE	TRUE	CC	Both
ENSMUSP00000027247	8	95.7686	6.2184	ENSMUSG00000026078	Pdcl3	1	38.9856	38.9972	38.9914	FALSE	S3J083830745	0.495269	0.181888	0.18358	0.0522988	-0.33691	-1.18731	0.826326	-0.215142	FALSE	FALSE	CC	Both
ENSMUSP00000027252	1	184.009	6.2326	ENSMUSG00000026083	Eif5b	1	37.998	38.0556	38.0268	FALSE	S6N017360349	-0.36801	-0.666541	-0.361447	0.275705	-0.504935	0.252993	0.928831	0.443405	FALSE	FALSE	CC	Both
ENSMUSP00000027263	6	95.0367	7.6485	ENSMUSG00000026094	Stk17b	1	53.7555	53.7852	53.7704	FALSE	gUNC11633665	1.12995	-0.636866	0.279751	0.276363	-0.380974	-0.336379	0.192773	-0.524615	FALSE	TRUE	CC	CC
ENSMUSP00000027271	1	56.0033	15.1862	ENSMUSG00000026102	Inpp1	1	52.7854	52.8177	52.8016	TRUE	S3T012240132	-0.0547456	0.0682441	0.029561	0.151969	1.07854	-1.40645	0.958763	-0.825888	TRUE	TRUE	CC	Both
ENSMUSP00000027271	8	103.159	7.1582	ENSMUSG00000026102	Inpp1	1	52.7854	52.8177	52.8016	FALSE	gUNC15407603	-0.14997	-0.203321	0.554892	-0.0275336	0.12474	0.418056	0.490828	-1.20769	FALSE	TRUE	CC	Both
ENSMUSP00000027339	1	35.153	6.10385	ENSMUSG00000026155	Smap1	1	23.8448	23.9223	23.8836	FALSE	gUNC432749	0.509165	-0.829521	-0.262554	0.212641	-0.0420478	-0.0745285	0.926744	-0.439898	FALSE	FALSE	CC	Both
ENSMUSP00000027339	4	151.802	6.21897	ENSMUSG00000026155	Smap1	1	23.8448	23.9223	23.8836	FALSE	S2J046072076	0.270516	-0.855915	-0.123955	0.246951	0.0510613	-0.183017	0.988278	-0.393921	FALSE	FALSE	CC	Both
ENSMUSP00000027339	19	3.52683	6.25486	ENSMUSG00000026155	Smap1	1	23.8448	23.9223	23.8836	FALSE	gJAX00468967	-0.19464	0.887116	0.277835	0.219287	-0.339946	-0.101186	0.0245706	-0.773038	FALSE	FALSE	CC	Both
ENSMUSP00000027367	1	75.4868	7.19133	ENSMUSG00000026176	Ctdsp1	1	74.3915	74.3973	74.3944	TRUE	S6J013019470	0.20481	-0.198223	0.253456	0.19042	-0.322185	-1.13982	0.808347	0.203191	FALSE	TRUE	CC	Both
ENSMUSP00000027379	1	72.019	6.52637	ENSMUSG00000026187	Xrcc5	1	72.3074	72.395	72.3512	TRUE	S3R012880759	-1.03999	0.366656	0.0995238	-0.0372206	-0.0781188	-0.0183692	0.228021	0.479499	FALSE	TRUE	CC	Both
ENSMUSP00000027379	15	81.7022	8.00643	ENSMUSG00000026187	Xrcc5	1	72.3074	72.395	72.3512	FALSE	gUNC25975972	0.328303	0.7787	-0.27416	-0.895788	-0.0811525	-0.666149	0.463904	0.346342	TRUE	TRUE	CC	Both
ENSMUSP00000027379	17	62.4498	6.04933	ENSMUSG00000026187	Xrcc5	1	72.3074	72.395	72.3512	FALSE	S2C172497992	-0.433259	-0.122415	0.832302	0.559548	-0.105463	-0.544819	-0.311703	0.125808	FALSE	FALSE	CC	Both
ENSMUSP00000027381	1	71.974	8.21984	ENSMUSG00000026189	Pecr	1	72.2592	72.2843	72.2717	TRUE	gUNC910607	0.715335	-0.372192	0.191366	0.182967	-0.23748	-0.0122047	-1.40735	0.939563	TRUE	TRUE	CC	Both
ENSMUSP00000027381	7	25.5779	7.23294	ENSMUSG00000026189	Pecr	1	72.2592	72.2843	72.2717	FALSE	gJAX00633649	0.707234	-0.853202	0.385235	0.554674	-0.115599	-0.874767	0.311844	-0.11542	FALSE	TRUE	CC	Both
ENSMUSP00000027384	1	69.314	11.0835	ENSMUSG00000026192	Atic	1	71.5571	71.5796	71.5684	TRUE	S6H012772559	-0.358217	-0.844664	-0.0758335	-0.717807	-0.643491	0.34192	1.31183	0.986258	TRUE	TRUE	CC	Both
ENSMUSP00000027394	1	81.3205	6.81039	ENSMUSG00000026197	Zfand2b	1	75.1686	75.1716	75.1701	TRUE	ST2013252820	0.0813973	0.82807	-0.0287496	-0.38782	-0.163994	0.605897	-0.88301	-0.0517906	FALSE	TRUE	CC	CC
ENSMUSP00000027396	6	146.456	6.135	ENSMUSG00000026198	Abcb6	1	75.1717	75.1804	75.1761	FALSE	gUNC12330708	-0.238987	-0.493927	0.735929	-0.395949	0.561696	0.246436	0.0809808	-0.49618	FALSE	FALSE	CC	Both
ENSMUSP00000027396	12	94.2917	6.13721	ENSMUSG00000026198	Abcb6	1	75.1717	75.1804	75.1761	FALSE	S1J123771669	-0.134836	-0.371501	0.371739	-0.137057	-0.302383	0.929506	0.407018	-0.762485	FALSE	FALSE	CC	Both
ENSMUSP00000027409	10	87.3141	6.23195	ENSMUSG00000026208	Des	1	75.3603	75.3686	75.3645	FALSE	gUNC18373564	-0.0960417	-0.600987	-0.00664626	0.276421	-0.459897	0.1365	-0.256226	1.00688	FALSE	FALSE	CC	Both
ENSMUSP00000027444	1	91.0978	7.68887	ENSMUSG00000026239	Pde6d	1	86.543	86.5826	86.5628	TRUE	gUNC1138338	-0.0558495	0.788182	-0.418013	0.661492	-0.384983	-0.953681	0.113622	0.24923	FALSE	TRUE	CC	Both
ENSMUSP00000027467	1	78.5383	7.04592	ENSMUSG00000026249	Serpine2	1	79.7942	79.8612	79.8277	TRUE	S6T013141533	-0.173762	-0.0328753	-0.404639	-0.612667	-0.461384	1.0573	0.639554	-0.0115271	FALSE	TRUE	CC	Both
ENSMUSP00000027467	4	131.602	8.22063	ENSMUSG00000026249	Serpine2	1	79.7942	79.8612	79.8277	FALSE	SS1045264097	1.16946	-1.00599	0.787383	-0.473014	-0.439885	0.111198	-0.415482	0.266334	TRUE	TRUE	CC	Both
ENSMUSP00000027491	1	104.282	8.0162	ENSMUSG00000026272	Agxt	1	93.1352	93.1454	93.1403	FALSE	gJAX00261470	0.486523	0.118343	0.270995	-0.281993	0.72169	-1.205	-0.229663	0.11911	TRUE	TRUE	CC	Both
ENSMUSP00000027494	8	92.3172	7.04508	ENSMUSG00000026275	Ppp1r7	1	93.3429	93.3735	93.3582	FALSE	JAX00676445	0.616599	-0.573843	0.153413	0.528492	0.369955	-0.853298	0.27488	-0.516198	FALSE	TRUE	CC	Both
ENSMUSP00000027503	1	92.3733	8.7995	ENSMUSG00000026281	Dtymk	1	93.7926	93.8019	93.7973	TRUE	gUNC1153431	-0.409874	-0.658485	-0.370418	-0.123372	-0.277296	1.20648	0.775899	-0.142931	TRUE	TRUE	CC	Both
ENSMUSP00000027503	4	58.8313	6.41567	ENSMUSG00000026281	Dtymk	1	93.7926	93.8019	93.7973	FALSE	gJAX00552186	-0.708416	-0.181628	0.199065	0.10577	-0.106137	0.220789	-0.455005	0.925561	FALSE	TRUE	CC	Both
ENSMUSP00000027503	6	46.7713	6.2177	ENSMUSG00000026281	Dtymk	1	93.7926	93.8019	93.7973	FALSE	gUNCHS017199	0.148566	0.012962	0.5691	-0.706443	-0.74165	-0.35953	0.3894	0.687596	FALSE	FALSE	CC	Both
ENSMUSP00000027503	9	60.6333	6.17828	ENSMUSG00000026281	Dtymk	1	93.7926	93.8019	93.7973	FALSE	gUNC16462457	-0.722756	-0.300077	-0.35693	-0.198074	0.633303	0.13355	0.397399	0.413586	FALSE	FALSE	CC	Both
ENSMUSP00000027512	1	106.709	8.65471	ENSMUSG00000026289	Atg16l1	1	87.7559	87.7924	87.7741	FALSE	B10010106709	-0.118475	1.0756	0.147414	-0.480849	-0.246451	-0.794328	-0.336217	0.753302	TRUE	TRUE	CC	Both
ENSMUSP00000027517	1	19.3284	6.54116	ENSMUSG00000070738	Dgkd	1	87.8533	87.9452	87.8992	FALSE	gUNC216547	-0.0169614	-1.14793	0.475394	0.324621	-0.00408352	-0.521822	-0.00874492	0.899532	FALSE	TRUE	CC	CC
ENSMUSP00000027517	X	99.5895	6.08313	ENSMUSG00000070738	Dgkd	1	87.8533	87.9452	87.8992	FALSE	SXX203983578	0.595929	0.111743	-0.591606	0.517188	-0.284458	-0.71432	-0.164837	0.53036	FALSE	FALSE	CC	CC
ENSMUSP00000027532	1	92.1163	13.387	ENSMUSG00000026307	Scly	1	91.2983	91.3211	91.3097	TRUE	SAC013684650	0.334157	1.36822	0.211597	-2.60979e-05	-0.159334	0.395389	-0.850351	-1.29965	TRUE	TRUE	CC	Both
ENSMUSP00000027534	1	99.4885	6.35064	ENSMUSG00000026309	Ilkap	1	91.3739	91.3988	91.3863	TRUE	mUNC1238531	0.413813	0.0557643	0.383441	-0.336301	-0.348921	-0.597001	-0.385127	0.814331	FALSE	TRUE	CC	Both
ENSMUSP00000027534	9	116.996	7.50954	ENSMUSG00000026309	Ilkap	1	91.3739	91.3988	91.3863	FALSE	gUNC17213574	0.641092	-0.250909	0.622612	-0.595966	0.360326	0.320491	-1.27278	0.17513	FALSE	TRUE	CC	Both
ENSMUSP00000027581	1	51.5304	6.06231	ENSMUSG00000026343	Gpr39	1	125.677	125.874	125.775	FALSE	gUNC656936	0.470178	-0.0176103	0.241813	-0.33645	0.719482	-0.677948	-0.741269	0.341804	FALSE	FALSE	CC	Both
ENSMUSP00000027581	8	17.235	6.80442	ENSMUSG00000026343	Gpr39	1	125.677	125.874	125.775	FALSE	gUNC14253935	-0.363664	0.519553	-0.365248	-0.865758	-0.356749	0.117024	0.721982	0.592859	FALSE	TRUE	CC	Both
ENSMUSP00000027592	15	14.1688	6.2199	ENSMUSG00000026353	Ubxn4	1	128.244	128.279	128.262	FALSE	S6N150566751	-0.7728	0.672629	-0.528286	0.297957	0.0694156	0.0327341	-0.328969	0.557317	FALSE	FALSE	CC	Both
ENSMUSP00000027602	1	126.918	13.8217	ENSMUSG00000026356	Dars	1	128.364	128.417	128.391	TRUE	SFJ015076714	0.509623	0.815189	-1.13517	0.480326	0.626449	-0.40178	-0.437052	-0.457583	TRUE	TRUE	CC	Both
ENSMUSP00000027602	10	63.9591	6.22614	ENSMUSG00000026356	Dars	1	128.364	128.417	128.391	FALSE	SAH102558362	0.94286	-0.229072	0.19701	-0.62519	-0.141627	0.557964	-0.995152	0.293207	FALSE	FALSE	CC	Both
ENSMUSP00000027602	18	38.7894	6.10711	ENSMUSG00000026356	Dars	1	128.364	128.417	128.391	FALSE	gUNC29077485	-0.51701	0.651051	-0.284165	0.152555	-0.294239	0.187199	0.612375	-0.507767	FALSE	FALSE	CC	Both
ENSMUSP00000027615	11	19.0516	6.05122	ENSMUSG00000026368	F13b	1	139.502	139.524	139.513	FALSE	gUNC19195795	0.780251	-0.021918	-0.551518	0.272395	-0.239425	-0.435401	-0.0947588	0.290375	FALSE	FALSE	CC	Both
ENSMUSP00000027623	1	115.286	7.02253	ENSMUSG00000026374	Tsn	1	118.295	118.312	118.303	TRUE	mUNC010227990	0.0468635	0.693555	0.415247	0.0876973	-0.284475	-0.805349	-0.774549	0.621011	FALSE	TRUE	CC	Both
ENSMUSP00000027626	12	8.51009	6.18619	ENSMUSG00000026377	Nifk	1	118.322	118.334	118.328	FALSE	mUNC20595628	0.491873	0.941595	-0.199493	0.103187	0.120057	-0.584358	-0.432668	-0.440192	FALSE	FALSE	CC	Both
ENSMUSP00000027632	2	35.2002	6.27578	ENSMUSG00000026383	Epb41l5	1	119.545	119.649	119.597	FALSE	S6J021408007	0.781172	0.378547	0.486423	-0.51776	0.263602	0.0184589	-0.772287	-0.638157	FALSE	FALSE	CC	Both
ENSMUSP00000027632	6	137.837	6.13219	ENSMUSG00000026383	Epb41l5	1	119.545	119.649	119.597	FALSE	gUNC12197718	-0.209937	-0.786489	0.709895	0.471807	0.503778	-0.206377	-0.365309	-0.117368	FALSE	FALSE	CC	Both
ENSMUSP00000027655	1	136.303	14.7979	ENSMUSG00000026404	Ddx59	1	136.415	136.44	136.428	TRUE	S6J015452108	-1.00999	-0.757091	0.343262	-0.369168	-0.757798	1.22813	0.95628	0.36637	TRUE	TRUE	CC	CC
ENSMUSP00000027675	3	67.6167	6.20849	ENSMUSG00000026417	Pigr	1	130.827	130.852	130.839	FALSE	UNC5440607	-0.209468	0.0413366	0.601281	-0.373115	0.217547	-0.271348	0.923965	-0.930197	FALSE	FALSE	CC	Both
ENSMUSP00000027675	4	124.273	6.05691	ENSMUSG00000026417	Pigr	1	130.827	130.852	130.839	FALSE	gUNC8134268	0.65596	-0.640424	0.352267	0.0594842	-0.0200084	-0.594016	0.696571	-0.509833	FALSE	FALSE	CC	Both
ENSMUSP00000027675	X	95.2937	6.00206	ENSMUSG00000026417	Pigr	1	130.827	130.852	130.839	FALSE	SXX203811747	-0.511486	0.139837	-0.212782	0.720607	0.226404	0.413394	-0.739755	-0.0362196	FALSE	FALSE	CC	Both
ENSMUSP00000027726	1	135.57	10.8112	ENSMUSG00000026456	Cyb5r1	1	134.406	134.412	134.409	TRUE	S6Y015422817	-0.337097	0.951158	0.811492	0.192968	-0.0230651	-0.892127	-0.989615	0.286287	TRUE	TRUE	CC	Both
ENSMUSP00000027726	16	89.144	6.66829	ENSMUSG00000026456	Cyb5r1	1	134.406	134.412	134.409	FALSE	gUNC27355255	-0.374067	-0.31147	0.742529	-0.15715	1.0574	-0.508111	0.223671	-0.672806	FALSE	TRUE	CC	Both
ENSMUSP00000027743	19	34.649	6.54583	ENSMUSG00000026470	Stx6	1	155.159	155.208	155.183	FALSE	gUNC30234572	-0.0682583	0.811195	0.176126	0.61185	-0.433117	-0.724311	-0.390612	0.017127	FALSE	TRUE	CC	Both
ENSMUSP00000027752	1	164.295	6.3492	ENSMUSG00000026478	Lamc1	1	153.219	153.333	153.276	FALSE	gUNC2097425	-0.467724	-0.0439793	-0.105941	-0.487541	0.93108	0.470944	-0.660049	0.363212	FALSE	TRUE	CC	Both
ENSMUSP00000027752	2	179.086	6.35249	ENSMUSG00000026478	Lamc1	1	153.219	153.333	153.276	FALSE	UNC020555613	0.159361	-0.259963	0.234816	0.794739	-0.553918	-0.679987	0.0513678	0.253583	FALSE	TRUE	CC	Both
ENSMUSP00000027768	3	64.1563	6.11387	ENSMUSG00000026491	Ahctf1	1	179.745	179.804	179.774	FALSE	gUNC5403659	0.270296	-0.23101	0.220546	0.216282	0.76701	-0.487689	-1.16477	0.409333	FALSE	FALSE	CC	Both
ENSMUSP00000027769	6	145.01	6.12039	ENSMUSG00000026492	Tfb2m	1	179.528	179.546	179.537	FALSE	gUNC12305926	0.266315	-0.52056	0.0659865	0.121048	0.230253	0.655404	0.0393219	-0.857769	FALSE	FALSE	CC	Both
ENSMUSP00000027777	3	78.2303	6.98675	ENSMUSG00000026496	Parp1	1	180.569	180.601	180.585	FALSE	gUNCHS009111	0.270067	-0.586049	0.735057	-0.0809518	0.658394	-0.571493	-0.531922	0.106898	FALSE	TRUE	CC	Both
ENSMUSP00000027780	1	173.961	8.10048	ENSMUSG00000026499	Acbd3	1	180.726	180.754	180.74	TRUE	mUNC010380537	-0.837235	-0.250007	0.42966	-0.278089	0.445097	-0.961023	1.19309	0.258504	TRUE	TRUE	CC	Both
ENSMUSP00000027780	8	41.9079	6.76929	ENSMUSG00000026499	Acbd3	1	180.726	180.754	180.74	FALSE	gUNC14594083	-0.468114	-0.359353	0.340035	-0.273392	0.500972	0.405073	0.664706	-0.809927	FALSE	TRUE	CC	Both
ENSMUSP00000027797	1	182.045	7.66702	ENSMUSG00000026516	Nvl	1	181.087	181.144	181.116	TRUE	gUNC2327373	-0.14405	0.545628	0.423978	0.783866	-0.206981	-1.1896	0.0440679	-0.256905	FALSE	TRUE	CC	Both
ENSMUSP00000027800	4	137.803	8.14945	ENSMUSG00000026519	Tmem63a	1	180.942	180.975	180.959	FALSE	gUNC8318327	0.654223	-0.259158	1.0183	-0.124262	-0.685086	-0.464953	-0.631965	0.492906	TRUE	TRUE	CC	Both
ENSMUSP00000027802	1	180.57	9.92128	ENSMUSG00000026520	Pycr2	1	180.904	180.908	180.906	TRUE	gUNC2310743	-0.632145	0.952443	0.591662	0.833295	-0.490052	-1.08763	-0.189493	0.0219156	TRUE	TRUE	CC	CC
ENSMUSP00000027802	4	49.8001	6.72771	ENSMUSG00000026520	Pycr2	1	180.904	180.908	180.906	FALSE	SBH041992002	-0.405752	0.269151	0.0907465	-1.13147	0.864834	0.215183	-0.0133643	0.110674	FALSE	FALSE	CC	CC
ENSMUSP00000027802	9	60.6333	6.0276	ENSMUSG00000026520	Pycr2	1	180.904	180.908	180.906	FALSE	gUNC16462457	-0.787623	-0.205117	-0.364268	-0.351476	0.6988	0.334114	-0.116364	0.791934	FALSE	FALSE	CC	CC
ENSMUSP00000027802	16	80.7263	6.9126	ENSMUSG00000026520	Pycr2	1	180.904	180.908	180.906	FALSE	mJAX00071655	-0.564089	-1.00262	-0.150262	0.271329	0.669669	0.289274	-0.315364	0.802061	FALSE	TRUE	CC	CC
ENSMUSP00000027810	3	131.203	7.11111	ENSMUSG00000026526	Fh1	1	175.6	175.626	175.613	FALSE	SSR035248118	-0.13661	-0.346569	-0.581022	0.204953	-0.649644	0.382993	0.200042	0.925857	FALSE	TRUE	CC	Both
ENSMUSP00000027810	6	6.54742	6.04585	ENSMUSG00000026526	Fh1	1	175.6	175.626	175.613	FALSE	mUNC10504063	-0.955976	-0.068274	0.337774	0.430575	0.0383662	-0.360422	-0.0671856	0.645142	FALSE	FALSE	CC	Both
ENSMUSP00000027824	1	172.956	7.55659	ENSMUSG00000026542	Apcs	1	172.894	172.895	172.895	TRUE	gJAX00276473	0.557626	-0.513702	0.676576	0.502482	0.0976966	-1.06756	0.143709	-0.396824	FALSE	TRUE	CC	Both
ENSMUSP00000027826	1	172.686	17.1726	ENSMUSG00000026544	Dusp23	1	172.631	172.633	172.632	TRUE	mUNC2211957	-0.0428597	1.09232	-0.58412	-0.147886	-0.850772	0.440295	1.23654	-1.14352	TRUE	TRUE	CC	Both
ENSMUSP00000002733	X	45.9992	6.78648	ENSMUSG00000002658	Gtf2f1	17	57.0034	57.0113	57.0073	FALSE	gUNCHS048547	-0.480741	-0.463584	0.570662	-0.108879	0.535177	0.753405	0.0192341	-0.825274	FALSE	TRUE	CC	Both
ENSMUSP00000002735	17	55.3669	7.95221	ENSMUSG00000002660	Clpp	17	56.9903	56.9964	56.9933	TRUE	mUNC170133786	0.544589	0.0121143	0.40615	-0.0242053	0.526636	-0.765518	-1.09189	0.392123	FALSE	TRUE	CC	Both
ENSMUSP00000002737	14	54.9079	6.68573	ENSMUSG00000002661	Alkbh7	17	56.9973	56.9993	56.9983	FALSE	S2J142196317	-0.144403	-0.148968	0.197917	0.516303	-0.958881	0.876163	0.257418	-0.595549	FALSE	TRUE	CC	CC
ENSMUSP00000002790	1	163.487	6.38902	ENSMUSG00000002718	Cse1l	2	166.906	166.946	166.926	FALSE	gUNC2087248	0.353718	0.682064	-0.161422	-0.483394	-0.838477	0.132738	0.402768	-0.087996	FALSE	TRUE	CC	Both
ENSMUSP00000002808	1	5.14917	9.06687	ENSMUSG00000002731	Prkra	2	76.6299	76.648	76.639	FALSE	SAJ010205966	1.29789	-0.682042	0.16165	-0.668943	0.327889	-0.721491	0.612646	-0.327596	TRUE	TRUE	CC	Both
ENSMUSP00000002809	2	78.5628	8.05681	ENSMUSG00000002732	Fkbp7	2	76.663	76.6731	76.6681	TRUE	gUNC3390481	-0.222738	0.170416	0.13516	-0.10553	-1.01268	0.254694	1.051	-0.270316	TRUE	TRUE	CC	Both
ENSMUSP00000002809	10	88.9822	7.22155	ENSMUSG00000002732	Fkbp7	2	76.663	76.6731	76.6681	FALSE	UNC100220884	-0.144087	-0.141185	-0.855487	0.541371	0.513584	0.804516	-0.181623	-0.537089	FALSE	TRUE	CC	Both
ENSMUSP00000027863	4	134.139	6.27122	ENSMUSG00000026576	Atp1b1	1	164.437	164.458	164.448	FALSE	S3N045365554	0.575437	0.0989848	0.48259	-0.220642	-0.705887	-0.774298	0.149408	0.394407	FALSE	FALSE	CC	Both
ENSMUSP00000027876	11	89.9277	6.25329	ENSMUSG00000026584	Scyl3	1	163.929	163.955	163.942	FALSE	gUNC20097289	-0.281861	0.12842	0.621431	0.261109	-0.0313404	0.579151	-0.329467	-0.947442	FALSE	FALSE	CC	CC
ENSMUSP00000027877	1	189.965	7.53813	ENSMUSG00000026585	Kifap3	1	163.78	163.917	163.848	FALSE	ST2017598604	-0.692818	-0.00383258	-0.842792	0.428519	-0.233019	1.00537	0.00412088	0.334457	FALSE	TRUE	CC	Both
ENSMUSP00000027877	17	71.6409	6.489	ENSMUSG00000026585	Kifap3	1	163.78	163.917	163.848	FALSE	gUNC28298281	-0.666471	0.00560957	0.207214	0.295667	0.650948	0.237566	-0.744563	0.0140297	FALSE	TRUE	CC	Both
ENSMUSP00000027897	13	112.541	6.11597	ENSMUSG00000026603	Smyd2	1	189.88	189.922	189.901	FALSE	gUNC23394824	-0.643447	0.210191	-0.63898	-0.0192927	0.486908	0.633492	0.367832	-0.396704	FALSE	FALSE	CC	Both
ENSMUSP00000027921	1	184.009	10.3183	ENSMUSG00000026618	Iars2	1	185.285	185.329	185.307	TRUE	S6N017360349	-0.697379	0.373205	1.11015	-0.687054	0.265655	0.806983	-0.936233	-0.23533	TRUE	TRUE	CC	Both
ENSMUSP00000027921	12	117.577	6.12082	ENSMUSG00000026618	Iars2	1	185.285	185.329	185.307	FALSE	gUNC21995304	-0.448965	-0.695726	0.659917	-0.0295324	-0.556249	0.347485	0.135061	0.588009	FALSE	FALSE	CC	Both
ENSMUSP00000027952	1	192.442	9.0871	ENSMUSG00000026640	Plxna2	1	194.618	194.817	194.718	TRUE	SBH017697674	-1.24074	0.561899	0.338855	1.26898	0.20974	-0.466183	-0.0722116	-0.600345	TRUE	TRUE	CC	CC
ENSMUSP00000027952	9	27.3563	6.3906	ENSMUSG00000026640	Plxna2	1	194.618	194.817	194.718	FALSE	gUNC16043985	-0.684686	0.470652	0.519334	0.0435579	0.941171	-0.988779	-0.322233	0.0209839	FALSE	FALSE	CC	CC
ENSMUSP00000027961	17	34.536	6.52161	ENSMUSG00000109865	Hspa14	2	3.48885	3.51281	3.50083	FALSE	gUNC27810815	0.833766	-0.283695	-0.248175	-0.07731	-0.044372	0.695617	0.0653675	-0.941199	FALSE	TRUE	CC	Both
ENSMUSP00000027970	1	169.692	8.32087	ENSMUSG00000026659	Dusp12	1	170.873	170.886	170.88	TRUE	gUNC2173489	0.000124709	0.435167	0.715644	0.041127	0.15347	-0.499062	0.272077	-1.11855	TRUE	TRUE	CC	Both
ENSMUSP00000027970	7	131.621	6.67536	ENSMUSG00000026659	Dusp12	1	170.873	170.886	170.88	FALSE	UNC13870436	0.196495	-0.472073	0.333829	0.0163026	-0.26313	-0.415939	1.28349	-0.678974	FALSE	TRUE	CC	Both
ENSMUSP00000027975	2	17.9155	9.06142	ENSMUSG00000026664	Phyh	2	4.91902	4.93873	4.92887	FALSE	gJAX00484223	0.415033	0.467997	0.947572	-0.375705	0.584128	-0.460984	-0.834256	-0.743785	TRUE	TRUE	CC	Both
ENSMUSP00000027989	7	117.607	8.89761	ENSMUSG00000026675	Hsd17b7	1	169.95	169.969	169.959	FALSE	S3J074704299	0.0864395	0.91157	-0.157992	0.108427	-0.00434371	-1.06622	-0.746694	0.868817	TRUE	TRUE	CC	Both
ENSMUSP00000028004	1	166.898	10.7385	ENSMUSG00000026687	Aldh9a1	1	167.35	167.369	167.359	TRUE	SFT016675920	0.435224	0.00893275	0.701604	0.428398	0.87684	-0.789488	-0.856658	-0.804853	TRUE	TRUE	CC	Both
ENSMUSP00000028010	1	158.664	6.68658	ENSMUSG00000026691	Fmo3	1	162.954	162.985	162.969	TRUE	gUNC2036998	-0.660144	-0.640277	0.138254	-0.0763028	-0.289455	0.593053	0.891763	0.0431081	FALSE	TRUE	CC	Both
ENSMUSP00000028014	1	163.083	8.57876	ENSMUSG00000026692	Fmo4	1	162.793	162.814	162.804	TRUE	mUNC2081992	0.246388	-0.860077	0.289553	-1.03286	-0.253856	0.434369	1.07708	0.0994011	TRUE	TRUE	CC	Both
ENSMUSP00000028017	1	46.0209	6.23181	ENSMUSG00000026694	Mettl13	1	162.532	162.549	162.54	FALSE	gUNC591481	0.524192	0.29509	-0.561527	-0.562129	-0.28444	0.700954	-0.429486	0.317345	FALSE	FALSE	CC	Both
ENSMUSP00000028049	1	161.586	13.964	ENSMUSG00000026721	Rabgap1l	1	160.219	160.793	160.506	TRUE	gUNCHS003024	0.406921	0.884838	-0.356156	1.57484	-0.402638	-0.67047	-1.30265	-0.13469	TRUE	TRUE	CC	Both
ENSMUSP00000028052	1	160.438	8.02219	ENSMUSG00000026721	Rabgap1l	1	160.219	160.793	160.506	TRUE	S2T016417509	0.224043	0.904861	-0.481382	0.715313	-0.543753	-0.402818	-0.484734	0.0684697	TRUE	TRUE	CC	Both
ENSMUSP00000028059	17	79.1513	6.92898	ENSMUSG00000026727	Rsu1	2	13.0768	13.2714	13.1741	FALSE	UNC28418257	-0.758799	0.41256	0.0933322	0.756869	-0.0772996	0.39843	-0.0743521	-0.75074	FALSE	TRUE	CC	Both
ENSMUSP00000028083	16	91.2078	6.45666	ENSMUSG00000026750	Psmb7	2	38.588	38.6441	38.6161	FALSE	gUNC27387120	0.676758	0.451366	0.436697	0.310851	-0.851858	-0.411191	-0.602578	-0.0100458	FALSE	TRUE	CC	Both
ENSMUSP00000028087	5	75.7097	6.30122	ENSMUSG00000026753	Ppp6c	2	39.1944	39.2265	39.2104	FALSE	gUNC9489781	0.0660537	-0.799177	0.426433	-0.180718	0.460796	-0.317194	-0.356218	0.700025	FALSE	FALSE	CC	Both
ENSMUSP00000028105	2	113.976	6.00454	ENSMUSG00000026767	Mindy3	2	12.3473	12.4195	12.3834	FALSE	S2C024559052	0.782176	0.492291	-0.543923	0.105348	-0.423345	-0.657813	0.245513	-0.000247131	FALSE	FALSE	CC	Both
ENSMUSP00000028105	3	17.0067	6.21099	ENSMUSG00000026767	Mindy3	2	12.3473	12.4195	12.3834	FALSE	mUNC030015269	0.204966	0.562822	0.144432	0.668661	-0.694987	-0.0135003	-0.733664	-0.138729	FALSE	FALSE	CC	Both
ENSMUSP00000028106	2	10.4039	9.16617	ENSMUSG00000026768	Itga8	2	12.1066	12.3019	12.2043	TRUE	gUNC2561908	-0.583156	-0.799012	-0.174617	0.694033	-0.22291	0.969939	0.0619839	0.053739	TRUE	TRUE	CC	Both
ENSMUSP00000028106	4	139.687	6.32729	ENSMUSG00000026768	Itga8	2	12.1066	12.3019	12.2043	FALSE	B10040139686	-0.704173	0.697885	-0.335642	-0.215286	-0.152621	0.718751	-0.547421	0.538508	FALSE	FALSE	CC	Both
ENSMUSP00000028106	X	42.1969	6.2236	ENSMUSG00000026768	Itga8	2	12.1066	12.3019	12.2043	FALSE	SXX201687876	-0.301492	-0.723648	0.538685	0.266319	-0.545504	0.139873	0.430286	0.195482	FALSE	FALSE	CC	Both
ENSMUSP00000028117	10	51.9591	6.79139	ENSMUSG00000026775	Yme1l1	2	23.1564	23.1993	23.1778	FALSE	gJAX00289411	-0.0170822	-0.933574	-0.187476	0.0966526	0.836076	0.260505	-0.356387	0.301286	FALSE	TRUE	CC	Both
ENSMUSP00000028119	1	56.5766	6.11794	ENSMUSG00000026779	Mastl	2	23.1156	23.156	23.1358	FALSE	gUNC721751	-0.00711884	-0.704888	-0.126423	0.852307	0.458897	-0.702587	0.401937	-0.172124	FALSE	FALSE	CC	CC
ENSMUSP00000028119	14	37.683	6.43823	ENSMUSG00000026779	Mastl	2	23.1156	23.156	23.1358	FALSE	gUNCHS038017	0.648329	-0.177292	0.566494	-0.313039	-0.861488	0.16352	-0.10222	0.0756931	FALSE	TRUE	CC	CC
ENSMUSP00000028132	2	29.6877	9.41515	ENSMUSG00000026792	Lrsam1	2	32.9252	32.9616	32.9434	TRUE	gUNC2810208	0.266154	-0.0802301	-0.70947	-0.500137	-0.798573	0.238533	0.33898	1.24474	TRUE	TRUE	CC	CC
ENSMUSP00000028132	6	119.929	6.78524	ENSMUSG00000026792	Lrsam1	2	32.9252	32.9616	32.9434	FALSE	gUNC11964864	-0.165029	0.590278	-0.804502	0.288549	-0.234034	-0.628537	0.247183	0.706092	FALSE	TRUE	CC	CC
ENSMUSP00000028137	2	33.1205	8.18823	ENSMUSG00000026798	Coq4	2	29.7875	29.7979	29.7927	TRUE	S1J021324821	-0.723765	0.06282	0.987652	-0.269214	-0.0346571	-0.313469	-0.545621	0.836254	TRUE	TRUE	CC	Both
ENSMUSP00000028148	2	27.0142	6.77128	ENSMUSG00000009566	Fpgs	2	32.6826	32.7041	32.6934	TRUE	SFT021080567	-0.0667452	0.771074	0.0671458	0.216404	-0.0550123	0.438335	-0.34731	-1.02389	FALSE	TRUE	CC	Both
ENSMUSP00000028148	3	74.7896	6.13921	ENSMUSG00000009566	Fpgs	2	32.6826	32.7041	32.6934	FALSE	SFH032991585	-0.809563	-0.436111	-0.242159	0.0964957	1.046	0.0892376	-0.0111811	0.267284	FALSE	FALSE	CC	Both
ENSMUSP00000028160	15	47.9274	6.24762	ENSMUSG00000026819	Slc25a25	2	32.4145	32.4514	32.433	FALSE	gJAX00400064	-0.0212974	0.482276	-0.222977	0.0696864	-0.954846	0.704621	-0.508461	0.450998	FALSE	FALSE	CC	CC
ENSMUSP00000028162	2	30.2563	10.0748	ENSMUSG00000026820	Ptges2	2	32.3959	32.4058	32.4008	TRUE	SFJ021210250	0.542469	0.372869	0.589242	0.589045	-1.14827	-0.126465	-0.90607	0.0871832	TRUE	TRUE	CC	Both
ENSMUSP00000028162	15	10.274	6.13017	ENSMUSG00000026820	Ptges2	2	32.3959	32.4058	32.4008	FALSE	mJAX00058872	-0.429437	-0.188635	0.298385	0.572796	-0.838087	-0.0388493	0.359282	0.264545	FALSE	FALSE	CC	Both
ENSMUSP00000028199	6	137.837	6.3085	ENSMUSG00000026848	Tor1b	2	30.953	30.959	30.956	FALSE	gUNC12197718	0.00359769	0.0106211	0.883043	0.558183	-0.470706	-0.730508	-0.645816	0.391585	FALSE	FALSE	CC	Both
ENSMUSP00000028199	14	70.67	7.42628	ENSMUSG00000026848	Tor1b	2	30.953	30.959	30.956	FALSE	SFT142826800	0.0585104	-0.970189	-0.022552	0.10694	0.227263	0.148652	-0.553598	1.00497	FALSE	TRUE	CC	Both
ENSMUSP00000028223	6	4.0275	6.2937	ENSMUSG00000026866	Kynu	2	43.5553	43.6827	43.619	FALSE	gUNC10471744	-0.855126	-0.0299938	-0.213399	0.892806	-0.345992	0.30577	-0.0253136	0.271247	FALSE	FALSE	CC	Both
ENSMUSP00000028225	11	31.6769	6.48116	ENSMUSG00000026869	Psmd5	2	34.8497	34.875	34.8624	FALSE	S6Y111267074	-0.520389	0.736737	-0.0727047	-0.30435	-0.146785	-0.481896	0.834413	-0.0450252	FALSE	TRUE	CC	Both
ENSMUSP00000028233	2	41.3333	13.9888	ENSMUSG00000026874	Hc	2	34.9833	35.0614	35.0224	TRUE	S3J021653332	-1.09647	0.814801	0.609295	-0.953224	0.302293	0.322704	-0.229026	0.229631	TRUE	TRUE	CC	Both
ENSMUSP00000028233	13	61.914	6.07445	ENSMUSG00000026874	Hc	2	34.9833	35.0614	35.0224	FALSE	mbackupUNC130077265	-0.827972	-0.551729	-0.135486	-0.176984	0.421224	0.785513	0.501956	-0.0165219	FALSE	FALSE	CC	Both
ENSMUSP00000028238	11	81.9945	7.63496	ENSMUSG00000026878	Rab14	2	35.1802	35.2011	35.1907	FALSE	SBJ113279779	-0.711792	0.717572	0.713342	0.487283	-0.0848673	0.403432	-0.768775	-0.756196	FALSE	TRUE	CC	Both
ENSMUSP00000028239	13	89.9442	6.07911	ENSMUSG00000026879	Gsn	2	35.2564	35.3079	35.2821	FALSE	mbackupUNC130157460	-0.115188	-0.744324	0.590718	-0.71745	0.0629164	0.596446	0.302646	0.0242347	FALSE	FALSE	CC	Both
ENSMUSP00000028241	2	34.3094	7.45198	ENSMUSG00000026880	Stom	2	35.314	35.337	35.3255	TRUE	S3J021372375	0.226579	0.715335	0.0446903	0.660671	-0.285369	0.472249	-1.10388	-0.730271	FALSE	TRUE	CC	Both
ENSMUSP00000028250	2	36.2412	6.91372	ENSMUSG00000026887	Mrrf	2	36.1364	36.1906	36.1635	TRUE	gUNC2878253	0.663242	0.350614	0.258956	0.364089	0.368636	-1.17493	-0.526944	-0.303666	FALSE	TRUE	CC	Both
ENSMUSP00000028250	16	51.0527	6.82401	ENSMUSG00000026887	Mrrf	2	36.1364	36.1906	36.1635	FALSE	backupJAX00420694	0.975431	0.221321	-0.216239	-0.700455	-0.550157	-0.470818	0.0891504	0.651766	FALSE	TRUE	CC	Both
ENSMUSP00000028252	2	62.4809	8.48907	ENSMUSG00000026888	Grb14	2	64.9125	65.025	64.9687	TRUE	SBH022499235	-0.136634	-0.455504	1.12869	-0.178264	0.169494	0.301223	-1.13778	0.308777	TRUE	TRUE	CC	Both
ENSMUSP00000028252	8	31.1527	6.06326	ENSMUSG00000026888	Grb14	2	64.9125	65.025	64.9687	FALSE	gUNC14421611	-0.159055	0.433101	0.638741	0.164691	-0.686815	-0.558815	0.00588542	0.162267	FALSE	FALSE	CC	Both
ENSMUSP00000028257	2	68.8944	7.20528	ENSMUSG00000026893	Gca	2	62.6643	62.6941	62.6792	TRUE	gUNC3268280	0.84572	-0.497942	-0.152116	0.308548	0.830407	-0.930065	-0.40169	-0.00286088	FALSE	TRUE	CC	Both
ENSMUSP00000028257	8	15.9217	8.894	ENSMUSG00000026893	Gca	2	62.6643	62.6941	62.6792	FALSE	mUNC080060264	0.131508	-0.820119	-0.903238	0.739791	0.134944	-0.67429	1.2619	0.129504	TRUE	TRUE	CC	Both
ENSMUSP00000028288	14	100.241	7.51822	ENSMUSG00000026923	Notch1	2	26.4579	26.5167	26.4873	FALSE	gUNC24608070	1.09554	-0.0775429	0.205324	-0.938422	0.597363	-0.541603	-0.689085	0.348428	FALSE	TRUE	CC	CC
ENSMUSP00000028295	2	28.1668	6.51668	ENSMUSG00000075467	Dnlz	2	26.3481	26.3521	26.3501	TRUE	gUNC2792471	-0.124609	0.586199	0.104856	-0.132969	-1.05426	-0.174076	0.55151	0.243345	FALSE	TRUE	CC	Both
ENSMUSP00000028295	9	91.5897	7.33297	ENSMUSG00000075467	Dnlz	2	26.3481	26.3521	26.3501	FALSE	gUNCHS026633	-0.51453	-0.0706967	0.149045	-0.82084	0.452416	0.842277	0.224276	-0.261947	FALSE	TRUE	CC	Both
ENSMUSP00000028295	19	44.1625	8.13198	ENSMUSG00000075467	Dnlz	2	26.3481	26.3521	26.3501	FALSE	SX1191766498	-0.782148	-0.0001908	-0.230083	-0.743527	0.127652	-0.1438	1.23773	0.534365	TRUE	TRUE	CC	Both
ENSMUSP00000028307	2	26.5909	8.54842	ENSMUSG00000026938	Fcna	2	25.6247	25.628	25.6263	TRUE	gUNC2770303	-0.634241	0.958285	0.544941	-0.0294575	0.479964	-0.0797694	-0.652075	-0.587647	TRUE	TRUE	CC	CC
ENSMUSP00000028307	18	63.3682	6.58778	ENSMUSG00000026938	Fcna	2	25.6247	25.628	25.6263	FALSE	gUNC29428666	-0.713356	0.250648	0.221216	-0.667505	-0.301301	-0.0473292	0.474272	0.783356	FALSE	TRUE	CC	CC
ENSMUSP00000028314	3	59.3226	6.0198	ENSMUSG00000026946	Nmi	2	51.9485	51.9735	51.961	FALSE	gUNCHS008823	-0.814346	0.148878	0.116855	0.387597	0.478713	-0.494608	-0.431927	0.608838	FALSE	FALSE	CC	CC
ENSMUSP00000028314	11	103.354	9.31018	ENSMUSG00000026946	Nmi	2	51.9485	51.9735	51.961	FALSE	SS6114134154	0.0722634	-0.0779219	0.409444	0.336338	0.36075	-1.23297	-0.187859	0.319956	TRUE	TRUE	CC	CC
ENSMUSP00000028314	13	116.49	7.05239	ENSMUSG00000026946	Nmi	2	51.9485	51.9735	51.961	FALSE	JAX00371508	-0.524381	0.906458	0.101394	-0.509914	0.662176	-0.212161	-0.300837	-0.122735	FALSE	TRUE	CC	CC
ENSMUSP00000028332	2	24.5858	18.2427	ENSMUSG00000026958	Dpp7	2	25.3523	25.3564	25.3543	TRUE	B10020024585	1.09309	-0.536896	-0.0790553	1.12375	-0.172099	-0.856378	-1.60853	1.03611	TRUE	TRUE	CC	Both
ENSMUSP00000028347	4	33.9775	6.30364	ENSMUSG00000026970	Rbms1	2	60.7502	60.9632	60.8567	FALSE	gUNC7035643	-0.110968	0.716371	-0.367204	-0.329831	0.082398	0.314106	0.483944	-0.788816	FALSE	FALSE	CC	Both
ENSMUSP00000028347	16	9.13701	6.35316	ENSMUSG00000026970	Rbms1	2	60.7502	60.9632	60.8567	FALSE	B10160009137	0.375988	0.241924	-0.430167	-0.0595793	-0.73747	-0.00861151	-0.366795	0.98471	FALSE	TRUE	CC	Both
ENSMUSP00000028368	2	59.3138	8.64286	ENSMUSG00000026988	Wdsub1	2	59.8524	59.8826	59.8675	TRUE	S2J022372552	-0.657644	0.242765	1.08962	0.617445	0.0963337	-0.725368	-0.961364	0.298211	TRUE	TRUE	CC	Both
ENSMUSP00000028392	2	80.6413	13.857	ENSMUSG00000027006	Dnajc10	2	80.3155	80.354	80.3348	TRUE	gUNC3415704	-1.74426	-0.0706371	-0.550823	-0.336628	-0.524498	2.00108	0.684536	0.541229	TRUE	TRUE	CC	Both
ENSMUSP00000028408	4	33.4974	6.4709	ENSMUSG00000027018	Hat1	2	71.389	71.4416	71.4153	FALSE	gUNCHS010961	-0.0442217	0.489327	0.466923	0.0288591	0.538474	-0.355553	-0.434137	-0.689672	FALSE	TRUE	CC	CC
ENSMUSP00000028408	14	110.84	7.11369	ENSMUSG00000027018	Hat1	2	71.389	71.4416	71.4153	FALSE	S2J144433594	0.229158	-0.577338	-0.127923	0.0988831	0.696896	0.578731	-0.883709	-0.0146973	FALSE	TRUE	CC	CC
ENSMUSP00000028499	2	60.4411	6.49501	ENSMUSG00000027087	Itgav	2	83.7244	83.8069	83.7657	FALSE	gUNC3159715	-0.552525	-0.167181	0.466594	-0.747651	0.0412901	0.449855	0.896632	-0.387014	FALSE	TRUE	CC	Both
ENSMUSP00000028511	7	28.0691	6.07699	ENSMUSG00000027099	Mtx2	2	74.8258	74.8784	74.8521	FALSE	gUNC12541477	0.0997207	0.433606	-0.402382	-0.605409	0.824622	-0.466211	0.417419	-0.301365	FALSE	FALSE	CC	Both
ENSMUSP00000028536	19	27.4928	6.59459	ENSMUSG00000027122	Arl14ep	2	106.963	106.974	106.968	FALSE	gUNC30144119	-0.251064	0.638903	-0.61986	0.332136	0.551334	0.149648	-0.0406895	-0.760407	FALSE	TRUE	CC	CC
ENSMUSP00000002825	4	131.602	6.27272	ENSMUSG00000002748	Baz1b	5	135.187	135.246	135.217	FALSE	SS1045264097	-1.07108	-0.116618	0.617631	-0.27836	0.848511	0.101669	-0.137233	0.0354758	FALSE	FALSE	CC	Both
ENSMUSP00000002825	14	96.5583	7.87024	ENSMUSG00000002748	Baz1b	5	135.187	135.246	135.217	FALSE	mUNC24553596	0.00690759	0.559264	0.0429626	0.688315	0.565473	-1.17532	-0.460071	-0.227534	FALSE	TRUE	CC	Both
ENSMUSP00000002825	X	50.008	7.26818	ENSMUSG00000002748	Baz1b	5	135.187	135.246	135.217	FALSE	SXX202000318	-0.615429	-0.853347	0.207054	0.0440492	0.302595	0.871295	0.796283	-0.752499	FALSE	TRUE	CC	Both
ENSMUSP00000002839	17	45.9328	7.85097	ENSMUSG00000059409	Ppp2r5d	17	46.683	46.705	46.694	TRUE	gUNCHS044344	-0.242577	0.108796	0.926895	-0.411436	-0.375608	-0.374414	-0.43622	0.804564	FALSE	TRUE	CC	Both
ENSMUSP00000002846	13	59.1263	7.24898	ENSMUSG00000002769	Gnmt	17	46.7257	46.7292	46.7274	FALSE	gUNC22697210	-0.361244	0.406152	0.93078	0.113577	-0.126606	-0.821296	-0.578338	0.436976	FALSE	TRUE	CC	Both
ENSMUSP00000002846	17	48.5651	10.774	ENSMUSG00000002769	Gnmt	17	46.7257	46.7292	46.7274	TRUE	S6T171942605	-0.597778	0.137565	0.572661	0.297393	-0.558454	-1.09539	0.17436	1.06964	TRUE	TRUE	CC	Both
ENSMUSP00000002846	19	37.859	6.04901	ENSMUSG00000002769	Gnmt	17	46.7257	46.7292	46.7274	FALSE	UNC30280369	-0.306483	-0.166148	0.5378	-0.915768	0.0415039	-0.0889477	0.770002	0.12804	FALSE	FALSE	CC	Both
ENSMUSP00000028584	1	125.892	7.22429	ENSMUSG00000027163	Commd9	2	101.886	101.902	101.894	FALSE	SFT015035681	0.318721	0.137053	0.80918	0.117093	-0.0651008	0.363955	-0.948452	-0.732449	FALSE	TRUE	CC	Both
ENSMUSP00000028595	12	34.43	7.19192	ENSMUSG00000027173	Depdc7	2	104.722	104.743	104.732	FALSE	gUNC20873119	0.335262	-0.419114	-0.414052	-0.185084	0.58799	-0.769958	1.02405	-0.159092	FALSE	TRUE	CC	Both
ENSMUSP00000028599	3	76.3156	6.67334	ENSMUSG00000027176	Cstf3	2	104.591	104.665	104.628	FALSE	S1H033052622	0.163855	-1.04733	0.0915835	-0.0364868	0.730138	-0.240996	-0.0277853	0.367021	FALSE	TRUE	CC	Both
ENSMUSP00000028603	2	152.157	6.39611	ENSMUSG00000027180	Fbxo3	2	104.028	104.063	104.045	FALSE	gUNC4239943	-0.185102	-0.586699	0.681291	-0.269083	-0.4877	0.626799	-0.129494	0.349988	FALSE	TRUE	CC	Both
ENSMUSP00000028603	7	140.822	6.14511	ENSMUSG00000027180	Fbxo3	2	104.028	104.063	104.045	FALSE	mrepB6_07-148007489-S	0.259419	0.520093	-0.496785	-0.0638733	0.235127	1.04214	-0.557861	-0.938261	FALSE	FALSE	CC	Both
ENSMUSP00000028603	12	89.1464	6.22701	ENSMUSG00000027180	Fbxo3	2	104.028	104.063	104.045	FALSE	UNC21576754	-0.231458	0.590453	0.258444	-0.76156	-0.0611523	0.403205	-0.514709	0.316776	FALSE	FALSE	CC	Both
ENSMUSP00000028607	2	136.999	6.70887	ENSMUSG00000027184	Caprin1	2	103.763	103.798	103.78	FALSE	gUNC4049749	-0.883768	0.317326	0.133374	-0.15451	0.7797	0.563405	-0.57237	-0.183157	FALSE	TRUE	CC	Both
ENSMUSP00000028608	2	97.964	6.84955	ENSMUSG00000027185	Nat10	2	103.721	103.761	103.741	TRUE	gICR5142	1.0079	-0.0142456	-0.16541	-0.448541	0.166412	-0.108095	0.381915	-0.819932	FALSE	TRUE	CC	Both
ENSMUSP00000028610	12	37.7086	6.26293	ENSMUSG00000027187	Cat	2	103.454	103.485	103.47	FALSE	mJAX00035022	0.550394	0.638656	0.311263	-0.732692	-0.0351615	0.0859789	-0.519978	-0.29846	FALSE	FALSE	CC	Both
ENSMUSP00000028617	1	164.295	6.00914	ENSMUSG00000027193	Api5	2	94.4117	94.4381	94.4249	FALSE	gUNC2097425	0.0298257	0.329714	-0.000495177	-0.451771	-0.953019	0.535074	0.482031	0.0286406	FALSE	FALSE	CC	Both
ENSMUSP00000028619	2	81.1808	6.011	ENSMUSG00000027195	Hsd17b12	2	94.0327	94.158	94.0953	FALSE	S3R023247232	-0.378179	-0.409698	-0.532799	-0.0386274	0.278583	0.902786	0.740812	-0.562879	FALSE	FALSE	CC	Both
ENSMUSP00000028623	5	91.1801	6.08011	ENSMUSG00000027198	Ext2	2	93.661	93.8226	93.7418	FALSE	gUNC9678931	-0.695033	-0.195359	0.629019	0.189165	-0.412259	-0.357752	0.13493	0.707288	FALSE	FALSE	CC	Both
ENSMUSP00000028624	2	119.534	9.81436	ENSMUSG00000027199	Gatm	2	122.594	122.611	122.603	TRUE	gUNC3842618	0.271894	-0.993011	0.173299	0.34065	0.716183	0.00488873	-0.707475	0.19357	TRUE	TRUE	CC	Both
ENSMUSP00000028624	4	125.926	6.14809	ENSMUSG00000027199	Gatm	2	122.594	122.611	122.603	FALSE	gUNC8158630	0.359816	0.435685	-0.0292861	-0.478338	0.71241	-0.318919	-0.186342	-0.495026	FALSE	FALSE	CC	Both
ENSMUSP00000028635	1	90.0573	10.5414	ENSMUSG00000027206	Cops2	2	125.83	125.859	125.845	FALSE	S2H013602293	0.836359	0.641956	-0.787627	0.402928	-0.753402	-0.472655	-0.0122408	0.144682	TRUE	TRUE	CC	CC
ENSMUSP00000028644	2	75.0962	7.8005	ENSMUSG00000027215	Cd82	2	93.4191	93.4631	93.4411	FALSE	S3J023003848	-0.0228169	0.743734	-0.218844	0.265419	-0.834267	-0.851713	0.746242	0.172246	FALSE	TRUE	CC	CC
ENSMUSP00000028650	5	131.541	6.10008	ENSMUSG00000027222	Pex16	2	92.3747	92.3812	92.3779	FALSE	mbackupUNC050223582	0.244506	0.383015	0.840763	-0.371243	0.167552	-0.206516	-1.01947	-0.0386044	FALSE	FALSE	CC	Both
ENSMUSP00000028681	5	139.865	7.03478	ENSMUSG00000027249	F2	2	91.6253	91.6364	91.6309	FALSE	gUNC10298923	0.130074	0.22277	-0.526568	-1.11068	0.255225	0.0213972	1.09351	-0.0857243	FALSE	TRUE	CC	Both
ENSMUSP00000028681	8	75.8412	6.34871	ENSMUSG00000027249	F2	2	91.6253	91.6364	91.6309	FALSE	mUNC15022023	-0.0891132	-0.577932	-0.434435	-0.247158	0.36363	0.736982	0.140073	0.107952	FALSE	TRUE	CC	Both
ENSMUSP00000028681	12	73.7199	6.3138	ENSMUSG00000027249	F2	2	91.6253	91.6364	91.6309	FALSE	UNC21400256	0.72437	-0.57429	-0.429264	-0.333305	-0.392729	0.118901	0.527539	0.358778	FALSE	FALSE	CC	Both
ENSMUSP00000028681	13	52.1163	6.93449	ENSMUSG00000027249	F2	2	91.6253	91.6364	91.6309	FALSE	gUNC22596735	0.625878	-0.882697	-0.016277	-0.470422	0.274112	-0.562233	0.653872	0.377768	FALSE	TRUE	CC	Both
ENSMUSP00000028683	6	106.373	6.36589	ENSMUSG00000027248	Pdia3	2	121.414	121.439	121.426	FALSE	gUNCHS018465	-0.052664	0.402283	-0.101681	0.738903	-0.248209	-0.278207	-0.905635	0.44521	FALSE	TRUE	CC	Both
ENSMUSP00000028683	9	83.6247	6.48939	ENSMUSG00000027248	Pdia3	2	121.414	121.439	121.426	FALSE	S2H093344986	0.710398	-0.439386	-0.110301	-0.239698	0.590121	-0.23291	-0.595384	0.317161	FALSE	TRUE	CC	Both
ENSMUSP00000028691	14	51.2346	6.4175	ENSMUSG00000027255	Arfgap2	2	91.265	91.2769	91.271	FALSE	S2T142049383	-0.128751	-0.459753	0.182879	-0.246335	0.583633	0.753998	-0.977819	0.292148	FALSE	TRUE	CC	CC
ENSMUSP00000028704	2	135.88	15.9208	ENSMUSG00000027261	Hao1	2	134.497	134.554	134.526	TRUE	gUNCHS006892	-0.920016	-0.526778	0.850072	-0.600587	-0.854167	0.661005	0.276666	1.11381	TRUE	TRUE	CC	Both
ENSMUSP00000028704	3	133.244	6.65611	ENSMUSG00000027261	Hao1	2	134.497	134.554	134.526	FALSE	gJAX00113396	0.257548	-0.646949	0.0198518	0.10171	0.515889	-0.767881	-0.0705385	0.590369	FALSE	TRUE	CC	Both
ENSMUSP00000028728	2	121.366	8.03041	ENSMUSG00000027272	Ubr1	2	120.86	120.971	120.915	TRUE	gJAX00501563	0.638399	0.175634	0.402406	-0.793419	-0.390426	-0.000410527	-0.437979	0.405795	TRUE	TRUE	CC	Both
ENSMUSP00000028755	2	114.33	7.21604	ENSMUSG00000027293	Ehd4	2	120.089	120.155	120.122	TRUE	S2H024573205	0.877073	0.483393	0.26901	-0.650061	-0.524298	-0.28521	0.197297	-0.367204	FALSE	TRUE	CC	Both
ENSMUSP00000028768	9	21.6004	16.0414	ENSMUSG00000027305	Ndufaf1	2	119.655	119.663	119.659	FALSE	gUNC15968951	0.486771	0.310736	0.475349	-0.640985	0.171651	-1.1853	-0.87178	1.25355	TRUE	TRUE	CC	CC
ENSMUSP00000028796	2	119.148	7.19342	ENSMUSG00000027324	Rpusd2	2	119.035	119.04	119.037	TRUE	gUNC3839051	0.336342	-0.768202	0.121324	0.0814812	0.493049	0.00346646	-0.509366	0.241905	FALSE	TRUE	CC	CC
ENSMUSP00000028800	6	95.0367	6.22539	ENSMUSG00000027327	1700037H04Rik	2	131.146	131.16	131.153	FALSE	gUNC11633665	-0.98416	0.880331	-0.0307901	0.38845	-0.23511	0.332421	-0.260173	-0.0909679	FALSE	FALSE	CC	CC
ENSMUSP00000028807	2	117.25	9.98021	ENSMUSG00000027332	Ivd	2	118.862	118.883	118.872	TRUE	S2J024690011	-0.0661407	0.738662	-1.2833	0.241553	-0.1475	0.120776	-0.094679	0.490631	TRUE	TRUE	CC	Both
ENSMUSP00000028825	10	64.49	6.09088	ENSMUSG00000027349	Fam98b	2	117.25	117.272	117.261	FALSE	UNC18105901	0.420091	-0.684141	-0.0776364	-0.109816	-0.529937	0.818933	0.0107638	0.151743	FALSE	FALSE	CC	Both
ENSMUSP00000028844	18	29.2695	6.08064	ENSMUSG00000027366	Sppl2a	2	126.89	126.933	126.912	FALSE	S2C181170781	0.524609	-0.298666	-0.0239344	0.161281	-0.885682	0.158005	0.478042	-0.113655	FALSE	FALSE	CC	Both
ENSMUSP00000028852	17	89.6585	6.01967	ENSMUSG00000027374	Mrps5	2	127.587	127.607	127.597	FALSE	SX1173586340	-0.211057	0.766499	0.267323	0.0531093	-0.718762	-0.542639	-0.0337162	0.419244	FALSE	FALSE	CC	Both
ENSMUSP00000028915	2	147.575	14.6649	ENSMUSG00000027428	Rbbp9	2	144.542	144.551	144.547	TRUE	mUNC4181145	-1.42886	-0.174775	1.0802	-0.301807	0.881999	0.409345	0.100534	-0.56664	TRUE	TRUE	CC	Both
ENSMUSP00000028915	5	65.7089	7.13092	ENSMUSG00000027428	Rbbp9	2	144.542	144.551	144.547	FALSE	gJAX00584712	-0.144001	-0.808083	0.285479	-0.370945	0.386878	0.0408954	-0.00243672	0.612213	FALSE	TRUE	CC	Both
ENSMUSP00000028916	3	97.321	6.0357	ENSMUSG00000027429	Sec23b	2	144.556	144.591	144.573	FALSE	mUNC5799631	0.257106	-0.0452141	0.410328	0.392332	-0.672872	-0.60983	-0.481067	0.749217	FALSE	FALSE	CC	Both
ENSMUSP00000028921	15	102.935	6.17972	ENSMUSG00000027433	Xrn2	2	147.013	147.078	147.045	FALSE	S1L154117416	-0.0853175	-0.479539	0.0926579	-0.639136	0.308794	1.07666	0.14974	-0.423858	FALSE	FALSE	CC	Both
ENSMUSP00000028928	9	57.3576	6.14956	ENSMUSG00000027439	Gzf1	2	148.681	148.693	148.687	FALSE	gUNC16424723	-0.289305	0.339053	0.319011	-0.672392	0.850717	0.204049	-0.0438018	-0.707332	FALSE	FALSE	CC	Both
ENSMUSP00000028938	2	149.058	18.6246	ENSMUSG00000027447	Cst3	2	148.872	148.876	148.874	TRUE	gICR1173	0.0873757	-0.762859	-0.638236	0.657561	0.39236	1.49132	0.350497	-1.57802	TRUE	TRUE	CC	Both
ENSMUSP00000028981	2	154.144	8.90285	ENSMUSG00000027479	Mapre1	2	153.741	153.773	153.757	TRUE	mUNC020233372	0.808911	-0.336366	-0.499943	0.82093	-0.449931	-1.11672	0.52532	0.247803	TRUE	TRUE	CC	Both
ENSMUSP00000028995	2	160.724	7.02526	ENSMUSG00000027495	Fam210b	2	172.346	172.356	172.351	FALSE	mUNC020256510	-0.188486	0.747214	0.229386	0.0127323	0.468046	-1.03203	-0.298968	0.0621094	FALSE	TRUE	CC	Both
ENSMUSP00000029005	2	172.938	11.0411	ENSMUSG00000027502	Rtfdc1	2	172.441	172.47	172.455	TRUE	mUNC4533318	-0.333786	0.485433	-0.651975	0.923337	1.10766	-0.865968	-0.162704	-0.501998	TRUE	TRUE	CC	Both
ENSMUSP00000029005	5	14.5457	6.47971	ENSMUSG00000027502	Rtfdc1	2	172.441	172.47	172.455	FALSE	gUNC8678790	0.373934	-0.63702	0.289989	0.307986	-0.708827	-0.445378	0.254388	0.564928	FALSE	TRUE	CC	Both
ENSMUSP00000029013	5	70.1566	7.18991	ENSMUSG00000027509	Rae1	2	173	173.016	173.008	FALSE	mbackupJAX00131367	0.41004	-0.751799	-0.49821	0.33749	0.757429	0.235995	-0.696381	0.205437	FALSE	TRUE	CC	Both
ENSMUSP00000029041	3	10.1283	9.63357	ENSMUSG00000062515	Fabp4	3	10.2041	10.2086	10.2063	TRUE	mJAX00104265	0.652993	0.119047	0.0617727	0.209999	0.382574	-1.43697	0.457969	-0.447386	TRUE	TRUE	CC	Both
ENSMUSP00000029041	7	46.0531	6.30621	ENSMUSG00000062515	Fabp4	3	10.2041	10.2086	10.2063	FALSE	gUNC12738460	0.523301	0.381079	0.0545319	-0.397218	-1.28592	0.471778	0.448033	-0.195581	FALSE	FALSE	CC	Both
ENSMUSP00000029053	4	48.2765	6.62623	ENSMUSG00000027540	Ptpn1	2	167.932	167.979	167.956	FALSE	gUNC7200671	0.532833	0.668663	0.0154448	-0.400526	-0.254366	-1.04722	0.441027	0.0441432	FALSE	TRUE	CC	Both
ENSMUSP00000029076	3	7.18445	8.35435	ENSMUSG00000027559	Car3	3	14.8635	14.8725	14.868	TRUE	mUNC030749946	1.15827	-0.00321014	0.203704	-0.252836	0.0105572	-0.663583	-0.0462835	-0.406619	TRUE	TRUE	CC	Both
ENSMUSP00000029078	3	14.3132	9.06233	ENSMUSG00000027562	Car2	3	14.8863	14.9008	14.8935	TRUE	B10030014313	-0.092395	0.490796	0.660166	0.146038	-0.0902361	-1.3746	-0.087234	0.347462	TRUE	TRUE	CC	Both
ENSMUSP00000029087	13	93.2448	6.58284	ENSMUSG00000049401	Ogfr	2	180.589	180.596	180.593	FALSE	gUNCHS036759	-0.776188	0.648142	-0.304889	-0.465886	0.29423	0.401703	0.630914	-0.428027	FALSE	TRUE	CC	Both
ENSMUSP00000029116	6	35.1383	6.68095	ENSMUSG00000027589	Pcmtd2	2	181.838	181.857	181.848	FALSE	gUNC10869844	0.796647	0.57823	0.380168	-0.547416	-0.761819	0.00381024	0.0101954	-0.459816	FALSE	TRUE	CC	Both
ENSMUSP00000029120	17	79.1513	6.11032	ENSMUSG00000027593	Raly	2	154.791	154.867	154.829	FALSE	UNC28418257	-0.392843	-0.465428	0.441174	0.642905	0.101785	0.370058	0.0832216	-0.780874	FALSE	FALSE	CC	CC
ENSMUSP00000029147	13	36.6492	6.3607	ENSMUSG00000027618	Nfs1	2	156.124	156.144	156.134	FALSE	S2T131465966	-0.835744	-0.2951	0.428087	0.608404	0.229743	-0.229272	-0.15519	0.249073	FALSE	TRUE	CC	Both
ENSMUSP00000029180	9	70.6449	6.75285	ENSMUSG00000027651	Rprd1b	2	158.028	158.132	158.08	FALSE	gUNC16590418	0.36192	-0.13714	0.0366188	-0.286406	0.84251	-0.252117	-0.777302	0.211916	FALSE	TRUE	CC	CC
ENSMUSP00000029180	10	58.9086	7.10542	ENSMUSG00000027651	Rprd1b	2	158.028	158.132	158.08	FALSE	gUNC18034355	0.431242	-0.866612	-0.27204	0.245186	-0.407518	1.02604	0.119347	-0.275642	FALSE	TRUE	CC	CC
ENSMUSP00000002850	7	46.0531	18.98	ENSMUSG00000030834	Abcc6	7	45.9676	46.0303	45.9989	TRUE	gUNC12738460	-0.600678	0.564471	-1.60163	0.510701	-0.702608	1.21865	0.892806	-0.281717	TRUE	TRUE	CC	Both
ENSMUSP00000002850	X	134.122	7.45655	ENSMUSG00000030834	Abcc6	7	45.9676	46.0303	45.9989	FALSE	SXX205364891	0.130315	-0.261052	-0.24639	0.882843	0.60517	-0.765935	-0.52787	0.182919	FALSE	TRUE	CC	Both
ENSMUSP00000002889	1	93.0033	7.54162	ENSMUSG00000002812	Flii	11	60.7141	60.7273	60.7207	FALSE	gUNC1161628	0.725286	0.156272	-0.338522	-0.452865	-0.726786	0.877761	-0.189735	-0.0514108	FALSE	TRUE	CC	Both
ENSMUSP00000002889	14	65.344	7.42849	ENSMUSG00000002812	Flii	11	60.7141	60.7273	60.7207	FALSE	mUNC140223024	-0.115704	0.302607	-0.688537	0.507947	0.798946	0.105087	-0.647751	-0.262595	FALSE	TRUE	CC	Both
ENSMUSP00000002902	8	123.313	6.74331	ENSMUSG00000002825	Qtrt1	9	21.4118	21.4203	21.4161	FALSE	SBC084932507	-0.186257	-0.470204	0.380266	-0.216134	0.352627	-0.358418	1.2133	-0.715183	FALSE	TRUE	CC	Both
ENSMUSP00000002902	9	21.1371	8.93969	ENSMUSG00000002825	Qtrt1	9	21.4118	21.4203	21.4161	TRUE	gJAX00168921r	0.17067	0.655447	0.796432	0.123395	0.140615	-0.210446	-1.07666	-0.599454	TRUE	TRUE	CC	Both
ENSMUSP00000002925	1	152.618	6.54354	ENSMUSG00000002846	Timmdc1	16	38.4983	38.5227	38.5105	FALSE	gUNC1962782	0.23235	0.36487	-0.0810415	0.522162	-0.482104	-0.899465	0.640246	-0.297018	FALSE	TRUE	CC	Both
ENSMUSP00000002926	16	9.05296	6.06324	ENSMUSG00000002847	Pla1a	16	38.3961	38.4331	38.4146	FALSE	S2J160362118	-0.278854	0.0637939	0.695582	-0.254389	0.146424	-0.876008	0.79773	-0.294279	FALSE	FALSE	CC	CC
ENSMUSP00000029240	2	178.624	6.23418	ENSMUSG00000027690	Slc2a2	3	28.6979	28.7314	28.7146	FALSE	gUNC4569394	0.294501	0.296466	0.303324	-1.05653	-0.41098	0.599864	-0.0335712	0.00692603	FALSE	FALSE	CC	Both
ENSMUSP00000029240	6	100.199	6.03716	ENSMUSG00000027690	Slc2a2	3	28.6979	28.7314	28.7146	FALSE	gUNC11699511	0.552871	-0.236159	0.0124014	-1.13111	0.353719	-0.0773325	0.466939	0.0586747	FALSE	FALSE	CC	Both
ENSMUSP00000029256	1	164.111	6.13338	ENSMUSG00000027706	Sec62	3	30.7929	30.8213	30.8071	FALSE	SFT016564456	0.232741	0.291889	0.445456	-0.36788	-0.693239	-0.0912743	0.756754	-0.574446	FALSE	FALSE	CC	Both
ENSMUSP00000029259	3	35.3063	11.0085	ENSMUSG00000027709	Mccc1	3	35.9593	36.0007	35.98	TRUE	gUNCHS008393	0.110051	0.800757	-1.16873	0.532361	-0.0507895	0.373756	-0.686772	0.0893684	TRUE	TRUE	CC	Both
ENSMUSP00000029266	3	35.9863	16.5548	ENSMUSG00000027712	Anxa5	3	36.4489	36.4759	36.4624	TRUE	gUNC5036315	1.33334	0.403577	-0.441007	0.454106	0.746116	-0.248438	-1.0192	-1.22849	TRUE	TRUE	CC	Both
ENSMUSP00000029266	7	27.6661	6.54714	ENSMUSG00000027712	Anxa5	3	36.4489	36.4759	36.4624	FALSE	SFT071106644	-0.743752	0.189967	0.195425	0.120228	0.133004	0.822323	-1.13363	0.41643	FALSE	TRUE	CC	Both
ENSMUSP00000029269	9	119.101	6.24516	ENSMUSG00000027714	Exosc9	3	36.5526	36.5657	36.5592	FALSE	S3T094764042	0.182066	0.164226	-0.381781	0.269863	0.538875	0.0446802	-1.10924	0.291312	FALSE	FALSE	CC	Both
ENSMUSP00000029303	15	25.7083	6.19584	ENSMUSG00000063273	Naa15	3	51.4151	51.4765	51.4458	FALSE	gUNC25220278	0.257754	0.503182	-0.666762	-0.668408	-0.346224	0.762961	0.289324	-0.131827	FALSE	FALSE	CC	Both
ENSMUSP00000029316	9	123.035	7.51899	ENSMUSG00000027752	Exosc8	3	54.7287	54.7354	54.732	FALSE	mUNC090256977	0.387136	0.0283681	0.287752	0.440058	-0.376798	0.226383	-1.42153	0.428632	FALSE	TRUE	CC	Both
ENSMUSP00000029325	3	61.9669	14.9703	ENSMUSG00000027761	Aadac	3	60.0257	60.0402	60.0329	TRUE	SAH032478677	-0.524647	0.639848	-0.688231	-0.90496	0.904704	-0.307568	-0.201008	1.08186	TRUE	TRUE	CC	Both
ENSMUSP00000029336	10	63.9591	7.35068	ENSMUSG00000027770	Dhx36	3	62.468	62.507	62.4875	FALSE	SAH102558362	0.457587	-0.853083	0.310977	-0.842355	0.140057	0.269211	0.215346	0.30226	FALSE	TRUE	CC	Both
ENSMUSP00000029336	13	53.3631	6.05443	ENSMUSG00000027770	Dhx36	3	62.468	62.507	62.4875	FALSE	gUNC22617284	0.302347	-0.6494	-0.705623	-0.252643	0.132557	0.253974	0.753827	0.16496	FALSE	FALSE	CC	Both
ENSMUSP00000029367	3	71.9399	7.42565	ENSMUSG00000027792	Bche	3	73.6358	73.7084	73.6721	TRUE	mbackupUNC030473223	0.0929863	-0.485236	0.39802	-0.534868	0.283021	-0.148478	1.21831	-0.823751	FALSE	TRUE	CC	Both
ENSMUSP00000029367	6	147.772	6.73587	ENSMUSG00000027792	Bche	3	73.6358	73.7084	73.6721	FALSE	S6J065910866	-0.24718	0.622191	-0.737207	0.106984	-0.564786	0.190118	0.886022	-0.256143	FALSE	TRUE	CC	Both
ENSMUSP00000029367	14	95.9084	7.54307	ENSMUSG00000027792	Bche	3	73.6358	73.7084	73.6721	FALSE	SAH143836337	-0.693611	-0.522853	-0.128634	1.15995	0.424245	0.666035	-0.280242	-0.624886	FALSE	TRUE	CC	Both
ENSMUSP00000029374	10	57.7888	6.59084	ENSMUSG00000027799	Nbea	3	55.6252	56.1837	55.9044	FALSE	S6J102311553	-0.870986	-0.0988787	0.58157	0.0934807	0.233265	-0.563091	0.91323	-0.288589	FALSE	TRUE	CC	CC
ENSMUSP00000029386	2	120.173	6.67071	ENSMUSG00000027809	Etfdh	3	79.6038	79.6295	79.6166	FALSE	gUNC3848356	-0.0837127	0.0441782	0.703924	0.38222	-0.44623	-0.000356427	-0.150144	-0.449879	FALSE	TRUE	CC	Both
ENSMUSP00000029386	3	73.7422	8.75065	ENSMUSG00000027809	Etfdh	3	79.6038	79.6295	79.6166	TRUE	SFC032949688	0.0532009	0.561509	-0.0476153	0.27949	-0.222145	-1.20341	0.980024	-0.401055	TRUE	TRUE	CC	Both
ENSMUSP00000029400	3	61.2201	8.81973	ENSMUSG00000027820	Mme	3	63.2415	63.386	63.3138	TRUE	gUNC5373318	0.590229	0.758931	-0.857908	0.145257	-0.905683	0.183041	-0.136591	0.222724	TRUE	TRUE	CC	Both
ENSMUSP00000029400	5	93.0508	6.58319	ENSMUSG00000027820	Mme	3	63.2415	63.386	63.3138	FALSE	gJAX00588898	-0.68098	0.0838757	0.717915	-0.0764037	-0.436682	0.493623	-0.445679	0.34433	FALSE	TRUE	CC	Both
ENSMUSP00000029405	3	64.1563	6.43917	ENSMUSG00000027823	Gmps	3	63.9761	64.0226	63.9993	TRUE	gUNC5403659	0.430253	-0.863417	-0.156328	0.345604	-0.150615	0.228698	-0.11717	0.282974	FALSE	TRUE	CC	Both
ENSMUSP00000029440	15	85.7615	6.03511	ENSMUSG00000027848	Olfml3	3	103.722	103.738	103.73	FALSE	S2H153430460	-0.0217949	-0.341701	0.375956	-0.286184	0.409011	0.53783	0.232792	-0.90591	FALSE	FALSE	CC	CC
ENSMUSP00000029464	1	151.419	6.6344	ENSMUSG00000027870	Hao2	3	98.8745	98.8932	98.8839	FALSE	gUNC1944082	-0.643694	-0.809903	0.382482	-0.04001	0.253598	0.273813	0.726819	-0.143105	FALSE	TRUE	CC	Both
ENSMUSP00000029464	14	57.3889	6.05081	ENSMUSG00000027870	Hao2	3	98.8745	98.8932	98.8839	FALSE	gUNC24055638	0.295453	-0.42849	0.307042	0.70839	0.447309	-0.382324	-0.176064	-0.771315	FALSE	FALSE	CC	Both
ENSMUSP00000029464	X	142.786	6.84377	ENSMUSG00000027870	Hao2	3	98.8745	98.8932	98.8839	FALSE	SXX205711448	0.451854	-0.769027	-0.103205	0.354362	0.0727307	-0.0776804	-0.704754	0.775719	FALSE	TRUE	CC	Both
ENSMUSP00000029477	3	109.979	9.96451	ENSMUSG00000040322	Slc25a24	3	109.123	109.168	109.146	TRUE	gUNC5949179	-0.205762	-0.40888	0.0311492	-0.770607	-0.75338	0.483617	0.394151	1.22971	TRUE	TRUE	CC	Both
ENSMUSP00000029480	9	99.8911	6.42255	ENSMUSG00000027881	Prpf38b	3	108.903	108.912	108.907	FALSE	UNC16977752	0.667178	0.133423	-0.539448	-0.167681	0.33511	-0.870622	0.256149	0.185891	FALSE	TRUE	CC	Both
ENSMUSP00000029489	3	108.046	11.433	ENSMUSG00000027890	Gstm4	3	108.04	108.045	108.043	TRUE	gUNC5924294	-0.458931	-0.0182046	-0.173396	-0.163665	1.30509	-0.725151	0.864353	-0.630099	TRUE	TRUE	CC	Both
ENSMUSP00000029489	16	10.3257	6.92126	ENSMUSG00000027890	Gstm4	3	108.04	108.045	108.043	FALSE	mUNC26327459	-0.672884	0.61019	0.156009	-0.123588	-0.855414	0.500908	-0.163448	0.548226	FALSE	TRUE	CC	Both
ENSMUSP00000029490	1	44.4971	7.0949	ENSMUSG00000027893	Ahcyl1	3	107.663	107.697	107.68	FALSE	gUNC569059	-0.0532321	-0.43928	0.136359	-0.881209	-0.325811	1.08235	0.388717	0.0921038	FALSE	TRUE	CC	Both
ENSMUSP00000029515	3	133.244	6.19359	ENSMUSG00000027907	S100a11	3	93.5205	93.5263	93.5234	FALSE	gJAX00113396	0.0389312	0.665142	0.211596	-0.57123	-0.228861	0.567878	-0.0540568	-0.629399	FALSE	FALSE	CC	Both
ENSMUSP00000029515	15	67.9904	7.0731	ENSMUSG00000027907	S100a11	3	93.5205	93.5263	93.5234	FALSE	mbackupUNC150438000	-0.221073	-0.115733	0.363411	-0.812693	0.150125	0.798631	0.410009	-0.572676	FALSE	TRUE	CC	Both
ENSMUSP00000029540	19	37.438	6.21947	ENSMUSG00000027931	Npr1	3	90.4506	90.4659	90.4582	FALSE	gUNC30274198	-0.486412	0.232142	0.916966	-0.0700892	0.543441	-0.954755	0.137318	-0.318611	FALSE	FALSE	CC	Both
ENSMUSP00000029545	18	36.7676	6.04384	ENSMUSG00000027936	Crtc2	3	90.2542	90.2641	90.2591	FALSE	mUNC180079908	-0.43448	0.269763	-0.375767	0.118388	0.194169	-0.813035	0.719652	0.32131	FALSE	FALSE	CC	Both
ENSMUSP00000029549	1	119.376	6.7057	ENSMUSG00000027940	Tpm3	3	90.0726	90.1009	90.0868	FALSE	gUNC1524644	0.188165	-0.200869	0.502284	0.565636	-0.234033	0.582107	-0.64804	-0.755249	FALSE	TRUE	CC	Both
ENSMUSP00000029549	5	99.1685	6.61689	ENSMUSG00000027940	Tpm3	3	90.0726	90.1009	90.0868	FALSE	S2J053966741	-0.787602	-0.470297	-0.489753	0.581201	0.328905	-0.154835	0.640793	0.351588	FALSE	TRUE	CC	Both
ENSMUSP00000029564	1	170.393	6.38518	ENSMUSG00000027952	Pmvk	3	89.4545	89.469	89.4618	FALSE	gUNC2184852	0.220435	-0.226105	0.0498553	0.433495	0.508139	-1.05145	-0.379932	0.445565	FALSE	TRUE	CC	Both
ENSMUSP00000029564	7	117.607	7.35824	ENSMUSG00000027952	Pmvk	3	89.4545	89.469	89.4618	FALSE	S3J074704299	0.610461	0.519129	0.594152	0.126094	-0.806814	-1.00939	-0.350172	0.31654	FALSE	TRUE	CC	Both
ENSMUSP00000029569	1	172.956	6.27502	ENSMUSG00000027957	Slc35a3	3	116.669	116.713	116.691	FALSE	gJAX00276473	0.470173	-0.786862	0.00906746	-0.922581	-0.0946483	0.499114	0.960039	-0.134302	FALSE	FALSE	CC	Both
ENSMUSP00000029574	3	116.209	11.0157	ENSMUSG00000027962	Vcam1	3	116.11	116.13	116.12	TRUE	SS1034648356	0.130476	-0.102052	-0.0869757	-0.926254	-0.603145	1.00402	1.08916	-0.505234	TRUE	TRUE	CC	Both
ENSMUSP00000029610	1	165.212	6.40807	ENSMUSG00000027984	Hadh	3	131.233	131.272	131.253	FALSE	gUNC2111325	0.408989	-0.610176	0.205151	0.401986	0.763124	-0.276445	-0.488362	-0.404267	FALSE	TRUE	CC	Both
ENSMUSP00000029610	6	149.406	6.84349	ENSMUSG00000027984	Hadh	3	131.233	131.272	131.253	FALSE	gUNC12365565	-0.0866468	-0.417924	0.288686	-0.90022	0.5078	0.153512	0.971737	-0.516943	FALSE	TRUE	CC	Both
ENSMUSP00000029626	1	119.682	6.44934	ENSMUSG00000027997	Casp6	3	129.901	129.914	129.908	FALSE	gUNCHS002088	0.544619	-0.835704	0.0582683	0.117395	0.0251371	0.508953	0.135907	-0.554574	FALSE	TRUE	CC	Both
ENSMUSP00000029635	16	58.5408	6.13093	ENSMUSG00000028005	Gucy1b3	3	82.032	82.0747	82.0533	FALSE	SBT162341633	-0.956871	-0.0534705	0.0935357	-0.247439	0.508871	0.884959	0.173763	-0.403347	FALSE	FALSE	CC	Both
ENSMUSP00000029639	3	117.862	14.7679	ENSMUSG00000028007	Snx7	3	117.782	117.869	117.825	TRUE	gJAX00112248	0.287983	-1.1763	-1.02083	-0.0031864	0.154175	0.917328	1.45908	-0.618247	TRUE	TRUE	CC	Both
ENSMUSP00000029644	3	133.244	14.8043	ENSMUSG00000028013	Ppa2	3	133.31	133.378	133.344	TRUE	gJAX00113396	-0.861924	-0.38298	-0.781836	-0.408994	1.05005	1.10342	0.335598	-0.0533389	TRUE	TRUE	CC	Both
ENSMUSP00000029644	10	119.017	6.41161	ENSMUSG00000028013	Ppa2	3	133.31	133.378	133.344	FALSE	S1H104760665	0.763691	-0.677481	-0.205037	-0.261858	0.30792	-0.284652	-0.178962	0.536379	FALSE	TRUE	CC	Both
ENSMUSP00000029649	13	82.7105	6.55447	ENSMUSG00000028015	Ctso	3	81.9326	81.9567	81.9447	FALSE	gJAX00046944	-0.554534	0.858147	0.0197984	0.0520134	0.0497032	-0.617072	0.763931	-0.571987	FALSE	TRUE	CC	Both
ENSMUSP00000029650	13	101.319	6.49321	ENSMUSG00000028016	Ints12	3	133.092	133.111	133.101	FALSE	gUNC23228208	-0.333042	0.66537	-0.869569	-0.358441	0.172371	0.157271	0.942529	-0.376489	FALSE	TRUE	CC	Both
ENSMUSP00000029658	3	129.684	9.15396	ENSMUSG00000028024	Enpep	3	129.269	129.333	129.301	TRUE	mUNC6229155	0.783046	0.205389	0.609009	0.508198	0.037043	-1.16404	-0.813758	-0.164884	TRUE	TRUE	CC	Both
ENSMUSP00000029663	19	38.1674	6.0767	ENSMUSG00000028029	Aimp1	3	132.66	132.684	132.672	FALSE	UNC30285888	-0.196324	0.576111	-0.19527	0.685656	0.0749954	0.120153	-0.666034	-0.399287	FALSE	FALSE	CC	Both
ENSMUSP00000029666	3	131.801	9.98532	ENSMUSG00000028032	Papss1	3	131.565	131.644	131.604	TRUE	SBJ035272030	-0.739011	-0.798409	-0.403215	0.471784	0.771215	-0.344191	0.492611	0.549215	TRUE	TRUE	CC	Both
ENSMUSP00000029671	3	148.906	10.0766	ENSMUSG00000028037	Ifi44	3	151.731	151.75	151.74	TRUE	SFR035956234	0.842581	-0.19593	1.41563	-0.417288	-0.255891	-1.33803	-0.22716	0.176084	TRUE	TRUE	CC	CC
ENSMUSP00000029696	3	112.489	6.65907	ENSMUSG00000028060	2810403A07Rik	3	88.6858	88.7129	88.6994	FALSE	gUNC5981062	0.788831	-0.719391	-0.384351	0.00207541	0.137825	-0.589667	0.544658	0.220019	FALSE	TRUE	CC	Both
ENSMUSP00000029696	13	110.362	7.03593	ENSMUSG00000028060	2810403A07Rik	3	88.6858	88.7129	88.6994	FALSE	S1J134414492	-0.0898961	0.854507	0.123385	0.560003	-0.20621	0.173877	-0.885922	-0.529744	FALSE	TRUE	CC	Both
ENSMUSP00000029699	2	92.0205	6.18329	ENSMUSG00000028063	Lmna	3	88.4801	88.51	88.4951	FALSE	gJAX00097245	0.250541	-0.127946	0.568286	-0.6677	-0.431896	0.625937	0.0844116	-0.301634	FALSE	FALSE	CC	Both
ENSMUSP00000029708	3	93.1555	10.811	ENSMUSG00000028070	Naxe	3	88.0565	88.0585	88.0575	TRUE	SAC033726218	-0.281762	1.03518	0.531101	-0.324212	0.849625	-0.449045	-1.27955	-0.0813397	TRUE	TRUE	CC	Both
ENSMUSP00000029708	10	67.2482	6.00036	ENSMUSG00000028070	Naxe	3	88.0565	88.0585	88.0575	FALSE	UNC18140644	0.187967	0.545791	-0.353755	0.169503	-0.722337	0.507839	-0.500263	0.165254	FALSE	FALSE	CC	Both
ENSMUSP00000029717	3	82.4307	12.266	ENSMUSG00000028076	Cd1d1	3	86.9958	86.9994	86.9976	TRUE	gUNC5653396	0.903058	0.481408	-0.876048	0.0881674	1.08734	-0.326126	-1.41913	0.0613241	TRUE	TRUE	CC	CC
ENSMUSP00000029717	12	57.9096	6.20387	ENSMUSG00000028076	Cd1d1	3	86.9958	86.9994	86.9976	FALSE	gUNC21181993	0.0139177	0.67624	0.759402	-0.200589	-0.414037	-0.171308	-0.526766	-0.136859	FALSE	FALSE	CC	CC
ENSMUSP00000029722	10	71.4927	6.83971	ENSMUSG00000028081	Rps3a1	3	86.1379	86.1427	86.1403	FALSE	gJAX00292464r	-0.176614	-0.750286	0.424082	-0.574704	0.244681	0.520321	0.655572	-0.343052	FALSE	TRUE	CC	CC
ENSMUSP00000029729	3	95.4851	8.19216	ENSMUSG00000028088	Fmo5	3	97.6288	97.6553	97.642	TRUE	SFR033819403	0.317844	0.648799	0.143608	-0.742088	0.279831	-0.655874	-0.634144	0.642024	TRUE	TRUE	CC	CC
ENSMUSP00000029738	14	8.24914	6.172	ENSMUSG00000028096	Gpr89	3	96.8683	96.9053	96.8868	FALSE	gJAX00049833	0.288604	-0.798546	0.198463	0.854744	0.165801	-0.194022	-0.757907	0.242863	FALSE	FALSE	CC	Both
ENSMUSP00000029741	11	48.6755	6.9525	ENSMUSG00000028099	Polr3c	3	96.7115	96.7276	96.7196	FALSE	S2C111947021	0.212281	-0.182695	0.483146	-0.778941	-0.918717	0.346614	0.873673	-0.0353605	FALSE	TRUE	CC	CC
ENSMUSP00000029769	3	119.079	11.4261	ENSMUSG00000028124	Gclm	3	122.246	122.271	122.258	TRUE	gJAX00112340	0.276045	0.797695	0.651006	0.451623	0.334087	-1.13615	-1.1675	-0.206813	TRUE	TRUE	CC	Both
ENSMUSP00000029770	7	118.274	7.91597	ENSMUSG00000028127	Abcd3	3	121.759	121.815	121.787	FALSE	UNC13708362	0.454969	0.590544	-0.295133	-0.44508	0.37384	-1.13907	-0.265906	0.72584	FALSE	TRUE	CC	Both
ENSMUSP00000029777	3	67.6167	7.26414	ENSMUSG00000028132	Tmem56	3	121.202	121.283	121.242	FALSE	UNC5440607	0.204939	0.171912	-0.333526	-0.719807	-0.151123	-0.634916	1.13697	0.325554	FALSE	TRUE	CC	CC
ENSMUSP00000029780	4	23.2867	6.12955	ENSMUSG00000028134	Ptbp2	3	119.719	119.784	119.752	FALSE	mUNC040389759	0.968214	0.0927874	-0.581185	-0.227107	-0.594424	0.42715	0.573493	-0.658928	FALSE	FALSE	CC	Both
ENSMUSP00000003061	6	4.0275	6.40772	ENSMUSG00000002980	Bcam	7	19.7561	19.771	19.7636	FALSE	gUNC10471744	-0.726859	-0.089172	0.526526	0.306754	0.478451	-0.875725	0.209468	0.170556	FALSE	FALSE	CC	Both
ENSMUSP00000003061	17	38.6751	6.27469	ENSMUSG00000002980	Bcam	7	19.7561	19.771	19.7636	FALSE	gUNC27846564	-0.462381	0.348174	0.720664	-0.104038	0.685886	-0.351478	-0.640168	-0.19666	FALSE	FALSE	CC	Both
ENSMUSP00000003117	8	45.8314	6.62781	ENSMUSG00000003033	Ap1m1	8	72.24	72.2574	72.2487	FALSE	S2J081833255	-0.0681603	-0.820544	0.29842	0.355402	0.521428	-0.793459	0.0150868	0.491826	FALSE	TRUE	CC	Both
ENSMUSP00000003117	14	73.4361	6.12406	ENSMUSG00000003033	Ap1m1	8	72.24	72.2574	72.2487	FALSE	S3C142937443	0.280265	-0.588764	0.350777	-0.762106	-0.260836	0.825632	0.315822	-0.16079	FALSE	FALSE	CC	Both
ENSMUSP00000003117	18	23.9376	6.11884	ENSMUSG00000003033	Ap1m1	8	72.24	72.2574	72.2487	FALSE	gUNC28889563	-0.703003	0.0297833	-0.739614	0.122959	-0.0730808	0.460841	0.542616	0.359498	FALSE	FALSE	CC	Both
ENSMUSP00000029803	7	79.1189	6.29165	ENSMUSG00000028156	Eif4e	3	138.526	138.56	138.543	FALSE	SX1073164756	0.474466	-0.201846	0.534316	0.337524	0.100264	-0.725224	0.0780211	-0.59752	FALSE	FALSE	CC	Both
ENSMUSP00000029803	12	58.3858	7.59746	ENSMUSG00000028156	Eif4e	3	138.526	138.56	138.543	FALSE	gUNC21188452	0.418057	0.543497	-0.598049	0.391746	0.0263585	-0.857692	0.671538	-0.595455	FALSE	TRUE	CC	Both
ENSMUSP00000029814	3	135.302	18.4446	ENSMUSG00000028164	Manba	3	135.486	135.571	135.529	TRUE	SFJ035412079	-0.887099	0.793385	0.0168654	-0.0790918	-1.3468	1.01763	0.936325	-0.451209	TRUE	TRUE	CC	Both
ENSMUSP00000029815	11	77.1749	7.00215	ENSMUSG00000028165	Cisd2	3	135.406	135.424	135.415	FALSE	gUNC19947670	-0.343378	0.415496	0.408115	0.549761	-0.561171	0.638191	-0.783486	-0.323527	FALSE	TRUE	CC	Both
ENSMUSP00000029837	3	146.596	8.27342	ENSMUSG00000028186	Uox	3	146.57	146.632	146.601	TRUE	gUNC6478289	0.254877	0.514674	0.377845	-1.09481	0.198358	0.316828	-0.505279	-0.0624908	TRUE	TRUE	CC	Both
ENSMUSP00000029837	X	166.505	6.27944	ENSMUSG00000028186	Uox	3	146.57	146.632	146.601	FALSE	SXX206660204	-0.321693	-0.0135882	0.0349835	0.821611	-0.0340551	0.29056	-0.894468	0.11665	FALSE	FALSE	CC	Both
ENSMUSP00000029845	3	143.467	6.39266	ENSMUSG00000028194	Ddah1	3	145.759	145.894	145.826	TRUE	gUNCHS010297	-0.0874438	0.429662	-0.374053	-0.538603	-0.513878	0.872383	0.419526	-0.207593	FALSE	TRUE	CC	Both
ENSMUSP00000029877	4	14.8217	10.603	ENSMUSG00000028223	Decr1	4	15.9172	15.9455	15.9314	TRUE	mUNC040484828	1.0985	0.244294	-0.574008	0.495108	0.351857	-1.22494	-0.750048	0.359244	TRUE	TRUE	CC	Both
ENSMUSP00000029877	17	69.002	6.58446	ENSMUSG00000028223	Decr1	4	15.9172	15.9455	15.9314	FALSE	SS1172760078	0.538971	-1.03014	0.0907477	0.0460557	-0.268211	0.00684238	0.576468	0.0392626	FALSE	TRUE	CC	Both
ENSMUSP00000029885	4	8.66159	6.78672	ENSMUSG00000028228	Cpne3	4	19.5193	19.5701	19.5447	FALSE	mUNC040475523	-0.543247	0.286847	-0.560297	-0.314363	-0.535906	0.157725	0.982268	0.526974	FALSE	TRUE	CC	Both
ENSMUSP00000029888	4	12.7303	9.50908	ENSMUSG00000028229	Rmdn1	4	19.5752	19.6069	19.591	TRUE	gUNCHS010701	1.26283	0.412569	0.283928	-0.370673	0.408872	-1.01991	-0.939234	-0.038382	TRUE	TRUE	CC	Both
ENSMUSP00000029888	5	117.596	6.09502	ENSMUSG00000028229	Rmdn1	4	19.5752	19.6069	19.591	FALSE	S3H054703850	0.271757	0.0935868	0.243099	0.00314307	-0.23461	1.05344	-0.696179	-0.734236	FALSE	FALSE	CC	Both
ENSMUSP00000029905	15	89.3216	6.34769	ENSMUSG00000028240	Cyp7a1	4	6.26561	6.27563	6.27062	FALSE	mUNC26072862	-0.193742	0.826503	0.445167	0.366344	0.0607969	-0.338198	-0.8508	-0.316071	FALSE	TRUE	CC	Both
ENSMUSP00000029912	8	50.092	6.80446	ENSMUSG00000028249	Sdcbp	4	6.36565	6.40842	6.38704	FALSE	SAJ082003680	0.505215	-0.0996945	0.0611702	-0.0507789	-0.418344	1.02331	-0.0711065	-0.949767	FALSE	TRUE	CC	CC
ENSMUSP00000029936	3	141.898	7.5382	ENSMUSG00000040264	Gbp2b	3	142.595	142.619	142.607	TRUE	gUNC6409039	0.856797	-0.0155422	0.205523	0.380083	0.216946	-0.835265	-0.840132	0.0315908	FALSE	TRUE	CC	Both
ENSMUSP00000029968	3	26.9401	7.15613	ENSMUSG00000028292	Rars2	4	34.615	34.6602	34.6376	FALSE	gUNC4911150	-0.364168	-0.831224	0.440168	-0.355119	0.0478197	-0.180679	0.532707	0.710495	FALSE	TRUE	CC	Both
ENSMUSP00000029968	4	36.3498	10.9828	ENSMUSG00000028292	Rars2	4	34.615	34.6602	34.6376	TRUE	S1J041453990	0.339758	-0.0876813	-0.440555	-0.449772	0.597521	-0.410869	1.4424	-0.990798	TRUE	TRUE	CC	Both
ENSMUSP00000029989	7	78.8818	6.10567	ENSMUSG00000028309	Rnf20	4	49.632	49.6569	49.6444	FALSE	SBR073155272	0.401525	-0.432879	0.219552	0.345146	-0.263779	-0.0785673	0.574631	-0.765628	FALSE	FALSE	CC	Both
ENSMUSP00000029999	13	34.5749	7.28551	ENSMUSG00000028318	Polr1e	4	45.0186	45.0366	45.0276	FALSE	gUNCHS035527	0.38852	0.374336	1.11368	-0.647847	-0.797707	0.133111	-0.60719	0.0431029	FALSE	TRUE	CC	CC
ENSMUSP00000030003	9	119.651	6.39894	ENSMUSG00000028322	Exosc3	4	45.3166	45.3427	45.3297	FALSE	SBT094786036	0.213471	-0.000973035	-0.139865	0.0573287	0.492014	0.1455	-1.19234	0.424859	FALSE	TRUE	CC	Both
ENSMUSP00000030018	4	46.5468	11.6702	ENSMUSG00000028334	Nans	4	46.4892	46.5036	46.4964	TRUE	gUNCHS011178	-0.245124	-0.809584	-0.491763	-0.155726	-0.632957	0.82182	1.20245	0.310884	TRUE	TRUE	CC	Both
ENSMUSP00000030030	2	168.665	6.17599	ENSMUSG00000028345	Tex10	4	48.4309	48.4735	48.4522	FALSE	gUNC4460634	0.719434	-0.55602	-0.193527	-0.199666	0.141992	-0.738373	0.350309	0.475852	FALSE	FALSE	CC	Both
ENSMUSP00000030044	4	59.449	7.94423	ENSMUSG00000039196	Orm1	4	63.3446	63.3482	63.3464	TRUE	gUNCHS011435	0.927844	-0.00198577	0.462513	0.209379	0.231259	-0.684555	-1.31165	0.167198	FALSE	TRUE	CC	Both
ENSMUSP00000030051	17	9.94158	6.21549	ENSMUSG00000028367	Txn1	4	57.9434	57.9564	57.9499	FALSE	gUNC27553124	0.204159	0.669884	0.0135955	-0.395283	0.342841	-0.167884	-0.959025	0.291712	FALSE	FALSE	CC	Both
ENSMUSP00000030069	4	59.449	8.46253	ENSMUSG00000028378	Ptgr1	4	58.9654	58.9871	58.9763	TRUE	gUNCHS011435	0.280594	-0.630847	-1.05722	-0.102484	0.253139	1.52654	-0.254153	-0.0155715	TRUE	TRUE	CC	Both
ENSMUSP00000030090	4	58.7906	13.9977	ENSMUSG00000028393	Alad	4	62.5092	62.5199	62.5145	TRUE	gUNCHS011421	0.90468	-0.68033	0.612771	0.858709	0.324532	-0.00386367	-1.1358	-0.880699	TRUE	TRUE	CC	CC
ENSMUSP00000030095	13	110.392	6.26323	ENSMUSG00000008305	Tle1	4	72.1171	72.2009	72.159	FALSE	S1H134415676	-0.051322	0.709814	0.403583	-0.434917	-0.701749	0.594746	-0.619046	0.0988922	FALSE	FALSE	CC	CC
ENSMUSP00000030117	1	19.3284	7.4898	ENSMUSG00000028409	Smu1	4	40.7365	40.7579	40.7472	FALSE	gUNC216547	0.453812	-0.316312	-0.606581	0.39467	0.648189	0.454249	-1.02702	-0.00100996	FALSE	TRUE	CC	Both
ENSMUSP00000030117	9	62.7615	7.52962	ENSMUSG00000028409	Smu1	4	40.7365	40.7579	40.7472	FALSE	gUNC16492494	0.56966	-0.189412	-0.837328	-0.473059	0.515778	0.436141	-0.657155	0.635374	FALSE	TRUE	CC	Both
ENSMUSP00000030118	7	144.398	6.47669	ENSMUSG00000028410	Dnaja1	4	40.7221	40.7371	40.7296	FALSE	gUNCHS021996	-0.328164	0.247993	0.275856	-0.687821	-0.531958	0.311652	-0.0471992	0.759641	FALSE	TRUE	CC	Both
ENSMUSP00000030118	10	53.9161	6.25243	ENSMUSG00000028410	Dnaja1	4	40.7221	40.7371	40.7296	FALSE	SBH102156644	-0.713539	0.12744	0.644484	0.0419244	0.634591	-0.312023	-0.156365	-0.266513	FALSE	FALSE	CC	Both
ENSMUSP00000030121	8	7.08959	6.8128	ENSMUSG00000028413	B4galt1	4	40.8046	40.854	40.8293	FALSE	mUNC080616646	-0.54955	-0.528047	-0.726159	0.0678659	0.0266298	0.0709985	0.994294	0.643968	FALSE	TRUE	CC	Both
ENSMUSP00000030125	14	121.738	8.86046	ENSMUSG00000028416	Bag1	4	40.9364	40.9483	40.9423	FALSE	gUNC24917017	0.311115	-0.737545	-0.666813	-0.785088	0.674323	0.436497	0.478861	0.28865	TRUE	TRUE	CC	CC
ENSMUSP00000030128	4	41.3285	7.56518	ENSMUSG00000028419	Chmp5	4	40.9484	40.9653	40.9569	TRUE	gUNC7120584	0.764905	-1.2107	-0.255778	0.748238	0.00194936	0.0197118	-0.398368	0.330041	FALSE	TRUE	CC	Both
ENSMUSP00000030140	4	57.8415	15.0193	ENSMUSG00000028431	Ikbkap	4	56.7497	56.8023	56.776	TRUE	S6N042313661	-1.34986	0.141844	-0.633719	0.395132	-0.873342	1.35299	0.834202	0.132749	TRUE	TRUE	CC	Both
ENSMUSP00000030154	4	40.7595	13.2684	ENSMUSG00000028443	Nudt2	4	41.4652	41.4809	41.473	TRUE	mUNC7114925	0.981297	0.212338	0.140015	-0.438817	-0.232367	-0.364839	1.15599	-1.45362	TRUE	TRUE	CC	Both
ENSMUSP00000030158	1	154.52	6.12577	ENSMUSG00000028447	Dctn3	4	41.7148	41.7232	41.719	FALSE	mUNC1988150	-0.407033	-0.272865	-0.0263239	1.25381	-0.261237	-0.477264	-0.373644	0.564555	FALSE	FALSE	CC	Both
ENSMUSP00000030158	6	87.5223	6.24916	ENSMUSG00000028447	Dctn3	4	41.7148	41.7232	41.719	FALSE	gUNC11544380	-0.972961	0.343777	-0.35693	0.022334	-0.0417097	0.67087	0.579663	-0.245044	FALSE	FALSE	CC	Both
ENSMUSP00000030169	4	32.9586	7.65336	ENSMUSG00000028455	Stoml2	4	43.0277	43.0317	43.0297	FALSE	gUNC7022910	-0.229515	-0.236824	0.218143	-0.168109	-0.607344	0.270782	1.39837	-0.645498	FALSE	TRUE	CC	Both
ENSMUSP00000030169	9	120.983	6.40847	ENSMUSG00000028455	Stoml2	4	43.0277	43.0317	43.0297	FALSE	S3N094839317	0.276371	0.00071966	0.372036	-0.566504	-0.763956	0.760256	-0.352573	0.273651	FALSE	TRUE	CC	Both
ENSMUSP00000030187	3	77.9128	6.06262	ENSMUSG00000028465	Tln1	4	43.5315	43.5627	43.5471	FALSE	JAX00109308	0.558657	-0.469325	0.664187	0.104736	0.248174	-0.489354	-0.594681	-0.0223945	FALSE	FALSE	CC	Both
ENSMUSP00000030189	4	42.9619	14.0295	ENSMUSG00000028467	Gba2	4	43.5669	43.5789	43.5729	TRUE	SS6041718475	-0.0409197	0.154028	-0.637603	-0.509795	0.703739	-1.35232	1.05697	0.625903	TRUE	TRUE	CC	Both
ENSMUSP00000030192	4	42.9619	14.3185	ENSMUSG00000028470	Hint2	4	43.6542	43.6565	43.6553	TRUE	SS6041718475	0.0915905	0.477343	0.95118	-0.912983	0.321554	0.0354244	0.227689	-1.1918	TRUE	TRUE	CC	Both
ENSMUSP00000030207	4	120.47	6.6769	ENSMUSG00000028484	Psip1	4	83.4557	83.4865	83.4711	FALSE	gUNC8096793	-1.04282	0.56999	0.146121	-0.467446	0.548456	-0.260124	0.413955	0.0918726	FALSE	TRUE	CC	Both
ENSMUSP00000030207	11	109.267	6.09335	ENSMUSG00000028484	Psip1	4	83.4557	83.4865	83.4711	FALSE	SBC114370691	-0.121411	-0.512651	0.0617719	0.286047	0.388093	-0.160126	-0.874876	0.933152	FALSE	FALSE	CC	Both
ENSMUSP00000030288	16	29.451	8.80297	ENSMUSG00000028559	Osbpl9	4	109.061	109.202	109.132	FALSE	gJAX00416837	0.220535	-0.102041	0.741792	0.0701041	0.165192	-0.935009	0.893976	-1.05455	TRUE	TRUE	CC	CC
ENSMUSP00000030296	4	125.874	7.05899	ENSMUSG00000028567	Txndc12	4	108.835	108.862	108.848	FALSE	SFT045034977	0.421333	0.183405	-0.175949	-0.681159	0.557765	-0.604306	-0.481778	0.780691	FALSE	TRUE	CC	Both
ENSMUSP00000003123	X	52.7152	6.5293	ENSMUSG00000003039	Fam32a	8	72.2197	72.2244	72.2221	FALSE	gbackupUNC200012354	0.69975	0.147829	-0.918124	-0.116858	0.012304	-0.584978	-0.232112	0.992189	FALSE	FALSE	CC	Both
ENSMUSP00000003137	X	23.1397	7.57535	ENSMUSG00000003053	Cyp2c29	19	39.2694	39.3307	39.3001	FALSE	SAJ200925589	1.02806	-0.373287	-0.653619	0.0124489	0.443493	0.450084	-1.06116	0.153985	FALSE	TRUE	CC	Both
ENSMUSP00000003152	14	22.3895	7.4031	ENSMUSG00000003068	Stk11	10	80.1158	80.1307	80.1232	FALSE	B10140022389	-0.479009	-0.282566	0.101148	-1.05878	-0.20152	0.663317	1.261	-0.00359507	FALSE	TRUE	CC	Both
ENSMUSP00000003183	7	18.0081	7.26657	ENSMUSG00000003099	Ppp5c	7	17.0046	17.0279	17.0163	TRUE	mUNC070025817	-0.605389	-0.302194	0.976079	-0.157888	-0.557118	0.992491	0.190553	-0.536534	FALSE	TRUE	CC	Both
ENSMUSP00000003219	1	36.4106	8.0809	ENSMUSG00000003135	Cnot11	1	39.535	39.5469	39.5409	TRUE	SFT011456424	-0.603943	-0.221406	-0.624454	0.42712	-0.227468	0.676583	-0.306381	0.879949	TRUE	TRUE	CC	CC
ENSMUSP00000003219	7	29.3853	6.93733	ENSMUSG00000003135	Cnot11	1	39.535	39.5469	39.5409	FALSE	gUNC12556892	0.793407	-0.391843	0.270955	-0.440622	-0.063305	0.877458	-0.639686	-0.406365	FALSE	TRUE	CC	CC
ENSMUSP00000003310	12	99.7576	6.26546	ENSMUSG00000003226	Ranbp2	10	58.4469	58.4944	58.4706	FALSE	SFT123990302	0.50893	0.0255911	-0.497854	0.375338	0.197661	0.394511	-0.336991	-0.667185	FALSE	FALSE	CC	Both
ENSMUSP00000003310	15	102.935	7.0799	ENSMUSG00000003226	Ranbp2	10	58.4469	58.4944	58.4706	FALSE	S1L154117416	-0.309439	-0.747216	0.580136	-0.601949	-0.0551422	1.09022	0.154018	-0.110628	FALSE	TRUE	CC	Both
ENSMUSP00000003310	18	87.2449	6.24519	ENSMUSG00000003226	Ranbp2	10	58.4469	58.4944	58.4706	FALSE	gUNC29791985	-0.308731	0.089014	-0.408433	-0.282023	0.392787	0.694815	0.578516	-0.755946	FALSE	FALSE	CC	Both
ENSMUSP00000030303	2	164.328	6.39446	ENSMUSG00000052914	Cyp2j6	4	96.5161	96.5537	96.5349	FALSE	S3C026573137	0.699764	0.453508	-0.576737	0.0156132	-0.0415954	-0.75216	0.569602	-0.367995	FALSE	TRUE	CC	Both
ENSMUSP00000030303	4	99.3293	6.01726	ENSMUSG00000052914	Cyp2j6	4	96.5161	96.5537	96.5349	TRUE	gUNCHS012136	0.012618	-0.0541522	0.459437	0.418687	0.324613	-0.993593	-0.772639	0.605029	FALSE	FALSE	CC	Both
ENSMUSP00000030306	4	119.268	7.98727	ENSMUSG00000028572	Hook1	4	95.9672	96.0254	95.9963	FALSE	mUNC040558420	0.337824	0.0678549	-0.231143	0.415852	0.324875	-1.125	-0.743583	0.953318	TRUE	TRUE	CC	Both
ENSMUSP00000030313	17	75.307	6.1596	ENSMUSG00000028578	Caap1	4	94.5001	94.5568	94.5284	FALSE	mbackupUNC170182621	0.0732614	-0.470839	-0.0125195	0.940229	-0.649299	0.162999	0.386916	-0.430748	FALSE	FALSE	CC	Both
ENSMUSP00000030332	4	108.977	11.2163	ENSMUSG00000028597	Gpx7	4	108.4	108.407	108.404	TRUE	gUNC7953854	-0.577309	-0.285331	-0.351167	0.201636	0.0800452	-0.880963	0.558886	1.2542	TRUE	TRUE	CC	Both
ENSMUSP00000030361	15	87.4071	6.0845	ENSMUSG00000028618	Tmem59	4	107.178	107.201	107.19	FALSE	gUNC26048180	-0.826731	0.488431	0.54507	-0.32653	-0.242819	0.230537	-0.20896	0.341001	FALSE	FALSE	CC	Both
ENSMUSP00000030365	10	12.0071	6.01851	ENSMUSG00000028622	Mrpl37	4	107.056	107.067	107.061	FALSE	UNC17429381	0.62467	-0.167517	-0.343704	0.0741921	-0.566129	-0.650146	0.191041	0.837593	FALSE	FALSE	CC	Both
ENSMUSP00000030385	4	122.038	6.50228	ENSMUSG00000028636	Ppcs	4	119.419	119.422	119.42	TRUE	SS1044881525	0.288932	0.215921	-0.767871	-0.220648	0.000961107	0.982101	-0.887288	0.387892	FALSE	TRUE	CC	Both
ENSMUSP00000030385	8	114.949	6.47497	ENSMUSG00000028636	Ppcs	4	119.419	119.422	119.42	FALSE	gUNC15550042	0.0244183	-0.0776787	-0.780512	0.560225	0.29666	0.105393	0.403317	-0.531823	FALSE	TRUE	CC	Both
ENSMUSP00000030401	10	27.7499	6.22504	ENSMUSG00000028648	Ndufs5	4	123.713	123.718	123.715	FALSE	gUNC17645528	0.865262	0.200096	-0.116267	-0.0157559	-0.599308	0.382548	-0.453557	-0.263019	FALSE	FALSE	CC	CC
ENSMUSP00000030404	14	25.371	12.0241	ENSMUSG00000028651	Ppie	4	123.127	123.14	123.134	FALSE	SS1141014838	-0.556716	-0.720855	-0.343663	-0.764466	-0.193565	0.880363	0.464766	1.23414	TRUE	TRUE	CC	Both
ENSMUSP00000030412	4	110.123	6.66628	ENSMUSG00000028657	Ppt1	4	122.836	122.859	122.848	FALSE	S1J044404914	0.58116	-0.772867	0.296479	0.161094	-0.611593	0.0475884	-0.195553	0.49369	FALSE	TRUE	CC	Both
ENSMUSP00000030412	16	76.3237	6.37623	ENSMUSG00000028657	Ppt1	4	122.836	122.859	122.848	FALSE	SBJ163052948	0.198245	0.426736	0.254013	0.0270784	-1.20246	-0.266506	0.70839	-0.145498	FALSE	TRUE	CC	Both
ENSMUSP00000030417	11	81.2509	6.59082	ENSMUSG00000006699	Cdc42	4	137.32	137.358	137.339	FALSE	gUNC19992265	-0.837798	0.613384	0.441046	0.38177	-0.000494561	0.648587	-0.642376	-0.604118	FALSE	TRUE	CC	Both
ENSMUSP00000030432	4	135.394	9.54829	ENSMUSG00000028672	Hmgcl	4	135.946	135.963	135.955	TRUE	B10040135393	0.132848	-0.830937	0.190456	-0.702349	0.776428	0.47859	0.557862	-0.602897	TRUE	TRUE	CC	Both
ENSMUSP00000030434	4	136.249	10.3716	ENSMUSG00000028673	Fuca1	4	135.921	135.94	135.931	TRUE	SSH045449945	0.430381	-0.231706	0.637827	-0.230374	0.753552	0.287158	-0.402093	-1.24475	TRUE	TRUE	CC	Both
ENSMUSP00000030434	7	40.4322	6.53004	ENSMUSG00000028673	Fuca1	4	135.921	135.94	135.931	FALSE	SBJ071617286	-0.57507	0.703587	0.056624	0.139674	-0.164009	0.377171	0.217382	-0.755359	FALSE	TRUE	CC	Both
ENSMUSP00000030434	11	68.6468	6.25803	ENSMUSG00000028673	Fuca1	4	135.921	135.94	135.931	FALSE	mUNC111374186	-0.348899	-0.574388	-0.560217	0.7099	0.121384	-0.111899	0.612133	0.151986	FALSE	FALSE	CC	Both
ENSMUSP00000030446	2	179.733	6.38084	ENSMUSG00000028684	Urod	4	116.99	116.994	116.992	FALSE	gUNC4587347	-0.295021	-0.807353	0.174756	0.42138	0.0578194	-0.226274	0.0421766	0.632517	FALSE	TRUE	CC	Both
ENSMUSP00000030451	4	111.366	9.55782	ENSMUSG00000028688	Toe1	4	116.794	116.808	116.801	TRUE	gUNC7975969	0.114173	0.0744917	-0.0425227	1.02686	0.758852	-0.824001	-1.32727	0.219424	TRUE	TRUE	CC	Both
ENSMUSP00000030451	14	47.8778	6.05902	ENSMUSG00000028688	Toe1	4	116.794	116.808	116.801	FALSE	S6H141915112	-0.348148	-0.0940904	-0.82906	0.0854304	0.758908	0.131738	0.267313	0.0279081	FALSE	FALSE	CC	Both
ENSMUSP00000030455	8	114.949	7.19976	ENSMUSG00000028692	Akr1a1	4	116.637	116.652	116.644	FALSE	gUNC15550042	0.541089	0.146734	-0.931493	0.374489	0.0616573	0.114799	0.412501	-0.719777	FALSE	TRUE	CC	Both
ENSMUSP00000030475	4	120.47	7.47291	ENSMUSG00000028706	Nsun4	4	116.033	116.054	116.043	TRUE	gUNC8096793	0.00357403	0.140359	-0.549718	-0.476475	-0.0804096	1.0524	0.756471	-0.846203	FALSE	TRUE	CC	Both
ENSMUSP00000030486	6	91.2079	6.40597	ENSMUSG00000028712	Cyp4a31	4	115.564	115.579	115.571	FALSE	gUNC11580387	0.757754	0.590253	-0.591611	-0.192529	0.130054	-0.560856	0.2203	-0.353364	FALSE	TRUE	CC	CC
ENSMUSP00000030487	4	116.751	7.33352	ENSMUSG00000028715	Cyp4a14	4	115.486	115.496	115.491	TRUE	gUNC8048317	-0.203302	0.685764	0.46894	-0.697883	0.417958	0.43488	-0.702522	-0.403835	FALSE	TRUE	CC	Both
ENSMUSP00000030501	X	117.987	6.21687	ENSMUSG00000028729	Ebna1bp2	4	118.621	118.628	118.624	FALSE	SXX204719470	0.564982	-0.598349	0.556835	-0.354509	-0.518053	0.270227	-0.263512	0.34238	FALSE	FALSE	CC	Both
ENSMUSP00000030535	4	136.083	12.7193	ENSMUSG00000028755	Cda	4	138.338	138.368	138.353	TRUE	gUNC8294388	-0.722275	0.2049	0.0333202	0.657593	0.545906	1.11445	-0.591415	-1.24248	TRUE	TRUE	CC	Both
ENSMUSP00000030583	4	133.063	6.92611	ENSMUSG00000028792	Ak2	4	128.992	129.012	129.002	TRUE	S2J045322520	0.37245	-0.286066	-0.851139	0.433608	0.445537	0.49273	-0.208633	-0.398487	FALSE	TRUE	CC	Both
ENSMUSP00000030642	1	168.495	6.66251	ENSMUSG00000028837	Psmb2	4	126.678	126.71	126.694	FALSE	SAJ016739818	0.531349	-0.062041	0.182733	0.483151	0.296892	-1.125	-0.511706	0.204618	FALSE	TRUE	CC	Both
ENSMUSP00000030651	4	132.57	6.26571	ENSMUSG00000028843	Sh3bgrl3	4	134.127	134.129	134.128	TRUE	SFJ045302782	-0.519734	0.235693	-0.171752	0.0341774	1.15487	-0.327639	-0.201194	-0.204417	FALSE	FALSE	CC	Both
ENSMUSP00000030665	4	132.937	10.6	ENSMUSG00000028851	Nudc	4	133.533	133.546	133.539	TRUE	gUNC8249954	0.636632	-0.688012	0.54885	-0.0644622	-1.15721	-0.40972	0.487079	0.646839	TRUE	TRUE	CC	Both
ENSMUSP00000030669	4	135.575	6.2756	ENSMUSG00000028854	Slc9a1	4	133.37	133.424	133.397	TRUE	mUNC8287091	0.050853	-0.322327	0.838296	-0.645374	0.0161785	-0.255252	-0.0841449	0.401769	FALSE	FALSE	CC	Both
ENSMUSP00000030675	17	89.1026	6.33469	ENSMUSG00000028861	Mrps15	4	126.047	126.056	126.051	FALSE	gUNC28567135	-0.193045	0.80562	0.046179	0.160686	-0.60885	-0.722513	0.0641802	0.447743	FALSE	TRUE	CC	Both
ENSMUSP00000030702	5	13.7315	7.41822	ENSMUSG00000028882	Ppp1r8	4	132.827	132.843	132.835	FALSE	mUNC050320016	0.847421	-0.286181	-0.591634	0.621176	0.0706761	0.362904	-0.989913	-0.0344495	FALSE	TRUE	CC	Both
ENSMUSP00000030726	4	131.203	11.3684	ENSMUSG00000028896	Rcc1	4	132.332	132.354	132.343	TRUE	B10040131202	-0.809088	0.102876	-0.482217	0.151233	0.618658	1.78402	-0.0267874	-1.3387	TRUE	TRUE	CC	CC
ENSMUSP00000030730	3	154.955	6.99014	ENSMUSG00000028898	Trnau1ap	4	132.312	132.33	132.321	FALSE	SBJ036198213	-0.506755	0.0237393	0.726707	-0.720877	0.196152	0.671619	-0.820321	0.429735	FALSE	TRUE	CC	CC
ENSMUSP00000030734	13	110.816	6.95682	ENSMUSG00000028902	Sf3a3	4	124.715	124.732	124.724	FALSE	mbackupUNC130195522	0.147819	0.629156	0.467021	0.167829	-1.07288	0.0163656	-0.369121	0.013813	FALSE	TRUE	CC	Both
ENSMUSP00000030742	4	133.715	9.15491	ENSMUSG00000028910	Mecr	4	131.843	131.868	131.856	TRUE	gUNCHS012931	0.00613031	-0.0290134	1.16879	0.193615	0.111388	-0.453266	-0.194977	-0.802664	TRUE	TRUE	CC	Both
ENSMUSP00000030742	16	8.22524	7.6585	ENSMUSG00000028910	Mecr	4	131.843	131.868	131.856	FALSE	gUNC26300410	0.582079	-0.282523	-0.156151	-0.62287	0.554341	0.877817	-0.996905	0.0442106	FALSE	TRUE	CC	Both
ENSMUSP00000030760	4	138.836	6.42178	ENSMUSG00000028923	Necap2	4	141.067	141.078	141.072	TRUE	ST2045553443	-0.500206	-0.179034	0.739425	-0.145613	0.330807	-0.882679	-0.11128	0.748579	FALSE	TRUE	CC	Both
ENSMUSP00000030760	6	8.1426	9.05374	ENSMUSG00000028923	Necap2	4	141.067	141.078	141.072	FALSE	gUNC10527151	1.08415	0.33431	0.122936	-0.805141	-0.278906	-0.912764	0.110576	0.34484	TRUE	TRUE	CC	Both
ENSMUSP00000030760	7	142.384	6.44029	ENSMUSG00000028923	Necap2	4	141.067	141.078	141.072	FALSE	gUNC14022222	0.0126305	-0.687937	-0.844679	0.0295363	-0.0362556	-0.198951	0.536515	1.18914	FALSE	TRUE	CC	Both
ENSMUSP00000030769	11	98.5191	7.38955	ENSMUSG00000028932	Psmc2	5	21.7853	21.8038	21.7945	FALSE	gUNC20217676	0.407644	-0.734358	-0.237232	-0.41001	-0.215159	-0.62175	1.03221	0.778656	FALSE	TRUE	CC	Both
ENSMUSP00000030787	5	125.215	6.50998	ENSMUSG00000028945	Rheb	5	24.8028	24.8426	24.8227	FALSE	mUNC10087262	-0.440923	0.828912	0.149074	-0.325603	-0.513781	0.614059	-0.420706	0.108969	FALSE	TRUE	CC	Both
ENSMUSP00000030795	15	102.878	6.27883	ENSMUSG00000028953	Abcf2	5	24.5653	24.5775	24.5714	FALSE	gUNCHS041500	0.0533277	-0.814506	-0.0200521	-0.74001	0.260062	0.224283	0.839312	0.197585	FALSE	FALSE	CC	Both
ENSMUSP00000030816	3	87.6378	6.19545	ENSMUSG00000028974	Dffa	4	149.104	149.121	149.112	FALSE	B10030087637	-0.58618	-0.521017	0.294458	-0.134378	0.801994	-0.309541	0.804599	-0.349935	FALSE	FALSE	CC	CC
ENSMUSP00000030816	4	147.902	16.043	ENSMUSG00000028974	Dffa	4	149.104	149.121	149.112	TRUE	gUNCHS013242	-0.597219	-0.288693	0.219964	0.655401	-0.857915	1.27348	0.612649	-1.01766	TRUE	TRUE	CC	CC
ENSMUSP00000030816	5	16.6085	6.64399	ENSMUSG00000028974	Dffa	4	149.104	149.121	149.112	FALSE	backupUNC050029531	0.941508	0.0104425	0.549021	0.108684	0.239688	-0.124898	-0.592357	-1.13209	FALSE	TRUE	CC	CC
ENSMUSP00000030830	5	112.253	6.51242	ENSMUSG00000028980	H6pd	4	149.979	150.009	149.994	FALSE	SS1054490118	0.318402	0.217866	0.192685	1.05622	-0.109526	-0.57837	-1.04503	-0.0522443	FALSE	TRUE	CC	CC
ENSMUSP00000030834	5	24.8041	12.7203	ENSMUSG00000028978	Nos3	5	24.3648	24.3845	24.3746	TRUE	gUNC8816497	-0.707371	-0.70418	0.299705	-0.860857	-0.0926019	1.16773	0.7452	0.152371	TRUE	TRUE	CC	Both
ENSMUSP00000030842	11	82.4472	6.2348	ENSMUSG00000028990	Lzic	4	149.485	149.497	149.491	FALSE	gJAX00316560	0.220476	-0.0786773	-0.319948	-0.312171	0.267467	-0.859566	0.918852	0.163568	FALSE	FALSE	CC	Both
ENSMUSP00000003416	17	34.8673	8.88093	ENSMUSG00000048440	Cyp4f16	17	32.5366	32.5518	32.5442	TRUE	gUNCrs260385815	-0.390728	0.296487	0.592077	-0.332395	0.440525	0.19192	-1.24634	0.448451	TRUE	TRUE	CC	CC
ENSMUSP00000003450	9	61.5458	6.08263	ENSMUSG00000003360	Ddx23	15	98.6451	98.6629	98.654	FALSE	mUNC090327825	0.0310247	0.0321447	-0.442578	-0.109191	0.500973	0.736505	-1.12178	0.372906	FALSE	FALSE	CC	Both
ENSMUSP00000030845	1	51.0649	6.15623	ENSMUSG00000028992	Nmnat1	4	149.468	149.485	149.476	FALSE	S2T012042595	-0.722177	0.15471	-0.451101	-0.135965	0.698533	0.329621	0.289965	-0.163586	FALSE	FALSE	CC	Both
ENSMUSP00000030845	4	151.472	6.7275	ENSMUSG00000028992	Nmnat1	4	149.468	149.485	149.476	TRUE	S6Y046058864	-0.217134	-0.617815	0.35026	0.212558	0.195238	0.775137	0.0575052	-0.755749	FALSE	TRUE	CC	Both
ENSMUSP00000030845	17	78.3641	6.00855	ENSMUSG00000028992	Nmnat1	4	149.468	149.485	149.476	FALSE	UNC28404472	0.167528	-0.068974	-0.606425	0.0637474	-0.136788	0.235101	0.833033	-0.487223	FALSE	FALSE	CC	Both
ENSMUSP00000030849	5	74.7305	6.10674	ENSMUSG00000028995	Fam126a	5	23.9153	24.0307	23.973	FALSE	gUNC9475243	0.97717	0.0811106	-0.118815	-0.981398	0.111444	-0.0797523	-0.0104819	0.020723	FALSE	FALSE	CC	Both
ENSMUSP00000030852	4	72.1086	8.87219	ENSMUSG00000028999	Rint1	5	23.7877	23.8204	23.804	FALSE	gUNC7479389	0.018363	-0.175483	0.987468	-1.0554	-0.485148	0.692317	0.0789582	-0.061079	TRUE	TRUE	CC	Both
ENSMUSP00000030852	5	21.3889	8.20539	ENSMUSG00000028999	Rint1	5	23.7877	23.8204	23.804	TRUE	gUNC8767041	-0.486252	-0.239365	-0.653699	0.613578	0.47977	0.663241	0.288356	-0.665628	TRUE	TRUE	CC	Both
ENSMUSP00000030893	2	147.956	7.84666	ENSMUSG00000029027	Dffb	4	153.964	153.975	153.97	FALSE	SFT025918243	0.875939	-0.984721	0.393739	-0.454378	-0.244766	-0.100534	0.404389	0.110334	FALSE	TRUE	CC	Both
ENSMUSP00000030896	17	86.9587	6.15009	ENSMUSG00000029030	Tprgl	4	154.157	154.161	154.159	FALSE	gUNC28534005	0.377256	-0.0846061	0.0627673	-0.148833	0.517332	-0.528834	0.665045	-0.860128	FALSE	FALSE	CC	Both
ENSMUSP00000030903	4	155.906	8.92826	ENSMUSG00000029036	Atad3a	4	155.741	155.761	155.751	TRUE	S6T046236222	0.618066	-0.481748	0.965101	-0.544943	0.38363	0.408429	-1.292	-0.0565386	TRUE	TRUE	CC	Both
ENSMUSP00000030914	1	3.66863	6.05901	ENSMUSG00000029048	Rer1	4	155.074	155.086	155.08	FALSE	mUNC010515443	0.445189	0.458911	-0.951205	-0.0238062	-0.152159	0.439228	-0.106827	-0.109331	FALSE	FALSE	CC	Both
ENSMUSP00000030914	14	7.7053	6.93914	ENSMUSG00000029048	Rer1	4	155.074	155.086	155.08	FALSE	mJAX00049793	0.872914	-0.783022	-0.340288	0.6611	0.1249	-0.430905	-0.0374247	-0.0672755	FALSE	TRUE	CC	Both
ENSMUSP00000030922	4	155.906	9.29879	ENSMUSG00000029053	Prkcz	4	155.26	155.361	155.311	TRUE	S6T046236222	-0.407322	-0.0345467	-0.419414	-0.309384	-0.714023	0.578464	0.342545	0.96368	TRUE	TRUE	CC	CC
ENSMUSP00000030935	3	78.3078	6.11236	ENSMUSG00000029059	Fam213b	4	154.896	154.899	154.897	FALSE	SAJ033132313	-0.298014	-0.410232	0.171883	0.732324	-0.675631	0.0218664	0.310913	0.146891	FALSE	FALSE	CC	Both
ENSMUSP00000030935	4	154.877	16.0609	ENSMUSG00000029059	Fam213b	4	154.896	154.899	154.897	TRUE	gUNC8519564	1.15343	0.0605414	0.830029	1.00829	-0.0534887	-1.98096	-0.22243	-0.795411	TRUE	TRUE	CC	Both
ENSMUSP00000030948	4	153.056	7.8441	ENSMUSG00000029071	Dvl1	4	155.847	155.859	155.853	TRUE	gUNC8490992	0.634915	-1.20826	0.338848	-0.0407904	-0.347466	0.478355	0.628356	-0.483956	FALSE	TRUE	CC	Both
ENSMUSP00000030964	5	34.1875	9.47171	ENSMUSG00000029084	Cd38	5	43.8686	43.9124	43.8905	TRUE	gUNC8930200	0.132831	0.921249	0.712779	0.364842	-0.21572	-1.29528	-0.76553	0.144832	TRUE	TRUE	CC	Both
ENSMUSP00000030985	5	32.3199	6.61634	ENSMUSG00000029102	Hgfac	5	35.0415	35.0485	35.045	TRUE	gJAX00128535	-0.0100397	-0.0215829	0.25207	-1.06085	0.235971	0.132356	0.522092	-0.0500139	FALSE	TRUE	CC	Both
ENSMUSP00000030986	5	45.0557	7.2943	ENSMUSG00000029103	Lrpap1	5	35.0915	35.1058	35.0986	TRUE	gUNC9081054	-0.548302	-0.497818	-0.227232	-0.21059	0.0629202	1.34947	0.105775	-0.0342216	FALSE	TRUE	CC	Both
ENSMUSP00000031018	5	33.1926	12.8635	ENSMUSG00000029136	Rbks	5	31.6244	31.6976	31.661	TRUE	gUNC8920690	0.112001	-0.194263	-0.73563	0.0487377	0.240325	-1.59994	0.620683	1.50809	TRUE	TRUE	CC	Both
ENSMUSP00000031058	19	40.4329	6.49801	ENSMUSG00000029166	Mapre3	5	30.8146	30.8661	30.8404	FALSE	S1J191617316	-0.649947	-0.165525	0.158198	0.564373	0.369669	0.913144	-1.00748	-0.182435	FALSE	TRUE	CC	Both
ENSMUSP00000031061	5	107.073	6.71609	ENSMUSG00000029169	Dhx15	5	52.1502	52.1905	52.1704	FALSE	gUNC9869554	0.546947	0.0276334	0.172777	-0.633279	0.162269	-0.811395	-0.379897	0.914944	FALSE	TRUE	CC	Both
ENSMUSP00000031069	6	136.083	6.10861	ENSMUSG00000029173	Sepsecs	5	52.6401	52.6697	52.6549	FALSE	S6Y065443316	0.324602	0.749037	-0.759083	-0.446555	-0.220253	-0.194638	0.249503	0.297385	FALSE	FALSE	CC	Both
ENSMUSP00000031080	5	54.7114	7.21961	ENSMUSG00000029185	Fam114a1	5	64.9701	65.0419	65.006	FALSE	JAX00582948	-0.0291238	-0.0980423	-0.169463	0.571761	0.519244	0.328327	0.00024318	-1.12295	FALSE	TRUE	CC	Both
ENSMUSP00000031081	5	52.8088	7.73105	ENSMUSG00000029186	Pi4k2b	5	52.7416	52.7693	52.7555	TRUE	SS6052112351	-0.751303	-0.346635	-0.130341	-0.0171374	-0.628247	0.591592	0.608084	0.673987	FALSE	TRUE	CC	Both
ENSMUSP00000031103	5	65.2578	7.16556	ENSMUSG00000029201	Ugdh	5	65.4132	65.4359	65.4246	TRUE	gJAX00130999	-0.553499	0.15548	0.341125	-0.530751	-0.00578483	0.977725	-0.00244695	-0.381847	FALSE	TRUE	CC	Both
ENSMUSP00000031117	5	71.0125	8.6931	ENSMUSG00000029209	Gnpda2	5	69.5731	69.5923	69.5827	TRUE	SBJ052840500	-0.333555	-0.0575086	-0.469736	-0.216398	-0.139091	1.22272	0.72525	-0.731682	TRUE	TRUE	CC	CC
ENSMUSP00000031131	5	73.854	6.91986	ENSMUSG00000029223	Uchl1	5	66.6761	66.6872	66.6817	TRUE	S2R052954161	-0.0372361	0.14333	0.549967	-0.445647	0.908279	0.189606	-1.1142	-0.194097	FALSE	TRUE	CC	CC
ENSMUSP00000031131	6	137.837	6.50951	ENSMUSG00000029223	Uchl1	5	66.6761	66.6872	66.6817	FALSE	gUNC12197718	0.125763	-0.478631	-0.0512647	0.747036	-0.929899	0.43708	-0.429171	0.579088	FALSE	FALSE	CC	CC
ENSMUSP00000031144	10	21.3256	6.79199	ENSMUSG00000029234	Tmem165	5	76.1839	76.2092	76.1966	FALSE	gUNCHS027654	-0.74114	-0.42727	-0.612353	-0.257414	0.483362	0.412943	0.713244	0.428628	FALSE	TRUE	CC	CC
ENSMUSP00000031167	4	131.071	7.52619	ENSMUSG00000029250	Polr2b	5	77.3101	77.3493	77.3297	FALSE	gUNCJPD001969	-1.46407	0.569835	0.240715	-0.658496	0.516265	0.667609	0.00350113	0.124641	FALSE	TRUE	CC	Both
ENSMUSP00000031181	5	88.1414	6.76707	ENSMUSG00000029260	Ugt2b34	5	86.8898	86.9069	86.8984	TRUE	mbackupUNC050138498	0.272203	0.699585	0.585738	-0.00289059	-0.182086	-1.12079	0.0181672	-0.269927	FALSE	TRUE	CC	Both
ENSMUSP00000031181	10	87.5384	6.27812	ENSMUSG00000029260	Ugt2b34	5	86.8898	86.9069	86.8984	FALSE	S3J103501535	0.0596881	-0.185588	-0.100978	0.287635	0.722197	-0.926976	0.0246193	0.119403	FALSE	FALSE	CC	Both
ENSMUSP00000031183	5	88.1414	8.93462	ENSMUSG00000035836	Ugt2b1	5	86.9166	86.9265	86.9216	TRUE	mbackupUNC050138498	0.00112587	-0.0398687	0.773155	0.118267	-0.321061	0.786374	-0.0870955	-1.2309	TRUE	TRUE	CC	Both
ENSMUSP00000031186	5	90.9712	12.3984	ENSMUSG00000035811	Ugt2b35	5	87.0009	87.0133	87.0071	TRUE	SS1053638846	-1.22059	-0.815781	0.385047	-0.199289	-0.318599	1.21748	1.22546	-0.27373	TRUE	TRUE	CC	Both
ENSMUSP00000031195	2	124.742	8.13222	ENSMUSG00000035780	Ugt2a3	5	87.325	87.3372	87.3311	FALSE	S3R024989699	0.453275	0.124229	0.8647	0.161086	-0.401881	0.00142295	-0.699923	-0.50291	TRUE	TRUE	CC	Both
ENSMUSP00000031201	5	66.5664	6.61262	ENSMUSG00000029272	Sult1e1	5	87.576	87.5916	87.5838	FALSE	gUNC9368633	0.340144	-0.370322	1.22545	-0.0169657	0.164843	-0.612894	-0.81192	0.0816698	FALSE	TRUE	CC	Both
ENSMUSP00000031201	X	114.617	6.01255	ENSMUSG00000029272	Sult1e1	5	87.576	87.5916	87.5838	FALSE	SXX204584672	0.378032	0.599898	0.0347839	0.697666	-0.0385079	-0.773975	-0.752597	-0.145299	FALSE	FALSE	CC	Both
ENSMUSP00000031251	1	21.0256	7.00969	ENSMUSG00000029311	Hsd17b11	5	103.99	104.022	104.006	FALSE	ST2010841024	-0.663854	0.160634	-0.0196773	0.0122641	-0.452072	-0.604841	0.976521	0.591026	FALSE	TRUE	CC	Both
ENSMUSP00000031251	14	47.8778	7.63026	ENSMUSG00000029311	Hsd17b11	5	103.99	104.022	104.006	FALSE	S6H141915112	0.239999	-0.282434	0.556257	0.0887207	-0.755883	-0.88458	0.991486	0.0464346	FALSE	TRUE	CC	Both
ENSMUSP00000031255	5	105.114	15.4462	ENSMUSG00000029314	Gpat3	5	100.846	100.899	100.872	TRUE	gJAX00590733	0.983585	-0.469723	0.766143	-1.12209	0.842689	-0.538094	-0.0609834	-0.401527	TRUE	TRUE	CC	CC
ENSMUSP00000031311	5	82.8569	14.1471	ENSMUSG00000029366	Dck	5	88.765	88.7833	88.7741	TRUE	S6R053314276	0.499263	-0.139164	-0.361428	0.318334	1.34283	-0.906459	-1.2711	0.517725	TRUE	TRUE	CC	CC
ENSMUSP00000031314	5	45.5778	6.41422	ENSMUSG00000029368	Alb	5	90.4609	90.4766	90.4687	FALSE	S6Y051823110	0.802396	-0.0107203	-0.826438	0.313213	-0.0902092	-0.299993	0.495202	-0.383451	FALSE	TRUE	CC	Both
ENSMUSP00000031319	4	154.449	7.55042	ENSMUSG00000029372	Ppbp	5	90.7685	90.7701	90.7693	FALSE	gJAX00571774	-0.423501	-0.134915	0.632105	-0.635026	0.91378	-0.738727	-0.097794	0.484078	FALSE	TRUE	CC	Both
ENSMUSP00000031319	7	116.558	7.21843	ENSMUSG00000029372	Ppbp	5	90.7685	90.7701	90.7693	FALSE	gUNC13682685	-0.71479	-0.483189	0.360849	0.48738	-0.394818	0.74949	0.442384	-0.447307	FALSE	TRUE	CC	Both
ENSMUSP00000031320	7	36.4932	8.51632	ENSMUSG00000029373	Pf4	5	90.7724	90.7734	90.7729	FALSE	UNC12632852	-0.262118	-0.0898988	-0.344758	0.0759038	-0.0839035	-0.302743	-0.143375	1.15089	TRUE	TRUE	CC	Both
ENSMUSP00000031333	11	55.0362	7.03029	ENSMUSG00000029387	Gtf2h3	5	124.579	124.598	124.588	FALSE	B10110055036	-0.267222	0.389055	0.833289	0.210899	-1.05188	0.296293	0.00132966	-0.411768	FALSE	TRUE	CC	CC
ENSMUSP00000031345	5	93.327	8.30435	ENSMUSG00000029397	Rchy1	5	91.9489	91.9631	91.956	TRUE	S2J053733081	0.362104	0.448402	-1.04651	0.683173	0.372489	0.0788283	-0.271499	-0.626987	TRUE	TRUE	CC	Both
ENSMUSP00000031355	13	89.1457	6.01814	ENSMUSG00000029407	Uso1	5	92.1379	92.2028	92.1704	FALSE	gUNC23052513	0.00126621	0.0205948	-0.61076	-0.703779	0.548753	0.460954	-0.0371606	0.320131	FALSE	FALSE	CC	Both
ENSMUSP00000031377	11	21.3439	6.52367	ENSMUSG00000029426	Scarb2	5	92.4413	92.5068	92.4741	FALSE	gUNC19229155	0.316191	0.0430681	0.499814	-0.288433	-0.511271	0.800122	-1.09273	0.23324	FALSE	TRUE	CC	Both
ENSMUSP00000031377	16	65.5403	6.79104	ENSMUSG00000029426	Scarb2	5	92.4413	92.5068	92.4741	FALSE	gUNCHS043031	-0.436531	0.214321	-0.0297056	0.00966665	0.681291	-0.452172	0.935026	-0.921896	FALSE	TRUE	CC	Both
ENSMUSP00000031378	5	142.083	7.05478	ENSMUSG00000029428	Stx2	5	128.985	129.009	128.997	FALSE	gJAX00599865	0.546967	-0.106734	0.396685	0.0881705	0.580551	-0.42611	-0.0329443	-1.04659	FALSE	TRUE	CC	Both
ENSMUSP00000031388	7	127.883	6.42643	ENSMUSG00000029434	Vps33a	5	123.529	123.573	123.551	FALSE	UNC13816259	0.255991	-0.150842	0.178066	0.107692	-1.06645	0.477846	-0.393992	0.591687	FALSE	TRUE	CC	Both
ENSMUSP00000031388	14	21.0631	7.03671	ENSMUSG00000029434	Vps33a	5	123.529	123.573	123.551	FALSE	UNC23670410	-0.107731	0.190011	0.147898	-1.08262	0.81867	-0.451797	0.353307	0.132265	FALSE	TRUE	CC	Both
ENSMUSP00000031399	5	129.585	7.68841	ENSMUSG00000029446	Psph	5	129.766	129.787	129.777	TRUE	S3J055183417	1.17159	-0.356069	-0.0132814	-0.416841	-0.219772	0.287374	0.0333833	-0.486379	FALSE	TRUE	CC	Both
ENSMUSP00000031399	13	59.1263	7.26251	ENSMUSG00000029446	Psph	5	129.766	129.787	129.777	FALSE	gUNC22697210	0.529176	-0.597981	-0.765684	-0.248625	-0.299731	0.0730947	0.65451	0.65524	FALSE	TRUE	CC	Both
ENSMUSP00000031411	8	83.3745	7.08268	ENSMUSG00000029455	Aldh2	5	121.566	121.594	121.58	FALSE	SSR083334980	0.0354001	-0.234698	0.391298	0.108008	-0.974804	-0.412625	1.18029	-0.0928672	FALSE	TRUE	CC	Both
ENSMUSP00000031412	3	27.6174	7.01301	ENSMUSG00000029456	Acad10	5	121.621	121.661	121.641	FALSE	gUNC4919034	-0.485291	0.585469	-0.973624	-0.0578268	0.178818	0.124516	0.210907	0.417031	FALSE	TRUE	CC	Both
ENSMUSP00000031412	5	122.787	14.3457	ENSMUSG00000029456	Acad10	5	121.621	121.661	121.641	TRUE	gUNC10060798	0.48972	-0.842954	0.474672	-0.732121	-1.11593	1.28443	0.21851	0.223674	TRUE	TRUE	CC	Both
ENSMUSP00000031414	5	122.787	10.5638	ENSMUSG00000029458	Brap	5	121.661	121.687	121.674	TRUE	gUNC10060798	0.758758	-0.286942	0.954897	-0.61313	-0.721394	-0.258678	-0.420901	0.587389	TRUE	TRUE	CC	Both
ENSMUSP00000031429	X	51.9656	6.9146	ENSMUSG00000029470	P2rx4	5	122.708	122.73	122.719	FALSE	JAX00179106	0.194569	-0.881498	0.44564	0.393033	0.193259	-0.198246	0.293172	-0.439929	FALSE	TRUE	CC	Both
ENSMUSP00000031445	7	118.591	8.34921	ENSMUSG00000029482	Aacs	5	125.476	125.517	125.497	FALSE	UNC13714177	0.563291	1.24067	0.055474	-0.248075	-0.408	-1.24947	-0.568054	0.614163	TRUE	TRUE	CC	Both
ENSMUSP00000031472	5	112.776	6.70892	ENSMUSG00000029499	Pxmp2	5	110.274	110.286	110.28	TRUE	mbackupUNC050599122	0.266915	0.337455	-0.655373	-0.688692	-0.128505	0.588544	-0.419591	0.699248	FALSE	TRUE	CC	Both
ENSMUSP00000003461	13	100.096	7.88859	ENSMUSG00000020456	Ogdh	11	6.29163	6.35664	6.32414	FALSE	mUNC130178222	0.749122	-0.480641	0.477938	-0.645894	-0.613197	0.286258	-0.342029	0.568444	FALSE	TRUE	CC	Both
ENSMUSP00000003513	7	40.6108	7.34033	ENSMUSG00000003421	Nosip	7	45.0624	45.0782	45.0703	TRUE	gUNC12680979	-0.424532	-0.0571124	-0.20498	0.0847578	-0.705597	-0.478573	1.30413	0.481906	FALSE	TRUE	CC	CC
ENSMUSP00000003521	4	48.0167	6.71285	ENSMUSG00000003429	Rps11	7	45.1224	45.1244	45.1234	FALSE	UNC7198791	-0.101571	0.724743	-0.638084	0.134651	0.0257927	-0.842094	0.743984	-0.0474228	FALSE	TRUE	CC	Both
ENSMUSP00000003521	10	72.2335	6.29591	ENSMUSG00000003429	Rps11	7	45.1224	45.1244	45.1234	FALSE	mUNC18211677	-0.449358	-0.709052	0.501891	-0.282073	0.145672	0.249703	0.749454	-0.206236	FALSE	FALSE	CC	Both
ENSMUSP00000003569	6	55.109	8.69683	ENSMUSG00000003477	Inmt	6	55.1706	55.175	55.1728	TRUE	gUNC11123637	0.560908	0.583866	0.398315	0.671976	0.249231	-1.2016	-1.13192	-0.130773	TRUE	TRUE	CC	Both
ENSMUSP00000003572	6	54.3167	6.36219	ENSMUSG00000029777	Gars	6	55.038	55.0795	55.0588	TRUE	SNJ062172667	0.865119	-0.234358	0.220797	0.170035	0.157152	-0.21788	-0.900086	-0.0607798	FALSE	TRUE	CC	Both
ENSMUSP00000003572	17	9.17643	6.5819	ENSMUSG00000029777	Gars	6	55.038	55.0795	55.0588	FALSE	SFC170367057	0.638574	0.465857	-0.138073	-1.05001	0.0254697	0.163555	-0.0165075	-0.0888698	FALSE	TRUE	CC	Both
ENSMUSP00000031513	5	116.293	6.68838	ENSMUSG00000029538	Srsf9	5	115.327	115.333	115.33	TRUE	SFT054651738	-1.0382	-0.32374	-0.320665	0.410098	0.170455	0.0927327	1.00227	0.00705113	FALSE	TRUE	CC	Both
ENSMUSP00000031513	11	30.1554	6.1434	ENSMUSG00000029538	Srsf9	5	115.327	115.333	115.33	FALSE	gUNC19331691	-0.653358	0.17398	0.935683	-0.0591782	0.334726	0.00698071	-0.170708	-0.568126	FALSE	FALSE	CC	Both
ENSMUSP00000031524	5	118.868	10.1635	ENSMUSG00000029545	Acads	5	115.11	115.119	115.115	TRUE	UNCHS015602	0.480663	0.224625	-0.49279	0.698183	-0.736164	-1.25473	1.38822	-0.308001	TRUE	TRUE	CC	Both
ENSMUSP00000031534	15	100.706	7.06762	ENSMUSG00000029554	Mad1l1	5	140.009	140.322	140.165	FALSE	mUNC26221559	-0.363412	-0.28413	0.451655	-0.932342	0.227076	0.841299	0.134473	-0.0746198	FALSE	TRUE	CC	Both
ENSMUSP00000031534	17	73.5873	7.0045	ENSMUSG00000029554	Mad1l1	5	140.009	140.322	140.165	FALSE	UNC28329727	-0.00364532	0.770551	-0.340447	0.440816	-0.552037	0.377359	0.096809	-0.789405	FALSE	TRUE	CC	Both
ENSMUSP00000031534	18	90.595	6.22286	ENSMUSG00000029554	Mad1l1	5	140.009	140.322	140.165	FALSE	gUNC29824236	-0.476229	0.149927	-0.253338	-0.0309941	0.592466	0.716488	0.297092	-0.995412	FALSE	FALSE	CC	Both
ENSMUSP00000031535	13	110.399	7.70449	ENSMUSG00000029556	Hnf1a	5	114.949	114.971	114.96	FALSE	gUNC23356997	0.571309	0.856782	-0.410293	-0.811104	0.394792	0.394164	-0.694195	-0.301455	FALSE	TRUE	CC	Both
ENSMUSP00000031535	14	66.8472	6.40202	ENSMUSG00000029556	Hnf1a	5	114.949	114.971	114.96	FALSE	gUNC24155283	0.592363	0.0228589	-0.224636	0.461784	0.435699	-0.328171	0.230272	-1.19017	FALSE	TRUE	CC	Both
ENSMUSP00000031549	5	72.6911	6.17165	ENSMUSG00000073555	Gm4951	18	60.2121	60.2478	60.23	FALSE	S2H052907644	0.494419	0.259053	-0.335403	-0.389093	-0.151302	-0.826692	0.229244	0.719773	FALSE	FALSE	CC	Both
ENSMUSP00000031549	18	60.6373	24.2305	ENSMUSG00000073555	Gm4951	18	60.2121	60.2478	60.23	TRUE	gJAX00461121	0.701556	1.13555	-0.2076	-0.480709	-0.904677	-1.5611	0.116114	1.20087	TRUE	TRUE	CC	Both
ENSMUSP00000031588	15	58.9901	6.64613	ENSMUSG00000029592	Usp30	5	114.065	114.125	114.095	FALSE	gUNC25683390	-0.454909	0.0226935	0.56714	-0.559009	-0.180978	0.222769	-0.357166	0.739459	FALSE	TRUE	CC	Both
ENSMUSP00000031588	16	27.2285	6.91294	ENSMUSG00000029592	Usp30	5	114.065	114.125	114.095	FALSE	UNC26530114	0.580016	-0.178865	-0.404453	-0.403608	-0.466977	0.609029	0.926912	-0.662055	FALSE	TRUE	CC	Both
ENSMUSP00000031594	5	115.43	7.2124	ENSMUSG00000029596	Sdsl	5	120.458	120.473	120.465	TRUE	mUNC050412829	0.283314	0.491327	0.720196	-0.263201	-0.758094	-0.784539	0.366247	-0.0552508	FALSE	TRUE	CC	CC
ENSMUSP00000031598	11	75.9163	6.06516	ENSMUSG00000029599	Ddx54	5	120.613	120.629	120.621	FALSE	SS1113036651	0.0378131	0.309066	0.343058	0.350495	0.165893	0.476544	-0.900724	-0.782145	FALSE	FALSE	CC	Both
ENSMUSP00000031617	7	35.9932	6.73333	ENSMUSG00000029614	Rpl6	5	121.204	121.209	121.207	FALSE	S3C071439726	0.302657	-0.0444519	-0.129082	0.26182	-1.31321	0.817037	0.0994896	0.00574195	FALSE	TRUE	CC	Both
ENSMUSP00000031621	3	137.716	6.53184	ENSMUSG00000029617	Ccz1	5	143.988	144.015	144.001	FALSE	gUNCHS010200	-0.176943	0.182021	-0.556573	0.556791	-0.333932	-0.0224855	0.946681	-0.59556	FALSE	TRUE	CC	Both
ENSMUSP00000031627	4	15.1313	6.74791	ENSMUSG00000029623	Pdap1	5	145.129	145.14	145.135	FALSE	gUNC6783176	-0.0767902	-0.563686	-0.406836	-0.694934	-0.136234	0.57321	1.08474	0.220533	FALSE	TRUE	CC	Both
ENSMUSP00000031628	5	145.219	8.9479	ENSMUSG00000029624	Ptcd1	5	145.148	145.167	145.157	TRUE	gUNC10371886	-0.230299	0.173389	0.527173	-0.819237	0.256923	-0.979058	-0.00491692	1.07603	TRUE	TRUE	CC	Both
ENSMUSP00000031633	10	25.7022	6.03087	ENSMUSG00000038656	Cyp3a16	5	145.436	145.47	145.453	FALSE	UNC17615761	0.0361525	-0.78274	-0.349702	0.499457	0.0101595	0.305655	0.7657	-0.484681	FALSE	FALSE	CC	Both
ENSMUSP00000031663	4	104.91	9.17753	ENSMUSG00000029656	C8b	4	104.766	104.805	104.785	TRUE	mbackupUNC040545931	0.0281939	0.0498281	0.647037	0.0776992	0.323792	0.533428	-0.551166	-1.10881	TRUE	TRUE	CC	Both
ENSMUSP00000031663	9	104.42	6.17351	ENSMUSG00000029656	C8b	4	104.766	104.805	104.785	FALSE	gUNC17041379	0.796741	-0.699764	0.196701	-0.211439	0.468892	-0.170598	-0.282669	-0.0978644	FALSE	FALSE	CC	Both
ENSMUSP00000031663	18	70.0446	6.98862	ENSMUSG00000029656	C8b	4	104.766	104.805	104.785	FALSE	gUNC29533260	-0.0304249	-0.0100662	0.889107	0.380603	0.227209	-0.175085	-0.706479	-0.574865	FALSE	TRUE	CC	Both
ENSMUSP00000031695	12	54.5556	7.58033	ENSMUSG00000029684	Wasl	6	24.6138	24.665	24.6394	FALSE	SBJ122182223	0.167383	-0.575378	0.551581	-0.710983	1.28169	-0.407454	-0.167419	-0.139416	FALSE	TRUE	CC	Both
ENSMUSP00000031707	6	16.7942	8.06609	ENSMUSG00000029695	Aass	6	23.0722	23.133	23.1026	TRUE	SNJ060671768	-0.804765	-0.159276	0.327982	-0.504431	0.0656503	1.11417	-0.0668772	0.0275429	TRUE	TRUE	CC	Both
ENSMUSP00000031740	3	105.475	6.04656	ENSMUSG00000029726	Mepce	5	137.782	137.788	137.785	FALSE	S6J034218983	0.993439	-0.733553	-0.175104	0.202171	-0.0727363	-0.11264	-0.0306952	-0.070882	FALSE	FALSE	CC	Both
ENSMUSP00000031740	9	63.7363	6.16844	ENSMUSG00000029726	Mepce	5	137.782	137.788	137.785	FALSE	gJAX00696387	-0.101148	-0.280342	-0.484036	-0.644692	0.672768	0.395421	-0.148939	0.590969	FALSE	FALSE	CC	Both
ENSMUSP00000031741	5	136.027	12.5901	ENSMUSG00000029727	Cyp3a13	5	137.893	137.922	137.907	TRUE	mUNC050425680	-1.10861	0.281684	0.559595	-0.804232	0.398382	-0.272666	0.285545	0.6603	TRUE	TRUE	CC	Both
ENSMUSP00000031741	7	140.242	6.12665	ENSMUSG00000029727	Cyp3a13	5	137.893	137.922	137.907	FALSE	gUNC13998623	0.535153	0.33108	-0.0369835	0.024041	0.341522	-1.00223	-0.901786	0.709205	FALSE	FALSE	CC	Both
ENSMUSP00000031750	6	46.4365	8.20028	ENSMUSG00000033542	Arhgef5	6	43.2656	43.2893	43.2775	TRUE	SBH061857461	0.785008	0.380238	-0.25072	-0.00862235	0.618464	-0.0713601	-0.593653	-0.859354	FALSE	TRUE	CC	CC
ENSMUSP00000031766	3	98.3568	6.23514	ENSMUSG00000029752	Asns	6	7.67517	7.69325	7.68421	FALSE	mUNC030674885	0.131642	-0.245984	0.318284	0.9599	-0.363521	0.220877	-0.735206	-0.285993	FALSE	FALSE	CC	CC
ENSMUSP00000031773	6	4.29129	15.3045	ENSMUSG00000029759	Pon3	6	5.22085	5.25629	5.23857	TRUE	B10060004291	0.91249	0.585562	0.231968	0.547027	0.394899	-0.802904	-0.48974	-1.3793	TRUE	TRUE	CC	Both
ENSMUSP00000031773	11	42.37	8.00961	ENSMUSG00000029759	Pon3	6	5.22085	5.25629	5.23857	FALSE	gUNC19491427	0.686846	0.368348	0.049818	-1.12371	0.13543	-0.45714	-0.0922138	0.432621	TRUE	TRUE	CC	Both
ENSMUSP00000031773	16	74.9548	6.34489	ENSMUSG00000029759	Pon3	6	5.22085	5.25629	5.23857	FALSE	gUNC27132245	0.160746	0.722828	-0.609228	-0.107828	0.307607	-0.507866	0.709393	-0.675652	FALSE	TRUE	CC	Both
ENSMUSP00000031779	X	136.048	6.39363	ENSMUSG00000029767	Calu	6	29.3481	29.3771	29.3626	FALSE	backupJAX00184922	0.0307306	-0.770204	1.12666	0.021793	0.25796	-0.428491	-0.320232	0.081787	FALSE	FALSE	CC	Both
ENSMUSP00000031788	6	146.937	8.84842	ENSMUSG00000029776	Hibadh	6	52.5462	52.6404	52.5933	FALSE	SFC065877498	-0.385406	-0.913882	0.600945	-0.3368	0.439661	0.0790969	1.02047	-0.504084	TRUE	TRUE	CC	Both
ENSMUSP00000031793	1	18.6165	8.02351	ENSMUSG00000029780	Nt5c3	6	56.8824	56.9239	56.9032	FALSE	gUNC207853	0.705723	0.475594	-1.10697	0.240976	-0.452061	-0.191163	0.632024	-0.304126	TRUE	TRUE	CC	Both
ENSMUSP00000031793	6	57.2624	13.4632	ENSMUSG00000029780	Nt5c3	6	56.8824	56.9239	56.9032	TRUE	gUNC11153623	-0.32746	-0.715031	1.316	-0.579692	0.764137	-0.489602	0.41401	-0.382363	TRUE	TRUE	CC	Both
ENSMUSP00000031795	6	55.5057	6.60396	ENSMUSG00000029781	Fkbp9	6	56.8321	56.8794	56.8557	TRUE	gUNC11128971	-0.635191	-0.603039	0.594322	-0.13275	0.38192	0.688641	0.0512349	-0.345137	FALSE	TRUE	CC	Both
ENSMUSP00000031795	9	16.0313	6.6182	ENSMUSG00000029781	Fkbp9	6	56.8321	56.8794	56.8557	FALSE	S6J090641250	0.595688	-0.0278752	0.889282	-0.286338	0.0853222	-0.900818	-0.166826	-0.188435	FALSE	TRUE	CC	Both
ENSMUSP00000031805	18	36.5476	6.16239	ENSMUSG00000029787	Avl9	6	56.7149	56.7619	56.7384	FALSE	SAJ181461903	0.16317	0.248613	0.309775	0.817699	-0.198704	-0.890714	-0.45871	0.00887262	FALSE	FALSE	CC	Both
ENSMUSP00000031822	15	91.3125	6.70763	ENSMUSG00000029802	Abcg2	6	58.5845	58.6957	58.6401	FALSE	S2T153652500	0.514373	-0.145512	-0.575166	-0.212297	-0.596545	0.189542	-0.0025947	0.8282	FALSE	TRUE	CC	Both
ENSMUSP00000031841	14	45.625	6.34143	ENSMUSG00000029817	Tra2a	6	49.2439	49.264	49.254	FALSE	S6R141824999	-0.854743	0.0549474	0.402811	0.0518149	0.79768	-0.0058081	-0.0167591	-0.429943	FALSE	TRUE	CC	Both
ENSMUSP00000031841	16	9.37725	6.07385	ENSMUSG00000029817	Tra2a	6	49.2439	49.264	49.254	FALSE	gUNCHS041654	0.290582	-0.19465	-0.0607002	0.330083	-0.0320227	-0.196958	-1.01144	0.875102	FALSE	FALSE	CC	Both
ENSMUSP00000031859	4	35.7575	6.24541	ENSMUSG00000029833	Trim24	6	37.8708	37.9663	37.9186	FALSE	mUNC7053705	0.173436	-0.0828272	-0.280648	-0.52286	0.911541	0.347229	-0.713094	0.167224	FALSE	FALSE	CC	CC
ENSMUSP00000031859	10	18.9433	6.22557	ENSMUSG00000029833	Trim24	6	37.8708	37.9663	37.9186	FALSE	gUNC17524396	-0.469212	-0.882643	0.11984	0.380334	0.696354	0.469222	-0.00729405	-0.3066	FALSE	FALSE	CC	CC
ENSMUSP00000031897	6	42.0789	14.0047	ENSMUSG00000029864	Gstk1	6	42.2459	42.2504	42.2482	TRUE	gUNC10951129	-0.499002	-0.39958	-0.599454	-0.116882	-0.177262	0.00718441	0.672065	1.11293	TRUE	TRUE	CC	Both
ENSMUSP00000031977	11	101.281	6.1906	ENSMUSG00000029916	Agk	6	40.3252	40.3968	40.361	FALSE	mUNC20253104	-0.0107445	0.341057	-0.240771	-0.301608	0.0700957	0.9793	-0.697636	-0.139693	FALSE	FALSE	CC	Both
ENSMUSP00000031984	2	163.217	6.74461	ENSMUSG00000029920	Smarcad1	6	65.0426	65.1161	65.0793	FALSE	gUNC020266358	0.327801	-0.596717	-0.782873	0.161239	0.185047	-0.385516	0.313941	0.777078	FALSE	TRUE	CC	Both
ENSMUSP00000031985	4	4.83937	6.65183	ENSMUSG00000029922	Mkrn1	6	39.3978	39.4205	39.4091	FALSE	SFR040193574	0.12327	-0.676196	-0.209446	0.311202	-0.0012264	-0.865102	0.932018	0.38548	FALSE	TRUE	CC	CC
ENSMUSP00000031985	6	49.5253	6.59965	ENSMUSG00000029922	Mkrn1	6	39.3978	39.4205	39.4091	FALSE	S3J061981013	0.0727307	-1.10107	-0.0443776	0.18297	0.438232	0.558161	-0.463283	0.356636	FALSE	FALSE	CC	CC
ENSMUSP00000032057	11	61.3164	8.06292	ENSMUSG00000029992	Gfpt1	6	87.0428	87.0922	87.0675	FALSE	gJAX00312934	0.101547	0.193967	-0.286412	-0.677833	0.76429	-0.597717	-0.296801	0.79896	TRUE	TRUE	CC	CC
ENSMUSP00000032065	1	191.791	6.37291	ENSMUSG00000029998	Pcyox1	6	86.386	86.3972	86.3916	FALSE	B10010191790	0.443622	-0.477507	0.663038	0.162587	-0.587853	-0.398555	-0.289765	0.484433	FALSE	TRUE	CC	Both
ENSMUSP00000032073	6	85.6534	7.88737	ENSMUSG00000030004	Nat8	6	85.8304	85.8321	85.8312	TRUE	mUNC11523350	-0.548944	0.617368	-0.43605	-0.268529	-1.07061	1.15865	0.593061	-0.0449398	FALSE	TRUE	CC	Both
ENSMUSP00000032074	6	86.7644	7.11154	ENSMUSG00000079494	Nat8f5	6	85.8172	85.821	85.8191	TRUE	gUNC11534025	-0.493209	0.91074	-0.575336	-0.300888	0.145869	-0.647536	0.609542	0.350818	FALSE	TRUE	CC	Both
ENSMUSP00000032078	1	115.864	6.07715	ENSMUSG00000030007	Cct7	6	85.4515	85.4685	85.46	FALSE	SAC014634548	-0.293096	0.356426	-0.0469219	0.284362	-0.591317	-0.559921	-0.0593397	0.909807	FALSE	FALSE	CC	Both
ENSMUSP00000032078	12	9.2996	6.01615	ENSMUSG00000030007	Cct7	6	85.4515	85.4685	85.46	FALSE	gUNC20602818	0.469847	0.618924	0.345425	-0.919037	-0.184731	-0.47843	-0.173134	0.321137	FALSE	FALSE	CC	Both
ENSMUSP00000032088	2	169.926	6.07334	ENSMUSG00000030016	Zfp638	6	83.8671	83.9895	83.9283	FALSE	S6Y026797047	0.317597	-0.0304456	-0.799472	-0.0184665	0.582881	-0.0173301	-0.582965	0.548201	FALSE	FALSE	CC	Both
ENSMUSP00000032114	8	80.8697	8.57076	ENSMUSG00000030036	Mogs	6	83.1155	83.1189	83.1172	FALSE	backupUNC080507138	0.340497	0.698336	-0.212841	-0.116179	-0.412512	1.07236	-0.727352	-0.642313	TRUE	TRUE	CC	Both
ENSMUSP00000032124	5	135.597	6.56999	ENSMUSG00000030045	Mrpl19	6	81.9579	81.966	81.9619	FALSE	gUNC10244622	-0.583676	0.494726	0.0677211	0.501532	0.0900599	0.911871	-0.872589	-0.609644	FALSE	TRUE	CC	Both
ENSMUSP00000032138	X	93.9335	6.02128	ENSMUSG00000030057	Cnbp	6	87.8426	87.8511	87.8469	FALSE	S1H203757338	0.051692	-1.05555	-0.0845059	-0.127567	0.587577	-0.13693	0.379484	0.385798	FALSE	FALSE	CC	Both
ENSMUSP00000032168	11	81.2509	6.14664	ENSMUSG00000030082	Sec61a1	6	88.5036	88.5189	88.5112	FALSE	gUNC19992265	-0.587923	0.564908	0.800707	0.435353	-0.160033	0.13727	-0.587214	-0.603068	FALSE	FALSE	CC	Both
ENSMUSP00000032169	6	89.5585	7.59683	ENSMUSG00000030083	Abtb1	6	88.8359	88.842	88.8389	TRUE	gUNC11567769	0.0234228	-1.52144	0.377933	0.202919	0.218853	1.12926	-0.317857	-0.113091	FALSE	TRUE	CC	CC
ENSMUSP00000003575	2	180.567	6.52897	ENSMUSG00000031799	Tpm4	8	72.135	72.1531	72.1441	FALSE	S2J027222691	0.207425	-0.672806	0.0966069	0.871214	-0.115451	-0.463358	-0.00506513	0.0814342	FALSE	TRUE	CC	Both
ENSMUSP00000003575	14	38.6986	6.34986	ENSMUSG00000031799	Tpm4	8	72.135	72.1531	72.1441	FALSE	S2C141547944	-0.67306	0.45787	0.0363573	0.0833799	0.59903	-0.0610212	0.332446	-0.775003	FALSE	TRUE	CC	Both
ENSMUSP00000003575	X	136.048	6.82275	ENSMUSG00000031799	Tpm4	8	72.135	72.1531	72.1441	FALSE	backupJAX00184922	-0.845407	-0.261797	0.847933	0.115353	0.211294	-0.273115	-0.495087	0.700826	FALSE	TRUE	CC	Both
ENSMUSP00000003642	18	4.51652	8.902	ENSMUSG00000003546	Klc4	17	46.6306	46.6451	46.6379	FALSE	UNC180320551	0.225881	-0.603145	1.16008	-0.112683	-0.87971	0.223914	0.513923	-0.528259	TRUE	TRUE	CC	Both
ENSMUSP00000003655	8	83.5776	6.04705	ENSMUSG00000003559	As3mt	19	46.7074	46.7411	46.7243	FALSE	S2T083343103	-0.741303	-0.337546	-0.0210333	0.347598	-0.220194	0.49808	0.900643	-0.426245	FALSE	FALSE	CC	Both
ENSMUSP00000003655	19	46.1163	8.75923	ENSMUSG00000003559	As3mt	19	46.7074	46.7411	46.7243	TRUE	gUNC30392264	0.366124	0.587852	0.682933	-0.491496	-0.971625	0.0612865	-0.506544	0.271471	TRUE	TRUE	CC	Both
ENSMUSP00000003669	4	154.075	6.42016	ENSMUSG00000003573	Homer3	8	70.2828	70.2944	70.2886	FALSE	gUNCHS013373	-0.0603914	-0.104599	0.439757	-0.421986	0.245723	-0.733449	-0.202956	0.8379	FALSE	FALSE	CC	CC
ENSMUSP00000003669	8	113.981	7.23316	ENSMUSG00000003573	Homer3	8	70.2828	70.2944	70.2886	FALSE	UNC15532587	0.176981	-0.726842	0.582391	-0.573712	0.104338	0.377485	-1.50683e-05	0.0593739	FALSE	TRUE	CC	CC
ENSMUSP00000003669	18	81.3734	6.08922	ENSMUSG00000003573	Homer3	8	70.2828	70.2944	70.2886	FALSE	SBJ183254937	0.443123	0.36464	-0.291175	0.81191	0.0763387	-0.383112	-0.627961	-0.393763	FALSE	FALSE	CC	CC
ENSMUSP00000003681	11	3.13225	7.62875	ENSMUSG00000003585	Sec14l2	11	4.09704	4.12341	4.11023	TRUE	S6N110125289	-0.147022	0.607386	0.224375	0.093543	-0.00171795	-1.11663	-0.0199794	0.360046	FALSE	TRUE	CC	Both
ENSMUSP00000003705	4	91.2457	11.7074	ENSMUSG00000003604	Aven	2	112.493	112.635	112.564	FALSE	SBR043649829	-0.776271	-0.644623	-0.492316	-0.724614	0.183333	1.28213	0.414346	0.758014	TRUE	TRUE	CC	Both
ENSMUSP00000003705	16	31.7524	6.91678	ENSMUSG00000003604	Aven	2	112.493	112.635	112.564	FALSE	SX1161270095	-0.512767	0.920264	-0.326463	-0.168582	-0.457064	-0.0271334	0.10704	0.464705	FALSE	TRUE	CC	Both
ENSMUSP00000032183	5	73.1248	7.66428	ENSMUSG00000030095	Tmem43	6	91.4737	91.4885	91.4811	FALSE	gUNCHS014714	-0.936139	0.836758	0.221633	0.329517	0.154509	-0.373111	-0.637746	0.404578	FALSE	TRUE	CC	Both
ENSMUSP00000032183	6	92.0179	8.3343	ENSMUSG00000030095	Tmem43	6	91.4737	91.4885	91.4811	TRUE	SFT063680717	-0.495579	0.484078	0.596806	-0.328956	0.155417	-1.16624	-0.060448	0.814922	TRUE	TRUE	CC	Both
ENSMUSP00000032183	12	97.6985	7.05791	ENSMUSG00000030095	Tmem43	6	91.4737	91.4885	91.4811	FALSE	gUNC21707320	-0.013074	-0.766388	0.119535	0.521503	-0.0794678	-0.742611	0.133541	0.826962	FALSE	TRUE	CC	Both
ENSMUSP00000032191	6	105.178	9.52619	ENSMUSG00000030101	Sumf1	6	108.107	108.186	108.146	TRUE	gUNC11769656	0.0417138	0.0104845	0.883223	0.5398	0.278951	-1.12522	-0.833687	0.204733	TRUE	TRUE	CC	Both
ENSMUSP00000032192	6	123.071	6.6248	ENSMUSG00000030102	Itpr1	6	108.213	108.551	108.382	FALSE	gUNC11999735	0.141581	-0.557549	-1.00244	-0.207958	-0.22002	1.2679	0.53008	0.0484005	FALSE	TRUE	CC	Both
ENSMUSP00000032196	16	33.175	6.72318	ENSMUSG00000030105	Arl8b	6	108.783	108.825	108.804	FALSE	gUNC26609904	-0.407759	-0.240517	0.619824	-0.591642	0.210334	0.517498	0.653	-0.760739	FALSE	TRUE	CC	Both
ENSMUSP00000032196	18	62.7703	6.47278	ENSMUSG00000030105	Arl8b	6	108.783	108.825	108.804	FALSE	gUNCHS046477	-0.839109	0.325456	0.76915	-0.426244	0.150631	-0.185566	0.36063	-0.15495	FALSE	TRUE	CC	Both
ENSMUSP00000032200	4	125.028	7.10899	ENSMUSG00000030109	Slc6a12	6	121.343	121.366	121.354	FALSE	gUNC8145139	-0.320731	-0.52048	0.756313	-0.336092	-0.719206	0.521846	0.732894	-0.114544	FALSE	TRUE	CC	CC
ENSMUSP00000032216	6	126.033	6.08957	ENSMUSG00000030122	Ptms	6	124.914	124.92	124.917	TRUE	gUNC12029449	-0.166156	-0.954876	0.289941	0.314874	0.394719	0.623489	-0.192955	-0.309037	FALSE	FALSE	CC	Both
ENSMUSP00000032222	4	107.318	6.05917	ENSMUSG00000030126	Tmcc1	6	116.019	116.193	116.106	FALSE	gJAX00561354	0.833333	-0.241798	0.461857	-0.658828	0.291787	-0.0262985	-0.617453	-0.0425989	FALSE	FALSE	CC	CC
ENSMUSP00000032228	6	119.929	6.74962	ENSMUSG00000059908	Mug1	6	121.839	121.889	121.864	TRUE	gUNC11964864	0.440572	0.0420962	0.259174	0.070071	0.68085	-0.172311	-1.29902	-0.0214327	FALSE	TRUE	CC	Both
ENSMUSP00000032237	6	81.0486	6.32368	ENSMUSG00000030138	Bms1	6	118.383	118.419	118.401	FALSE	gJAX00143111	-0.11397	0.0431551	-0.542002	1.171	-0.481393	0.117044	-0.436838	0.242999	FALSE	FALSE	CC	Both
ENSMUSP00000032260	1	70.4636	6.64937	ENSMUSG00000030157	Clec2d	6	129.181	129.187	129.184	FALSE	gUNC890096	0.297284	0.245598	0.369037	-1.25042	-0.457749	0.470658	0.738517	-0.412924	FALSE	FALSE	CC	Both
ENSMUSP00000032260	6	127.892	20.7372	ENSMUSG00000030157	Clec2d	6	129.181	129.187	129.184	TRUE	SAC065115674	-0.446666	0.709291	0.254984	0.426172	-1.32665	-0.901161	-0.306018	1.59005	TRUE	TRUE	CC	Both
ENSMUSP00000032260	7	16.4978	6.7208	ENSMUSG00000030157	Clec2d	6	129.181	129.187	129.184	FALSE	S2J070659913	-0.320102	0.719293	0.546743	-0.0722	0.690192	-0.148132	-0.907771	-0.508021	FALSE	TRUE	CC	Both
ENSMUSP00000032264	6	114.009	10.0002	ENSMUSG00000030161	Gabarapl1	6	129.533	129.542	129.538	FALSE	mUNC11891485	-0.306591	0.105575	0.266516	0.636257	0.554519	-1.06623	-0.927839	0.737792	TRUE	TRUE	CC	Both
ENSMUSP00000032309	10	91.9952	6.04284	ENSMUSG00000030189	Ybx3	6	131.365	131.388	131.377	FALSE	gUNC18434667	-0.0075679	-0.489728	0.35536	0.944258	-0.114111	0.22108	-0.726756	-0.182535	FALSE	FALSE	CC	Both
ENSMUSP00000032326	6	134.434	8.20416	ENSMUSG00000030204	Ddx47	6	135.012	135.024	135.018	TRUE	SSR065377369	0.0332128	0.887154	0.443564	0.00115966	-1.2176	-0.20738	0.48062	-0.420731	TRUE	TRUE	CC	Both
ENSMUSP00000032336	4	149.326	6.41898	ENSMUSG00000030214	Plbd1	6	136.612	136.662	136.637	FALSE	gJAX00570373	-0.129585	-0.740344	0.774453	-0.319892	0.258213	0.37218	-0.575784	0.360759	FALSE	TRUE	CC	Both
ENSMUSP00000032336	6	136.396	16.0374	ENSMUSG00000030214	Plbd1	6	136.612	136.662	136.637	TRUE	SFJ065455824	0.408262	-1.12563	0.231486	0.255212	1.33364	1.00309	-1.79214	-0.313927	TRUE	TRUE	CC	Both
ENSMUSP00000032344	12	10.1227	6.00313	ENSMUSG00000030220	Arhgdib	6	136.924	136.942	136.933	FALSE	B10120010122	-0.116689	-0.46889	-0.181225	0.868098	0.463176	0.280341	-0.303107	-0.541705	FALSE	FALSE	CC	Both
ENSMUSP00000032344	18	53.164	6.33001	ENSMUSG00000030220	Arhgdib	6	136.924	136.942	136.933	FALSE	gUNC29275913	-0.685817	0.54272	-0.496942	0.453337	-0.0267447	0.495393	0.248847	-0.530795	FALSE	TRUE	CC	Both
ENSMUSP00000032371	6	142.693	6.06797	ENSMUSG00000030244	Gys2	6	142.423	142.473	142.448	TRUE	gUNCHS019244	0.108998	0.0089143	0.606438	-0.720705	0.789368	-0.517427	-0.0176408	-0.257946	FALSE	FALSE	CC	Both
ENSMUSP00000032371	8	63.0072	7.78181	ENSMUSG00000030244	Gys2	6	142.423	142.473	142.448	FALSE	gUNCHS023100	0.105927	0.772692	-0.569549	-0.0573644	-0.516909	-0.906024	0.707209	0.464019	FALSE	TRUE	CC	Both
ENSMUSP00000032373	6	141.435	9.60774	ENSMUSG00000030246	Ldhb	6	142.49	142.508	142.499	TRUE	SFT065657409	-0.866864	-0.508621	-0.302696	0.690684	-0.375803	0.026834	0.597473	0.738993	TRUE	TRUE	CC	Both
ENSMUSP00000032373	X	5.6136	7.53826	ENSMUSG00000030246	Ldhb	6	142.49	142.508	142.499	FALSE	gJAX00176646	0.12669	-0.515177	1.06604	0.582231	-0.874893	-0.387418	-0.0554216	0.0579517	FALSE	TRUE	CC	Both
ENSMUSP00000032376	6	112.496	6.25079	ENSMUSG00000057604	Lmcd1	6	112.274	112.33	112.302	TRUE	gUNCHS018580	-0.616769	-0.391191	-0.417023	0.419821	0.292424	0.496636	-0.399723	0.615825	FALSE	FALSE	CC	Both
ENSMUSP00000032376	10	60.1655	6.1161	ENSMUSG00000057604	Lmcd1	6	112.274	112.33	112.302	FALSE	gUNC18051465	-0.658644	0.47673	0.0568987	0.40846	-0.147272	-0.396928	-0.515491	0.776245	FALSE	FALSE	CC	Both
ENSMUSP00000032376	15	37.9976	7.15261	ENSMUSG00000057604	Lmcd1	6	112.274	112.33	112.302	FALSE	SNJ151519904	-0.264142	0.594862	-0.0968511	0.20659	1.02766	-0.94451	-0.335824	-0.187789	FALSE	TRUE	CC	Both
ENSMUSP00000032398	6	114.257	8.08776	ENSMUSG00000030264	Thumpd3	6	113.046	113.068	113.057	TRUE	SAH064570285	0.106967	-0.0127111	-0.306771	-0.551762	-0.323371	0.537103	1.22192	-0.671377	TRUE	TRUE	CC	Both
ENSMUSP00000032409	6	114.009	14.8326	ENSMUSG00000030272	Camk1	6	113.334	113.344	113.339	TRUE	mUNC11891485	-0.179496	-0.553301	-0.206685	1.26441	-1.12907	1.00237	-0.55571	0.357481	TRUE	TRUE	CC	Both
ENSMUSP00000032419	6	141.736	8.9627	ENSMUSG00000030282	Cmas	6	142.757	142.776	142.766	TRUE	gJAX00147625	-0.362079	-0.387158	-0.246577	0.810735	-0.098732	1.16483	-1.2707	0.389672	TRUE	TRUE	CC	Both
ENSMUSP00000032427	4	134.598	6.6745	ENSMUSG00000040250	Ints13	6	146.55	146.578	146.564	FALSE	S6H045383934	-0.798402	0.49462	0.350779	-0.652349	0.391886	0.443299	-0.421537	0.191704	FALSE	TRUE	CC	Both
ENSMUSP00000032441	6	149.406	10.6591	ENSMUSG00000030301	Ccdc91	6	147.476	147.633	147.554	TRUE	gUNC12365565	0.475844	-1.04819	0.609974	0.674034	-1.06747	-0.0889784	0.11105	0.333735	TRUE	TRUE	CC	Both
ENSMUSP00000032441	10	128.153	7.07767	ENSMUSG00000030301	Ccdc91	6	147.476	147.633	147.554	FALSE	JAX00023603	-0.224397	-0.723185	0.584231	-0.917248	0.216187	0.16531	1.11849	-0.219385	FALSE	TRUE	CC	Both
ENSMUSP00000032461	3	104.853	6.30623	ENSMUSG00000030316	Tamm41	6	115.004	115.038	115.021	FALSE	gUNC5891868	-0.236907	0.010832	0.860342	0.224725	-0.816589	-0.322754	0.311342	-0.0309893	FALSE	FALSE	CC	Both
ENSMUSP00000032461	6	114.257	16.2713	ENSMUSG00000030316	Tamm41	6	115.004	115.038	115.021	TRUE	SAH064570285	0.0279068	0.580594	0.368595	-0.0829622	-0.0963204	-1.10268	1.46967	-1.1648	TRUE	TRUE	CC	Both
ENSMUSP00000032492	11	90.5727	7.23424	ENSMUSG00000030342	Cd9	6	125.46	125.495	125.478	FALSE	gJAX00317950	-0.100945	0.578113	0.478119	0.240497	-0.246534	0.404364	-0.383684	-0.96993	FALSE	TRUE	CC	Both
ENSMUSP00000032497	11	95.2405	7.834	ENSMUSG00000030347	D6Wsu163e	6	126.94	126.976	126.958	FALSE	S6J113809621	-0.936945	0.996122	0.139405	0.890836	-0.282192	-0.175395	-0.556512	-0.0753195	FALSE	TRUE	CC	Both
ENSMUSP00000032508	4	125.028	7.17491	ENSMUSG00000030357	Fkbp4	6	128.43	128.439	128.434	FALSE	gUNC8145139	-0.187824	0.150131	0.638093	-0.14641	-0.524561	-0.528433	-0.293381	0.892385	FALSE	TRUE	CC	Both
ENSMUSP00000032539	11	81.9945	8.83252	ENSMUSG00000030382	Slc27a5	7	12.9883	12.9982	12.9933	FALSE	SBJ113279779	-0.897508	0.733516	1.03291	0.594037	0.013867	-0.126131	-0.913814	-0.43688	TRUE	TRUE	CC	Both
ENSMUSP00000032566	7	18.0081	18.4853	ENSMUSG00000030407	Qpctl	7	19.1397	19.1493	19.1445	TRUE	mUNC070025817	0.654695	0.932349	-0.316097	-0.420521	0.680483	-0.269058	0.0707237	-1.33258	TRUE	TRUE	CC	Both
ENSMUSP00000032566	15	39.1228	7.11393	ENSMUSG00000030407	Qpctl	7	19.1397	19.1493	19.1445	FALSE	gUNC25409231	-0.353425	0.571171	0.0328017	-0.758226	-0.594936	-0.0399861	0.713566	0.429033	FALSE	TRUE	CC	Both
ENSMUSP00000032629	1	164.295	6.76061	ENSMUSG00000030447	Cyfip1	7	55.8417	55.9326	55.8872	FALSE	gUNC2097425	0.171329	0.332868	-0.0956177	-0.701517	-0.94851	0.550106	0.717457	-0.0261154	FALSE	TRUE	CC	Both
ENSMUSP00000032705	7	28.0418	8.54775	ENSMUSG00000030494	Rhpn2	7	35.3342	35.3923	35.3632	TRUE	backupUNC070627737	-0.637484	-0.0742992	0.716897	0.161898	-0.293278	0.487347	-0.907673	0.546592	TRUE	TRUE	CC	Both
ENSMUSP00000032705	12	91.9544	6.68763	ENSMUSG00000030494	Rhpn2	7	35.3342	35.3923	35.3632	FALSE	SBC123678177	0.310782	0.367943	0.606849	-0.323755	0.445424	-0.345621	-0.569356	-0.492266	FALSE	TRUE	CC	Both
ENSMUSP00000032705	14	60.5918	7.03087	ENSMUSG00000030494	Rhpn2	7	35.3342	35.3923	35.3632	FALSE	SFJ142423672	0.330404	-0.795003	-0.234612	-0.195747	0.326782	0.89129	0.438679	-0.761793	FALSE	TRUE	CC	Both
ENSMUSP00000032715	12	41.102	6.27755	ENSMUSG00000030505	Prmt3	7	49.7783	49.8583	49.8183	FALSE	mbackupUNC120783111	-0.153526	-0.0540131	-0.485629	-0.149191	-0.562791	0.280584	0.884884	0.239683	FALSE	FALSE	CC	Both
ENSMUSP00000032728	11	37.8085	6.90474	ENSMUSG00000030515	Tarsl2	7	65.6449	65.6921	65.6685	FALSE	gUNC19435196	0.191685	0.663485	0.00789814	-0.650432	-0.747121	0.342054	-0.165557	0.357989	FALSE	TRUE	CC	Both
ENSMUSP00000032736	1	108.711	6.80452	ENSMUSG00000030522	Mtmr10	7	64.2877	64.3408	64.3142	FALSE	mUNC1370843	0.491344	0.227997	-0.15714	-0.308198	-6.8099e-05	1.06485	-0.681928	-0.636855	FALSE	TRUE	CC	Both
ENSMUSP00000032736	6	116.849	7.84839	ENSMUSG00000030522	Mtmr10	7	64.2877	64.3408	64.3142	FALSE	SFC064673964	0.506586	-0.313958	0.675472	-0.569007	-0.936274	0.328893	0.554209	-0.245921	FALSE	TRUE	CC	Both
ENSMUSP00000032747	7	80.7431	12.1304	ENSMUSG00000030532	Hddc3	7	80.3431	80.3505	80.3468	TRUE	gUNCHS020429	0.290327	-1.20293	0.117912	0.149676	0.47068	0.514959	0.737036	-1.07766	TRUE	TRUE	CC	Both
ENSMUSP00000032749	5	112.253	6.04818	ENSMUSG00000030534	Vps33b	7	80.2696	80.2918	80.2807	FALSE	SS1054490118	0.00456807	-0.355731	-1.03914	0.363477	0.280751	0.0195473	0.501639	0.224886	FALSE	FALSE	CC	Both
ENSMUSP00000032749	10	75.6558	7.13309	ENSMUSG00000030534	Vps33b	7	80.2696	80.2918	80.2807	FALSE	UNCHS028724	-0.330379	0.408632	-0.378996	-0.334922	-0.696635	0.262572	0.0649284	1.0048	FALSE	TRUE	CC	Both
ENSMUSP00000032749	X	7.77151	6.16134	ENSMUSG00000030534	Vps33b	7	80.2696	80.2918	80.2807	FALSE	SXX200310860	-0.118426	-0.420575	0.420468	-0.521006	-0.69159	1.13713	0.376997	-0.183001	FALSE	FALSE	CC	Both
ENSMUSP00000032754	18	58.4152	6.28274	ENSMUSG00000030539	Sema4b	7	80.1868	80.2265	80.2067	FALSE	mUNC29349964	-0.14366	-0.302136	0.246815	-0.413946	-0.132548	-0.760196	0.698285	0.807387	FALSE	FALSE	CC	CC
ENSMUSP00000032761	11	81.2509	6.74276	ENSMUSG00000030545	Pex11a	7	79.736	79.7431	79.7395	FALSE	gUNC19992265	-0.606103	0.757282	0.623729	0.446831	-0.22528	0.150471	-0.247634	-0.899296	FALSE	TRUE	CC	Both
ENSMUSP00000032761	13	110.242	6.70128	ENSMUSG00000030545	Pex11a	7	79.736	79.7431	79.7395	FALSE	S1J134409672	0.0415268	-0.301119	0.342131	0.677809	-1.14235	-0.00467629	0.136721	0.249957	FALSE	TRUE	CC	Both
ENSMUSP00000032779	7	89.7499	14.8246	ENSMUSG00000030560	Ctsc	7	88.2781	88.3109	88.2945	TRUE	mbackupJAX00646432	-0.222744	-0.0862295	0.253337	-1.46069	-0.377416	0.607463	0.21509	1.07119	TRUE	TRUE	CC	Both
ENSMUSP00000032823	7	28.7216	7.58361	ENSMUSG00000030602	Pak4	7	28.5588	28.5982	28.5785	TRUE	gUNC12548196	0.350639	-0.516308	0.556991	-0.625817	-0.505812	0.988725	-0.65261	0.404191	FALSE	TRUE	CC	CC
ENSMUSP00000032823	9	63.922	7.04942	ENSMUSG00000030602	Pak4	7	28.5588	28.5982	28.5785	FALSE	SS1092556879	0.640712	-0.246761	-0.353525	-0.519671	0.567958	0.333928	-0.957946	0.535304	FALSE	TRUE	CC	CC
ENSMUSP00000032840	17	90.8591	6.03267	ENSMUSG00000030611	Mrps11	7	78.7831	78.793	78.7881	FALSE	gUNC28594739	-0.1747	0.757484	0.231315	0.14875	-0.778543	-0.498211	-0.126818	0.440724	FALSE	FALSE	CC	Both
ENSMUSP00000032844	16	39.7785	6.66878	ENSMUSG00000030615	Tmem126a	7	90.4507	90.4572	90.454	FALSE	ST2161591141	0.170189	-0.619509	-0.126103	-0.860687	-0.402334	0.100045	0.974019	0.764379	FALSE	TRUE	CC	Both
ENSMUSP00000032865	7	86.555	13.5307	ENSMUSG00000030630	Fah	7	84.5852	84.6067	84.5959	TRUE	S6Y073462201	0.804545	-0.360317	0.66878	0.829369	0.308028	-1.34344	-0.427792	-0.479171	TRUE	TRUE	CC	Both
ENSMUSP00000032865	14	98.1801	6.87356	ENSMUSG00000030630	Fah	7	84.5852	84.6067	84.5959	FALSE	gUNC24577376	0.584952	0.132636	-0.0606549	0.0756119	-1.02569	-0.162498	0.512047	-0.0564074	FALSE	TRUE	CC	Both
ENSMUSP00000032879	7	94.5337	7.94032	ENSMUSG00000030643	Rab30	7	92.7416	92.8445	92.7931	TRUE	SFT073781347	-0.743878	0.431865	-0.308619	-0.360643	-0.0239874	-0.323821	1.16322	0.165867	FALSE	TRUE	CC	Both
ENSMUSP00000032887	1	158.664	6.14288	ENSMUSG00000030652	Coq7	7	118.51	118.533	118.522	FALSE	gUNC2036998	0.754854	0.00757981	-0.314689	-0.774144	0.628752	-0.447807	0.0986124	0.0468416	FALSE	FALSE	CC	CC
ENSMUSP00000032887	7	119.073	7.69633	ENSMUSG00000030652	Coq7	7	118.51	118.533	118.522	TRUE	UNC13722021	0.163024	-0.176367	-0.602842	-0.298618	-0.222405	0.186701	-0.0509922	1.0015	FALSE	TRUE	CC	CC
ENSMUSP00000032887	16	15.085	6.58328	ENSMUSG00000030652	Coq7	7	118.51	118.533	118.522	FALSE	mUNC160244269	-0.318288	0.593246	-0.595601	0.647265	-0.767057	0.419301	-0.201388	0.222523	FALSE	TRUE	CC	CC
ENSMUSP00000032891	2	74.7858	8.138	ENSMUSG00000030655	Smg1	7	118.131	118.244	118.187	FALSE	SBH022991433	-0.804637	0.708748	-0.0248714	0.121541	-0.211315	-0.904922	0.948272	0.167186	TRUE	TRUE	CC	Both
ENSMUSP00000032898	5	112.877	6.29674	ENSMUSG00000030662	Ipo5	14	120.911	120.948	120.93	FALSE	S6N054515094	0.478393	0.668843	-0.0837754	-0.878793	-0.26439	-0.129872	-0.20204	0.411634	FALSE	FALSE	CC	Both
ENSMUSP00000000348	3	116.955	20.8589	ENSMUSG00000000339	Rtca	3	116.489	116.508	116.499	TRUE	S2J034678184	-0.468249	-0.663114	-0.879875	0.320762	-1.15718	0.98782	1.52889	0.330942	TRUE	TRUE	CC	Both
ENSMUSP00000000348	7	129.802	7.68389	ENSMUSG00000000339	Rtca	3	116.489	116.508	116.499	FALSE	UNC13844829	0.178864	-1.22123	0.806498	0.0204138	0.829489	-0.0909171	-0.63764	0.114523	FALSE	TRUE	CC	Both
ENSMUSP00000000348	18	73.172	6.72699	ENSMUSG00000000339	Rtca	3	116.489	116.508	116.499	FALSE	mbackupUNC180302834	0.283412	-1.17095	0.246823	0.099212	0.0728222	0.204524	0.681427	-0.41727	FALSE	TRUE	CC	Both
ENSMUSP00000000349	12	29.1044	6.99618	ENSMUSG00000000340	Dbt	3	116.513	116.55	116.532	FALSE	gUNC20800862	0.203724	0.202926	0.124708	0.854535	0.209165	-0.193099	-0.898191	-0.503768	FALSE	TRUE	CC	Both
ENSMUSP00000000365	12	33.368	6.44893	ENSMUSG00000000355	Mcts1	X	38.6006	38.6134	38.607	FALSE	gUNC20861929	0.505794	0.640776	-0.387858	0.176149	0.198253	-1.15952	0.196049	-0.169638	FALSE	TRUE	CC	Both
ENSMUSP00000000388	11	4.77622	6.88921	ENSMUSG00000000378	Ccm2	11	6.54689	6.59674	6.57182	TRUE	S6J110191048	0.222493	-0.505412	0.00839571	-0.24549	-0.491703	1.01348	-0.265851	0.264093	FALSE	TRUE	CC	Both
ENSMUSP00000003717	19	34.1526	7.86355	ENSMUSG00000042476	Abcb4	5	8.89372	8.95923	8.92647	FALSE	mUNC30228013	-0.0615317	-1.11279	-0.092894	-0.250735	-0.0869433	0.702165	0.607851	0.294882	FALSE	TRUE	CC	Both
ENSMUSP00000003720	5	12.26	10.7615	ENSMUSG00000003623	Crot	5	8.96603	8.99732	8.98168	TRUE	gCEAJAX00127090	0.668406	0.195469	-0.159778	-1.27399	-0.0503687	-0.589258	0.366552	0.842962	TRUE	TRUE	CC	Both
ENSMUSP00000003720	16	8.29291	6.7948	ENSMUSG00000003623	Crot	5	8.96603	8.99732	8.98168	FALSE	SAC160331716	-0.295489	0.320346	0.387145	1.16541	-0.50154	-0.262173	-0.563636	-0.250066	FALSE	TRUE	CC	Both
ENSMUSP00000003759	2	168.521	6.07235	ENSMUSG00000003662	Ciao1	2	127.241	127.248	127.244	FALSE	gUNC4458398	-0.00405638	0.156608	-0.0443924	-0.145807	0.186303	0.841892	-0.131579	-0.858968	FALSE	FALSE	CC	Both
ENSMUSP00000003759	18	81.3734	6.8423	ENSMUSG00000003662	Ciao1	2	127.241	127.248	127.244	FALSE	SBJ183254937	0.366384	-0.0924262	0.110022	-0.100637	1.0353	-0.501948	-0.980169	0.163478	FALSE	TRUE	CC	Both
ENSMUSP00000003906	8	80.9258	6.16422	ENSMUSG00000003808	Farsa	8	84.857	84.8693	84.8631	TRUE	gUNC15089685	-0.784435	-0.475066	0.160115	0.261951	-0.136852	0.692351	0.0639339	0.218001	FALSE	FALSE	CC	Both
ENSMUSP00000003907	8	82.2399	6.40493	ENSMUSG00000003809	Gcdh	8	84.8864	84.8939	84.8902	TRUE	S2C083289597	-1.04174	0.339797	-0.0442923	-0.00764964	0.0954058	0.173825	0.61586	-0.131204	FALSE	TRUE	CC	Both
ENSMUSP00000032912	7	127.104	7.85379	ENSMUSG00000030674	Qprt	7	127.107	127.122	127.115	TRUE	UNC13809062	0.0285114	0.248645	0.560248	0.175769	-0.277146	-0.403922	-1.2233	0.891193	FALSE	TRUE	CC	Both
ENSMUSP00000032931	7	104.481	11.8666	ENSMUSG00000030691	Fchsd2	7	101.093	101.284	101.189	TRUE	gJAX00155180	1.01384	0.131885	0.165478	-0.507068	-0.659617	-0.696199	1.08262	-0.530947	TRUE	TRUE	CC	CC
ENSMUSP00000032936	10	77.0599	6.69686	ENSMUSG00000030697	Ppp4c	7	126.786	126.792	126.789	FALSE	S6J103082397	0.22057	-0.356477	-0.410375	0.423588	-0.957795	0.522267	0.231521	0.326701	FALSE	TRUE	CC	Both
ENSMUSP00000032963	15	101.145	6.04141	ENSMUSG00000030718	Ppme1	7	100.327	100.372	100.35	FALSE	SBC154045806	-0.508323	-0.122777	-0.23065	-0.61108	-0.108598	0.611309	0.764997	0.205122	FALSE	FALSE	CC	Both
ENSMUSP00000032969	3	28.2855	7.05508	ENSMUSG00000030726	Pold3	7	100.082	100.122	100.102	FALSE	gUNC4927885	0.535418	-0.728196	-0.142794	-0.673775	0.723808	0.158129	-0.273647	0.401058	FALSE	TRUE	CC	CC
ENSMUSP00000032969	7	113.223	7.82045	ENSMUSG00000030726	Pold3	7	100.082	100.122	100.102	FALSE	SBC074528919	-0.107307	0.827646	-0.568326	-0.281396	-0.593247	0.185053	1.08404	-0.54646	FALSE	TRUE	CC	CC
ENSMUSP00000032995	18	16.8201	6.03229	ENSMUSG00000018909	Arrb1	7	99.5355	99.6068	99.5711	FALSE	gJAX00453002	-0.442936	-0.0975563	0.882591	-0.306251	0.0764214	0.705756	0.000272748	-0.818298	FALSE	FALSE	CC	CC
ENSMUSP00000032998	1	43.1314	7.21662	ENSMUSG00000030744	Rps3	7	99.4779	99.4837	99.4808	FALSE	gUNC548541	0.807458	-0.415644	0.447807	-0.676165	-0.520842	0.440081	-0.143289	0.0605945	FALSE	TRUE	CC	Both
ENSMUSP00000032998	10	73.2798	7.47967	ENSMUSG00000030744	Rps3	7	99.4779	99.4837	99.4808	FALSE	gUNC18223060	-0.52731	-0.881748	0.440408	-0.147531	0.206918	0.372384	0.863956	-0.327078	FALSE	TRUE	CC	Both
ENSMUSP00000033008	1	170.128	9.1091	ENSMUSG00000030751	Psma1	7	114.265	114.276	114.27	FALSE	ST2016805137	0.149084	-0.544322	0.34017	0.891697	0.675411	-1.13582	-0.571113	0.194888	TRUE	TRUE	CC	Both
ENSMUSP00000033008	10	21.0176	6.01795	ENSMUSG00000030751	Psma1	7	114.265	114.276	114.27	FALSE	B10100021017	0.127166	0.021594	-0.246563	0.591	0.140441	0.60021	-0.0591964	-1.17465	FALSE	FALSE	CC	Both
ENSMUSP00000033009	15	63.9405	6.36659	ENSMUSG00000030753	Thap12	7	98.7031	98.7181	98.7106	FALSE	S3N152557621	-0.751923	0.882223	0.039345	-0.297373	-0.454934	0.527955	0.423815	-0.369109	FALSE	TRUE	CC	CC
ENSMUSP00000033012	1	164.295	6.07308	ENSMUSG00000030754	Copb1	7	114.216	114.255	114.235	FALSE	gUNC2097425	0.211785	0.523178	-0.0285954	-0.315602	-0.855371	-0.0919798	0.768089	-0.211504	FALSE	FALSE	CC	Both
ENSMUSP00000033044	7	130.694	8.96225	ENSMUSG00000030780	BC017158	7	128.271	128.298	128.285	TRUE	gUNC13858606	0.504511	0.586802	-0.639342	0.429109	-0.0937037	0.0260243	-1.39666	0.583259	TRUE	TRUE	CC	Both
ENSMUSP00000033044	11	80.7628	6.88915	ENSMUSG00000030780	BC017158	7	128.271	128.298	128.285	FALSE	gUNC19985240	-0.9659	0.655208	0.215756	0.656786	-0.275796	0.359548	-0.435867	-0.209735	FALSE	TRUE	CC	Both
ENSMUSP00000033050	7	115.084	9.61406	ENSMUSG00000030787	Lyve1	7	110.851	110.863	110.857	TRUE	gUNC13666424	-0.377548	-0.119942	-0.426435	0.621353	0.219971	0.670321	0.521921	-1.10964	TRUE	TRUE	CC	Both
ENSMUSP00000033056	7	127.024	9.82521	ENSMUSG00000030793	Pycard	7	127.99	127.994	127.992	TRUE	S2J075080973	-0.696022	0.374407	0.21955	0.49055	-0.779608	0.834366	0.510852	-0.954095	TRUE	TRUE	CC	Both
ENSMUSP00000033058	7	109.308	8.70362	ENSMUSG00000038371	Sbf2	7	110.308	110.615	110.461	TRUE	SBJ074372332	0.0689972	-0.339514	0.313361	0.610605	-0.0726113	-0.390371	0.958844	-1.14931	TRUE	TRUE	CC	CC
ENSMUSP00000033093	13	52.3165	6.10605	ENSMUSG00000003873	Bax	7	45.4617	45.4669	45.4643	FALSE	B10130052316	0.256406	-0.552883	-0.318007	0.0152673	0.440496	0.000661982	0.944852	-0.786792	FALSE	FALSE	CC	Both
ENSMUSP00000033121	3	120.667	6.63988	ENSMUSG00000030835	Nomo1	7	46.0337	46.0842	46.059	FALSE	B6_03-120369799-S	0.523597	-0.762032	0.490627	0.394341	-0.373922	-0.527159	0.426858	-0.17231	FALSE	TRUE	CC	Both
ENSMUSP00000033121	X	168.749	6.35062	ENSMUSG00000030835	Nomo1	7	46.0337	46.0842	46.059	FALSE	SXX206749946	0.140825	-1.12581	-0.595084	-0.0295463	-0.0319601	0.610643	0.828127	0.202808	FALSE	TRUE	CC	Both
ENSMUSP00000033136	18	63.3682	6.64024	ENSMUSG00000030847	Bag3	7	128.524	128.547	128.535	FALSE	gUNC29428666	0.341072	0.810514	-0.349997	-0.158742	0.616577	-0.53226	-0.519419	-0.207745	FALSE	TRUE	CC	Both
ENSMUSP00000033156	15	28.2646	6.75143	ENSMUSG00000030868	Dctn5	7	122.133	122.149	122.141	FALSE	gUNC25259254	-0.0271786	0.3718	0.203807	0.91777	-0.763212	-0.656922	-0.303826	0.257763	FALSE	TRUE	CC	Both
ENSMUSP00000033157	10	87.3141	6.08002	ENSMUSG00000030869	Ndufab1	7	122.085	122.102	122.094	FALSE	gUNC18373564	0.472691	-0.183733	-0.115893	1.00605	-0.288064	0.23814	-0.931441	-0.197753	FALSE	FALSE	CC	Both
ENSMUSP00000033158	7	127.883	7.6557	ENSMUSG00000030870	Ubfd1	7	122.067	122.082	122.075	TRUE	UNC13816259	-0.181048	-0.524701	-0.501801	-0.0437744	0.118725	-0.0276601	0.11233	1.04793	FALSE	TRUE	CC	Both
ENSMUSP00000033159	7	122.159	18.151	ENSMUSG00000030871	Ears2	7	122.037	122.067	122.052	TRUE	gUNC13754066	-0.862576	-0.798329	0.918425	-0.872432	0.0846072	1.55811	-0.587002	0.559197	TRUE	TRUE	CC	Both
ENSMUSP00000033159	9	34.5268	7.20296	ENSMUSG00000030871	Ears2	7	122.037	122.067	122.052	FALSE	B10090034526	0.297982	0.808458	0.652244	-0.427277	-0.0512315	0.0466746	-1.09041	-0.236439	FALSE	TRUE	CC	Both
ENSMUSP00000033160	7	121.909	10.3176	ENSMUSG00000030872	Gga2	7	121.987	122.021	122.004	TRUE	ST2074876361	-0.406168	-0.145921	0.216519	-0.298911	1.07035	-0.629724	-0.794305	0.988163	TRUE	TRUE	CC	Both
ENSMUSP00000033163	11	105.86	7.20871	ENSMUSG00000030876	Mettl9	7	121.034	121.078	121.056	FALSE	UNC20310415	-0.178003	-0.963739	-0.496906	0.0403455	0.397453	-0.140246	0.545956	0.79514	FALSE	TRUE	CC	Both
ENSMUSP00000033173	5	145.303	6.23713	ENSMUSG00000030880	Polr3e	7	120.918	120.947	120.933	FALSE	SSR055812101	0.726297	-0.103452	0.0209313	0.825258	0.0266722	-0.948485	-0.611828	0.0646057	FALSE	FALSE	CC	Both
ENSMUSP00000033176	1	186.609	7.74399	ENSMUSG00000030884	Uqcrc2	7	120.635	120.66	120.647	FALSE	S3N017464347	-0.448087	1.11638	0.161545	-0.552802	-0.595182	-0.216782	-0.163026	0.697953	FALSE	TRUE	CC	Both
ENSMUSP00000033184	7	107.175	8.35575	ENSMUSG00000030894	Tpp1	7	105.745	105.752	105.749	TRUE	SFT074286990	0.239333	0.209676	0.655742	-0.270464	0.12117	-1.29031	-0.230953	0.565807	TRUE	TRUE	CC	Both
ENSMUSP00000033185	6	142.161	6.59446	ENSMUSG00000030895	Hpx	7	105.592	105.6	105.596	FALSE	S3T065686426	0.352257	0.0876769	-1.14466	0.62861	0.183949	0.297886	-0.646021	0.240299	FALSE	TRUE	CC	Both
ENSMUSP00000033185	7	110.493	6.15108	ENSMUSG00000030895	Hpx	7	105.592	105.6	105.596	TRUE	gUNCHS021044	0.178921	-0.0814161	0.287554	0.0391091	-0.0234406	-0.779544	0.952975	-0.574159	FALSE	FALSE	CC	Both
ENSMUSP00000033198	7	120.67	23.7636	ENSMUSG00000030905	Crym	7	120.186	120.202	120.194	TRUE	S1L074826807	0.216637	-0.777766	-0.621416	-1.39807	1.25462	-0.176364	1.03668	0.465675	TRUE	TRUE	CC	Both
ENSMUSP00000033230	11	117.454	15.423	ENSMUSG00000017713	Tha1	11	117.868	117.873	117.871	TRUE	SBH114698168	-0.101248	-0.0119393	-0.023852	1.09527	-0.0348738	-1.29334	-0.954877	1.32486	TRUE	TRUE	CC	Both
ENSMUSP00000033236	17	70.8797	6.06099	ENSMUSG00000030942	Thumpd1	7	119.715	119.721	119.718	FALSE	gUNC28285676	-0.400921	0.226719	-0.192778	0.687674	0.0187431	0.610652	-0.278441	-0.671648	FALSE	FALSE	CC	Both
ENSMUSP00000033276	1	35.6129	6.42762	ENSMUSG00000030979	Uros	7	133.686	133.71	133.698	FALSE	gUNC440036	-0.080859	-1.07914	0.0168573	0.583237	-0.102938	0.48614	0.454023	-0.277315	FALSE	TRUE	CC	CC
ENSMUSP00000033276	2	42.8926	7.97449	ENSMUSG00000030979	Uros	7	133.686	133.71	133.698	FALSE	gUNC2944490	-0.663556	-0.31604	-0.837816	-0.4445	0.379242	0.812163	0.61129	0.459217	TRUE	TRUE	CC	CC
ENSMUSP00000033276	7	132.223	7.64582	ENSMUSG00000030979	Uros	7	133.686	133.71	133.698	TRUE	gUNCHS021665	0.293137	-0.0944983	0.89301	0.70884	0.160014	-1.33012	-0.874631	0.244247	FALSE	TRUE	CC	CC
ENSMUSP00000033282	7	133.756	6.53094	ENSMUSG00000030983	Bccip	7	133.709	133.721	133.715	TRUE	UNC13900625	0.281149	0.377694	0.155812	0.0227823	0.509884	-1.14247	-0.927201	0.722352	FALSE	TRUE	CC	Both
ENSMUSP00000033313	5	78.2205	7.67306	ENSMUSG00000031007	Atp6ap2	X	12.5878	12.617	12.6024	FALSE	S3J053128818	-0.176126	0.370286	-0.85086	1.39534	-0.0199483	0.710078	-1.10337	-0.325399	FALSE	TRUE	CC	Both
ENSMUSP00000033313	11	63.6616	6.57282	ENSMUSG00000031007	Atp6ap2	X	12.5878	12.617	12.6024	FALSE	mbackupUNC110348306	-0.267736	-0.334981	0.371236	-0.296306	0.116902	1.05996	-0.78717	0.138096	FALSE	FALSE	CC	Both
ENSMUSP00000033325	7	110.493	7.85177	ENSMUSG00000031015	Swap70	7	110.222	110.284	110.253	TRUE	gUNCHS021044	-0.42746	-0.391756	-0.522734	0.711681	-0.674835	0.831027	-0.110733	0.58481	FALSE	TRUE	CC	Both
ENSMUSP00000033333	13	116.147	6.49728	ENSMUSG00000031021	Tmem9b	7	109.736	109.753	109.744	FALSE	UNC23451745	0.102445	-0.0852961	0.45669	0.200604	-0.947958	0.525736	-0.351481	0.0992599	FALSE	TRUE	CC	Both
ENSMUSP00000033415	7	143.559	7.11111	ENSMUSG00000031090	Nadsyn1	7	143.796	143.823	143.809	TRUE	gUNCHS021959	-0.130091	-0.575115	-0.197455	-0.255057	-0.0842238	1.31701	0.828022	-0.903092	FALSE	TRUE	CC	Both
ENSMUSP00000033463	9	87.4381	12.5142	ENSMUSG00000031129	Slc9a9	9	94.6699	95.2304	94.9502	TRUE	gUNC16819132	0.323694	-0.150091	0.82173	0.509295	-0.345251	-0.837553	-1.38856	1.06673	TRUE	TRUE	CC	Both
ENSMUSP00000033468	14	45.3583	6.72279	ENSMUSG00000031133	Arhgef6	X	57.2315	57.3387	57.2851	FALSE	gUNCHS038101	-0.053581	0.611201	0.195433	0.502147	0.131637	-0.326675	-0.0275258	-1.03264	FALSE	TRUE	CC	Both
ENSMUSP00000033477	4	142.161	6.12728	ENSMUSG00000031138	F9	X	59.9995	60.0308	60.0151	FALSE	S1J045686426	-0.613281	-0.598393	0.833219	0.307362	-0.129859	-0.197491	0.492183	-0.0937389	FALSE	FALSE	CC	Both
ENSMUSP00000033483	1	125.892	12.4749	ENSMUSG00000031143	Ccdc22	X	7.59381	7.60552	7.59966	FALSE	SFT015035681	0.846467	-0.0897496	0.946601	0.33037	0.0250376	0.00415187	-1.24836	-0.814514	TRUE	TRUE	CC	Both
ENSMUSP00000033483	2	149.113	6.50386	ENSMUSG00000031143	Ccdc22	X	7.59381	7.60552	7.59966	FALSE	SSR025964530	-0.421908	-0.386488	-0.0424041	0.101946	0.590488	0.904988	0.103109	-0.849732	FALSE	TRUE	CC	Both
ENSMUSP00000033489	X	11.7358	11.0801	ENSMUSG00000031149	Praf2	X	7.72844	7.73106	7.72975	TRUE	SXX200469431	-0.928188	-0.296662	0.0877255	0.00875843	0.701059	-0.865529	1.42354	-0.130701	TRUE	TRUE	CC	Both
ENSMUSP00000033541	13	116.147	6.43041	ENSMUSG00000031198	Fundc2	X	75.3824	75.3965	75.3894	FALSE	UNC23451745	0.217243	-0.0483339	0.999748	-0.0489733	-0.587796	0.33073	-0.567798	-0.294819	FALSE	TRUE	CC	Both
ENSMUSP00000033553	X	60.5445	6.81647	ENSMUSG00000031209	Heph	X	96.4554	96.5745	96.5149	FALSE	SXX202421778	0.297497	0.186254	-0.405051	-0.682536	0.097594	1.34895	0.242385	-1.08509	FALSE	TRUE	CC	CC
ENSMUSP00000033570	2	164.328	6.71752	ENSMUSG00000031221	Igbp1	X	100.494	100.516	100.505	FALSE	S3C026573137	0.126163	-0.862926	0.375476	-0.33049	0.0624703	0.513091	-0.434325	0.55054	FALSE	TRUE	CC	Both
ENSMUSP00000033570	3	26.9401	6.06061	ENSMUSG00000031221	Igbp1	X	100.494	100.516	100.505	FALSE	gUNC4911150	-0.191095	-0.672774	0.492061	0.376727	-0.0623522	0.407559	0.265225	-0.615351	FALSE	FALSE	CC	Both
ENSMUSP00000033577	X	102.415	6.67571	ENSMUSG00000031226	Pbdc1	X	105.08	105.117	105.098	TRUE	gUNC31156667	-0.0302556	-0.0941108	-0.0755818	-0.694115	-0.62808	0.760542	1.08108	-0.319482	FALSE	TRUE	CC	Both
ENSMUSP00000003910	8	82.8355	7.08435	ENSMUSG00000003812	Dnase2a	8	84.9086	84.9229	84.9157	TRUE	gUNC15117286	-0.0758861	-0.248043	-0.393838	-0.142898	0.0782154	1.26333	0.233022	-0.7139	FALSE	TRUE	CC	Both
ENSMUSP00000003947	8	106.01	8.65152	ENSMUSG00000003849	Nqo1	8	107.388	107.403	107.396	TRUE	gUNC15438872	-0.357006	-0.198589	-0.608463	-0.416906	-0.452174	1.05135	0.0861564	0.895634	TRUE	TRUE	CC	Both
ENSMUSP00000003964	4	10.5956	6.37551	ENSMUSG00000003865	Gys1	7	45.4348	45.4566	45.4457	FALSE	gUNC6724691	-0.149172	0.0367115	0.838084	0.355871	0.00460669	0.373613	-1.07885	-0.380861	FALSE	TRUE	CC	Both
ENSMUSP00000003964	18	49.9329	7.10898	ENSMUSG00000003865	Gys1	7	45.4348	45.4566	45.4457	FALSE	gUNCHS046243	-0.589256	0.1434	0.6111	-0.488616	0.314759	-0.239755	0.793451	-0.545083	FALSE	TRUE	CC	Both
ENSMUSP00000004072	7	35.9932	6.68118	ENSMUSG00000003970	Rpl8	15	76.9041	76.9063	76.9052	FALSE	S3C071439726	0.294647	0.0363663	-0.277644	0.181702	-1.26262	0.703317	0.0752984	0.248938	FALSE	TRUE	CC	Both
ENSMUSP00000033598	19	27.9162	6.10641	ENSMUSG00000031246	Sh3bgrl	X	109.095	109.198	109.147	FALSE	UNC30149201	0.204242	-0.188998	-0.411869	0.557656	0.622039	-0.0110654	-0.0490457	-0.722959	FALSE	FALSE	CC	Both
ENSMUSP00000033609	9	63.7363	6.64243	ENSMUSG00000031256	Cstf2	X	134.059	134.087	134.073	FALSE	gJAX00696387	-0.773598	-0.132541	-0.492249	0.0302455	0.783243	0.502697	-0.296472	0.378676	FALSE	TRUE	CC	Both
ENSMUSP00000033621	X	106.234	6.20468	ENSMUSG00000031266	Gla	X	134.588	134.601	134.595	FALSE	gJAX00717072	1.0527	-0.160073	-0.243659	-0.557654	-0.0844684	0.829154	0.232829	-1.06883	FALSE	FALSE	CC	Both
ENSMUSP00000033671	X	157.643	6.5191	ENSMUSG00000031309	Rps6ka3	X	159.21	159.368	159.289	TRUE	gUNC31502377	0.217344	-0.0195873	0.0356128	0.0186197	-0.453019	-0.801515	1.21099	-0.208449	FALSE	TRUE	CC	CC
ENSMUSP00000033715	2	40.1789	6.02115	ENSMUSG00000031349	Nsdhl	X	72.9186	72.9585	72.9385	FALSE	gJAX00487617	-0.0522283	-0.0484171	-0.80044	0.402761	-0.112594	-0.586017	0.553445	0.643491	FALSE	FALSE	CC	Both
ENSMUSP00000033723	5	106.882	6.63983	ENSMUSG00000031357	Syap1	X	162.857	162.888	162.873	FALSE	gUNC9867296	-0.765426	0.278974	0.0672593	0.739615	-0.328551	0.515565	0.100528	-0.607966	FALSE	TRUE	CC	Both
ENSMUSP00000033727	X	164.019	10.9504	ENSMUSG00000031360	Ctps2	X	162.901	163.033	162.967	TRUE	SXX206560764	0.30608	0.356434	-0.384023	0.0765244	0.233195	1.42968	-1.43616	-0.581735	TRUE	TRUE	CC	CC
ENSMUSP00000033749	3	3.59225	7.58189	ENSMUSG00000031379	Pir	X	164.269	164.373	164.321	FALSE	B10030003399	0.131657	-0.671902	-0.831356	-0.257611	0.357149	-0.284861	1.25821	0.298711	FALSE	TRUE	CC	CC
ENSMUSP00000033749	17	34.536	6.03282	ENSMUSG00000031379	Pir	X	164.269	164.373	164.321	FALSE	gUNC27810815	-0.73073	-0.0241425	0.767811	-0.173503	0.52236	0.01036	-0.476654	0.104499	FALSE	FALSE	CC	CC
ENSMUSP00000033749	X	164.42	8.40385	ENSMUSG00000031379	Pir	X	164.269	164.373	164.321	TRUE	SXX206576786	0.341111	0.295208	0.225441	0.647845	0.725981	-1.11173	-0.894183	-0.229678	TRUE	TRUE	CC	CC
ENSMUSP00000033770	6	133.934	6.59044	ENSMUSG00000031393	Mecp2	X	74.0266	74.1354	74.081	FALSE	SFT065357356	0.281798	-0.809736	0.00398546	0.74086	0.519118	-0.0579236	-0.313642	-0.36446	FALSE	TRUE	CC	CC
ENSMUSP00000033776	6	115.028	6.10471	ENSMUSG00000031403	Dkc1	X	75.0959	75.1098	75.1028	FALSE	mJAX00623083	0.291967	0.235891	0.790255	-0.529777	-0.213679	-0.169321	0.369227	-0.774563	FALSE	FALSE	CC	Both
ENSMUSP00000033805	1	87.8273	6.34333	ENSMUSG00000031429	Psmd10	X	140.948	140.957	140.953	FALSE	B10010087827	-0.0377619	0.308431	0.38886	0.819002	-0.457752	-0.900429	0.0475692	-0.167918	FALSE	TRUE	CC	Both
ENSMUSP00000033820	8	12.1189	7.35628	ENSMUSG00000031443	F7	8	13.026	13.0358	13.0309	TRUE	SBH080484757	0.106832	-0.160955	-0.134608	0.416767	-0.552058	0.75253	0.493143	-0.921651	FALSE	TRUE	CC	Both
ENSMUSP00000033820	10	110.567	6.16868	ENSMUSG00000031443	F7	8	13.026	13.0358	13.0309	FALSE	S3T104422675	0.206946	-0.372621	-0.582087	0.667714	-0.415363	0.899139	-0.160024	-0.243703	FALSE	FALSE	CC	Both
ENSMUSP00000033873	8	24.8431	9.12226	ENSMUSG00000031483	Erlin2	8	27.0233	27.0403	27.0318	TRUE	gUNC14332878	-0.177301	-0.377825	0.0161119	-0.473894	0.473627	1.1991	0.291312	-0.95113	TRUE	TRUE	CC	Both
ENSMUSP00000033875	5	137.113	6.08573	ENSMUSG00000031485	Plpbp	8	27.0426	27.0561	27.0493	FALSE	S6Y055484508	-0.0503957	0.407634	-0.495801	0.921585	-0.351127	-0.654755	0.275853	-0.0529925	FALSE	FALSE	CC	Both
ENSMUSP00000033875	8	25.227	6.98818	ENSMUSG00000031485	Plpbp	8	27.0426	27.0561	27.0493	TRUE	gUNCHS022441	0.237589	0.259953	0.475678	0.00904466	0.118547	-1.29486	-0.470608	0.664654	FALSE	TRUE	CC	Both
ENSMUSP00000033898	7	30.7246	9.11749	ENSMUSG00000031502	Col4a1	8	11.1984	11.3128	11.2556	FALSE	SS6071228982	-0.0551329	-0.660001	0.673464	-0.169325	0.461105	1.34528	-1.1804	-0.414984	TRUE	TRUE	CC	Both
ENSMUSP00000033898	11	113.45	6.42465	ENSMUSG00000031502	Col4a1	8	11.1984	11.3128	11.2556	FALSE	gUNC20428641	-0.428025	-0.120962	-0.470176	0.123611	0.857158	-0.140675	-0.00276908	0.181838	FALSE	FALSE	CC	Both
ENSMUSP00000033898	13	30.265	6.43607	ENSMUSG00000031502	Col4a1	8	11.1984	11.3128	11.2556	FALSE	gUNC22349695	0.103891	0.146303	-0.825167	-0.360921	0.672956	-0.29124	0.1405	0.413679	FALSE	FALSE	CC	Both
ENSMUSP00000033899	13	29.9604	7.6358	ENSMUSG00000031503	Col4a2	8	11.3128	11.4493	11.381	FALSE	gUNC22344786	-0.341131	0.0252945	-0.80065	-0.505383	0.80359	-0.627635	0.893213	0.552702	FALSE	TRUE	CC	Both
ENSMUSP00000033901	8	12.2749	9.73055	ENSMUSG00000031505	Naxd	8	11.4975	11.515	11.5062	TRUE	gUNCHS022191	0.790454	0.329671	0.405616	0.260228	0.117126	-1.12544	-1.03192	0.254268	TRUE	TRUE	CC	CC
ENSMUSP00000033927	8	66.9134	8.16097	ENSMUSG00000031527	Eri1	8	35.4653	35.4962	35.4807	FALSE	mUNC080596606	0.465428	-1.05261	0.444775	-0.52625	1.05746	0.00465995	-0.395206	0.00174207	TRUE	TRUE	CC	CC
ENSMUSP00000033933	8	31.1527	8.38911	ENSMUSG00000031532	Saraf	8	34.1546	34.1708	34.1627	TRUE	gUNC14421611	-0.620913	0.502349	-0.687388	-0.615532	-0.0398501	1.1486	0.733077	-0.420347	TRUE	TRUE	CC	Both
ENSMUSP00000033933	10	44.9613	6.09753	ENSMUSG00000031532	Saraf	8	34.1546	34.1708	34.1627	FALSE	UNC17866985	0.423925	0.102018	-0.523967	-0.463749	0.869016	-0.448753	0.255843	-0.214333	FALSE	FALSE	CC	Both
ENSMUSP00000033934	17	89.1026	7.65637	ENSMUSG00000031533	Mrps31	8	22.4114	22.4297	22.4205	FALSE	gUNC28567135	-0.102337	0.784422	-0.00400145	0.281873	-1.05055	-0.577995	0.137466	0.531128	FALSE	TRUE	CC	Both
ENSMUSP00000033938	7	19.4718	8.46204	ENSMUSG00000031536	Polb	8	22.6281	22.6534	22.6408	FALSE	S3C070778871	-0.398256	-0.999279	-0.207491	0.156728	-0.646129	0.869874	1.16193	0.0626256	TRUE	TRUE	CC	Both
ENSMUSP00000033939	2	76.6599	6.31822	ENSMUSG00000031537	Ikbkb	8	22.6592	22.7066	22.6829	FALSE	gUNC3367467	0.685406	-0.243021	-0.0839199	-0.460089	0.604775	-0.735242	0.604407	-0.372316	FALSE	FALSE	CC	Both
ENSMUSP00000033973	5	88.6426	7.20607	ENSMUSG00000031568	Rwdd4a	8	47.5337	47.553	47.5433	FALSE	S2C053545703	-0.72505	-0.64303	0.11579	-0.565448	0.233468	0.383805	0.473763	0.726702	FALSE	TRUE	CC	Both
ENSMUSP00000033983	3	76.0758	6.62309	ENSMUSG00000031578	Mak16	8	31.1595	31.1688	31.1641	FALSE	SS6033043033	0.355211	-0.73018	-0.275391	-0.245688	0.633998	0.231977	-0.534737	0.564811	FALSE	TRUE	CC	Both
ENSMUSP00000033983	9	110.211	7.75265	ENSMUSG00000031578	Mak16	8	31.1595	31.1688	31.1641	FALSE	gUNC17110506	0.665957	-0.358116	-0.584949	-0.437826	0.979709	-0.138008	-0.388606	0.261838	FALSE	TRUE	CC	Both
ENSMUSP00000033992	8	33.9435	9.64935	ENSMUSG00000031584	Gsr	8	33.6525	33.6982	33.6753	TRUE	S3N081357739	0.520814	-0.824657	0.17854	0.46026	-0.642156	0.766814	0.302006	-0.761622	TRUE	TRUE	CC	Both
ENSMUSP00000033992	9	103.487	10.1495	ENSMUSG00000031584	Gsr	8	33.6525	33.6982	33.6753	FALSE	S3C094139461	-0.789922	-0.263683	1.10687	-0.470561	-0.486807	0.248368	-0.248929	0.904663	TRUE	TRUE	CC	Both
ENSMUSP00000033995	8	33.8492	6.00659	ENSMUSG00000031586	Rbpms	8	33.7826	33.9299	33.8563	TRUE	SBH081353969	-0.744056	0.472318	-0.0892084	-0.113068	0.501686	0.459621	-0.352007	-0.135286	FALSE	FALSE	CC	CC
ENSMUSP00000033995	12	89.5818	6.44799	ENSMUSG00000031586	Rbpms	8	33.7826	33.9299	33.8563	FALSE	UNC120201699	-0.0237087	0.182833	-0.584975	0.182984	0.852993	0.410081	-0.301567	-0.71864	FALSE	TRUE	CC	CC
ENSMUSP00000034000	5	134.492	6.71197	ENSMUSG00000031591	Asah1	8	41.3402	41.3748	41.3575	FALSE	gUNC10229495	-0.240713	-1.26562	-0.0268956	-0.30827	0.258489	0.634021	0.962858	-0.0138699	FALSE	TRUE	CC	Both
ENSMUSP00000034000	7	78.4616	6.06992	ENSMUSG00000031591	Asah1	8	41.3402	41.3748	41.3575	FALSE	gUNC13192480	-0.100065	-0.677723	0.402558	0.648596	-0.0456964	-0.740111	0.494416	0.0180254	FALSE	FALSE	CC	Both
ENSMUSP00000034000	8	56.479	6.38393	ENSMUSG00000031591	Asah1	8	41.3402	41.3748	41.3575	FALSE	gUNC14789534	-0.688892	0.517024	-0.114369	-0.337438	-0.139252	0.950197	0.361327	-0.548597	FALSE	TRUE	CC	Both
ENSMUSP00000034015	11	81.9945	6.58317	ENSMUSG00000031604	Msmo1	8	64.7181	64.7338	64.726	FALSE	SBJ113279779	-0.275032	0.981233	0.700773	0.048465	-0.300362	-0.0159898	-0.680032	-0.459055	FALSE	TRUE	CC	Both
ENSMUSP00000034049	19	36.4673	7.36715	ENSMUSG00000031633	Slc25a4	8	46.2068	46.2113	46.209	FALSE	gUNC30261995	0.682839	-0.455758	0.325074	-0.63053	0.065409	-1.00554	0.808894	0.209615	FALSE	TRUE	CC	Both
ENSMUSP00000034058	2	7.32808	6.8238	ENSMUSG00000031641	Cbr4	8	61.4877	61.5067	61.4972	FALSE	gUNC2522862	-0.526295	0.00658783	0.559614	-0.649155	0.0806204	-0.440138	1.01611	-0.047341	FALSE	TRUE	CC	Both
ENSMUSP00000034058	9	94.1312	6.9186	ENSMUSG00000031641	Cbr4	8	61.4877	61.5067	61.4972	FALSE	gUNC16898435	-0.332777	-0.691884	0.748815	-0.00196297	0.328601	0.547242	-0.685332	0.0872991	FALSE	TRUE	CC	Both
ENSMUSP00000034064	8	43.4331	8.89979	ENSMUSG00000031645	F11	8	45.2412	45.262	45.2516	TRUE	gUNC14617468	0.24551	0.629531	0.773555	0.101645	0.148824	-0.62338	-0.107005	-1.16868	TRUE	TRUE	CC	Both
ENSMUSP00000034096	3	134.048	6.53709	ENSMUSG00000031671	Setd6	8	95.7159	95.719	95.7174	FALSE	gJAX00113456	-0.664387	-0.444193	0.437472	-0.384423	0.654237	0.0111741	-0.259254	0.649374	FALSE	TRUE	CC	Both
ENSMUSP00000034097	14	47.6346	6.11985	ENSMUSG00000031672	Got2	8	95.8641	95.8885	95.8763	FALSE	gUNC23963985	-0.0659793	-0.192482	0.792152	-0.217283	-0.534318	-0.227156	-0.11366	0.558726	FALSE	FALSE	CC	Both
ENSMUSP00000034097	19	18.6971	6.07544	ENSMUSG00000031672	Got2	8	95.8641	95.8885	95.8763	FALSE	mbackupUNC190011440	0.166181	0.101233	0.677003	-0.619032	-0.45048	-0.373541	-0.119823	0.618459	FALSE	FALSE	CC	Both
ENSMUSP00000034121	8	80.9258	9.35717	ENSMUSG00000005142	Man2b1	8	85.0833	85.0983	85.0908	TRUE	gUNC15089685	-0.927468	0.883622	0.428472	-0.396514	0.445528	0.109009	-0.207211	-0.335439	TRUE	TRUE	CC	Both
ENSMUSP00000034131	1	166.898	8.51169	ENSMUSG00000031696	Vps35	8	85.2604	85.2998	85.2801	FALSE	SFT016675920	-0.147349	0.742055	-0.306278	-0.05964	-1.14141	0.46076	0.575786	-0.123923	TRUE	TRUE	CC	Both
ENSMUSP00000034136	8	84.8909	9.19951	ENSMUSG00000031700	Gpt2	8	85.4926	85.5276	85.5101	TRUE	S3J083395636	-0.350003	0.670295	-1.10664	0.663261	-0.150916	0.32828	0.450617	-0.504895	TRUE	TRUE	CC	Both
ENSMUSP00000034140	8	84.9473	7.95994	ENSMUSG00000031703	Itfg1	8	85.7176	85.8409	85.7792	TRUE	SFT083397891	-0.600459	0.638173	-0.449885	0.606967	0.547123	-0.401165	0.273472	-0.614226	FALSE	TRUE	CC	Both
ENSMUSP00000034141	12	108.275	7.07013	ENSMUSG00000047866	Lonp2	8	86.624	86.7239	86.674	FALSE	gUNC21853418	-0.169446	-0.726906	0.402066	-0.139299	0.765012	0.794704	-0.658381	-0.26775	FALSE	TRUE	CC	Both
ENSMUSP00000034159	8	109.617	10.7261	ENSMUSG00000031723	Txnl4b	8	109.566	109.574	109.57	TRUE	gUNC15481239	0.178984	-0.0258491	0.466136	0.698131	0.615874	-1.2082	0.0913904	-0.816467	TRUE	TRUE	CC	Both
ENSMUSP00000034164	11	89.9277	6.06926	ENSMUSG00000031729	Ist1	8	109.671	109.693	109.682	FALSE	gUNC20097289	0.562743	-0.703759	0.0173304	-0.450769	0.626666	-0.434727	0.208921	0.173593	FALSE	FALSE	CC	Both
ENSMUSP00000034164	12	28.232	6.64754	ENSMUSG00000031729	Ist1	8	109.671	109.693	109.682	FALSE	S6R121129281	0.278377	-0.228536	-0.621276	0.0630515	-0.673572	0.0155359	0.683886	0.482533	FALSE	TRUE	CC	Both
ENSMUSP00000034173	1	160.249	6.57324	ENSMUSG00000061959	Ces1e	8	93.2012	93.2296	93.2154	FALSE	S2T016409979	0.245387	0.0619943	0.263505	0.149767	0.669469	-0.858009	0.245845	-0.777958	FALSE	TRUE	CC	Both
ENSMUSP00000004134	3	107.581	11.8771	ENSMUSG00000004032	Gstm5	3	107.896	107.899	107.897	TRUE	S6J034303255	0.172385	0.424143	0.720266	0.522482	-1.26121	-0.613486	-0.432951	0.468376	TRUE	TRUE	CC	Both
ENSMUSP00000004134	9	69.2229	6.16463	ENSMUSG00000004032	Gstm5	3	107.896	107.899	107.897	FALSE	mUNC16570891	0.424943	-0.608659	0.0712092	-0.349761	-0.595647	0.350088	0.214168	0.493659	FALSE	FALSE	CC	Both
ENSMUSP00000004136	3	107.19	13.4716	ENSMUSG00000004038	Gstm3	3	107.964	107.969	107.966	TRUE	mUNC030678789	0.167204	0.704973	0.408382	0.732262	-0.818947	-0.891929	-0.926264	0.624319	TRUE	TRUE	CC	CC
ENSMUSP00000004137	3	105.425	14.7884	ENSMUSG00000004035	Gstm7	3	107.926	107.932	107.929	TRUE	mUNC030504743	-0.729987	-0.0213173	-0.142837	-0.0128362	0.745053	1.52351	-1.17532	-0.186259	TRUE	TRUE	CC	Both
ENSMUSP00000004137	17	80.086	6.09366	ENSMUSG00000004035	Gstm7	3	107.926	107.932	107.929	FALSE	mUNC28434140	-0.222336	0.18749	0.52844	-0.881872	-0.250148	-0.395645	0.435553	0.598518	FALSE	FALSE	CC	Both
ENSMUSP00000034178	8	92.6797	14.4777	ENSMUSG00000031725	Ces1f	8	93.2562	93.2797	93.268	TRUE	UNC15258145	-0.86126	-0.780602	-0.0752962	0.499778	-1.11922	1.23837	1.12956	-0.0313243	TRUE	TRUE	CC	Both
ENSMUSP00000034178	X	142.839	6.27484	ENSMUSG00000031725	Ces1f	8	93.2562	93.2797	93.268	FALSE	SBJ205713578	-0.122022	-0.116477	-0.0798773	0.820002	0.406004	0.257577	-0.970394	-0.194812	FALSE	FALSE	CC	Both
ENSMUSP00000034190	4	151.445	6.13327	ENSMUSG00000010936	Vac14	8	110.619	110.72	110.669	FALSE	gUNC8464849	0.922409	0.528716	0.226108	-0.712935	-0.314746	0.231465	-0.39816	-0.482856	FALSE	FALSE	CC	Both
ENSMUSP00000034190	18	68.1875	6.6137	ENSMUSG00000010936	Vac14	8	110.619	110.72	110.669	FALSE	mUNC180151602	-0.581847	0.514671	-0.715572	0.483826	0.421238	0.495228	-0.280718	-0.336826	FALSE	TRUE	CC	Both
ENSMUSP00000034204	14	45.7904	6.19264	ENSMUSG00000031754	Nudt21	8	94.0155	94.037	94.0263	FALSE	gUNC23942894	-0.636698	0.595087	0.461567	-0.0630554	0.571962	-0.177034	-0.356639	-0.395189	FALSE	FALSE	CC	Both
ENSMUSP00000034214	1	190.107	6.29294	ENSMUSG00000031762	Mt2	8	94.1727	94.1736	94.1731	FALSE	S3J017604268	-0.834302	0.200736	0.135882	-0.0841677	0.468428	-0.157271	0.732286	-0.46159	FALSE	FALSE	CC	Both
ENSMUSP00000034215	1	191.791	7.00093	ENSMUSG00000031765	Mt1	8	94.1791	94.1803	94.1797	FALSE	B10010191790	-0.551896	0.146627	0.403158	-0.720712	0.595443	0.0109557	0.716743	-0.600317	FALSE	TRUE	CC	Both
ENSMUSP00000034226	12	25.1947	6.1598	ENSMUSG00000031774	Fam192a	8	94.5741	94.602	94.5881	FALSE	mJAX00034092	-0.378501	-0.515927	0.10842	-0.738934	0.183262	1.25446	0.073524	0.0136946	FALSE	FALSE	CC	Both
ENSMUSP00000034234	3	104.853	6.00911	ENSMUSG00000031782	Coq9	8	94.8383	94.8549	94.8466	FALSE	gUNC5891868	-0.557852	0.134191	-0.546608	-0.326852	0.265907	0.540407	0.885274	-0.394467	FALSE	FALSE	CC	Both
ENSMUSP00000034249	1	126.341	6.04624	ENSMUSG00000031796	Cfap20	8	95.4202	95.4349	95.4276	FALSE	B10010126340	0.345798	0.426279	0.347252	-1.09807	-0.138365	0.777028	-0.339874	-0.320049	FALSE	FALSE	CC	Both
ENSMUSP00000034264	1	90.7994	6.59303	ENSMUSG00000031807	Pgls	8	71.5922	71.6011	71.5966	FALSE	SFC013631975	0.525693	0.149625	0.17183	0.669439	-0.163941	-1.02729	-0.511574	0.186223	FALSE	TRUE	CC	Both
ENSMUSP00000034277	4	71.1651	6.81559	ENSMUSG00000031819	Emc8	8	120.654	120.669	120.661	FALSE	gUNC7467228	0.288333	0.342713	0.695864	0.308298	-0.761406	-0.239191	-0.63531	0.000699808	FALSE	TRUE	CC	Both
ENSMUSP00000034303	13	91.7469	6.74652	ENSMUSG00000031843	Mphosph6	8	117.792	117.802	117.797	FALSE	gJAX00047614	0.952014	0.107705	-0.433374	0.105791	-0.591143	0.484391	-0.714428	0.089043	FALSE	TRUE	CC	Both
ENSMUSP00000034304	7	141.314	6.09219	ENSMUSG00000031844	Hsd17b2	8	117.702	117.759	117.73	FALSE	gUNC14011266	0.113442	0.441194	0.407976	0.23181	-0.857852	-0.587879	-0.58261	0.833919	FALSE	FALSE	CC	Both
ENSMUSP00000034313	8	122.618	6.3194	ENSMUSG00000031851	Ntpcr	8	125.73	125.748	125.739	TRUE	UNC15664769	0.127809	-0.254574	-0.403103	-0.185215	-0.231859	-0.668344	0.480507	1.13478	FALSE	FALSE	CC	Both
ENSMUSP00000034346	4	120.47	6.01761	ENSMUSG00000055730	Ces2a	8	104.734	104.742	104.738	FALSE	gUNC8096793	-0.607464	0.293725	0.229897	0.149733	-0.266634	0.988258	-0.253377	-0.534139	FALSE	FALSE	CC	Both
ENSMUSP00000034346	8	107.511	7.62471	ENSMUSG00000055730	Ces2a	8	104.734	104.742	104.738	TRUE	SSH084300456	0.284183	0.494026	0.459975	0.908199	-0.207515	-0.776128	-1.38054	0.217798	FALSE	TRUE	CC	Both
ENSMUSP00000034346	X	47.6131	6.71622	ENSMUSG00000055730	Ces2a	8	104.734	104.742	104.738	FALSE	SXX201904523	0.419758	-0.437071	-0.443578	0.3613	-0.780835	-0.11902	0.772135	0.227311	FALSE	TRUE	CC	Both
ENSMUSP00000034349	4	103.436	6.12944	ENSMUSG00000031878	Nae1	8	104.511	104.535	104.523	FALSE	gJAX00122682	-0.00116406	0.308054	-0.953755	-0.210276	0.353473	0.33885	0.45784	-0.293024	FALSE	FALSE	CC	CC
ENSMUSP00000034349	6	97.7168	6.28872	ENSMUSG00000031878	Nae1	8	104.511	104.535	104.523	FALSE	gUNC11669759	0.364763	0.0338806	-0.0751537	-0.256597	-0.170019	0.433974	0.514048	-0.844895	FALSE	FALSE	CC	CC
ENSMUSP00000034355	6	126.324	8.106	ENSMUSG00000031886	Ces2e	8	104.926	104.935	104.93	FALSE	B10060126324	0.140943	0.889253	-0.667316	0.28612	-0.956973	-0.204868	0.66164	-0.148801	TRUE	TRUE	CC	Both
ENSMUSP00000034355	8	109.159	10.3502	ENSMUSG00000031886	Ces2e	8	104.926	104.935	104.93	TRUE	gJAX00166095	0.0471126	-0.12051	-0.197801	0.640548	0.112715	0.790629	-0.423258	-0.849436	TRUE	TRUE	CC	Both
ENSMUSP00000034355	11	10.7087	6.0684	ENSMUSG00000031886	Ces2e	8	104.926	104.935	104.93	FALSE	gUNC19076846	0.447212	0.709335	0.151318	-0.316702	-0.37884	-0.301737	-0.646218	0.335632	FALSE	FALSE	CC	Both
ENSMUSP00000034359	8	101.3	6.1295	ENSMUSG00000031887	Tradd	8	105.258	105.265	105.261	TRUE	gUNC15379294	-0.0481718	-0.462324	-0.081519	0.449089	-0.0718831	1.04632	-1.18065	0.349139	FALSE	FALSE	CC	Both
ENSMUSP00000034359	14	49.992	6.15067	ENSMUSG00000031887	Tradd	8	105.258	105.265	105.261	FALSE	mUNC140182284	-0.214164	-0.809101	0.130915	-0.322105	0.564546	0.841373	-0.397694	0.20623	FALSE	FALSE	CC	Both
ENSMUSP00000034361	12	76.9651	7.11403	ENSMUSG00000031889	D230025D16Rik	8	105.225	105.253	105.239	FALSE	gUNC21437154	-0.240362	-0.752243	-0.249066	-0.447391	-0.538866	1.11017	0.64299	0.474769	FALSE	TRUE	CC	Both
ENSMUSP00000034369	2	53.7364	6.6329	ENSMUSG00000031897	Psmb10	8	105.936	105.938	105.937	FALSE	gUNC3077062	0.0402048	-0.280676	-0.199789	-0.00374922	0.610036	-0.498781	-0.678653	1.01141	FALSE	TRUE	CC	Both
ENSMUSP00000034369	6	146.937	6.04731	ENSMUSG00000031897	Psmb10	8	105.936	105.938	105.937	FALSE	SFC065877498	-0.065377	0.565102	-0.845981	0.197329	-0.457025	0.405476	0.0452736	0.155203	FALSE	FALSE	CC	Both
ENSMUSP00000034369	17	48.5651	6.06425	ENSMUSG00000031897	Psmb10	8	105.936	105.938	105.937	FALSE	S6T171942605	0.131351	-0.581465	-0.68586	-0.264429	0.00519731	0.920307	-0.0112478	0.486147	FALSE	FALSE	CC	Both
ENSMUSP00000034370	8	104.945	6.18812	ENSMUSG00000017765	Slc12a4	8	105.944	105.966	105.955	TRUE	gUNC15429081	0.539194	0.144504	0.724904	-0.294504	0.277457	-0.914765	-0.231167	-0.245624	FALSE	FALSE	CC	CC
ENSMUSP00000034377	12	66.1813	6.2825	ENSMUSG00000031903	Pla2g15	8	106.15	106.165	106.158	FALSE	gUNC21297210	0.540663	0.227221	-0.674408	0.190868	0.434766	-0.485318	0.149497	-0.38329	FALSE	FALSE	CC	Both
ENSMUSP00000034391	7	120.097	6.51549	ENSMUSG00000031916	Cog8	8	107.046	107.057	107.051	FALSE	UNC13733059	-0.812404	0.094183	0.449187	0.0854503	0.268956	0.659429	-0.111421	-0.633382	FALSE	TRUE	CC	CC
ENSMUSP00000034392	10	99.5072	6.07519	ENSMUSG00000031917	Nip7	8	107.057	107.061	107.059	FALSE	gUNC18539154	-0.755639	-0.469541	0.492413	0.275117	0.103823	0.635432	-0.474969	0.193364	FALSE	FALSE	CC	Both
ENSMUSP00000034405	1	194	6.22938	ENSMUSG00000031928	Mre11a	9	14.7847	14.8371	14.8109	FALSE	gUNC2460085	0.279031	0.540149	-0.12152	0.282902	0.415055	-0.530595	-0.141513	-0.723509	FALSE	FALSE	CC	Both
ENSMUSP00000034405	9	15.3093	11.2213	ENSMUSG00000031928	Mre11a	9	14.7847	14.8371	14.8109	TRUE	gJAX00686257	0.262562	0.264416	-0.0953762	0.282355	0.310363	-0.843611	0.994212	-1.17492	TRUE	TRUE	CC	Both
ENSMUSP00000034405	15	80.8777	6.11335	ENSMUSG00000031928	Mre11a	9	14.7847	14.8371	14.8109	FALSE	gUNC25967395	0.0376813	0.680434	-0.345921	0.193396	-0.262707	0.830716	-0.530255	-0.603344	FALSE	FALSE	CC	Both
ENSMUSP00000034411	17	37.3862	7.03882	ENSMUSG00000031935	Med17	9	15.2604	15.2799	15.2701	FALSE	SBC171495450	0.149598	-0.736267	-0.330106	0.804283	-0.054552	0.623177	0.22208	-0.678214	FALSE	TRUE	CC	Both
ENSMUSP00000034411	19	35.7024	6.09892	ENSMUSG00000031935	Med17	9	15.2604	15.2799	15.2701	FALSE	gUNC30250329	0.160438	0.344071	0.552503	0.660617	-0.3779	-0.275163	-0.576647	-0.487918	FALSE	FALSE	CC	Both
ENSMUSP00000034427	8	111.196	11.8291	ENSMUSG00000031949	Adat1	8	111.967	111.992	111.98	TRUE	mUNC15495823	0.549228	-0.0148972	0.578558	0.308626	0.526681	-1.38439	-2.34412e-08	-0.563805	TRUE	TRUE	CC	Both
ENSMUSP00000034427	X	142.655	6.17498	ENSMUSG00000031949	Adat1	8	111.967	111.992	111.98	FALSE	SXX205706204	0.139701	-0.340411	-0.670084	-0.389728	0.0674157	-0.153918	0.824157	0.522868	FALSE	FALSE	CC	Both
ENSMUSP00000034432	8	100.213	6.08408	ENSMUSG00000031954	Cfdp1	8	111.768	111.854	111.811	FALSE	gUNC15363342	0.309958	-0.739579	0.602328	0.19182	0.322095	-0.280998	0.311388	-0.717012	FALSE	FALSE	CC	Both
ENSMUSP00000034435	9	29.3975	7.24947	ENSMUSG00000031957	Ctrb1	8	111.687	111.691	111.689	FALSE	S6H091175900	0.181781	0.335839	-0.630693	0.185636	-1.00832	0.0160145	0.250042	0.669697	FALSE	TRUE	CC	CC
ENSMUSP00000034453	9	15.9993	6.49384	ENSMUSG00000031972	Acta1	8	123.892	123.895	123.893	FALSE	mbackupJAX00686383	-0.896229	-0.553799	0.312651	0.174592	-0.0129813	0.633315	0.301483	0.0409691	FALSE	TRUE	CC	Both
ENSMUSP00000034453	10	87.3141	7.11472	ENSMUSG00000031972	Acta1	8	123.892	123.895	123.893	FALSE	gUNC18373564	-0.375131	-0.0868128	-0.741902	0.658086	-0.0240856	0.111627	-0.556994	1.01521	FALSE	TRUE	CC	Both
ENSMUSP00000034453	X	47.0891	6.42834	ENSMUSG00000031972	Acta1	8	123.892	123.895	123.893	FALSE	gUNC30793448	-1.01037	-0.0920544	0.469914	-0.413494	0.521452	0.881357	0.0279889	-0.384792	FALSE	TRUE	CC	Both
ENSMUSP00000034464	8	124.175	8.03238	ENSMUSG00000031983	2310022B05Rik	8	124.636	124.663	124.65	TRUE	SX1084966996	-0.655303	-0.325943	-0.744334	0.13732	0.531446	1.07249	-0.0243363	0.00865924	TRUE	TRUE	CC	Both
ENSMUSP00000034465	16	87.8521	6.21633	ENSMUSG00000031984	2810004N23Rik	8	124.837	124.863	124.85	FALSE	B10160087852	0.848081	-0.289152	-0.358405	0.432581	-0.202596	0.573254	-0.250716	-0.753047	FALSE	FALSE	CC	CC
ENSMUSP00000034466	4	139.516	6.43114	ENSMUSG00000031985	Gnpat	8	124.863	124.89	124.877	FALSE	SAH045580624	0.996159	0.600089	-0.819378	-0.10709	0.0310621	0.262769	-0.738371	-0.225241	FALSE	TRUE	CC	Both
ENSMUSP00000034466	5	148.037	7.24314	ENSMUSG00000031985	Gnpat	8	124.863	124.89	124.877	FALSE	B10050148036	0.379371	0.264907	0.700319	-0.691135	0.299951	-1.22979	0.0650167	0.211364	FALSE	TRUE	CC	Both
ENSMUSP00000034466	8	124.559	8.08504	ENSMUSG00000031985	Gnpat	8	124.863	124.89	124.877	TRUE	mUNC15693202	-0.882707	0.433634	0.254812	0.526403	0.225557	-0.0613993	-0.942855	0.446555	TRUE	TRUE	CC	Both
ENSMUSP00000034466	16	22.985	7.07493	ENSMUSG00000031985	Gnpat	8	124.863	124.89	124.877	FALSE	gUNC26471869	-0.10895	1.09095	0.0644003	-0.511061	-0.219447	0.148668	-0.220422	-0.244139	FALSE	TRUE	CC	Both
ENSMUSP00000034469	8	124.049	6.0477	ENSMUSG00000031987	Egln1	8	124.909	124.949	124.929	TRUE	UNC15682981	0.425436	-0.37714	-0.509499	0.212033	-0.621469	0.856795	0.257909	-0.244065	FALSE	FALSE	CC	Both
ENSMUSP00000034469	13	76.9814	6.3544	ENSMUSG00000031987	Egln1	8	124.909	124.949	124.929	FALSE	gUNC22897493	0.045541	0.155123	-0.27723	0.25388	-0.487031	-0.84408	0.504537	0.64926	FALSE	TRUE	CC	Both
ENSMUSP00000034470	15	36.4415	6.84002	ENSMUSG00000031988	Vps26b	9	27.0078	27.0301	27.0189	FALSE	SSH151457661	-0.342977	0.595004	-0.239881	-0.500834	-0.832164	0.589839	0.244254	0.48676	FALSE	TRUE	CC	Both
ENSMUSP00000034512	10	107.173	6.24761	ENSMUSG00000032014	Oaf	9	43.2212	43.2399	43.2306	FALSE	gJAX00298189	0.210986	0.540739	0.507704	-0.466429	0.34316	0.0537994	-0.448804	-0.741156	FALSE	FALSE	CC	Both
ENSMUSP00000034524	9	48.5835	8.92809	ENSMUSG00000032026	Rexo2	9	48.4685	48.4806	48.4746	TRUE	gUNC16324529	-0.318036	0.55469	0.531245	-0.321807	0.588592	-0.191157	0.139681	-0.983208	TRUE	TRUE	CC	Both
ENSMUSP00000034529	15	101.145	6.9683	ENSMUSG00000032030	Cul5	9	53.6146	53.67	53.6423	FALSE	SBC154045806	0.207861	0.130775	-0.0235119	-0.889633	-0.0893724	0.196454	0.967196	-0.499769	FALSE	TRUE	CC	Both
ENSMUSP00000034539	9	34.609	14.5271	ENSMUSG00000032040	Dcps	9	35.1244	35.1761	35.1502	TRUE	gUNC16142432	0.823985	-0.579754	0.353629	0.260825	-1.04393	-1.40037	0.895231	0.690382	TRUE	TRUE	CC	Both
ENSMUSP00000034547	1	160.835	8.4271	ENSMUSG00000032047	Acat1	9	53.5805	53.6104	53.5955	FALSE	S6J016433395	0.600497	-0.457872	0.384449	0.444057	0.658423	-0.39251	-0.275973	-0.961072	TRUE	TRUE	CC	Both
ENSMUSP00000034552	9	51.5806	6.37388	ENSMUSG00000032051	Fdx1	9	51.9433	51.9636	51.9534	TRUE	gUNC16358637	0.372101	-0.549143	0.571756	0.191713	-0.437856	-0.716135	0.128566	0.438997	FALSE	TRUE	CC	Both
ENSMUSP00000034552	12	85.169	6.02811	ENSMUSG00000032051	Fdx1	9	51.9433	51.9636	51.9534	FALSE	gJAX00038569	-0.031701	0.250729	0.586081	-0.0426867	-0.0648681	0.605422	-0.660064	-0.642912	FALSE	FALSE	CC	Both
ENSMUSP00000034552	X	45.1633	6.90885	ENSMUSG00000032051	Fdx1	9	51.9433	51.9636	51.9534	FALSE	gUNC30783723	0.224843	0.519256	-0.639701	-0.376637	-0.213554	-0.515974	0.354956	0.646811	FALSE	TRUE	CC	Both
ENSMUSP00000034561	9	57.3576	6.18888	ENSMUSG00000032059	Alg9	9	50.775	50.8435	50.8093	TRUE	gUNC16424723	0.105657	0.625514	-0.496208	-0.480141	-0.450526	-0.508254	0.877752	0.326205	FALSE	FALSE	CC	Both
ENSMUSP00000034561	11	44.9003	6.49187	ENSMUSG00000032059	Alg9	9	50.775	50.8435	50.8093	FALSE	gUNCHS030445	-0.371821	0.590663	-0.121564	-0.0455648	0.218259	-0.853657	-0.469008	1.05269	FALSE	FALSE	CC	Both
ENSMUSP00000034567	10	68.6153	7.78507	ENSMUSG00000000168	Dlat	9	50.6346	50.6598	50.6472	FALSE	S2H102744610	-0.0975691	0.894106	-0.359583	0.69406	-0.0552033	0.116222	-1.01877	-0.173262	FALSE	TRUE	CC	Both
ENSMUSP00000034570	2	103.449	6.21927	ENSMUSG00000032067	Pts	9	50.5216	50.5287	50.5252	FALSE	gUNC3668511	0.729181	-0.0350207	0.514561	-0.0762114	-0.576455	-0.505316	-0.28216	0.231422	FALSE	FALSE	CC	Both
ENSMUSP00000034570	7	134.685	6.52024	ENSMUSG00000032067	Pts	9	50.5216	50.5287	50.5252	FALSE	UNC070580996	-0.307352	0.557887	-0.843371	-0.0643123	0.144065	0.0654733	0.911965	-0.464355	FALSE	TRUE	CC	Both
ENSMUSP00000034570	12	66.1813	6.02388	ENSMUSG00000032067	Pts	9	50.5216	50.5287	50.5252	FALSE	gUNC21297210	-0.381473	-0.136647	0.784999	-0.102077	-0.133386	-0.162319	-0.366745	0.497649	FALSE	FALSE	CC	Both
ENSMUSP00000034570	14	114.211	6.22071	ENSMUSG00000032067	Pts	9	50.5216	50.5287	50.5252	FALSE	B10140114210	0.786085	-0.725537	-0.101406	0.0885755	0.475987	0.0529013	-0.557834	-0.0187724	FALSE	FALSE	CC	Both
ENSMUSP00000034585	17	88.3326	7.47047	ENSMUSG00000032080	Apoa4	9	46.2407	46.2435	46.2421	FALSE	B10170088332	-0.210927	0.543322	0.27869	-0.254463	-0.473849	-0.999304	0.366955	0.749575	FALSE	TRUE	CC	Both
ENSMUSP00000034615	9	35.4128	6.2899	ENSMUSG00000032103	Pus3	9	35.5586	35.5674	35.563	TRUE	SAJ091416512	-0.568032	-0.258276	-0.861812	-0.206994	0.70116	0.212914	0.378761	0.60228	FALSE	FALSE	CC	CC
ENSMUSP00000034615	14	57.3889	6.46767	ENSMUSG00000032103	Pus3	9	35.5586	35.5674	35.563	FALSE	gUNC24055638	-0.640387	-0.444872	0.368157	0.0630839	0.992793	-0.952662	0.279301	0.334586	FALSE	FALSE	CC	CC
ENSMUSP00000034650	9	45.346	9.39345	ENSMUSG00000032135	Mcam	9	44.1345	44.1427	44.1386	TRUE	S3T091813840	-0.187966	0.971069	-1.07937	-0.0723271	0.385293	0.0394578	-0.663863	0.607707	TRUE	TRUE	CC	Both
ENSMUSP00000034650	18	57.7544	6.18031	ENSMUSG00000032135	Mcam	9	44.1345	44.1427	44.1386	FALSE	UNC29339905	0.481201	0.467389	-0.75738	0.54027	-0.484305	-0.349275	0.00320112	0.0988981	FALSE	FALSE	CC	Both
ENSMUSP00000004232	3	109.018	9.26869	ENSMUSG00000074207	Adh1	3	138.261	138.291	138.276	FALSE	SBJ034360732	-0.662341	0.7229	0.36972	-0.168628	0.411657	-1.12101	0.263531	0.184172	TRUE	TRUE	CC	Both
ENSMUSP00000004232	9	62.7615	6.46941	ENSMUSG00000074207	Adh1	3	138.261	138.291	138.276	FALSE	gUNC16492494	-0.550802	0.027399	0.848838	0.189065	-0.752842	-0.168972	0.0422816	0.365034	FALSE	TRUE	CC	Both
ENSMUSP00000004327	12	6.21627	6.12185	ENSMUSG00000031400	G6pdx	X	74.4095	74.4292	74.4193	FALSE	gJAX00324477	0.122029	-0.181357	-0.142787	-0.449756	0.759299	0.254147	0.50493	-0.866505	FALSE	FALSE	CC	Both
ENSMUSP00000034697	15	30.345	6.15556	ENSMUSG00000057193	Slc44a2	9	21.3207	21.355	21.3379	FALSE	gUNCHS039894	0.633071	0.0576022	-0.605955	-0.665919	-0.584838	0.360419	0.280867	0.524752	FALSE	FALSE	CC	Both
ENSMUSP00000034697	19	43.2582	6.06704	ENSMUSG00000057193	Slc44a2	9	21.3207	21.355	21.3379	FALSE	gUNC30354272	-0.423004	-0.432492	0.942988	-0.22588	0.241394	-0.910032	0.640174	0.166852	FALSE	FALSE	CC	Both
ENSMUSP00000034697	X	145.719	6.0123	ENSMUSG00000057193	Slc44a2	9	21.3207	21.355	21.3379	FALSE	gUNCHS049501	-0.0174474	-0.287349	-0.0656755	0.14135	0.157356	-1.29723	1.0627	0.306298	FALSE	FALSE	CC	Both
ENSMUSP00000034713	7	118.503	7.31394	ENSMUSG00000032193	Ldlr	9	21.7235	21.7499	21.7367	FALSE	UNC13712372	0.485161	-0.600646	-0.739884	0.0645675	-0.695237	0.455114	0.683596	0.347329	FALSE	TRUE	CC	Both
ENSMUSP00000034731	7	55.3332	6.17209	ENSMUSG00000032207	Lipc	9	70.7981	70.9522	70.8752	FALSE	SFR072213328	-0.169233	-0.0738223	0.230715	-0.570259	-0.302858	-0.307957	0.376265	0.817149	FALSE	FALSE	CC	Both
ENSMUSP00000034731	9	70.2872	6.79307	ENSMUSG00000032207	Lipc	9	70.7981	70.9522	70.8752	TRUE	S6H092811489	0.735106	0.306106	-0.340828	0.303035	-0.478468	0.482554	-0.799162	-0.208342	FALSE	TRUE	CC	Both
ENSMUSP00000034745	9	72.5789	9.44192	ENSMUSG00000032220	Myo1e	9	70.2074	70.3998	70.3036	TRUE	mUNC090141582	0.796449	0.12241	0.16101	0.0644294	0.375037	-0.88158	-1.26931	0.63155	TRUE	TRUE	CC	Both
ENSMUSP00000034745	15	94.1898	6.56007	ENSMUSG00000032220	Myo1e	9	70.2074	70.3998	70.3036	FALSE	UNC26143036	0.777444	-0.478141	0.114907	-0.582377	-0.417057	-0.276524	0.29753	0.564218	FALSE	TRUE	CC	Both
ENSMUSP00000034756	9	69.2028	6.01964	ENSMUSG00000032231	Anxa2	9	69.4536	69.4918	69.4727	TRUE	S2C092768111	-0.573028	-0.116726	0.727359	-0.116305	0.483099	-0.577121	-0.289776	0.462499	FALSE	FALSE	CC	Both
ENSMUSP00000034756	17	66.1524	6.08529	ENSMUSG00000032231	Anxa2	9	69.4536	69.4918	69.4727	FALSE	gUNCHS044754	0.352227	-0.317503	0.594681	0.480312	-0.707025	0.391533	-0.426547	-0.367677	FALSE	FALSE	CC	Both
ENSMUSP00000034756	18	68.3027	6.29927	ENSMUSG00000032231	Anxa2	9	69.4536	69.4918	69.4727	FALSE	SBR182732109	0.161861	0.0223917	-0.697834	0.138931	-0.807014	0.299109	0.371969	0.510585	FALSE	FALSE	CC	Both
ENSMUSP00000034761	10	127.546	6.43961	ENSMUSG00000032235	Ice2	9	69.3979	69.4331	69.4155	FALSE	S6J105101847	-0.305696	-1.15241	-0.238692	0.785105	-0.349235	0.151271	0.729663	0.379994	FALSE	FALSE	CC	CC
ENSMUSP00000034803	5	51.4661	6.06747	ENSMUSG00000032264	Zw10	9	49.0556	49.0788	49.0672	FALSE	S3R052058643	-0.279632	-0.644315	-0.0849042	0.616934	0.577321	0.428389	-0.068838	-0.544954	FALSE	FALSE	CC	Both
ENSMUSP00000034843	12	95.7415	6.00189	ENSMUSG00000032293	Ireb2	9	54.8638	54.9125	54.8882	FALSE	mJAX00342337	-0.664051	-0.180412	0.150996	0.0297455	0.55585	0.510489	-0.662041	0.259423	FALSE	FALSE	CC	Both
ENSMUSP00000034843	16	88.374	6.48106	ENSMUSG00000032293	Ireb2	9	54.8638	54.9125	54.8882	FALSE	SSH163534960	0.621307	0.212178	0.59672	-0.129023	-0.763545	-0.654582	-0.373194	0.490139	FALSE	TRUE	CC	Both
ENSMUSP00000034848	1	169.692	7.99236	ENSMUSG00000032301	Psma4	9	54.9508	54.958	54.9544	FALSE	gUNC2173489	0.448121	-0.613328	0.460864	0.537273	0.414137	-1.0867	-0.24165	0.0812825	TRUE	TRUE	CC	Both
ENSMUSP00000034848	10	50.0795	6.01356	ENSMUSG00000032301	Psma4	9	54.9508	54.958	54.9544	FALSE	gUNC17936006	0.0907006	0.696849	0.211516	-0.279414	0.0662273	0.428307	-0.423969	-0.790218	FALSE	FALSE	CC	Both
ENSMUSP00000034848	12	101.314	6.32517	ENSMUSG00000032301	Psma4	9	54.9508	54.958	54.9544	FALSE	S6T124052564	-0.262489	-0.268648	0.572399	-0.724127	0.72443	0.15669	-0.3709	0.172646	FALSE	FALSE	CC	Both
ENSMUSP00000034860	15	62.6695	7.42442	ENSMUSG00000032310	Cyp1a2	9	57.6769	57.6837	57.6803	FALSE	B10150062669	0.892209	-0.548	-0.362551	-0.61537	-0.0418925	0.368124	-0.441493	0.748973	FALSE	TRUE	CC	Both
ENSMUSP00000034879	1	30.8156	6.57393	ENSMUSG00000032329	Hmg20a	9	56.4186	56.4969	56.4578	FALSE	S3C011232625	-0.205884	-0.380839	0.339523	0.0581371	1.01483	0.522529	-0.583375	-0.764917	FALSE	FALSE	CC	CC
ENSMUSP00000034879	6	6.21278	6.51296	ENSMUSG00000032329	Hmg20a	9	56.4186	56.4969	56.4578	FALSE	SFR060248511	0.568888	-0.0609312	0.455645	-1.08715	-0.223072	-0.0737563	-0.159961	0.580342	FALSE	FALSE	CC	CC
ENSMUSP00000034896	9	78.396	6.99797	ENSMUSG00000032342	Mto1	9	78.4482	78.4753	78.4618	TRUE	gUNC16691683	-0.13835	0.149563	-1.00587	-0.0107974	0.143982	0.00876204	1.10724	-0.254526	FALSE	TRUE	CC	Both
ENSMUSP00000034903	9	75.8958	11.9285	ENSMUSG00000032348	Gsta4	9	78.1828	78.2093	78.1961	TRUE	SAJ093035830	-0.50297	-0.993405	-0.72238	0.592567	-0.0120954	0.15742	1.03849	0.442375	TRUE	TRUE	CC	Both
ENSMUSP00000034903	13	104.908	6.76298	ENSMUSG00000032348	Gsta4	9	78.1828	78.2093	78.1961	FALSE	gUNC23275835	0.523461	-0.0541607	-0.259617	0.544568	-0.572891	-0.670017	0.548597	-0.0599408	FALSE	TRUE	CC	Both
ENSMUSP00000034905	1	33.3717	6.4993	ENSMUSG00000032350	Gclc	9	77.7545	77.7945	77.7745	FALSE	gUNC401821	-0.779123	0.546225	-0.392147	0.205829	0.132434	-0.658046	0.801857	0.142971	FALSE	TRUE	CC	Both
ENSMUSP00000034945	3	131.203	6.91353	ENSMUSG00000032381	Fam96a	9	66.1266	66.139	66.1328	FALSE	SSR035248118	0.138487	0.29969	0.0214741	-0.644196	-0.082097	0.77079	0.280666	-0.784815	FALSE	TRUE	CC	Both
ENSMUSP00000034945	8	114.748	7.22227	ENSMUSG00000032381	Fam96a	9	66.1266	66.139	66.1328	FALSE	mUNC15546530	0.356046	-0.0403075	-0.792441	0.859112	-0.211288	0.487115	0.000322499	-0.65856	FALSE	TRUE	CC	Both
ENSMUSP00000034945	9	66.3031	8.9043	ENSMUSG00000032381	Fam96a	9	66.1266	66.139	66.1328	TRUE	mJAX00172302	-0.121082	-0.462538	0.585333	0.658901	0.894416	-0.536379	-0.202159	-0.816492	TRUE	TRUE	CC	Both
ENSMUSP00000034946	9	65.3426	9.5495	ENSMUSG00000032382	Snx1	9	66.0881	66.1266	66.1074	TRUE	gUNCHS025997	0.591825	0.261073	-0.759001	-1.00864	-0.585486	1.04508	0.0920305	0.363115	TRUE	TRUE	CC	Both
ENSMUSP00000034947	9	66.3031	7.1647	ENSMUSG00000032383	Ppib	9	66.0602	66.0666	66.0634	TRUE	mJAX00172302	0.422468	0.135749	0.350186	-0.276222	0.840722	-1.16223	-0.0912386	-0.219438	FALSE	TRUE	CC	Both
ENSMUSP00000034955	4	51.2976	6.03439	ENSMUSG00000032388	Spg21	9	65.4609	65.4885	65.4747	FALSE	mJAX00118885	-0.243241	0.70564	-0.836999	0.501019	0.132171	-0.430379	0.414502	-0.242712	FALSE	FALSE	CC	Both
ENSMUSP00000034955	16	65.5403	6.28214	ENSMUSG00000032388	Spg21	9	65.4609	65.4885	65.4747	FALSE	gUNCHS043031	0.282933	-0.404529	-0.524561	-0.124326	0.381999	0.749521	0.257488	-0.618525	FALSE	FALSE	CC	Both
ENSMUSP00000034960	5	144.859	6.34686	ENSMUSG00000032393	Dpp8	9	65.0324	65.0827	65.0575	FALSE	gJAX00600378	0.09878	0.408014	-0.359012	0.799703	-0.771131	-0.358673	-0.220666	0.402985	FALSE	TRUE	CC	Both
ENSMUSP00000034960	14	23.8782	6.77674	ENSMUSG00000032393	Dpp8	9	65.0324	65.0827	65.0575	FALSE	SX1140955129	-0.731171	-0.682495	0.362245	-0.374158	-0.205407	0.81729	0.54926	0.264435	FALSE	TRUE	CC	Both
ENSMUSP00000034983	9	97.6188	9.61623	ENSMUSG00000032412	Atp1b3	9	96.3327	96.3644	96.3485	TRUE	SBJ093904753	0.0385875	-0.211275	0.265978	-0.255001	0.723023	-1.14597	0.696418	-0.111765	TRUE	TRUE	CC	Both
ENSMUSP00000034987	7	129.802	6.26719	ENSMUSG00000034973	Dopey1	9	86.4672	86.5559	86.5115	FALSE	UNC13844829	0.0251978	0.0124529	-0.448095	-0.212573	0.109022	-0.811565	0.350424	0.975137	FALSE	FALSE	CC	Both
ENSMUSP00000034989	9	112.608	6.50162	ENSMUSG00000032418	Me1	9	86.5814	86.696	86.6387	FALSE	gUNC17146471	-0.395694	-0.118835	0.0159296	0.7304	-0.63824	-0.490122	1.09998	-0.203417	FALSE	TRUE	CC	Both
ENSMUSP00000034992	9	87.4381	9.0288	ENSMUSG00000032420	Nt5e	9	88.3272	88.3721	88.3496	TRUE	gUNC16819132	0.401144	-0.530108	-0.346513	0.790303	0.752605	0.102089	-1.06975	-0.0997708	TRUE	TRUE	CC	Both
ENSMUSP00000035010	2	29.6877	6.48744	ENSMUSG00000032437	Stt3b	9	115.243	115.31	115.277	FALSE	gUNC2810208	-0.289384	0.14274	0.184812	0.886619	-0.638313	0.255586	-0.879231	0.337171	FALSE	TRUE	CC	Both
ENSMUSP00000035033	9	69.2229	6.2009	ENSMUSG00000032458	Copb2	9	98.5637	98.5884	98.5761	FALSE	mUNC16570891	0.894987	0.332835	0.145869	-0.651048	-0.428041	0.123213	-0.119096	-0.298719	FALSE	FALSE	CC	Both
ENSMUSP00000035033	19	19.2124	6.38154	ENSMUSG00000032458	Copb2	9	98.5637	98.5884	98.5761	FALSE	SBJ190768497	0.112301	0.417793	-0.930847	0.517353	-0.713993	0.123618	0.684783	-0.211009	FALSE	TRUE	CC	Both
ENSMUSP00000035034	8	126.458	6.10095	ENSMUSG00000032459	Mrps22	9	98.5887	98.6017	98.5952	FALSE	mUNC15722763	-0.535421	0.0642943	-0.181582	-0.117657	0.094826	0.119443	1.1656	-0.609498	FALSE	FALSE	CC	Both
ENSMUSP00000035037	9	102.039	11.4118	ENSMUSG00000032462	Pik3cb	9	99.0367	99.1406	99.0886	TRUE	gUNC17006878	0.191492	-0.0270236	-0.449953	0.60723	1.23867	-0.650995	-0.96714	0.057718	TRUE	TRUE	CC	Both
ENSMUSP00000035043	6	33.4684	6.11469	ENSMUSG00000032468	Armc8	9	99.4784	99.5689	99.5236	FALSE	gJAX00606563	0.0858763	0.0715302	-0.629713	0.712469	-0.640327	-0.378546	0.774841	0.00386899	FALSE	FALSE	CC	Both
ENSMUSP00000035053	1	36.5764	7.36267	ENSMUSG00000032478	Nme6	9	109.833	109.843	109.838	FALSE	gUNCHS000455	0.533768	0.788419	0.415532	0.011965	-0.85109	-0.388313	-0.911467	0.401185	FALSE	TRUE	CC	CC
ENSMUSP00000035053	14	97.6546	6.86191	ENSMUSG00000032478	Nme6	9	109.833	109.843	109.838	FALSE	gUNC24571048	-0.227667	-0.287472	0.621581	-0.0739834	-0.139523	-0.710301	-0.206998	1.02436	FALSE	TRUE	CC	CC
ENSMUSP00000035055	10	122.346	7.49618	ENSMUSG00000032479	Map4	9	109.931	110.084	110.008	FALSE	gUNC18880003	-0.308014	-0.0785582	0.00483337	0.165643	0.511435	0.318103	0.482572	-1.09601	FALSE	TRUE	CC	Both
ENSMUSP00000035055	14	49.6387	6.07204	ENSMUSG00000032479	Map4	9	109.931	110.084	110.008	FALSE	mbackupUNC140418896	0.225564	0.325699	-0.085811	-0.260746	0.680122	0.301353	-0.324856	-0.861325	FALSE	FALSE	CC	Both
ENSMUSP00000035077	4	49.6797	6.03061	ENSMUSG00000032496	Ltf	9	111.019	111.043	111.031	FALSE	mUNC041084362	0.564477	0.632389	-0.160981	-1.09105	0.172829	-0.562328	0.390431	0.054233	FALSE	FALSE	CC	Both
ENSMUSP00000035077	11	50.5771	6.76297	ENSMUSG00000032496	Ltf	9	111.019	111.043	111.031	FALSE	gUNCHS030584	0.431106	-1.0611	-0.369546	0.233975	0.0649928	0.567736	0.147902	-0.0150687	FALSE	TRUE	CC	Both
ENSMUSP00000035094	5	77.8018	6.18342	ENSMUSG00000042787	Exog	9	119.445	119.466	119.455	FALSE	mJAX00586747	0.178688	0.659321	-0.705364	0.372292	0.110205	0.440028	-0.0829728	-0.972196	FALSE	FALSE	CC	CC
ENSMUSP00000035094	9	117.384	15.6324	ENSMUSG00000042787	Exog	9	119.445	119.466	119.455	TRUE	mJAX00176117	-0.738416	0.374225	0.785209	0.0695389	0.282584	1.07693	-0.640199	-1.20987	TRUE	TRUE	CC	CC
ENSMUSP00000035099	14	23.9982	6.20311	ENSMUSG00000032513	Gorasp1	9	119.925	119.938	119.931	FALSE	gUNC23706608	0.155103	-0.20172	0.504242	-0.937666	-0.108149	0.843184	-0.452762	0.197767	FALSE	FALSE	CC	Both
ENSMUSP00000035105	13	95.2114	8.23971	ENSMUSG00000032518	Rpsa	9	120.128	120.132	120.13	FALSE	SBJ133808455	0.0115089	-1.002	-0.172148	-1.00011	0.500785	0.816566	0.512758	0.332637	TRUE	TRUE	CC	CC
ENSMUSP00000035115	5	24.194	6.72265	ENSMUSG00000032528	Vipr1	9	121.643	121.673	121.658	FALSE	S3N050967758	-1.097	0.44408	0.136698	-0.271324	-0.0781772	0.341382	-0.463913	0.988259	FALSE	FALSE	CC	CC
ENSMUSP00000035116	14	124.456	10.2135	ENSMUSG00000032527	Pccb	9	100.982	101.035	101.008	FALSE	S6J144978233	-0.349427	-0.175941	0.294925	0.493404	-1.32963	0.437986	0.945906	-0.317227	TRUE	TRUE	CC	Both
ENSMUSP00000035148	X	132.975	6.20855	ENSMUSG00000032548	Slco2a1	9	102.989	103.096	103.042	FALSE	S6J205319015	-0.10572	-0.598743	0.297609	-0.0993451	0.210489	-0.237529	-0.000285821	0.533525	FALSE	FALSE	CC	Both
ENSMUSP00000035154	3	24.3663	7.21807	ENSMUSG00000032551	1110059G10Rik	9	122.945	122.951	122.948	FALSE	B10030024366	-0.321749	-0.488486	0.506802	0.0646433	0.510731	-0.0674648	0.859725	-1.0642	FALSE	TRUE	CC	Both
ENSMUSP00000035154	9	123.035	6.65644	ENSMUSG00000032551	1110059G10Rik	9	122.945	122.951	122.948	TRUE	mUNC090256977	0.0230662	-0.405735	-0.456779	-0.578559	0.122458	-0.099839	0.509462	0.885926	FALSE	TRUE	CC	Both
ENSMUSP00000035163	9	105.872	12.2687	ENSMUSG00000033688	1300017J02Rik	9	103.251	103.305	103.278	TRUE	gUNC17067053	0.655605	-0.428208	0.372982	0.168129	0.8431	-1.34612	-0.0113963	-0.254093	TRUE	TRUE	CC	Both
ENSMUSP00000035177	5	137.113	6.23291	ENSMUSG00000032563	Mrpl3	9	105.053	105.08	105.067	FALSE	S6Y055484508	-0.485665	0.291156	0.179895	0.370416	0.328639	0.917503	-1.0357	-0.56624	FALSE	FALSE	CC	Both
ENSMUSP00000035179	9	103.853	7.5048	ENSMUSG00000032565	Nudt16	9	105.129	105.132	105.13	TRUE	gUNC17032370	0.291825	-0.874357	0.387449	0.575183	0.209017	-0.577922	-0.410532	0.399337	FALSE	TRUE	CC	Both
ENSMUSP00000035202	9	107.977	8.77193	ENSMUSG00000032583	Mon1a	9	107.888	107.903	107.896	TRUE	gUNC17090740	0.280705	0.289815	0.671622	0.0596651	-0.0875994	0.719157	-0.633367	-1.3	TRUE	TRUE	CC	Both
ENSMUSP00000035211	9	108.64	12.5591	ENSMUSG00000032591	Mst1	9	108.08	108.085	108.083	TRUE	S3T094345600	0.177592	-0.887809	0.770157	-0.580192	-0.306899	0.634602	-0.886293	1.07884	TRUE	TRUE	CC	Both
ENSMUSP00000004343	3	98.3568	18.4751	ENSMUSG00000004233	Wars2	3	99.1411	99.2392	99.1901	TRUE	mUNC030674885	-0.153584	-1.16004	0.491527	-0.887331	0.190882	0.692076	1.26219	-0.435725	TRUE	TRUE	CC	Both
ENSMUSP00000004343	12	79.4782	6.18457	ENSMUSG00000004233	Wars2	3	99.1411	99.2392	99.1901	FALSE	gUNCHS034051	-0.208191	0.239445	-0.418907	-0.30805	-0.712247	0.728268	-0.097784	0.777467	FALSE	FALSE	CC	Both
ENSMUSP00000004375	X	71.9684	6.10009	ENSMUSG00000004264	Phb2	6	124.712	124.717	124.715	FALSE	SXX202878737	-0.492114	0.28763	-0.340933	0.853463	-0.0673495	0.0424224	-0.409363	0.126244	FALSE	FALSE	CC	Both
ENSMUSP00000004381	6	117.021	7.12334	ENSMUSG00000004270	Lpcat3	6	124.663	124.704	124.684	TRUE	gUNC11925414	-0.376727	0.0959293	0.264898	-0.553448	-0.498622	0.905848	0.750296	-0.588174	FALSE	TRUE	CC	Both
ENSMUSP00000004470	16	12.8412	6.83713	ENSMUSG00000004356	Utp20	10	88.7466	88.8268	88.7867	FALSE	S1L160513649	0.372588	0.026027	-0.366763	1.2218	-0.0679415	-0.627138	0.101437	-0.660007	FALSE	TRUE	CC	Both
ENSMUSP00000035214	4	48.7165	7.96257	ENSMUSG00000032594	Ip6k1	9	108.003	108.049	108.026	FALSE	gUNC7205485	-0.152101	0.539259	-0.512947	-0.680943	0.337757	0.273943	0.991123	-0.796091	FALSE	TRUE	CC	Both
ENSMUSP00000035216	6	50.3936	6.11751	ENSMUSG00000032596	Uba7	9	107.976	107.984	107.98	FALSE	gUNC11058438	0.728535	-0.0328588	-0.830272	0.296656	0.273592	0.12821	-0.359891	-0.203971	FALSE	FALSE	CC	Both
ENSMUSP00000035216	9	108.139	7.65937	ENSMUSG00000032596	Uba7	9	107.976	107.984	107.98	TRUE	SBH094325574	0.614485	0.604582	0.361892	0.175388	0.125592	-1.37217	-0.646554	0.136787	FALSE	TRUE	CC	Both
ENSMUSP00000035216	19	38.1674	6.13614	ENSMUSG00000032596	Uba7	9	107.976	107.984	107.98	FALSE	UNC30285888	0.0890942	-0.147152	0.205574	0.582205	0.685996	-0.217393	-0.563642	-0.634683	FALSE	FALSE	CC	Both
ENSMUSP00000035230	6	79.3626	6.08424	ENSMUSG00000032607	Amt	9	108.297	108.302	108.3	FALSE	B10060079362	0.0769027	-0.892722	0.721016	0.182027	-0.460933	-0.108383	-0.0406604	0.522753	FALSE	FALSE	CC	Both
ENSMUSP00000035237	9	114.74	10.4616	ENSMUSG00000032612	Usp4	9	108.348	108.393	108.37	TRUE	gUNCHS027227	0.0639798	-0.635263	-0.254032	-0.123039	0.367471	1.16464	-1.29324	0.709477	TRUE	TRUE	CC	Both
ENSMUSP00000035244	10	115.058	6.02004	ENSMUSG00000042426	Dhx29	13	112.927	112.969	112.948	FALSE	S6J104602316	-0.446311	0.476768	-0.0244214	0.295006	0.145524	-0.4518	-0.640882	0.646117	FALSE	FALSE	CC	Both
ENSMUSP00000035244	13	115.096	9.24159	ENSMUSG00000042426	Dhx29	13	112.927	112.969	112.948	TRUE	gJAX00371291	0.571018	-0.356421	-0.33614	-0.0353805	0.875012	-1.25975	0.495262	0.0464037	TRUE	TRUE	CC	Both
ENSMUSP00000035246	18	68.1875	6.37148	ENSMUSG00000024254	Abcg8	17	84.6763	84.7003	84.6883	FALSE	mUNC180151602	-0.220866	0.467788	-0.830002	0.272207	-0.530064	0.631743	0.232407	-0.0232133	FALSE	TRUE	CC	Both
ENSMUSP00000035291	17	27.1443	8.86151	ENSMUSG00000036983	Tfb1m	17	3.51926	3.55771	3.53849	FALSE	gUNC27721077	0.135316	-0.657025	-0.0640809	0.655463	-0.893184	0.585486	0.827167	-0.589141	TRUE	TRUE	CC	Both
ENSMUSP00000035303	2	124.56	6.31556	ENSMUSG00000026857	Ntmt1	2	30.8078	30.823	30.8154	FALSE	B10020124559	0.279088	-0.114105	-0.374906	-0.568132	0.197052	-0.000619305	0.277424	0.304198	FALSE	FALSE	CC	CC
ENSMUSP00000035325	2	147.956	13.9301	ENSMUSG00000027384	Ndufaf5	2	140.171	140.204	140.187	TRUE	SFT025918243	-0.843614	-1.08142	-0.707124	0.604546	0.50774	0.373905	0.840768	0.305201	TRUE	TRUE	CC	Both
ENSMUSP00000035325	8	113.239	6.34835	ENSMUSG00000027384	Ndufaf5	2	140.171	140.204	140.187	FALSE	UNC15521980	0.339526	-0.835615	-0.0211239	0.463931	0.679833	-0.289	-0.000115656	-0.337436	FALSE	TRUE	CC	Both
ENSMUSP00000035328	1	51.5304	6.19583	ENSMUSG00000035898	Uba6	5	86.1093	86.1728	86.141	FALSE	gUNC656936	0.163536	0.648442	-0.622517	-0.629236	-0.334755	0.067822	0.432599	0.274109	FALSE	FALSE	CC	Both
ENSMUSP00000035328	2	168.521	6.16775	ENSMUSG00000035898	Uba6	5	86.1093	86.1728	86.141	FALSE	gUNC4458398	-0.133691	-0.507979	0.269273	-0.42323	0.0503221	0.463981	-0.467902	0.749226	FALSE	FALSE	CC	Both
ENSMUSP00000035328	5	86.1128	10.8094	ENSMUSG00000035898	Uba6	5	86.1093	86.1728	86.141	TRUE	gUNC9617590	-0.906031	-0.764381	0.164607	0.0157176	0.712662	0.967996	-0.214307	0.0237355	TRUE	TRUE	CC	Both
ENSMUSP00000035366	9	114.74	6.91929	ENSMUSG00000032435	Dync1li1	9	114.689	114.724	114.707	TRUE	gUNCHS027227	0.463821	0.696673	-0.143286	0.238876	0.179444	-0.842744	-0.459329	-0.133453	FALSE	TRUE	CC	Both
ENSMUSP00000035400	4	102.281	6.05298	ENSMUSG00000022488	Nckap1l	15	103.454	103.499	103.476	FALSE	gUNC7862387	-0.436628	0.504618	-0.106045	0.162672	0.846193	-0.0971949	-0.391695	-0.481921	FALSE	FALSE	CC	Both
ENSMUSP00000035404	8	67.6378	6.88593	ENSMUSG00000034845	Plvap	8	71.4978	71.5118	71.5048	TRUE	gUNCJPD003561	-0.491598	-0.263979	-0.258518	0.748739	-0.881487	0.890326	-0.0799755	0.336492	FALSE	TRUE	CC	Both
ENSMUSP00000035417	X	44.4016	6.38217	ENSMUSG00000041237	Pklr	3	89.1361	89.1468	89.1415	FALSE	gJAX00178560	0.493629	0.356763	0.202954	0.0656194	-0.221369	-0.764188	-1.09854	0.965128	FALSE	TRUE	CC	Both
ENSMUSP00000035486	19	3.63765	12.3224	ENSMUSG00000034108	Ccs	19	4.82537	4.83932	4.83234	TRUE	gUNC29827168	0.453653	0.916747	0.177101	0.0803716	-0.0362912	0.411069	-0.767401	-1.23525	TRUE	TRUE	CC	Both
ENSMUSP00000035512	2	106.773	6.94308	ENSMUSG00000048118	Arid4a	12	71.016	71.0986	71.0573	FALSE	gUNC3707804	0.39787	0.727976	0.801259	-0.296634	-0.152245	-0.88064	-0.745506	0.14792	FALSE	TRUE	CC	CC
ENSMUSP00000035512	10	7.95482	6.03453	ENSMUSG00000048118	Arid4a	12	71.016	71.0986	71.0573	FALSE	mUNC17374593	-0.0849878	-1.05084	-0.275638	0.0757594	-0.302267	0.0534961	0.632752	0.951731	FALSE	FALSE	CC	CC
ENSMUSP00000035579	16	15.5948	6.31331	ENSMUSG00000033880	Lgals3bp	11	118.393	118.402	118.397	FALSE	SS1160623791	-0.0706957	-0.684909	0.617967	0.750615	0.307248	-0.48329	-0.165799	-0.271136	FALSE	FALSE	CC	Both
ENSMUSP00000035588	5	121.119	6.84628	ENSMUSG00000032661	Oas3	5	120.753	120.778	120.765	TRUE	gJAX00135037	0.0349243	-0.831983	0.000949091	0.699998	0.520208	-0.0470419	-0.587948	0.210894	FALSE	TRUE	CC	CC
ENSMUSP00000035610	7	128.53	8.93443	ENSMUSG00000055319	Sec23ip	7	128.745	128.785	128.765	TRUE	UNC13823755	-0.361668	-0.143352	0.966357	-0.555249	-0.629744	0.497315	0.652396	-0.426054	TRUE	TRUE	CC	Both
ENSMUSP00000035642	7	29.9509	13.6742	ENSMUSG00000037166	Ppp1r14a	7	29.2893	29.2938	29.2916	TRUE	gUNC12563949	-0.0870031	-0.984923	0.672523	-1.09384	-0.87156	1.47527	0.342601	0.546933	TRUE	TRUE	CC	Both
ENSMUSP00000035644	1	14.6222	6.12291	ENSMUSG00000035125	Gcfc2	6	81.9237	81.9599	81.9418	FALSE	gUNC149968	-0.894491	0.623372	0.378716	-0.324622	0.00601354	0.720437	-0.653974	0.144549	FALSE	FALSE	CC	CC
ENSMUSP00000035658	1	68.95	7.26183	ENSMUSG00000033684	Qsox1	1	155.776	155.813	155.794	FALSE	S6T012758000	0.264903	-0.727899	0.374581	-0.112812	-0.550503	0.931763	0.234675	-0.414708	FALSE	TRUE	CC	Both
ENSMUSP00000035662	10	20.9687	6.08544	ENSMUSG00000024451	Arap3	18	37.9726	37.9976	37.9851	FALSE	gUNC17551129	0.16426	-0.968192	-0.540372	0.166676	-0.298869	0.54606	-0.174119	1.10456	FALSE	FALSE	CC	CC
ENSMUSP00000035662	17	58.8983	6.88158	ENSMUSG00000024451	Arap3	18	37.9726	37.9976	37.9851	FALSE	gJAX00442831	0.0617923	-0.63798	1.14183	-0.090664	-0.305824	0.509225	0.0269214	-0.705299	FALSE	TRUE	CC	CC
ENSMUSP00000035743	2	148.668	11.6021	ENSMUSG00000033059	Pygb	2	150.787	150.832	150.809	TRUE	S3J025946710	-0.147888	-0.262991	0.531389	-1.42038	0.033143	1.52072	-0.54681	0.292812	TRUE	TRUE	CC	Both
ENSMUSP00000035800	4	123.76	12.3965	ENSMUSG00000032870	Smap2	4	120.968	121.017	120.993	TRUE	gUNC8127141	0.206482	0.509881	-1.00864	-0.762847	0.487608	0.255536	1.1363	-0.824317	TRUE	TRUE	CC	Both
ENSMUSP00000035804	1	184.926	14.9343	ENSMUSG00000026621	2021-03-01	1	184.787	184.811	184.799	TRUE	gUNCHS003558	-0.351027	0.609951	-0.575535	-0.790916	0.630264	1.62495	-0.660784	-0.486899	TRUE	TRUE	CC	Both
ENSMUSP00000035804	3	101.612	7.22237	ENSMUSG00000026621	2021-03-01	1	184.787	184.811	184.799	FALSE	UNC5855250	0.468277	-0.400796	-0.247057	0.134379	-0.864543	0.933079	-0.129778	0.106437	FALSE	TRUE	CC	Both
ENSMUSP00000035829	9	114.832	6.86714	ENSMUSG00000038587	Akap12	10	4.26638	4.35947	4.31292	FALSE	S1L094593291	0.055814	-0.59065	0.180587	-0.699946	0.0540369	0.894511	-0.49352	0.599167	FALSE	TRUE	CC	Both
ENSMUSP00000035829	10	5.64533	7.51974	ENSMUSG00000038587	Akap12	10	4.26638	4.35947	4.31292	TRUE	S2T100225813	-0.483085	0.208001	-0.987541	0.195339	-0.311685	0.667644	-0.380722	1.09205	FALSE	TRUE	CC	Both
ENSMUSP00000035851	X	56.853	6.3614	ENSMUSG00000039703	Nploc4	11	120.38	120.438	120.409	FALSE	SXX202274118	0.563436	0.943468	-0.0835471	0.223901	-0.359608	-0.25055	-0.655847	-0.381253	FALSE	TRUE	CC	Both
ENSMUSP00000035860	5	122.787	6.39555	ENSMUSG00000038135	Crygn	5	24.751	24.758	24.7545	FALSE	gUNC10060798	-0.342636	0.957074	0.0951995	-0.300116	0.0874126	-0.104589	-0.647961	0.255616	FALSE	FALSE	CC	Both
ENSMUSP00000035884	1	89.6911	9.03	ENSMUSG00000034432	Cops8	1	90.603	90.6133	90.6082	TRUE	gUNCHS001601	0.574333	0.597432	-0.456047	0.76204	-0.509435	-0.972272	0.095005	-0.0910567	TRUE	TRUE	CC	Both
ENSMUSP00000035989	6	13.9194	6.08236	ENSMUSG00000033365	Ipo13	4	117.894	117.915	117.905	FALSE	gUNC10595065	0.518566	0.626587	0.316308	-0.504394	-0.709599	0.128543	-0.434316	0.0583056	FALSE	FALSE	CC	Both
ENSMUSP00000035992	8	114.949	6.68319	ENSMUSG00000033128	Gga1	15	78.8772	78.8946	78.8859	FALSE	gUNC15550042	0.434854	-0.413077	-0.36523	0.15869	0.489808	0.20181	0.33037	-0.837226	FALSE	TRUE	CC	Both
ENSMUSP00000036003	2	53.0716	9.94379	ENSMUSG00000035168	Tanc1	2	59.612	59.8461	59.7291	TRUE	mUNC3068322	0.425242	-0.483859	1.08414	-0.259619	-0.238995	-0.12264	-1.33207	0.927794	TRUE	TRUE	CC	CC
ENSMUSP00000036025	16	27.7955	7.21364	ENSMUSG00000041731	Pgm5	19	24.683	24.8619	24.7724	FALSE	gUNC26539011	-0.316381	0.763015	-0.618405	0.12517	0.546927	-0.624834	0.171093	-0.0465838	FALSE	TRUE	CC	Both
ENSMUSP00000036031	2	80.6413	7.53068	ENSMUSG00000041845	Rhod	19	4.42546	4.43943	4.43245	FALSE	gUNC3415704	0.0759158	0.345101	-0.576171	-0.536905	-0.408361	0.038114	1.18507	-0.122765	FALSE	TRUE	CC	Both
ENSMUSP00000036031	16	44.0777	7.46347	ENSMUSG00000041845	Rhod	19	4.42546	4.43943	4.43245	FALSE	SBJ161763106	-0.0969915	-0.591863	-0.0790422	-1.09547	0.384668	-0.0206488	0.999997	0.499354	FALSE	TRUE	CC	Both
ENSMUSP00000036044	4	117.768	6.31356	ENSMUSG00000020609	Apob	12	7.97765	8.01684	7.99724	FALSE	B10040117767	-0.0305645	-0.311074	0.467477	-0.301965	0.500933	-0.728534	-0.304007	0.707735	FALSE	FALSE	CC	Both
ENSMUSP00000036140	4	142.992	6.0741	ENSMUSG00000033533	Acsm1	7	119.607	119.663	119.635	FALSE	UNCHS013166	-0.487858	-0.109007	0.620817	-0.570489	0.249751	0.753708	-0.372284	-0.0846368	FALSE	FALSE	CC	Both
ENSMUSP00000036140	6	130.818	6.17887	ENSMUSG00000033533	Acsm1	7	119.607	119.663	119.635	FALSE	mUNC060222774	-0.111086	-0.448316	0.255799	-0.00372121	0.479928	0.788329	-0.387485	-0.573449	FALSE	FALSE	CC	Both
ENSMUSP00000036140	7	120.097	13.417	ENSMUSG00000033533	Acsm1	7	119.607	119.663	119.635	TRUE	UNC13733059	-0.464079	0.649189	0.153293	0.961923	-0.338228	0.690401	-0.623658	-1.02884	TRUE	TRUE	CC	Both
ENSMUSP00000036149	10	41.2571	7.06056	ENSMUSG00000038302	Afg1l	10	42.3126	42.4786	42.3956	TRUE	gUNCHS028026	0.856036	0.514664	0.0680933	0.267192	0.533879	-0.909216	-0.961288	-0.369361	FALSE	TRUE	CC	Both
ENSMUSP00000036162	2	33.4606	6.00188	ENSMUSG00000041720	Pi4ka	16	17.2804	17.4063	17.3433	FALSE	SAJ021338424	-0.726453	-0.362442	0.365706	0.405058	0.154242	-0.514027	-0.104761	0.782677	FALSE	FALSE	CC	Both
ENSMUSP00000036206	18	67.0929	6.89663	ENSMUSG00000038467	Chmp4b	2	154.652	154.695	154.673	FALSE	SAH182683716	-0.038464	-0.0378533	0.907758	0.54571	0.320074	-0.378203	-0.367585	-0.951436	FALSE	TRUE	CC	Both
ENSMUSP00000036213	9	107.582	6.35392	ENSMUSG00000039914	Coq10a	10	128.363	128.369	128.366	FALSE	S6T094303285	-0.245611	-0.158047	-1.20155	0.130955	0.119009	0.710665	0.233551	0.411028	FALSE	TRUE	CC	Both
ENSMUSP00000036245	7	126.993	6.56661	ENSMUSG00000042289	Hsd3b7	7	127.801	127.804	127.802	TRUE	gUNC13808080	-1.0091	0.280371	0.0814419	0.305786	0.48106	0.368771	-0.323112	-0.185215	FALSE	TRUE	CC	Both
ENSMUSP00000036265	17	90.1162	6.47508	ENSMUSG00000040356	Skiv2l	17	34.8392	34.8502	34.8447	FALSE	SX1173604646	-0.493204	0.55607	-0.131859	0.208929	-0.117267	-0.907426	0.27185	0.612907	FALSE	TRUE	CC	Both
ENSMUSP00000036337	4	58.7906	13.7239	ENSMUSG00000038422	Hdhd3	4	62.499	62.5035	62.5012	TRUE	gUNCHS011421	0.796853	-0.720418	0.650986	0.929782	0.545286	-1.35051	-0.297085	-0.554891	TRUE	TRUE	CC	Both
ENSMUSP00000036410	6	46.4365	6.30334	ENSMUSG00000038205	Prkab2	3	97.6582	97.6738	97.666	FALSE	SBH061857461	0.184566	0.197034	0.0938788	-1.25741	-0.800288	1.34396	0.429531	-0.191273	FALSE	FALSE	CC	CC
ENSMUSP00000036491	7	139.172	10.1944	ENSMUSG00000039018	Mtg1	7	140.138	140.151	140.144	TRUE	ST2075566892	-0.0113385	0.134858	-0.0803909	0.447685	0.363357	1.22877	-0.865151	-1.21779	TRUE	TRUE	CC	Both
ENSMUSP00000036523	16	25.1351	6.50642	ENSMUSG00000045624	Esf1	2	140.12	140.171	140.145	FALSE	S2T161005405	0.344462	0.105368	0.322234	0.899068	-0.675006	-0.115132	-0.97662	0.0956256	FALSE	TRUE	CC	Both
ENSMUSP00000004494	13	73.2645	6.20176	ENSMUSG00000031622	Sin3b	8	72.7233	72.7582	72.7407	FALSE	gJAX00046238	-0.625861	0.598281	-0.316459	-0.443454	0.686647	0.732165	-0.567004	-0.0643161	FALSE	FALSE	CC	CC
ENSMUSP00000004507	9	85.0297	6.09498	ENSMUSG00000004393	Ddx56	11	6.25892	6.26777	6.26335	FALSE	gUNC16784014	0.51653	-0.522028	-0.463704	-0.199347	0.583649	0.044839	-0.480594	0.520655	FALSE	FALSE	CC	Both
ENSMUSP00000004673	14	51.4004	8.72348	ENSMUSG00000004558	Ndrg2	14	51.9053	51.9142	51.9097	TRUE	mUNC140923270	-0.398003	0.893513	-0.575815	0.273489	-0.764019	0.777915	-0.593152	0.386073	TRUE	TRUE	CC	Both
ENSMUSP00000036541	11	4.77622	6.40983	ENSMUSG00000040236	Trappc5	8	3.6763	3.68126	3.67878	FALSE	S6J110191048	-0.551724	-0.131119	-0.335455	0.754423	-0.16069	0.563229	-0.596303	0.457638	FALSE	TRUE	CC	Both
ENSMUSP00000036541	X	144.114	6.15553	ENSMUSG00000040236	Trappc5	8	3.6763	3.68126	3.67878	FALSE	gUNC31418706	0.452091	-0.202563	0.386856	-0.458371	-0.272658	-0.848404	0.863072	0.0799777	FALSE	FALSE	CC	Both
ENSMUSP00000036585	11	94.4114	6.28898	ENSMUSG00000039656	Rxrb	17	34.0318	34.0384	34.0351	FALSE	gJAX00318738	-0.3862	0.195278	0.729335	0.545672	-0.441222	0.351187	-0.603194	-0.390855	FALSE	FALSE	CC	CC
ENSMUSP00000036604	1	183.307	6.13101	ENSMUSG00000035232	Pdk3	X	93.7646	93.8322	93.7984	FALSE	S3J017332283	0.08696	0.610861	0.758276	0.0115446	0.0945744	-0.556869	-1.07219	0.066842	FALSE	FALSE	CC	CC
ENSMUSP00000036604	2	83.7887	10.3221	ENSMUSG00000035232	Pdk3	X	93.7646	93.8322	93.7984	FALSE	gJAX00494942	-0.295799	0.0969639	0.902457	-0.0850604	-1.05648	-0.311289	0.511099	0.238105	TRUE	TRUE	CC	CC
ENSMUSP00000036674	14	64.2095	6.85287	ENSMUSG00000044447	Dock5	14	67.7521	67.9334	67.8428	TRUE	S1H142568379	-0.478771	0.0539952	-0.477051	-0.374616	0.097654	-0.466773	0.807542	0.83802	FALSE	TRUE	CC	Both
ENSMUSP00000036674	15	87.6725	7.44097	ENSMUSG00000044447	Dock5	14	67.7521	67.9334	67.8428	FALSE	gUNC26052345	-0.380253	1.09833	0.0315673	0.0798137	-0.651439	0.0564635	-0.750121	0.51564	FALSE	TRUE	CC	Both
ENSMUSP00000036696	3	19.528	6.18789	ENSMUSG00000038372	Gmds	13	31.8196	32.3387	32.0792	FALSE	B10030019528	0.44058	-0.653234	0.661346	0.320659	-0.147704	-0.222814	-0.555909	0.157076	FALSE	FALSE	CC	Both
ENSMUSP00000036696	13	31.9079	8.92174	ENSMUSG00000038372	Gmds	13	31.8196	32.3387	32.0792	TRUE	gUNC22370786	-1.24522	0.765772	0.182261	0.199968	0.102952	0.185348	-0.357092	0.166014	TRUE	TRUE	CC	Both
ENSMUSP00000036696	X	159.785	7.8964	ENSMUSG00000038372	Gmds	13	31.8196	32.3387	32.0792	FALSE	SBC206391380	-0.216909	0.300454	-0.693666	-0.714826	0.559753	-0.216507	0.241652	0.740048	FALSE	TRUE	CC	Both
ENSMUSP00000036699	1	153.745	8.3712	ENSMUSG00000041037	Irgq	7	24.5307	24.5386	24.5346	FALSE	gUNC1978827	0.102536	-1.14155	0.209835	0.979046	0.712739	-0.362702	-0.279456	-0.220445	TRUE	TRUE	CC	Both
ENSMUSP00000036699	7	19.3489	6.97597	ENSMUSG00000041037	Irgq	7	24.5307	24.5386	24.5346	TRUE	mbackupUNC070037076	0.269139	-0.887479	-0.121254	0.564308	-0.628609	0.0937868	0.611839	0.0982692	FALSE	TRUE	CC	Both
ENSMUSP00000036699	11	103.73	6.6563	ENSMUSG00000041037	Irgq	7	24.5307	24.5386	24.5346	FALSE	UNC20283723	-0.564388	-0.648074	0.0820398	0.481269	-0.500993	-0.262126	0.79133	0.620942	FALSE	TRUE	CC	Both
ENSMUSP00000036705	18	73.6316	6.28902	ENSMUSG00000062234	Gak	5	108.569	108.63	108.6	FALSE	gUNC29590516	0.196577	-0.529126	-0.494913	0.740262	0.559302	0.346796	-0.284486	-0.534411	FALSE	FALSE	CC	Both
ENSMUSP00000036710	9	123.562	16.9004	ENSMUSG00000035202	Lars2	9	123.367	123.463	123.415	TRUE	SSH094942479	0.744482	1.00478	-0.451402	0.780561	0.692811	-1.24927	-1.07585	-0.4461	TRUE	TRUE	CC	Both
ENSMUSP00000036726	17	9.94158	6.56186	ENSMUSG00000038774	Ascc3	10	50.5927	50.8515	50.7221	FALSE	gUNC27553124	0.807268	-0.430753	-0.582877	0.093816	-0.643215	0.450151	0.535447	-0.229836	FALSE	TRUE	CC	Both
ENSMUSP00000036726	19	37.5632	6.52591	ENSMUSG00000038774	Ascc3	10	50.5927	50.8515	50.7221	FALSE	S1H191502526	-0.283086	0.0624087	-0.0665383	0.685198	0.375416	0.073293	0.0386435	-0.885336	FALSE	TRUE	CC	Both
ENSMUSP00000036770	7	40.6108	6.42164	ENSMUSG00000038888	Ctu1	7	43.672	43.6783	43.6752	TRUE	gUNC12680979	0.6163	-0.0404837	-0.274812	0.712636	-0.814531	0.432192	-0.700283	0.0689822	FALSE	FALSE	CC	Both
ENSMUSP00000036770	8	120.537	6.18297	ENSMUSG00000038888	Ctu1	7	43.672	43.6783	43.6752	FALSE	SBJ084821480	0.171888	0.386982	0.433806	0.165712	0.867785	-1.06867	-0.783589	-0.173916	FALSE	FALSE	CC	Both
ENSMUSP00000036861	11	103.425	6.53089	ENSMUSG00000034412	Tbc1d10a	11	4.18679	4.21551	4.20115	FALSE	UNC20280192	0.952625	0.172319	-0.454803	-0.241179	-0.0202407	0.597374	-0.32089	-0.685204	FALSE	TRUE	CC	CC
ENSMUSP00000036881	12	35.6511	6.31763	ENSMUSG00000038762	Abcf1	17	35.9568	35.9698	35.9633	FALSE	S1L121426044	-0.136211	0.269567	-0.738826	-0.0482668	-0.0284723	-0.510183	0.736884	0.455508	FALSE	FALSE	CC	Both
ENSMUSP00000036881	17	35.8607	6.58138	ENSMUSG00000038762	Abcf1	17	35.9568	35.9698	35.9633	TRUE	SBB171434426	0.329811	-0.192893	-0.522416	0.505923	-0.0137912	-0.44869	0.88148	-0.539423	FALSE	TRUE	CC	Both
ENSMUSP00000036890	16	14.0711	6.82158	ENSMUSG00000041957	Pkp2	16	16.2133	16.2727	16.243	TRUE	mUNC160026026	-0.236696	-0.693576	-0.207451	-0.346022	0.362416	0.66854	0.975972	-0.523182	FALSE	TRUE	CC	Both
ENSMUSP00000036915	2	177.075	6.27419	ENSMUSG00000034216	Vps18	2	119.289	119.298	119.294	FALSE	gUNCJPD001101	0.131503	-0.270674	0.353684	0.329088	-0.0336848	0.651954	-0.0348097	-1.12706	FALSE	FALSE	CC	Both
ENSMUSP00000036915	9	78.396	6.16316	ENSMUSG00000034216	Vps18	2	119.289	119.298	119.294	FALSE	gUNC16691683	0.0347063	-0.481438	-0.0891841	-0.210007	0.0996701	0.875466	0.472803	-0.702016	FALSE	FALSE	CC	Both
ENSMUSP00000036923	2	70.4884	9.21628	ENSMUSG00000034738	Nostrin	2	69.1358	69.1893	69.1626	TRUE	SNJ022819537	-0.722403	-0.226148	-0.483657	0.143182	-1.06541	0.879959	0.848531	0.625949	TRUE	TRUE	CC	Both
ENSMUSP00000036924	10	77.4509	6.79894	ENSMUSG00000033712	Ccar2	14	70.1382	70.1538	70.146	FALSE	S2J103098036	-0.157234	-0.498694	0.0687669	0.202472	-0.794703	0.715559	0.577153	-0.11332	FALSE	TRUE	CC	Both
ENSMUSP00000036936	1	135.817	6.00759	ENSMUSG00000037071	Scd1	19	44.3945	44.4077	44.4011	FALSE	gUNC1739568	-0.136566	0.0651984	-0.273434	0.413463	0.130989	-0.345008	1.18172	-1.03637	FALSE	FALSE	CC	Both
ENSMUSP00000036936	3	68.3332	6.42388	ENSMUSG00000037071	Scd1	19	44.3945	44.4077	44.4011	FALSE	gUNC5451861	-0.960693	0.148595	-0.3596	0.100278	0.108355	-0.24782	1.2116	-0.000717466	FALSE	FALSE	CC	Both
ENSMUSP00000036998	1	166.898	7.11826	ENSMUSG00000023845	Lnpep	17	17.5277	17.6245	17.5761	FALSE	SFT016675920	-0.408523	0.472749	-0.158764	-0.777449	-0.673353	0.104678	0.972131	0.468532	FALSE	TRUE	CC	Both
ENSMUSP00000037022	6	142.992	11.3943	ENSMUSG00000041698	Slco1a1	6	141.907	141.947	141.927	TRUE	gJAX00629360	0.0269236	-0.642007	-0.395958	1.11868	-0.312661	-0.286706	-0.498784	0.990508	TRUE	TRUE	CC	Both
ENSMUSP00000037022	X	4.55568	6.04364	ENSMUSG00000041698	Slco1a1	6	141.907	141.947	141.927	FALSE	B10230004555	0.203331	-0.402204	0.918014	0.081798	-0.333394	-0.577239	-0.256114	0.365808	FALSE	FALSE	CC	Both
ENSMUSP00000037028	2	5.67133	8.16192	ENSMUSG00000039145	Camk1d	2	5.29346	5.71451	5.50399	TRUE	gUNC2501218	0.399623	0.577833	0.03515	0.690537	0.480921	-0.734732	-1.01459	-0.434743	TRUE	TRUE	CC	CC
ENSMUSP00000037075	8	64.1577	6.12022	ENSMUSG00000038705	Gmeb2	2	181.251	181.288	181.27	FALSE	S1H082566306	1.05737	-0.64703	-0.137984	-0.435616	-0.475458	0.338806	0.498009	-0.198096	FALSE	FALSE	CC	CC
ENSMUSP00000037075	15	13.7338	6.01397	ENSMUSG00000038705	Gmeb2	2	181.251	181.288	181.27	FALSE	S6J150549351	0.488634	-0.405343	-0.476601	0.162836	-0.534285	0.712235	0.622265	-0.569742	FALSE	FALSE	CC	CC
ENSMUSP00000037128	1	43.2529	6.85765	ENSMUSG00000036327	Qsox2	2	26.2086	26.2375	26.2231	FALSE	gUNC550476	0.28546	0.881597	0.673486	-0.264956	0.0107974	-0.521174	-0.393143	-0.672067	FALSE	TRUE	CC	Both
ENSMUSP00000037128	17	85.7923	6.07118	ENSMUSG00000036327	Qsox2	2	26.2086	26.2375	26.2231	FALSE	gUNC28517738	-0.263539	-0.332675	0.117714	0.985086	0.0962289	-0.358363	-0.76906	0.524608	FALSE	FALSE	CC	Both
ENSMUSP00000037131	8	114.949	6.4629	ENSMUSG00000034424	Gcsh	8	116.982	116.994	116.988	TRUE	gUNC15550042	-0.217603	-0.319818	-0.248777	0.00105788	-0.523174	0.259828	0.335351	0.713135	FALSE	TRUE	CC	Both
ENSMUSP00000037173	13	116.147	6.06546	ENSMUSG00000056310	Tyw1	5	130.256	130.342	130.299	FALSE	UNC23451745	-0.386362	-0.206468	0.729293	0.646758	-0.621881	0.410688	-0.316411	-0.255617	FALSE	FALSE	CC	Both
ENSMUSP00000037173	X	101.627	7.19374	ENSMUSG00000056310	Tyw1	5	130.256	130.342	130.299	FALSE	gUNC31151289	0.0682356	-0.65381	-0.576033	0.0402621	1.07306	-0.223033	0.0482146	0.223107	FALSE	TRUE	CC	Both
ENSMUSP00000037206	9	117.381	6.44892	ENSMUSG00000032966	Fkbp1a	2	151.542	151.562	151.552	FALSE	S2H094695242	-0.186569	-0.12556	0.591297	-0.604941	0.909101	0.0916053	-0.790594	0.115661	FALSE	TRUE	CC	Both
ENSMUSP00000037238	11	76.1698	9.576	ENSMUSG00000038195	Rilp	11	75.5101	75.5132	75.5116	TRUE	gJAX00029179	0.0428025	0.0170778	0.0284934	-0.117179	0.234666	-0.204492	1.3748	-1.37617	TRUE	TRUE	CC	Both
ENSMUSP00000037238	16	58.0262	6.98938	ENSMUSG00000038195	Rilp	11	75.5101	75.5132	75.5116	FALSE	SAJ162321048	-0.468049	0.941313	0.353691	-0.451427	0.139385	0.130874	-0.7438	0.0980122	FALSE	TRUE	CC	Both
ENSMUSP00000037251	1	4.74439	6.29402	ENSMUSG00000034931	Dhx8	11	101.733	101.767	101.75	FALSE	S1H010189775	-0.303279	-0.0983577	-0.377729	0.250287	0.600795	0.648007	-0.917166	0.197443	FALSE	FALSE	CC	Both
ENSMUSP00000037251	2	181.024	6.44071	ENSMUSG00000034931	Dhx8	11	101.733	101.767	101.75	FALSE	B10020181023	-0.00712503	0.248419	0.13464	0.884427	-0.0474146	-0.98064	-0.0127964	-0.21951	FALSE	TRUE	CC	Both
ENSMUSP00000037251	18	87.2449	6.11272	ENSMUSG00000034931	Dhx8	11	101.733	101.767	101.75	FALSE	gUNC29791985	-0.129971	0.226148	-0.609429	0.265901	0.0392451	0.726773	0.333883	-0.852549	FALSE	FALSE	CC	Both
ENSMUSP00000037259	1	163.083	8.9724	ENSMUSG00000040181	Fmo1	1	162.83	162.867	162.848	TRUE	mUNC2081992	0.115367	-0.912547	0.020337	-0.843907	-0.133705	1.24622	0.126555	0.381683	TRUE	TRUE	CC	Both
ENSMUSP00000037275	2	119.823	12.6588	ENSMUSG00000034032	Rpap1	2	119.763	119.788	119.775	TRUE	B10020119823	0.434621	-1.17775	-0.0901285	0.526566	0.631808	0.00206209	-0.524037	0.196863	TRUE	TRUE	CC	CC
ENSMUSP00000037275	14	121.327	6.9621	ENSMUSG00000034032	Rpap1	2	119.763	119.788	119.775	FALSE	SAJ144853071	0.451913	-0.333229	-0.204087	-1.19777	-0.170334	0.16766	1.10236	0.183484	FALSE	TRUE	CC	CC
ENSMUSP00000037278	7	49.7096	6.80171	ENSMUSG00000041625	Ggact	14	122.816	122.914	122.865	FALSE	S1H071988385	0.642831	-0.536952	0.135363	-1.0016	0.550188	0.137861	0.270596	-0.198284	FALSE	TRUE	CC	Both
ENSMUSP00000037278	10	105.518	6.19004	ENSMUSG00000041625	Ggact	14	122.816	122.914	122.865	FALSE	S2H104220731	-0.699883	-0.346395	-0.00774162	-0.244083	0.536749	0.840167	0.00714063	-0.085953	FALSE	FALSE	CC	Both
ENSMUSP00000037278	14	121.991	12.3448	ENSMUSG00000041625	Ggact	14	122.816	122.914	122.865	TRUE	mbackupUNC140589529	0.169348	-0.562423	-0.680446	-0.584916	1.25596	0.619491	-0.220836	0.00382112	TRUE	TRUE	CC	Both
ENSMUSP00000037324	8	106.633	14.3864	ENSMUSG00000041308	Sntb2	8	106.936	107.02	106.978	TRUE	B10080106632	1.12582	-0.453227	0.698437	-0.607756	0.531512	-0.931881	-0.0500908	-0.31281	TRUE	TRUE	CC	Both
ENSMUSP00000037340	11	36.6162	6.04187	ENSMUSG00000039828	Wdr70	15	7.87305	8.09921	7.98613	FALSE	SBR111464647	0.478662	0.352672	0.375158	-0.16269	-0.156773	-1.24656	-0.251312	0.610846	FALSE	FALSE	CC	Both
ENSMUSP00000037348	17	70.8797	6.94443	ENSMUSG00000036880	Acaa2	18	74.7792	74.8062	74.7927	FALSE	gUNC28285676	0.24605	-0.702751	0.211831	-0.0968211	-0.0411477	-0.649328	0.934503	0.0976647	FALSE	TRUE	CC	Both
ENSMUSP00000037371	2	5.67133	9.73135	ENSMUSG00000039063	Echdc3	2	6.18846	6.21303	6.20075	TRUE	gUNC2501218	0.0107146	-0.0864624	-0.0336894	-0.107744	-0.00763819	0.266813	1.35418	-1.39618	TRUE	TRUE	CC	Both
ENSMUSP00000037417	2	25.6309	7.47167	ENSMUSG00000036504	Phpt1	2	25.5734	25.5752	25.5743	TRUE	gUNCHS004244	0.374897	0.358236	-0.0952755	0.225405	0.447677	-1.31216	-0.473856	0.475083	FALSE	TRUE	CC	Both
ENSMUSP00000037441	12	85.8229	8.3656	ENSMUSG00000041341	Atg2b	12	105.616	105.685	105.651	FALSE	mUNC21540855	-0.372446	-0.588038	-0.33643	-0.508505	-0.0864986	0.436527	1.17823	0.277156	TRUE	TRUE	CC	Both
ENSMUSP00000037454	1	152.859	9.9011	ENSMUSG00000042684	Npl	1	153.503	153.55	153.527	TRUE	SAJ016114377	-0.672153	-0.319018	-0.854554	1.21686	-0.365468	0.509288	0.539638	-0.0545961	TRUE	TRUE	CC	Both
ENSMUSP00000037487	3	8.75487	6.28956	ENSMUSG00000039519	Cyp7b1	3	18.072	18.2433	18.1576	TRUE	gUNC4673471	-0.367844	-0.422293	-0.351284	-0.0187485	-0.271922	0.887807	0.90769	-0.363405	FALSE	FALSE	CC	Both
ENSMUSP00000037514	1	165.212	12.1421	ENSMUSG00000040843	Tiprl	1	165.212	165.237	165.225	TRUE	gUNC2111325	0.932571	0.156845	0.564386	-0.292081	0.643629	-1.27952	-0.370308	-0.355524	TRUE	TRUE	CC	Both
ENSMUSP00000037536	17	60.0057	6.66732	ENSMUSG00000040488	Ltbp4	7	27.3051	27.3377	27.3214	FALSE	gUNCHS044625	-0.0658526	-0.388502	0.600787	0.422834	-0.827944	0.775365	-0.161181	-0.355507	FALSE	TRUE	CC	CC
ENSMUSP00000037536	X	140.11	6.40905	ENSMUSG00000040488	Ltbp4	7	27.3051	27.3377	27.3214	FALSE	SXX205604397	-1.25911	-0.408164	-0.206845	-0.031481	0.341099	0.472359	0.789807	0.302339	FALSE	TRUE	CC	CC
ENSMUSP00000037539	1	190.656	7.90086	ENSMUSG00000041633	Kctd12b	X	153.685	153.696	153.691	FALSE	gJAX00013965	-0.0239418	0.141235	0.174064	0.364776	0.946764	-0.181316	-1.11399	-0.307588	FALSE	TRUE	CC	Both
ENSMUSP00000037543	14	18.6469	6.3575	ENSMUSG00000033396	Spg11	2	122.054	122.118	122.086	FALSE	SSH140745874	0.7889	-0.447004	0.0531015	-0.577198	0.0732584	-0.683197	0.40554	0.386599	FALSE	TRUE	CC	Both
ENSMUSP00000037555	8	93.3374	14.607	ENSMUSG00000057074	Ces1g	8	93.3024	93.3373	93.3198	TRUE	UNC15270153	0.778897	0.510055	-0.326216	-0.196887	1.04315	-0.195779	-0.555655	-1.05757	TRUE	TRUE	CC	Both
ENSMUSP00000037555	9	49.5706	6.11361	ENSMUSG00000057074	Ces1g	8	93.3024	93.3373	93.3198	FALSE	S2T091982822	0.520945	0.18476	-0.098913	-0.380298	0.50456	-0.0223804	0.105329	-0.814003	FALSE	FALSE	CC	Both
ENSMUSP00000037568	1	164.111	9.32572	ENSMUSG00000034602	Mon2	10	122.992	123.077	123.034	FALSE	SFT016564456	0.264383	0.166569	0.0449593	-0.537422	-1.24198	0.481212	1.07976	-0.257476	TRUE	TRUE	CC	CC
ENSMUSP00000037568	3	104.444	6.60652	ENSMUSG00000034602	Mon2	10	122.992	123.077	123.034	FALSE	JAX00111268	0.472598	-0.520663	0.273541	0.140145	-0.322419	0.793308	-0.648453	-0.188056	FALSE	TRUE	CC	CC
ENSMUSP00000037597	8	65.479	7.0254	ENSMUSG00000040824	Snrpd2	7	19.1497	19.1535	19.1516	FALSE	gUNC14911603	0.756471	-0.834798	0.383937	-0.936757	0.13185	0.85641	-0.124359	-0.232754	FALSE	TRUE	CC	Both
ENSMUSP00000037609	5	127.063	6.76703	ENSMUSG00000037905	Bri3bp	5	125.442	125.46	125.451	TRUE	gUNC10116804	0.12163	-0.175553	0.336533	-0.389591	1.04256	-0.829028	-0.226818	0.12027	FALSE	TRUE	CC	Both
ENSMUSP00000037609	11	77.1749	6.29704	ENSMUSG00000037905	Bri3bp	5	125.442	125.46	125.451	FALSE	gUNC19947670	0.301601	0.451968	0.703885	0.169224	-0.28735	0.259837	-0.706648	-0.892517	FALSE	FALSE	CC	Both
ENSMUSP00000037609	13	111.809	8.09999	ENSMUSG00000037905	Bri3bp	5	125.442	125.46	125.451	FALSE	mUNC131295000	-0.551077	-0.045062	0.206573	0.54309	-1.13224	0.341009	0.238728	0.398975	TRUE	TRUE	CC	Both
ENSMUSP00000037609	X	101.104	8.1119	ENSMUSG00000037905	Bri3bp	5	125.442	125.46	125.451	FALSE	gUNC31147619	-0.080843	-0.42355	-0.620747	-0.510932	0.935774	-0.0209674	0.0705935	0.650672	TRUE	TRUE	CC	Both
ENSMUSP00000037614	9	26.31	12.2925	ENSMUSG00000035443	Thyn1	9	26.9997	27.0073	27.0035	TRUE	gUNC16035016	0.298466	0.874146	-0.0277313	-0.575679	-0.465063	0.506912	-1.46812	0.857068	TRUE	TRUE	CC	Both
ENSMUSP00000004684	1	152.618	6.58567	ENSMUSG00000004568	Arhgef18	8	3.39301	3.4566	3.4248	FALSE	gUNC1962782	-0.622516	-0.395882	-0.245396	0.768258	0.171229	0.676427	-0.496892	0.144772	FALSE	TRUE	CC	Both
ENSMUSP00000004684	8	7.08959	7.41567	ENSMUSG00000004568	Arhgef18	8	3.39301	3.4566	3.4248	TRUE	mUNC080616646	-0.428831	-0.781445	-0.0292197	6.27666e-08	0.176105	-0.0178054	0.214659	0.866537	FALSE	TRUE	CC	Both
ENSMUSP00000004684	15	24.3804	6.21831	ENSMUSG00000004568	Arhgef18	8	3.39301	3.4566	3.4248	FALSE	S6J150975217	-0.677218	0.956957	-0.151458	-0.0228479	-0.181472	0.248716	0.0529477	-0.225625	FALSE	FALSE	CC	Both
ENSMUSP00000004686	4	139.687	6.19614	ENSMUSG00000069633	Pex11g	8	3.4571	3.46768	3.46239	FALSE	B10040139686	0.729276	0.629844	-0.975033	-0.367262	-0.15596	0.39825	-0.135571	-0.123545	FALSE	FALSE	CC	Both
ENSMUSP00000004686	7	132.898	7.00904	ENSMUSG00000069633	Pex11g	8	3.4571	3.46768	3.46239	FALSE	UNC13889260	0.477273	1.03837	-0.412717	-0.415435	-0.426174	0.636491	-0.471942	-0.425862	FALSE	TRUE	CC	Both
ENSMUSP00000004686	8	3.68157	9.38216	ENSMUSG00000069633	Pex11g	8	3.4571	3.46768	3.46239	TRUE	mJAX00659337	0.687523	0.700723	-1.07885	0.547336	0.30179	-0.268519	-0.92553	0.0355307	TRUE	TRUE	CC	Both
ENSMUSP00000004774	11	77.0038	6.25188	ENSMUSG00000004655	Aqp1	6	55.3364	55.3486	55.3425	FALSE	S6J113080150	0.338691	0.250883	-0.205471	-0.152974	0.33343	0.864364	-0.724805	-0.704118	FALSE	FALSE	CC	Both
ENSMUSP00000037628	4	155.423	6.34387	ENSMUSG00000038773	Kdm3b	18	34.777	34.8387	34.8079	FALSE	SS1046216909	-0.356409	0.63276	0.0878979	-0.591108	0.372806	0.352183	0.141419	-0.639549	FALSE	FALSE	CC	Both
ENSMUSP00000037631	17	89.6585	6.42333	ENSMUSG00000039680	Mrps6	16	92.0583	92.1122	92.0852	FALSE	SX1173586340	-0.0279426	0.808196	0.19751	0.144802	-0.880078	-0.501159	-0.161796	0.420468	FALSE	TRUE	CC	Both
ENSMUSP00000037754	2	35.2002	10.8337	ENSMUSG00000035875	AI182371	2	35.0819	35.1015	35.0917	TRUE	S6J021408007	-0.365942	-0.513883	-0.489367	-0.142733	0.733654	1.35117	0.346063	-0.918963	TRUE	TRUE	CC	Both
ENSMUSP00000037754	9	85.0297	6.09213	ENSMUSG00000035875	AI182371	2	35.0819	35.1015	35.0917	FALSE	gUNC16784014	0.40989	-0.411763	0.433238	-0.165207	-0.11833	-0.109609	-0.819924	0.781705	FALSE	FALSE	CC	Both
ENSMUSP00000037819	11	81.2509	9.45577	ENSMUSG00000035441	Myo1d	11	80.4821	80.78	80.6311	TRUE	gUNC19992265	-0.76947	-0.311992	-0.231212	1.14882	-0.224102	-0.270479	0.899329	-0.24089	TRUE	TRUE	CC	Both
ENSMUSP00000037858	3	95.4851	6.23612	ENSMUSG00000024965	Fermt3	19	6.99896	7.01947	7.00921	FALSE	SFR033819403	0.698793	0.229675	0.461716	0.534667	-0.556159	-0.521483	-0.559023	-0.288186	FALSE	FALSE	CC	Both
ENSMUSP00000037858	12	5.59394	6.87178	ENSMUSG00000024965	Fermt3	19	6.99896	7.01947	7.00921	FALSE	gUNC20565224	-0.770273	0.311012	0.443915	-0.250943	0.306734	0.595801	0.129882	-0.766128	FALSE	TRUE	CC	Both
ENSMUSP00000037858	19	38.0385	6.2174	ENSMUSG00000024965	Fermt3	19	6.99896	7.01947	7.00921	FALSE	UNC30283534	0.319421	-0.387473	0.144242	0.332963	0.452662	0.302063	-0.333945	-0.829932	FALSE	FALSE	CC	Both
ENSMUSP00000037860	17	35.0208	9.66529	ENSMUSG00000036492	Rnf39	17	36.9429	36.948	36.9455	TRUE	SAC171400831	-0.274355	-0.155007	1.09756	-0.589327	-0.578347	0.144031	0.810179	-0.454737	TRUE	TRUE	CC	CC
ENSMUSP00000037867	15	53.6747	6.02946	ENSMUSG00000038591	Colec10	15	54.4108	54.4664	54.4386	TRUE	gUNC25609762	0.752462	-0.559041	0.687269	-0.150763	-0.159156	-0.412882	0.227228	-0.385116	FALSE	FALSE	CC	CC
ENSMUSP00000037915	4	130.678	6.15057	ENSMUSG00000053641	Dennd4a	9	64.8113	64.9197	64.8655	FALSE	S6N045227117	-0.74437	1.01616	-0.525004	-0.118584	-0.172764	0.447141	0.0803418	0.017079	FALSE	FALSE	CC	Both
ENSMUSP00000037915	11	69.1035	6.00843	ENSMUSG00000053641	Dennd4a	9	64.8113	64.9197	64.8655	FALSE	gUNCHS031195	0.274373	0.679479	0.212466	0.438827	-0.210458	-0.0748656	-0.73307	-0.586752	FALSE	FALSE	CC	Both
ENSMUSP00000037925	6	51.6738	6.082	ENSMUSG00000040274	Cdk6	5	3.34149	3.53101	3.43625	FALSE	gUNC11078268	0.348149	0.289588	-0.453916	-0.954593	-0.592421	0.498744	0.786132	0.0783184	FALSE	FALSE	CC	CC
ENSMUSP00000037925	18	64.7189	6.35694	ENSMUSG00000040274	Cdk6	5	3.34149	3.53101	3.43625	FALSE	gUNC29447480	-0.0611543	0.0433462	-0.381699	-0.221327	-0.758934	0.175602	0.809111	0.395055	FALSE	TRUE	CC	CC
ENSMUSP00000037981	8	49.6398	8.80003	ENSMUSG00000024454	Hdac3	18	37.9358	37.955	37.9454	FALSE	mUNC14704032	0.21925	-0.0381358	0.63952	0.0286124	-0.696893	0.930303	0.00358968	-1.08625	TRUE	TRUE	CC	Both
ENSMUSP00000038048	2	177.1	6.41803	ENSMUSG00000037095	Lrg1	17	56.1197	56.1219	56.1208	FALSE	SFH027083995	0.303487	0.364427	-0.694909	0.177074	0.506606	-0.052482	-0.0456294	-0.558575	FALSE	TRUE	CC	Both
ENSMUSP00000038061	11	121.01	10.5539	ENSMUSG00000039253	Fn3krp	11	121.421	121.431	121.426	TRUE	gJAX00032537	1.11974	0.309615	-0.554143	0.193946	0.722068	-0.974112	-1.45845	0.641335	TRUE	TRUE	CC	Both
ENSMUSP00000038061	12	16.7377	6.44011	ENSMUSG00000039253	Fn3krp	11	121.421	121.431	121.426	FALSE	SBC120669506	0.621507	-0.074998	-0.599249	0.652032	-0.583268	0.243487	-0.101574	-0.157937	FALSE	TRUE	CC	Both
ENSMUSP00000038063	11	59.0206	6.11447	ENSMUSG00000034926	Dhcr24	4	106.561	106.589	106.575	FALSE	SNJ112360822	-0.176341	0.304698	-0.116846	0.826723	-0.348714	-0.569966	-0.317259	0.397706	FALSE	FALSE	CC	Both
ENSMUSP00000038063	X	142.786	6.18506	ENSMUSG00000034926	Dhcr24	4	106.561	106.589	106.575	FALSE	SXX205711448	1.12846	0.107359	-0.241566	0.276292	0.189213	-0.310856	-0.595782	-0.553123	FALSE	FALSE	CC	Both
ENSMUSP00000038106	8	114.642	6.17244	ENSMUSG00000037344	Slc12a9	5	137.315	137.334	137.324	FALSE	gUNC15544844	0.670779	0.118097	-0.183152	-0.270034	0.200191	-0.367392	-0.00044802	-0.168041	FALSE	FALSE	CC	Both
ENSMUSP00000038130	1	35.5128	6.24892	ENSMUSG00000038781	Stap2	17	55.9971	56.0056	56.0013	FALSE	SS1011420511	0.360697	0.0948097	-0.0416839	-0.643988	0.196414	-0.805995	0.605489	0.234257	FALSE	FALSE	CC	Both
ENSMUSP00000038130	5	147.34	6.06947	ENSMUSG00000038781	Stap2	17	55.9971	56.0056	56.0013	FALSE	S6N055893592	0.583078	-0.276431	-0.408581	-0.66471	-0.432791	0.249588	0.631587	0.318259	FALSE	FALSE	CC	Both
ENSMUSP00000038130	10	31.2807	6.77259	ENSMUSG00000038781	Stap2	17	55.9971	56.0056	56.0013	FALSE	gUNC17689735	-0.00675886	-0.269176	-0.650548	-0.661691	0.196775	0.676514	1.24279	-0.527906	FALSE	TRUE	CC	Both
ENSMUSP00000038135	1	3.66863	6.28091	ENSMUSG00000042699	Dhx9	1	153.456	153.488	153.472	FALSE	mUNC010515443	0.469745	-0.133445	-0.809085	0.169528	0.391606	0.714071	-0.547897	-0.254523	FALSE	FALSE	CC	Both
ENSMUSP00000038149	5	44.2657	6.2229	ENSMUSG00000001249	Hpn	7	31.0987	31.1153	31.107	FALSE	mUNC050096588	-0.575737	0.455259	0.811619	-0.330944	-0.117208	0.552273	-0.43322	-0.362042	FALSE	FALSE	CC	Both
ENSMUSP00000038149	7	115.37	6.14558	ENSMUSG00000001249	Hpn	7	31.0987	31.1153	31.107	FALSE	mUNC070408499	-0.571248	-0.293925	-0.172952	-0.288645	1.08423	-0.380013	0.224071	0.39848	FALSE	FALSE	CC	Both
ENSMUSP00000038149	11	94.4114	6.17618	ENSMUSG00000001249	Hpn	7	31.0987	31.1153	31.107	FALSE	gJAX00318738	-0.480998	0.0418773	0.867675	0.0512949	0.23349	0.261128	-0.278984	-0.695484	FALSE	FALSE	CC	Both
ENSMUSP00000038166	16	36.7724	11.6046	ENSMUSG00000034064	Poglut1	16	38.5251	38.5503	38.5377	TRUE	S6J161470897	-0.206539	-0.650793	1.29612	-0.083775	-0.06386	-0.467816	0.867939	-0.691276	TRUE	TRUE	CC	Both
ENSMUSP00000038263	6	122.103	6.2364	ENSMUSG00000033294	Noc4l	5	110.648	110.653	110.651	FALSE	gUNC11989670	0.131969	-0.379117	0.295403	-0.0799025	-0.621735	0.260026	1.01847	-0.625118	FALSE	FALSE	CC	Both
ENSMUSP00000038305	3	17.831	7.03254	ENSMUSG00000040269	Mrps28	3	8.80215	8.92392	8.86303	TRUE	gUNC4791105	0.303263	0.365702	0.792452	0.0530879	-0.719631	-0.366348	0.28975	-0.718277	FALSE	TRUE	CC	Both
ENSMUSP00000038329	10	81.1699	6.91579	ENSMUSG00000036992	Nxt1	2	148.673	148.676	148.674	FALSE	B10100081169	-0.101322	-0.892126	0.229982	-0.20183	-0.287662	0.509801	0.871096	-0.127939	FALSE	TRUE	CC	CC
ENSMUSP00000038335	5	121.119	6.60357	ENSMUSG00000042229	Rabif	1	134.495	134.509	134.502	FALSE	gJAX00135037	-0.951834	0.182982	-0.299205	0.258433	-0.136489	1.23672	-0.174939	-0.115664	FALSE	TRUE	CC	Both
ENSMUSP00000038339	2	131.19	7.3119	ENSMUSG00000037523	Mavs	2	131.234	131.248	131.241	TRUE	mbackupJAX00503740	0.657319	-0.190307	0.368759	0.327448	0.380684	0.215689	-1.27414	-0.48545	FALSE	TRUE	CC	Both
ENSMUSP00000038350	2	149.058	6.2139	ENSMUSG00000040188	Scamp2	9	57.5609	57.5888	57.5749	FALSE	gICR1173	0.663167	0.284268	-0.572756	-0.667888	0.206092	0.53739	0.0990678	-0.54934	FALSE	FALSE	CC	Both
ENSMUSP00000038361	7	78.4616	10.0358	ENSMUSG00000039202	Abhd2	7	79.2732	79.3655	79.3194	TRUE	gUNC13192480	-0.530047	-0.799907	0.296474	-0.366252	-0.341136	0.81038	-0.120166	1.05065	TRUE	TRUE	CC	Both
ENSMUSP00000038368	1	172.686	6.42586	ENSMUSG00000025607	Copg2	6	30.7476	30.8968	30.8222	FALSE	mUNC2211957	0.747447	-0.595959	-0.0480312	-0.131441	0.139793	0.00686169	0.611396	-0.730066	FALSE	TRUE	CC	Both
ENSMUSP00000038368	12	86.1591	7.34051	ENSMUSG00000025607	Copg2	6	30.7476	30.8968	30.8222	FALSE	SAJ123446364	0.239594	0.712661	-0.995732	0.0532811	-0.102035	0.717749	-0.557477	-0.0680409	FALSE	TRUE	CC	Both
ENSMUSP00000038369	1	130.878	7.57546	ENSMUSG00000042066	Tmcc2	1	132.356	132.391	132.374	TRUE	gUNC1675521	-0.947907	-0.165088	-0.225151	-0.353491	-0.225951	1.14332	0.491857	0.282414	FALSE	TRUE	CC	CC
ENSMUSP00000038387	3	121.827	8.68689	ENSMUSG00000039887	Alg14	3	121.292	121.363	121.327	TRUE	gUNC6106313	0.305347	0.748951	-0.579069	0.63915	0.385912	-0.899865	-0.685757	0.0853306	TRUE	TRUE	CC	Both
ENSMUSP00000038418	14	38.696	6.79251	ENSMUSG00000040738	Ints8	4	11.1992	11.2543	11.2267	FALSE	mbackupJAX00378240	-0.0289543	-0.128616	0.114292	0.136907	0.897669	-0.379766	0.179247	-0.790779	FALSE	TRUE	CC	Both
ENSMUSP00000038421	X	71.1414	6.0359	ENSMUSG00000034021	Pds5b	5	150.674	150.811	150.742	FALSE	S1L202845655	-0.363507	-0.924322	0.181161	0.24006	0.0352613	-0.347037	0.728181	0.450203	FALSE	FALSE	CC	CC
ENSMUSP00000038476	9	36.2021	6.25206	ENSMUSG00000041935	AW549877	15	3.98204	3.99574	3.98889	FALSE	gUNC16160978	0.0179208	0.287134	0.266365	0.708044	-0.334725	-1.04639	-0.39322	0.494873	FALSE	FALSE	CC	Both
ENSMUSP00000038489	14	118.859	6.61811	ENSMUSG00000032905	Atg12	18	46.7324	46.7416	46.737	FALSE	SS1144754350	0.297778	0.887662	-0.390586	-0.649447	0.157211	0.202474	-0.983675	0.478583	FALSE	FALSE	CC	Both
ENSMUSP00000038540	10	80.6735	7.06413	ENSMUSG00000032788	Pdxk	10	78.4367	78.465	78.4509	TRUE	S3J103226940	-0.460029	-0.349237	-0.50057	-0.0683732	-0.191322	0.780631	-0.0847592	0.873659	FALSE	TRUE	CC	Both
ENSMUSP00000038540	18	83.9523	7.14063	ENSMUSG00000032788	Pdxk	10	78.4367	78.465	78.4509	FALSE	gJAX00467694	-0.07944	0.75344	-0.214481	-0.0545384	0.0072893	0.937403	-0.254775	-1.0949	FALSE	TRUE	CC	Both
ENSMUSP00000038555	2	177.075	6.39443	ENSMUSG00000040618	Pck2	14	55.5403	55.5512	55.5458	FALSE	gUNCJPD001101	0.0881196	-0.103607	0.0635356	1.13913	-0.608248	-0.492138	0.0554491	-0.142243	FALSE	TRUE	CC	Both
ENSMUSP00000038555	14	50.4039	6.93906	ENSMUSG00000040618	Pck2	14	55.5403	55.5512	55.5458	TRUE	gUNC23991991	-0.103389	1.14581	-0.281969	-0.482169	0.14163	0.381612	-0.0929921	-0.708531	FALSE	TRUE	CC	Both
ENSMUSP00000038612	2	28.649	18.7001	ENSMUSG00000039648	Kyat1	2	30.1851	30.2058	30.1955	TRUE	SNJ021145959	-1.19223	-0.884804	0.44466	-0.9918	0.0814255	1.05701	1.47204	0.0136947	TRUE	TRUE	CC	Both
ENSMUSP00000038612	16	37.971	6.14632	ENSMUSG00000039648	Kyat1	2	30.1851	30.2058	30.1955	FALSE	S1H161518840	0.616391	-0.847385	-0.495659	0.353771	-0.0613221	0.200915	0.321353	-0.0880642	FALSE	FALSE	CC	Both
ENSMUSP00000038613	1	68.3014	6.29635	ENSMUSG00000033960	Jcad	18	4.63493	4.68287	4.6589	FALSE	gUNC861166	-0.0425421	0.481385	-0.445056	0.924457	-0.816792	0.215656	-0.43779	0.120681	FALSE	FALSE	CC	CC
ENSMUSP00000038638	4	59.8804	7.07577	ENSMUSG00000033313	Fbxl8	8	105.265	105.269	105.267	FALSE	B10040059880	0.603705	1.12897	-0.141402	0.21793	-0.339081	-0.384157	-0.19114	-0.894829	FALSE	TRUE	CC	Both
ENSMUSP00000038671	4	26.6043	10.2525	ENSMUSG00000040520	Manea	4	26.3245	26.3469	26.3357	TRUE	mUNC040032262	0.485019	-0.502414	-0.174993	0.00793187	1.21794	-0.196978	-1.09171	0.255202	TRUE	TRUE	CC	CC
ENSMUSP00000038716	15	19.4124	7.28347	ENSMUSG00000114797	Nupl1	14	60.2053	60.2515	60.2284	FALSE	gUNC25149175	-0.167952	0.155895	-0.313438	0.532583	-0.411971	-0.56022	1.09661	-0.331502	FALSE	TRUE	CC	Both
ENSMUSP00000038719	2	101.011	7.71826	ENSMUSG00000039853	Trim14	4	46.4938	46.5361	46.515	FALSE	gUNC3633403	-0.992794	0.0413689	0.322469	-0.57786	-0.263568	0.971547	0.91343	-0.414593	FALSE	TRUE	CC	Both
ENSMUSP00000038719	4	48.4678	11.3305	ENSMUSG00000039853	Trim14	4	46.4938	46.5361	46.515	TRUE	S3T041938712	-0.0217539	-0.358265	-0.0447871	-0.0951404	-0.130345	-1.25675	0.797719	1.10933	TRUE	TRUE	CC	Both
ENSMUSP00000038744	12	46.1158	6.37735	ENSMUSG00000036309	Skp1a	11	52.232	52.2469	52.2394	FALSE	gUNC21036689	0.223065	-0.739176	-0.0763609	0.166871	1.12525	-0.788245	-0.211685	0.300277	FALSE	TRUE	CC	Both
ENSMUSP00000038744	13	110.115	6.82092	ENSMUSG00000036309	Skp1a	11	52.232	52.2469	52.2394	FALSE	S1L134404603	0.213787	0.991814	-0.781144	0.345676	-0.180265	-0.446684	-0.32113	0.177946	FALSE	TRUE	CC	Both
ENSMUSP00000004868	14	60.4032	6.24661	ENSMUSG00000004748	Mtfp1	11	4.09148	4.09544	4.09346	FALSE	gUNC24075003	0.700347	-0.963785	0.0315734	0.284745	0.041046	0.366848	-0.540405	0.0796296	FALSE	FALSE	CC	Both
ENSMUSP00000004965	2	50.9459	6.69316	ENSMUSG00000004843	Chmp2b	16	65.5391	65.5627	65.5509	FALSE	gUNCHS004928	1.0087	0.413566	0.0998494	0.00346928	-0.31927	0.0823191	-0.788511	-0.500128	FALSE	TRUE	CC	Both
ENSMUSP00000004965	11	71.7143	6.85192	ENSMUSG00000004843	Chmp2b	16	65.5391	65.5627	65.5509	FALSE	S1H112868572	0.188548	0.0622289	0.360703	-0.462953	0.542098	-0.900125	0.673396	-0.463896	FALSE	TRUE	CC	Both
ENSMUSP00000004968	1	169.072	7.27621	ENSMUSG00000004846	Plod3	5	136.987	136.997	136.992	FALSE	gUNCHS003215	-0.335052	-0.964746	0.447784	0.36016	0.367007	0.0135227	0.520266	-0.408942	FALSE	TRUE	CC	Both
ENSMUSP00000038749	6	141.736	7.81581	ENSMUSG00000041741	Pde3a	6	141.249	141.507	141.378	TRUE	gJAX00147625	0.648396	0.329868	0.59094	-0.369352	0.00537693	-0.889519	0.366505	-0.682216	FALSE	TRUE	CC	CC
ENSMUSP00000038763	14	124.456	9.30506	ENSMUSG00000041650	Pcca	14	122.534	122.891	122.713	TRUE	S6J144978233	-0.213594	-0.282629	0.384821	0.326008	-1.2184	0.53701	0.606041	-0.139261	TRUE	TRUE	CC	Both
ENSMUSP00000038775	15	38.3615	6.99981	ENSMUSG00000052299	Ltn1	16	87.3767	87.4326	87.4046	FALSE	mUNC25399622	-0.189371	0.69361	-0.743066	-0.662553	-0.0663257	0.890606	-0.129808	0.206908	FALSE	TRUE	CC	Both
ENSMUSP00000038775	16	87.9264	9.25044	ENSMUSG00000052299	Ltn1	16	87.3767	87.4326	87.4046	TRUE	gJAX00072193	-1.06	0.170999	0.0958682	-0.798455	0.481293	0.612811	0.0948216	0.402667	TRUE	TRUE	CC	Both
ENSMUSP00000038781	11	63.4793	6.69774	ENSMUSG00000042043	Tbca	13	94.7889	94.8429	94.8159	FALSE	gUNCHS031065	0.386651	0.189951	0.361113	-0.281562	0.0189494	-0.89684	0.761677	-0.53994	FALSE	TRUE	CC	Both
ENSMUSP00000038781	13	75.2459	6.64623	ENSMUSG00000042043	Tbca	13	94.7889	94.8429	94.8159	FALSE	gUNC22875861	0.742801	-0.0462089	-0.492955	0.587056	-0.109467	-0.517711	0.304201	-0.467716	FALSE	TRUE	CC	Both
ENSMUSP00000038781	14	104.308	6.60928	ENSMUSG00000042043	Tbca	13	94.7889	94.8429	94.8159	FALSE	S3J144172302	0.681345	-0.241552	0.0497811	-1.00345	0.196301	0.181535	0.610937	-0.474898	FALSE	TRUE	CC	Both
ENSMUSP00000038838	1	163.487	6.11917	ENSMUSG00000042228	Lyn	4	3.67812	3.81312	3.74562	FALSE	gUNC2087248	-0.156148	0.263933	0.332802	-0.743899	-0.800622	0.0419506	0.611825	0.450158	FALSE	FALSE	CC	CC
ENSMUSP00000038839	1	164.295	7.06292	ENSMUSG00000033047	Eif3l	15	79.0752	79.0944	79.0848	FALSE	gUNC2097425	-0.174392	0.69689	0.0433128	-0.231993	-0.920685	-0.0603979	0.815173	-0.167909	FALSE	TRUE	CC	Both
ENSMUSP00000038839	15	31.8698	6.5259	ENSMUSG00000033047	Eif3l	15	79.0752	79.0944	79.0848	FALSE	mUNC150087282	-0.597322	0.734816	0.146748	-0.0351504	-0.509339	0.72363	0.215139	-0.678521	FALSE	TRUE	CC	Both
ENSMUSP00000038878	10	20.9687	9.0539	ENSMUSG00000037542	Aldh8a1	10	21.3773	21.3966	21.3869	TRUE	gUNC17551129	-0.209863	0.831372	-0.146997	-0.408508	0.903131	-0.225393	-1.2965	0.552755	TRUE	TRUE	CC	Both
ENSMUSP00000038914	1	171.166	13.1651	ENSMUSG00000039783	Kmo	1	175.62	175.662	175.641	TRUE	S2C016846622	0.928686	0.707398	-0.683411	-1.33292	-0.770022	0.027374	0.222148	0.900745	TRUE	TRUE	CC	Both
ENSMUSP00000038924	6	30.1269	6.30662	ENSMUSG00000039048	Foxred1	9	35.2042	35.2111	35.2076	FALSE	mUNC060062764	-0.396923	-0.259261	0.193126	-0.727999	0.692042	0.134949	-0.211787	0.575852	FALSE	FALSE	CC	Both
ENSMUSP00000038924	9	58.8363	7.03584	ENSMUSG00000039048	Foxred1	9	35.2042	35.2111	35.2076	FALSE	gUNCHS025754	-0.750402	0.35032	0.0534542	-0.529629	0.13088	0.468809	-0.628601	0.905168	FALSE	TRUE	CC	Both
ENSMUSP00000038938	19	45.2877	7.01291	ENSMUSG00000033323	Ctdp1	18	80.408	80.4697	80.4388	FALSE	UNC30382053	-0.55331	0.509536	0.690078	0.670611	-0.249961	-0.648545	-0.0187615	-0.399649	FALSE	TRUE	CC	Both
ENSMUSP00000038977	12	78.858	9.74519	ENSMUSG00000042719	Naa25	5	121.398	121.444	121.421	FALSE	SBC123154319	0.81912	-0.901785	-0.309221	-0.46454	-1.00571	1.43018	0.0169829	0.414973	TRUE	TRUE	CC	Both
ENSMUSP00000038983	7	82.2706	6.51415	ENSMUSG00000024104	Washc2	6	116.208	116.263	116.235	FALSE	S3C073290825	0.138721	-0.623754	0.448279	0.321333	0.227875	-0.852722	0.617456	-0.277187	FALSE	TRUE	CC	Both
ENSMUSP00000039010	8	98.3533	6.23729	ENSMUSG00000042660	Wdr55	18	36.7602	36.7637	36.762	FALSE	S3J083934130	0.273932	-0.557691	0.397818	-0.486998	0.81784	-0.0159752	-0.0553728	-0.373553	FALSE	FALSE	CC	Both
ENSMUSP00000039046	5	51.9544	7.2058	ENSMUSG00000039007	Cpq	15	33.0831	33.5946	33.3388	FALSE	gUNC9177947	0.257648	-0.15836	0.215333	-0.768033	-0.513889	0.915345	0.216187	-0.164231	FALSE	TRUE	CC	Both
ENSMUSP00000039046	15	33.6547	11.1585	ENSMUSG00000039007	Cpq	15	33.0831	33.5946	33.3388	TRUE	S3C151346187	0.16038	-0.295282	-1.20005	0.711374	0.21169	-0.414937	0.510414	0.316414	TRUE	TRUE	CC	Both
ENSMUSP00000039094	15	33.6547	12.9907	ENSMUSG00000039065	Fam173b	15	31.6019	31.6212	31.6115	TRUE	S3C151346187	0.519073	0.773581	-1.22941	0.703171	0.364895	-0.624569	-0.811147	0.304406	TRUE	TRUE	CC	Both
ENSMUSP00000039109	10	87.7248	6.04415	ENSMUSG00000040385	Ppp1ca	19	4.19216	4.19542	4.19379	FALSE	gUNC18378272	-0.0739805	0.61847	-0.538614	0.470517	-0.602927	0.453839	-0.432247	0.104942	FALSE	FALSE	CC	Both
ENSMUSP00000039110	3	5.92187	6.22498	ENSMUSG00000036371	Serbp1	6	67.2382	67.2977	67.268	FALSE	gJAX00103952	0.414835	-0.441558	0.762898	0.100642	0.0490092	-0.734181	0.268188	-0.419832	FALSE	FALSE	CC	Both
ENSMUSP00000039114	6	121.611	6.46335	ENSMUSG00000061758	Akr1b10	6	34.3842	34.3969	34.3906	FALSE	S1J064864427	-0.343188	0.038389	-0.866642	0.287137	-0.485019	-0.0781249	0.985905	0.461544	FALSE	TRUE	CC	Both
ENSMUSP00000039133	3	67.6167	7.68393	ENSMUSG00000035851	Ythdc1	5	86.8042	86.8367	86.8204	FALSE	UNC5440607	0.247331	-0.645486	0.39572	-0.102884	0.649192	-0.655185	-0.728629	0.839942	FALSE	TRUE	CC	CC
ENSMUSP00000039134	19	37.4992	6.07008	ENSMUSG00000036270	Edc4	8	105.881	105.895	105.888	FALSE	gUNC30274954	-0.562906	0.300727	-0.309269	0.91901	0.218171	0.122505	-0.354635	-0.333602	FALSE	FALSE	CC	Both
ENSMUSP00000039178	3	38.8977	6.73821	ENSMUSG00000026319	2310035C23Rik	1	105.664	105.755	105.71	FALSE	S2T031555906	0.141891	0.404198	-0.348214	0.586347	0.54391	-0.846343	-0.340946	-0.140842	FALSE	TRUE	CC	CC
ENSMUSP00000039252	7	126.635	7.01168	ENSMUSG00000040134	Rdh7	10	127.884	127.889	127.886	FALSE	SBH075065391	0.100063	0.50311	-0.65445	-0.0258978	0.953836	0.22489	-0.924508	-0.177044	FALSE	TRUE	CC	Both
ENSMUSP00000039252	14	3.99911	6.07934	ENSMUSG00000040134	Rdh7	10	127.884	127.889	127.886	FALSE	gUNCJPD005558	0.643941	-0.883281	-0.254798	0.975604	0.298681	-0.530141	-0.344741	0.0947346	FALSE	FALSE	CC	Both
ENSMUSP00000039271	2	171.365	6.33517	ENSMUSG00000033703	Fuk	8	110.882	110.902	110.892	FALSE	S6N026854614	-0.137904	-0.557921	0.348464	0.00533397	-0.679493	0.474866	-0.189324	0.735978	FALSE	TRUE	CC	Both
ENSMUSP00000039271	8	112.393	7.27963	ENSMUSG00000033703	Fuk	8	110.882	110.902	110.892	TRUE	UNC15511451	0.127852	0.0946871	0.220733	0.60097	0.0643211	-1.07248	0.000686829	-0.036767	FALSE	TRUE	CC	Both
ENSMUSP00000039301	14	30.657	6.12303	ENSMUSG00000042447	Mios	6	8.20922	8.23627	8.22275	FALSE	S6J141226279	0.265493	-0.975529	-0.0116887	-0.0614838	-0.363424	0.605286	0.6013	-0.059953	FALSE	FALSE	CC	Both
ENSMUSP00000039322	1	192.499	6.76651	ENSMUSG00000034560	Washc4	10	83.5438	83.5965	83.5701	FALSE	gUNC2444978	-0.307293	-0.737681	-0.0938773	0.455022	0.617097	0.174342	0.358196	-0.465805	FALSE	TRUE	CC	Both
ENSMUSP00000039322	10	77.0599	6.36611	ENSMUSG00000034560	Washc4	10	83.5438	83.5965	83.5701	TRUE	S6J103082397	-0.462781	-0.50721	-0.128826	-0.23956	-0.253757	0.813911	0.528118	0.250104	FALSE	TRUE	CC	Both
ENSMUSP00000039360	4	128.786	6.01245	ENSMUSG00000039457	Ppl	16	5.08629	5.13248	5.10939	FALSE	S1L045151423	0.944601	-0.41238	-0.215552	-0.529459	0.376529	0.566478	-0.180202	-0.550016	FALSE	FALSE	CC	Both
ENSMUSP00000039361	17	45.9328	6.15382	ENSMUSG00000040818	Dennd6a	14	26.5739	26.6343	26.6041	FALSE	gUNCHS044344	0.248725	-0.364273	0.750958	-0.00619321	0.417089	0.429103	-1.10399	-0.371417	FALSE	FALSE	CC	Both
ENSMUSP00000039361	19	38.1674	6.13997	ENSMUSG00000040818	Dennd6a	14	26.5739	26.6343	26.6041	FALSE	UNC30285888	-0.0386762	-0.343342	0.192415	1.01819	-0.117011	-0.397485	0.30075	-0.614842	FALSE	FALSE	CC	Both
ENSMUSP00000039394	19	14.5053	6.7801	ENSMUSG00000037933	Bicd2	13	49.3416	49.387	49.3643	FALSE	SBH190580210	0.383144	0.23891	-0.194793	0.299404	-0.284754	-0.800882	0.966581	-0.607609	FALSE	TRUE	CC	CC
ENSMUSP00000039472	19	38.6324	7.52792	ENSMUSG00000033831	Fgb	3	83.0401	83.0499	83.045	FALSE	UNC30292803	0.493216	0.312551	-0.698727	0.853372	0.309688	-0.397474	-0.358959	-0.513669	FALSE	TRUE	CC	Both
ENSMUSP00000039484	12	35.6511	10.727	ENSMUSG00000036188	Ankmy2	12	36.1571	36.1973	36.1772	TRUE	S1L121426044	-0.629183	-0.222988	-0.154706	-0.27655	-0.064138	0.787188	1.38978	-0.829401	TRUE	TRUE	CC	Both
ENSMUSP00000039486	1	190.297	7.28411	ENSMUSG00000035890	Rnf126	10	79.7585	79.767	79.7627	FALSE	gUNC2422597	0.539761	-0.160014	-0.590921	1.05193	-0.702086	-0.332562	-0.233255	0.427149	FALSE	TRUE	CC	Both
ENSMUSP00000039487	3	116.932	7.11346	ENSMUSG00000033386	Frrs1	3	116.859	116.908	116.884	TRUE	UNC6038671	-0.330893	0.0544758	0.0796726	-0.695648	-0.060708	0.795723	0.7184	-0.561022	FALSE	TRUE	CC	Both
ENSMUSP00000039493	14	115.846	6.0303	ENSMUSG00000040459	Arglu1	8	8.66507	8.69052	8.6778	FALSE	gUNC24820926	0.575245	0.631638	-0.58078	-0.32934	0.316027	0.215289	-0.174667	-0.653411	FALSE	FALSE	CC	Both
ENSMUSP00000039507	19	6.67964	7.50839	ENSMUSG00000036278	Macrod1	19	7.05677	7.19806	7.12741	TRUE	SFT190267185	0.17802	0.0718043	0.681017	0.468316	0.178411	-1.01676	-1.08542	0.52461	FALSE	TRUE	CC	Both
ENSMUSP00000039566	X	79.3194	6.27105	ENSMUSG00000004591	Pkn2	3	142.791	142.882	142.836	FALSE	gJAX00181000	0.238637	-0.834765	0.478892	0.40202	0.380436	0.107693	-0.526617	-0.246296	FALSE	FALSE	CC	Both
ENSMUSP00000039604	1	63.004	6.52538	ENSMUSG00000041241	Mul1	4	138.435	138.442	138.438	FALSE	gUNC794531	0.391532	0.667135	-0.60161	-0.53254	0.189629	0.638774	-0.842622	0.0897013	FALSE	TRUE	CC	Both
ENSMUSP00000039632	16	22.7688	8.71474	ENSMUSG00000022807	Osbpl11	16	33.1851	33.2433	33.2142	FALSE	S3J160910752	0.014663	0.231286	0.49459	0.128517	-0.211878	-0.909282	1.31399	-1.06188	TRUE	TRUE	CC	Both
ENSMUSP00000039657	1	153.865	6.81135	ENSMUSG00000033161	Atp1a1	3	101.576	101.605	101.59	FALSE	SFT016154602	-0.245214	0.318382	-0.22171	-1.0577	-0.467105	0.643076	0.310101	0.720167	FALSE	TRUE	CC	Both
ENSMUSP00000039657	4	134.139	6.48485	ENSMUSG00000033161	Atp1a1	3	101.576	101.605	101.59	FALSE	S3N045365554	0.425528	-0.176563	0.540267	0.0284251	-0.628567	-1.0182	0.371355	0.457758	FALSE	TRUE	CC	Both
ENSMUSP00000039663	9	102.719	9.46728	ENSMUSG00000042102	Dmgdh	13	93.6744	93.7528	93.7136	FALSE	gUNC17014564	-1.13968	0.187762	1.20839	-0.0460774	0.287255	0.168336	-0.397155	-0.26883	TRUE	TRUE	CC	Both
ENSMUSP00000039663	12	55.4564	6.17753	ENSMUSG00000042102	Dmgdh	13	93.6744	93.7528	93.7136	FALSE	gUNC21151474	-0.10421	-0.478881	0.512231	0.852637	-0.114761	-0.0282138	-0.481715	-0.157088	FALSE	FALSE	CC	Both
ENSMUSP00000039663	13	93.2448	9.27111	ENSMUSG00000042102	Dmgdh	13	93.6744	93.7528	93.7136	TRUE	gUNCHS036759	0.208562	-0.0626418	0.629819	-0.0924468	0.975818	-0.629598	-0.463945	-0.565568	TRUE	TRUE	CC	Both
ENSMUSP00000039704	6	39.4187	9.78444	ENSMUSG00000038507	Parp12	6	39.0864	39.1183	39.1024	TRUE	mUNC10921060	-0.239591	0.0231935	-0.964709	-0.430113	-0.679442	1.34367	0.372243	0.574748	TRUE	TRUE	CC	Both
ENSMUSP00000039704	17	55.9362	6.80099	ENSMUSG00000038507	Parp12	6	39.0864	39.1183	39.1024	FALSE	S3R172237446	-0.427062	-0.340312	-0.832714	0.659791	0.0928475	0.344037	-0.109483	0.612896	FALSE	TRUE	CC	Both
ENSMUSP00000039784	17	15.3583	6.67922	ENSMUSG00000037772	Mrpl23	7	142.533	142.541	142.537	FALSE	gUNC27601987	0.376255	0.377663	-0.197687	0.497822	-0.173791	0.163441	-0.0770721	-0.96663	FALSE	TRUE	CC	Both
ENSMUSP00000039797	10	67.2482	7.07566	ENSMUSG00000002997	Prkar2b	12	31.9585	32.0613	32.0099	FALSE	UNC18140644	-0.221912	-0.380197	-0.747434	-0.222934	-0.445329	0.699377	0.767162	0.551266	FALSE	TRUE	CC	CC
ENSMUSP00000039853	1	194	6.26691	ENSMUSG00000035049	Rrp12	19	41.8629	41.8962	41.8795	FALSE	gUNC2460085	-0.377015	-0.217735	-0.177113	0.15047	0.356592	-0.164349	1.02367	-0.594523	FALSE	FALSE	CC	Both
ENSMUSP00000039853	X	143.742	6.55526	ENSMUSG00000035049	Rrp12	19	41.8629	41.8962	41.8795	FALSE	gUNC31415905	-0.00381477	-0.231277	0.195936	-0.306628	-0.0338862	-1.12411	1.1205	0.383281	FALSE	TRUE	CC	Both
ENSMUSP00000039889	4	134.139	11.6505	ENSMUSG00000037443	Cep85	4	134.13	134.187	134.158	TRUE	S3N045365554	-0.277563	0.779681	-0.329619	-1.10502	0.640997	0.988284	-0.597695	-0.0990707	TRUE	TRUE	CC	CC
ENSMUSP00000039910	6	148.928	6.28781	ENSMUSG00000033707	Lrrc24	15	76.7153	76.7238	76.7196	FALSE	gJAX00630924	-0.217627	-0.459937	0.407641	-0.467215	-0.0238092	0.244493	1.11137	-0.594915	FALSE	FALSE	CC	Both
ENSMUSP00000005003	1	6.0637	8.42671	ENSMUSG00000004880	Lbr	1	181.815	181.843	181.829	FALSE	gUNC30322	-0.35813	0.59314	-1.04867	-0.195278	0.141334	1.09654	-0.355116	0.126184	TRUE	TRUE	CC	Both
ENSMUSP00000005017	2	181.061	6.80524	ENSMUSG00000004897	Hdgf	3	87.9063	87.9161	87.9112	FALSE	S2C027242456	0.229405	-0.321217	0.444784	0.688929	-0.522135	-0.735838	-0.0273023	0.243375	FALSE	TRUE	CC	Both
ENSMUSP00000005017	14	101.226	6.01163	ENSMUSG00000004897	Hdgf	3	87.9063	87.9161	87.9112	FALSE	mUNC140311549	0.5463	0.441307	0.128926	-0.849865	0.159811	0.445083	-0.000931796	-0.870631	FALSE	FALSE	CC	Both
ENSMUSP00000005057	10	77.3307	8.72561	ENSMUSG00000004929	Thop1	10	81.07	81.0826	81.0763	TRUE	mUNC101426541	-0.398138	-0.427917	-0.103336	0.187938	-0.731616	1.17053	0.420812	-0.118275	TRUE	TRUE	CC	Both
ENSMUSP00000005067	11	63.4793	6.36557	ENSMUSG00000004937	Sgta	10	81.0441	81.0602	81.0521	FALSE	gUNCHS031065	0.0510031	0.113086	-0.641249	-0.569994	0.467099	-0.455766	0.857475	0.178347	FALSE	TRUE	CC	Both
ENSMUSP00000005067	14	96.307	6.03576	ENSMUSG00000004937	Sgta	10	81.0441	81.0602	81.0521	FALSE	S2R143852279	0.0168719	-0.224502	0.453551	-0.573659	-0.171755	-0.11081	0.968801	-0.358498	FALSE	FALSE	CC	Both
ENSMUSP00000039943	3	95.9412	6.30728	ENSMUSG00000038250	Usp38	8	80.9807	81.0149	80.9978	FALSE	UNC5787203	0.285922	0.0693998	0.642594	-0.0217421	-1.08989	0.551848	-0.00536631	-0.43277	FALSE	FALSE	CC	Both
ENSMUSP00000039966	8	36.314	6.14705	ENSMUSG00000038604	Ripor1	8	105.605	105.622	105.614	FALSE	gUNC14508785	0.426347	-0.248719	0.6252	-0.274161	-0.750288	0.0990745	0.517628	-0.395081	FALSE	FALSE	CC	Both
ENSMUSP00000039980	9	47.8707	11.2884	ENSMUSG00000035878	Hykk	9	54.9173	54.9499	54.9336	TRUE	gUNC16312750	0.484972	0.230026	1.27782	-0.0592565	-0.823281	0.0521808	-1.49122	0.328766	TRUE	TRUE	CC	Both
ENSMUSP00000040126	17	11.9013	6.27619	ENSMUSG00000042099	Kank3	17	33.8105	33.8229	33.8167	FALSE	gUNCHS043714	-0.537977	0.248058	-0.0690375	0.624319	-0.0244289	-0.985135	0.00191605	0.742286	FALSE	FALSE	CC	Both
ENSMUSP00000040138	5	99.0576	6.61196	ENSMUSG00000042148	Cox10	11	63.9626	64.0795	64.021	FALSE	gUNCHS015153	0.354457	-0.773977	-0.00536221	0.0228418	0.0975763	0.245889	-0.851291	0.909867	FALSE	FALSE	CC	CC
ENSMUSP00000040140	16	31.7524	6.90774	ENSMUSG00000041891	Lman1	18	65.9808	66.0226	66.0017	FALSE	SX1161270095	0.485162	0.328106	0.0870111	-0.622975	0.5161	-0.495912	0.57348	-0.870971	FALSE	TRUE	CC	Both
ENSMUSP00000040150	4	124.273	7.46278	ENSMUSG00000032643	Fhl3	4	124.701	124.709	124.705	TRUE	gUNC8134268	-0.433164	-0.141529	0.927143	-0.172796	0.712204	-0.93425	-0.474659	0.517052	FALSE	TRUE	CC	CC
ENSMUSP00000040198	19	59.0032	6.63219	ENSMUSG00000046329	Slc25a23	17	57.0437	57.0599	57.0518	FALSE	S3J192360127	-0.620962	0.325694	0.473163	0.00662102	-0.102586	0.529843	0.24638	-0.858153	FALSE	TRUE	CC	Both
ENSMUSP00000040222	5	49.1522	7.58822	ENSMUSG00000039682	Lap3	5	45.4934	45.5127	45.503	TRUE	SAJ051966089	0.248713	0.251663	0.446257	0.653312	-0.652674	-0.666977	-0.665279	0.384985	FALSE	TRUE	CC	Both
ENSMUSP00000040240	10	53.9161	6.24264	ENSMUSG00000038323	1700066M21Rik	1	57.3776	57.3854	57.3815	FALSE	SBH102156644	0.863378	-0.682504	0.338691	-0.195497	-0.419915	-0.405749	0.171257	0.33034	FALSE	FALSE	CC	Both
ENSMUSP00000040307	3	103.213	6.86302	ENSMUSG00000028284	Map3k7	4	31.9641	32.0235	31.9938	FALSE	S6J034128520	0.834684	-0.684103	0.126189	0.233513	0.0063836	0.120384	-0.787749	0.150697	FALSE	TRUE	CC	Both
ENSMUSP00000040307	19	38.2234	6.55478	ENSMUSG00000028284	Map3k7	4	31.9641	32.0235	31.9938	FALSE	SX1191528934	0.0381905	-0.175847	0.460691	0.736776	0.0220047	-0.494489	0.187619	-0.774945	FALSE	TRUE	CC	Both
ENSMUSP00000040356	8	27.4172	10.5129	ENSMUSG00000037260	Hgsnat	8	25.9445	25.9768	25.9606	TRUE	gUNC14367766	-0.189702	0.822481	-0.655584	-0.475139	-0.729408	0.278442	0.217916	0.730993	TRUE	TRUE	CC	Both
ENSMUSP00000040431	2	29.6877	9.37895	ENSMUSG00000039615	Stub1	17	25.8306	25.8334	25.832	FALSE	gUNC2810208	0.83875	-0.159146	0.719278	-0.428533	0.561304	-0.413636	-0.0204379	-1.09758	TRUE	TRUE	CC	Both
ENSMUSP00000040431	3	7.18445	6.91296	ENSMUSG00000039615	Stub1	17	25.8306	25.8334	25.832	FALSE	mUNC030749946	-0.110482	-0.632556	0.49391	0.136314	-0.438594	-0.68691	0.602633	0.635686	FALSE	TRUE	CC	Both
ENSMUSP00000040431	4	31.0087	6.20842	ENSMUSG00000039615	Stub1	17	25.8306	25.8334	25.832	FALSE	gUNC6997896	-0.367647	0.798127	-0.242146	-0.618706	0.00535596	0.0951689	0.647295	-0.317447	FALSE	FALSE	CC	Both
ENSMUSP00000040450	11	81.2509	6.43229	ENSMUSG00000036299	BC031181	18	75.0059	75.0099	75.0079	FALSE	gUNC19992265	-0.339639	0.415471	0.942797	0.510492	-0.27197	-0.398565	-0.778899	-0.0796872	FALSE	FALSE	CC	Both
ENSMUSP00000040450	X	36.6095	6.08691	ENSMUSG00000036299	BC031181	18	75.0059	75.0099	75.0079	FALSE	gJAX00710409	0.481062	-0.0746805	-0.534473	0.396588	-0.0130264	-0.468337	-0.669699	0.882565	FALSE	FALSE	CC	Both
ENSMUSP00000040486	13	63.7648	7.67696	ENSMUSG00000109336	Samd4b	7	28.3995	28.5981	28.4988	FALSE	S6H132550593	-0.514756	0.134344	-0.176331	0.842473	0.51224	-0.79583	0.847182	-0.849322	FALSE	TRUE	CC	CC
ENSMUSP00000040580	17	83.2306	7.85739	ENSMUSG00000035473	Galm	17	80.1275	80.1851	80.1563	TRUE	gUNC28481611	-0.854449	0.274274	0.20291	-0.266963	-0.395394	0.977331	-0.227653	0.289943	FALSE	TRUE	CC	Both
ENSMUSP00000040591	3	156.278	6.0435	ENSMUSG00000035936	Aldh5a1	13	24.9076	24.9377	24.9226	FALSE	SBT036251110	0.110894	0.195302	0.0350168	-0.286484	-0.567463	0.695632	-0.729332	0.546434	FALSE	FALSE	CC	Both
ENSMUSP00000040591	13	22.2025	9.87538	ENSMUSG00000035936	Aldh5a1	13	24.9076	24.9377	24.9226	TRUE	gUNC22254277	-0.0817446	-0.544817	-0.128839	-0.554497	-0.961779	1.23712	0.314665	0.719889	TRUE	TRUE	CC	Both
ENSMUSP00000040596	14	121.738	6.81303	ENSMUSG00000035863	Palm	10	79.7936	79.8209	79.8072	FALSE	gUNC24917017	0.818742	-0.190448	0.0569795	-0.868314	0.665056	-0.0130821	-0.298582	-0.170352	FALSE	TRUE	CC	Both
ENSMUSP00000040599	10	23.9001	12.4176	ENSMUSG00000037440	Vnn1	10	23.8947	23.9053	23.9	TRUE	ST2100956002	-0.473412	0.699764	1.18728	0.168628	0.882261	-1.19162	-0.767477	-0.505418	TRUE	TRUE	CC	Both
ENSMUSP00000040647	4	133.317	11.1749	ENSMUSG00000037622	Wdtc1	4	133.292	133.353	133.323	TRUE	SFR045332663	-0.419962	0.839726	-0.469061	-0.639536	1.04049	0.62813	-0.469109	-0.510675	TRUE	TRUE	CC	Both
ENSMUSP00000040647	14	19.7804	6.45589	ENSMUSG00000037622	Wdtc1	4	133.292	133.353	133.323	FALSE	UNC23655738	-0.877025	-0.178953	0.130056	-0.600569	0.608506	0.334513	0.541307	0.0421646	FALSE	TRUE	CC	Both
ENSMUSP00000040694	13	52.286	6.43172	ENSMUSG00000039191	Rbpj	5	53.4662	53.6574	53.5618	FALSE	mUNC22599371	-0.0589919	-0.103343	-0.119355	0.0250276	0.803608	-0.453102	0.000131921	-0.0939756	FALSE	FALSE	CC	CC
ENSMUSP00000040756	4	40.7595	7.2371	ENSMUSG00000033793	Atp6v1h	1	5.07002	5.16253	5.11627	FALSE	mUNC7114925	-0.128557	1.04739	-0.535508	0.0405807	-0.321208	-0.779632	0.393986	0.282943	FALSE	TRUE	CC	Both
ENSMUSP00000040779	11	65.0181	6.21098	ENSMUSG00000041278	Ttc1	11	43.7295	43.748	43.7388	FALSE	gUNC19804131	0.488417	-0.00728317	-0.647224	-0.567179	-0.363842	0.195507	0.901698	-9.40325e-05	FALSE	FALSE	CC	Both
ENSMUSP00000040840	2	152.157	8.17979	ENSMUSG00000033096	Apmap	2	150.583	150.609	150.596	TRUE	gUNC4239943	-0.212784	-0.491749	-0.45987	1.06491	-0.0124595	0.959974	-0.529525	-0.318497	TRUE	TRUE	CC	Both
ENSMUSP00000040846	13	45.2029	7.17428	ENSMUSG00000038683	Pak1ip1	13	41.001	41.013	41.007	TRUE	backupUNC130055300	0.192238	0.622571	0.0235448	-0.58511	0.193357	-1.34169	0.744478	0.150616	FALSE	TRUE	CC	Both
ENSMUSP00000040853	4	140.715	12.1322	ENSMUSG00000040706	Agmat	4	141.747	141.759	141.753	TRUE	S6T045628586	0.217221	-0.453161	-0.359151	1.05726	-0.630065	1.08071	-0.491316	-0.421501	TRUE	TRUE	CC	Both
ENSMUSP00000040935	6	8.1426	9.54034	ENSMUSG00000042505	Sdhaf3	6	6.956	7.04298	6.99949	TRUE	gUNC10527151	-0.662874	-0.706312	-0.16812	-0.65507	-0.245861	0.65091	1.31536	0.47197	TRUE	TRUE	CC	Both
ENSMUSP00000040938	18	84.6757	6.09987	ENSMUSG00000078970	Wdr92	11	17.1821	17.2338	17.208	FALSE	mbackupUNC180199802	0.211665	0.472753	0.270464	-0.475945	0.118406	0.314214	-0.843139	-0.0684183	FALSE	FALSE	CC	Both
ENSMUSP00000041002	4	49.035	6.10178	ENSMUSG00000041912	Tdrkh	3	94.4133	94.4347	94.424	FALSE	S3T041961401	0.162657	0.164291	1.02924	-0.851224	0.148445	-0.571635	0.160734	-0.242513	FALSE	FALSE	CC	CC
[truncated: 13,534 more rows]

## Sheet: pQTL cor between CC & DO
protein.id	gene.id	symbol	chr	CC_pos	CC_A	CC_B	CC_C	CC_D	CC_E	CC_F	CC_G	CC_H	CC_marker	CC_fdr10_pass	CC_fdr50_pass	DO_pos	DO_A	DO_B	DO_C	DO_D	DO_E	DO_F	DO_G	DO_H	DO_marker	DO_fdr10_pass	DO_fdr50_pass	cor	positive_cor_q	sig_cor	cis	dist
[truncated: 6,020 more rows]
