# Supplementary material for: Regulation of protein abundance in genetically diverse mouse populations
Source: Cell Genom. 2021 Aug 31;1(1):100003. doi: 10.1016/j.xgen.2021.100003 (PMC9536773; doi:10.1016/j.xgen.2021.100003)
Supplement: Table S5. Mediation of distal pQTL summaries for the CC and DO strains, related to Figure 2 [file mmc6.csv]

target.id	target.symbol	target.chr	target.start	target.end	qtl.chr	qtl.pos	qtl.marker	mediator.id	mediator.symbol	mediator.chr	mediator.start	mediator.end	pearson	target.lod	mediator.lod	mediation.lod	inverse.lod	mediation.z	inverse.z	mediation.dp	inverse.dp	population
ENSMUSP00000000049	Apoh	11	108.343354	108.414396	15	80.877675	gUNC25967395	ENSMUSP00000023043	Adsl	15	80.94849	80.970947	0.448277	6.25502509914401	8.99524	3.17435	6.56017	-6.46968	-5.33832	0.492512028379486	0.270706506997034	CC
ENSMUSP00000000049	Apoh	11	108.343354	108.414396	15	80.877675	gUNC25967395	ENSMUSP00000114504	Ttc38	15	85.832306	85.858822	-0.338375	6.25502509914401	8.49039	4.08045	6.83706	-4.12039	-3.57437	0.347652497740033	0.194729570726433	CC
ENSMUSP00000000049	Apoh	11	108.343354	108.414396	15	80.877675	gUNC25967395	ENSMUSP00000130195	St13	15	81.363669	81.400077	0.390108	6.25502509914401	7.22005	3.77533	5.24767	-4.91149	-4.28063	0.396432477862216	0.273180933650044	CC
ENSMUSP00000000090	Cox5a	9	57.521274	57.532426	8	124.174924	SX1084966996	ENSMUSP00000034464	2310022B05Rik	8	124.635756	124.663369	0.613665	6.19591003940979	8.03238	2.23196	4.02844	-9.862	-9.47207	0.639768817525858	0.498474922750169	CC
ENSMUSP00000001242	D10Jhu81e	10	78.162066	78.169782	10	68.030776	gUNC18152407	ENSMUSP00000123374	Ccdc6	10	70.097121	70.1932	-0.539546	7.5183482101903	4.99557	4.72229	2.86778	-4.66432	-5.1062	0.371897939816162	0.425935378745569	CC
ENSMUSP00000020298	Pcbd1	10	61.089331	61.094324	1	164.443734	ST2016577749	ENSMUSP00000028004	Aldh9a1	1	167.349991	167.368532	0.512149	6.03117303909665	8.08156	3.26902	5.75395	-4.65602	-4.84219	0.457979404867211	0.288014937710046	CC
ENSMUSP00000020315	Cand1	10	119.199255	119.240055	1	164.295019	gUNC2097425	ENSMUSP00000027833	Copa	1	172.082529	172.12233	0.633437	6.69891805123863	5.20547	3.79398	2.30053	-4.45336	-4.35411	0.433642870239546	0.558055276468791	CC
ENSMUSP00000153558	Nudt13	14	20.294697	20.317578	14	7.705302	mJAX00049793	ENSMUSP00000022310	Ngly1	14	16.24928	16.311926	0.407943	6.72944741734044	12.4815	5.02118	10.6265	-4.85301	-3.80051	0.25384958249894	0.148619957537155	CC
ENSMUSP00000153658	Fars2	13	36.117412	36.72628	1	189.254951	gUNC2409375	ENSMUSP00000027769	Tfb2m	1	179.528055	179.546267	0.485836	6.05284883609388	4.20154	4.34811	2.04251	-6.9335	-8.30872	0.281642393896955	0.513866344245205	CC
ENSMUSP00000153658	Fars2	13	36.117412	36.72628	1	189.254951	gUNC2409375	ENSMUSP00000075839	Irf6	1	193.153111	193.172023	-0.366913	6.05284883609388	4.83901	5.00705	3.33243	-4.79906	-4.18814	0.172777953722824	0.311340542796977	CC
ENSMUSP00000153658	Fars2	13	36.117412	36.72628	14	51.234583	S2T142049383	ENSMUSP00000069840	Mipep	14	60.784573	60.905478	0.498304	6.25834333868951	3.41236	4.80071	2.48342	-4.22903	-3.885	0.232910414115237	0.272228018145799	CC
ENSMUSP00000020339	Tbc1d15	10	115.197872	115.251467	16	9.377254	gUNCHS041654	ENSMUSP00000023453	Sdf2l1	16	17.130138	17.132383	0.474564	6.05112109570683	2.78069	4.35268	1.02316	-4.32779	-4.89967	0.280682053596952	0.632048160708313	CC
ENSMUSP00000020372	Uqcr11	10	80.402997	80.40683	2	135.0876	SBH025403504	ENSMUSP00000044687	Trmt6	2	132.804207	132.816055	-0.432024	6.63253529489923	8.57784	3.90162	6.79975	-4.87044	-3.58082	0.411745309067476	0.207288781324902	CC
ENSMUSP00000020420	Ap3d1	10	80.706956	80.742264	1	164.443734	ST2016577749	ENSMUSP00000027833	Copa	1	172.082529	172.12233	0.693183	6.01004506668904	5.1302	3.08401	1.60195	-5.081	-5.41592	0.486857425230757	0.687741218665939	CC
ENSMUSP00000020493	Pofut2	10	77.259218	77.269575	11	101.057721	S2C114042308	ENSMUSP00000001547	Col1a1	11	94.936224	94.953042	0.512619	6.37762470513776	3.73453	4.46643	1.93818	-4.41422	-5.48796	0.299671867427087	0.481010997367808	CC
ENSMUSP00000020493	Pofut2	10	77.259218	77.269575	11	101.057721	S2C114042308	ENSMUSP00000010502	Ifi35	11	101.448407	101.458698	0.426523	6.37762470513776	7.78233	4.19043	5.70998	-5.10467	-4.64164	0.342948167422861	0.266289144767698	CC
ENSMUSP00000020493	Pofut2	10	77.259218	77.269575	11	101.057721	S2C114042308	ENSMUSP00000099453	Acsf2	11	94.557102	94.601871	0.378986	6.37762470513776	4.65451	4.4677	3.2305	-4.41103	-5.44008	0.299472733727831	0.305941978854917	CC
ENSMUSP00000020493	Pofut2	10	77.259218	77.269575	11	101.057721	S2C114042308	ENSMUSP00000103209	Cisd3	11	97.685826	97.688621	-0.513092	6.37762470513776	13.8153	2.58773	9.86379	-9.11401	-7.44218	0.594248623956291	0.286024190571323	CC
ENSMUSP00000020496	Adarb1	10	77.290726	77.41827	6	16.390737	gUNC10624737	ENSMUSP00000031707	Aass	6	23.072173	23.132986	-0.354827	6.19628355325439	8.03764	4.56495	6.14711	-4.43303	-3.0672	0.263276129833921	0.235209588884299	CC
ENSMUSP00000020497	Aldh1l2	10	83.48745	83.53414	12	80.92664	gUNC21483137	ENSMUSP00000021443	Mthfd1	12	76.255298	76.319803	0.599338	6.40384853719017	4.85912	2.80131	1.37375	-8.23338	-7.28057	0.562558361002533	0.717284199608159	CC
ENSMUSP00000020497	Aldh1l2	10	83.48745	83.53414	12	80.92664	gUNC21483137	ENSMUSP00000021514	Ppm1a	12	72.757455	72.799819	0.472765	6.40384853719017	4.0264	3.98349	2.6073	-5.45452	-4.98122	0.377953745022857	0.352448837671369	CC
ENSMUSP00000020497	Aldh1l2	10	83.48745	83.53414	12	80.92664	gUNC21483137	ENSMUSP00000152198	Dhrs7	12	72.650353	72.664909	0.496609	6.40384853719017	10.7606	3.03944	7.68996	-7.67363	-5.45041	0.52537290937652	0.285359552441314	CC
ENSMUSP00000020523	Pex13	11	23.646479	23.665959	15	38.361473	mUNC25399622	ENSMUSP00000105935	Dpys	15	39.768487	39.85747	0.380017	6.17216950917299	19.3558	4.3447	17.3715	-5.09516	-2.38144	0.296082197103795	0.102517074985276	CC
ENSMUSP00000020586	Slc22a4	11	53.983123	54.02809	5	147.33981	S6N055893592	ENSMUSP00000098000	Urad	5	147.314984	147.32244	0.416605	6.56547470207289	6.497	4.48821	4.60007	-5.65701	-5.20617	0.316392156901776	0.291970140064645	CC
ENSMUSP00000020586	Slc22a4	11	53.983123	54.02809	15	45.34985	mUNC25490884	ENSMUSP00000113858	Ncald	15	37.366175	37.79257	0.361412	6.41027235154986	4.00865	4.49409	2.34651	-4.76456	-5.55085	0.298923703465823	0.414638344579846	CC
ENSMUSP00000020586	Slc22a4	11	53.983123	54.02809	15	45.34985	mUNC25490884	ENSMUSP00000126266	Oxr1	15	41.447482	41.861048	0.334188	6.41027235154986	8.21861	4.69138	7.02867	-4.10254	-3.26463	0.268146540003759	0.14478604046183	CC
ENSMUSP00000020617	Flt4	11	49.609263	49.652739	8	68.343478	mJAX00671437	ENSMUSP00000005548	Hmox1	8	75.093621	75.100589	0.473637	6.5768191267396	3.77962	5.24464	1.04302	-5.04439	-6.76845	0.202556752902526	0.724041041162868	CC
ENSMUSP00000020640	Rack1	11	48.800332	48.806434	1	36.410619	SFT011456424	ENSMUSP00000027252	Eif5b	1	37.99801	38.055579	0.605074	6.71644392454066	5.1001	3.38596	1.71538	-6.57146	-7.55584	0.495870130378321	0.66365757534166	CC
ENSMUSP00000020640	Rack1	11	48.800332	48.806434	10	73.279789	gUNC18223060	ENSMUSP00000046101	Eef2	10	81.176631	81.182498	0.642703	6.04475854410731	8.56661	2.49025	4.64945	-5.86796	-5.24442	0.588031518243586	0.457259055799202	CC
ENSMUSP00000020649	Rad50	11	53.649519	53.707319	9	15.309273	gJAX00686257	ENSMUSP00000034405	Mre11a	9	14.784654	14.837123	0.865281	12.8023480419178	11.2213	4.45802	2.9849	-11.2413	-16.0114	0.651781065051236	0.733996952224787	CC
ENSMUSP00000020653	Sar1b	11	51.763687	51.791925	17	48.565125	S6T171942605	ENSMUSP00000046524	Rftn1	17	49.992257	50.190674	-0.579303	7.18978662829065	8.21909	3.52783	4.50841	-8.84761	-7.19828	0.509327580582356	0.451470904929865	CC
ENSMUSP00000020657	Ube2b	11	51.985497	52.000762	11	63.47934	gUNCHS031065	ENSMUSP00000047008	Eif5a	11	69.916714	69.921958	0.471735	6.54524217824927	7.95005	5.19021	5.95925	-4.16267	-3.81203	0.207025521951232	0.250413519411828	CC
ENSMUSP00000025745	Mrpl21	19	3.282901	3.292837	17	15.358323	gUNC27601987	ENSMUSP00000078123	Mrpl18	17	12.911349	12.916345	0.588525	7.23670736760178	2.82408	4.81545	0.402817	-5.54956	-8.58151	0.334579974650015	0.857363459958641	CC
ENSMUSP00000025762	Banf1	19	5.364641	5.366645	6	87.807246	gUNC11548556	ENSMUSP00000109230	Rab7	6	87.999106	88.04527	0.478061	8.12635044981165	3.74476	5.92782	1.55884	-5.04252	-5.38669	0.270543396250233	0.583727662119869	CC
ENSMUSP00000025833	Papss2	19	32.620005	32.667187	4	10.211593	S1J040408463	ENSMUSP00000029877	Decr1	4	15.91724	15.945507	0.371866	6.5961176730276	8.57422	4.97496	6.97969	-4.60274	-3.5766	0.245774522740358	0.185967936442032	CC
ENSMUSP00000025864	Rnaseh2c	19	5.601873	5.603439	14	62.371392	mJAX00053712	ENSMUSP00000150058	R3hcc1	14	69.697307	69.707584	0.357144	7.24400868986212	3.89101	5.41953	2.3622	-4.02274	-4.72025	0.251860367370272	0.392908268033236	CC
ENSMUSP00000025867	Rela	19	5.637483	5.64813	7	80.386493	mJAX00153376	ENSMUSP00000032865	Fah	7	84.585159	84.606722	0.447391	6.79418583485403	10.3104	5.08019	7.89688	-4.27798	-3.15494	0.252273911328899	0.234085971446307	CC
ENSMUSP00000025903	Rps6ka4	19	6.829085	6.840601	3	64.961676	S3R032598467	ENSMUSP00000141474	Mbnl1	3	60.47283	60.62975	0.36666	6.90691812602279	5.66044	5.31267	4.0662	-4.69573	-2.85527	0.230819027666802	0.281645949784822	CC
ENSMUSP00000025904	Prdx5	19	6.906697	6.910106	12	104.642951	B10120104642	ENSMUSP00000041250	Serpina3g	12	104.236245	104.241939	0.470805	6.15333622507249	9.18692	4.68988	7.47472	-4.18873	-4.35013	0.237831344094195	0.186373670392253	CC
ENSMUSP00000025957	Fam45a	19	60.811585	60.836227	1	119.435727	UNC1525238	ENSMUSP00000043442	Ccdc93	1	121.431049	121.50646	0.723425	9.68854137520465	8.36915	5.55189	3.35924	-8.54709	-10.6673	0.426963277030674	0.598616346940848	CC
ENSMUSP00000025963	Noc3l	19	38.788128	38.819237	9	107.620538	S6Y094304821	ENSMUSP00000124562	Manf	9	106.838312	106.891979	0.614501	6.14194742107538	5.87801	2.49239	3.60845	-8.40182	-7.17529	0.594201996674922	0.386110265208804	CC
ENSMUSP00000002400	Mdp1	14	55.657879	55.660508	2	156.430655	SAH026257226	ENSMUSP00000017841	Ada	2	163.726584	163.750239	-0.413132	6.84023538659231	6.14334	5.03243	4.31776	-4.08295	-5.43183	0.264289938053276	0.297164083381353	CC
ENSMUSP00000002400	Mdp1	14	55.657879	55.660508	2	156.430655	SAH026257226	ENSMUSP00000090237	Src	2	157.418444	157.471862	-0.493939	6.84023538659231	4.92979	4.37638	2.63537	-5.47975	-6.81717	0.360200380153841	0.465419419488457	CC
ENSMUSP00000002452	Ndufa11	17	56.717762	56.724248	7	79.187706	SS6073167508	ENSMUSP00000032761	Pex11a	7	79.735957	79.743131	0.726758	6.00613523768732	5.21667	2.28138	1.97358	-5.85387	-5.86369	0.620158403080106	0.621678197010737	CC
ENSMUSP00000002452	Ndufa11	17	56.717762	56.724248	7	79.187706	SS6073167508	ENSMUSP00000032865	Fah	7	84.585159	84.606722	-0.531648	6.00613523768732	10.1345	1.94455	6.0157	-6.49763	-5.07581	0.676239391381278	0.406413735260743	CC
ENSMUSP00000026073	Trub1	19	57.452906	57.491005	17	62.852669	gUNC28162302	ENSMUSP00000007814	Khsrp	17	57.021058	57.031507	0.576699	7.84402716634075	4.67062	5.24995	2.57749	-4.30591	-4.24192	0.330707315430027	0.44814821158647	CC
ENSMUSP00000026073	Trub1	19	57.452906	57.491005	17	62.852669	gUNC28162302	ENSMUSP00000121835	Smchd1	17	71.344489	71.475343	0.626392	7.84402716634075	2.87683	4.93928	0.563108	-4.93745	-5.84269	0.3703132465942	0.804260939992978	CC
ENSMUSP00000026126	Ints4	7	97.480956	97.541395	17	47.286464	gUNC27943248	ENSMUSP00000007814	Khsrp	17	57.021058	57.031507	0.53426	6.49102089199272	4.29017	4.49634	2.1177	-4.59695	-4.83979	0.307298485890462	0.506383196936252	CC
ENSMUSP00000026126	Ints4	7	97.480956	97.541395	17	47.286464	gUNC27943248	ENSMUSP00000024727	Cdc5l	17	45.391892	45.433707	0.496973	6.49102089199272	3.24509	4.75012	1.42281	-4.07643	-4.2331	0.268201400205056	0.561549910788299	CC
ENSMUSP00000026173	Wdr45b	11	121.327224	121.354445	11	88.487894	S3J113539515	ENSMUSP00000050220	Cltc	11	86.694351	86.757565	0.490919	6.03540252696218	3.39849	4.24826	1.48128	-4.437	-4.08923	0.296109914621007	0.564135836798107	CC
ENSMUSP00000026208	Abcc2	19	43.782192	43.84074	4	136.248625	SSH045449945	ENSMUSP00000030535	Cda	4	138.338424	138.367992	-0.370658	6.46041182472499	12.6872	4.11222	10.3518	-5.15615	-3.95166	0.363474015036952	0.184075288479728	CC
ENSMUSP00000026208	Abcc2	19	43.782192	43.84074	4	136.248625	SSH045449945	ENSMUSP00000040647	Wdtc1	4	133.292459	133.353481	-0.478097	6.46041182472499	8.60476	3.23198	5.87151	-7.64169	-5.75662	0.499725390937043	0.317643955206188	CC
ENSMUSP00000026208	Abcc2	19	43.782192	43.84074	11	120.384767	gUNCHS032520	ENSMUSP00000086072	Atp5h	11	115.415689	115.419962	0.399805	6.3544462521167	3.55049	4.85796	2.37863	-4.82655	-4.76194	0.235502228320558	0.330055851445857	CC
ENSMUSP00000151293	Sept10	10	59.141627	59.221847	14	47.634599	gUNC23963985	ENSMUSP00000107364	Tmem260	14	48.446124	48.524246	0.379599	6.45273405515294	10.3585	4.67827	8.67828	-4.78594	-3.72789	0.274994140466073	0.16220688323599	CC
ENSMUSP00000151335	Ormdl2	10	128.817902	128.821645	1	164.443734	ST2016577749	ENSMUSP00000027833	Copa	1	172.082529	172.12233	0.487505	6.06943079582829	5.1302	4.09705	3.22559	-4.03026	-2.77286	0.324969649078785	0.371254531987057	CC
ENSMUSP00000151555	Slc10a1	12	80.953183	80.968705	5	116.803218	gUNC9988076	ENSMUSP00000062811	Hscb	5	110.82907	110.839777	-0.424788	7.52939554473099	13.0061	5.77344	10.7579	-4.46577	-4.30118	0.233213348176375	0.172857351550426	CC
ENSMUSP00000151689	Hbs1l	10	21.295979	21.368898	17	69.001971	SS1172760078	ENSMUSP00000024873	Yipf4	17	74.489493	74.500277	-0.409448	6.63441719808262	2.50807	5.37217	1.24582	-4.03949	-5.40378	0.190257434887787	0.503275426921896	CC
ENSMUSP00000151689	Hbs1l	10	21.295979	21.368898	17	69.001971	SS1172760078	ENSMUSP00000126814	Gpatch11	17	78.835516	78.848299	-0.327953	6.63441719808262	7.73588	5.25387	6.35533	-4.40478	-4.08609	0.208088692173535	0.178460627620904	CC
ENSMUSP00000020270	Ddx50	10	62.615895	62.651218	X	106.105663	SXX204244226	ENSMUSP00000109257	Pin4	X	102.119447	102.127669	0.477827	6.11689355066613	3.24013	3.93368	1.22454	-4.09605	-5.77701	0.356915406910813	0.622070719384716	CC
ENSMUSP00000151895	Ccar1	10	62.743928	62.792286	1	54.855699	mbackupJAX00251301	ENSMUSP00000027127	Sf3b1	1	54.985169	55.027481	0.550799	6.93434436243988	3.36334	4.28793	1.62204	-4.05262	-5.05867	0.38163872806408	0.517729399941725	CC
ENSMUSP00000151994	Reep3	10	67.009189	67.096945	7	134.685489	UNC070580996	ENSMUSP00000101537	Slc22a18	7	143.473736	143.499334	0.571346	6.00202105858389	3.50661	3.58248	1.38566	-4.76166	-5.68329	0.403121054552707	0.604843424275868	CC
ENSMUSP00000151994	Reep3	10	67.009189	67.096945	7	134.685489	UNC070580996	ENSMUSP00000146256	Cdipt	7	126.975914	126.980501	0.593247	6.00202105858389	3.58967	3.85696	1.74319	-4.12317	-5.13892	0.357389792146113	0.514387116364457	CC
ENSMUSP00000152074	Gm20075	13	96.079216	96.081376	11	59.020565	SNJ112360822	ENSMUSP00000018727	G3bp1	11	55.469685	55.504838	0.589802	6.67759741032664	6.67917	3.58679	3.50098	-6.27467	-6.78102	0.462862197344636	0.475836069451743	CC
ENSMUSP00000152074	Gm20075	13	96.079216	96.081376	11	59.020565	SNJ112360822	ENSMUSP00000044924	Dhrs7b	11	60.830631	60.860195	-0.411245	6.67759741032664	15.5588	4.48135	13.2752	-4.47879	-3.32108	0.328897846840876	0.146772244646117	CC
ENSMUSP00000152074	Gm20075	13	96.079216	96.081376	11	59.020565	SNJ112360822	ENSMUSP00000127566	Guk1	11	59.183875	59.192212	0.594795	6.67759741032664	15.5841	4.00193	14.7432	-5.44126	-4.73464	0.400693130464683	0.053958842666564	CC
ENSMUSP00000152288	Dtna	18	23.415135	23.659715	12	4.717765	gJAX00032741	ENSMUSP00000126194	Dtnb	12	3.572381	3.781796	0.885539	8.69089661636532	11.7987	0.917651	3.94766	-19.8417	-18.1066	0.894412390285253	0.665415681388628	CC
ENSMUSP00000152299	Ttc7b	12	100.30077	100.520826	15	102.878308	gUNCHS041500	ENSMUSP00000003450	Ddx23	15	98.645134	98.662889	-0.428423	6.19139290325573	5.21196	4.10714	3.40155	-4.13505	-3.57531	0.336637156747027	0.347356848479267	CC
ENSMUSP00000152412	Gtpbp4	13	8.966331	8.996083	11	75.916277	SS1113036651	ENSMUSP00000021158	Txndc17	11	72.207547	72.210015	-0.448983	7.61003968891019	6.10209	4.97633	3.46838	-4.43592	-6.14789	0.346083568098625	0.431607858946689	CC
ENSMUSP00000152430	Atp5s	12	69.72495	69.74466	12	79.9628	SFJ123198512	ENSMUSP00000082288	Aldh6a1	12	84.430717	84.451004	0.554774	10.9414868165588	8.50276	6.1601	3.57759	-7.11172	-6.56763	0.436996077107424	0.579243680875386	CC
ENSMUSP00000152444	Esyt2	12	116.281196	116.39105	7	133.756187	UNC13900625	ENSMUSP00000080224	Mgmt	7	136.894614	137.130266	0.419054	6.55332906651012	7.23461	4.27564	4.94807	-6.01286	-6.16505	0.347562138783772	0.316055737627875	CC
ENSMUSP00000152599	Nudt14	12	112.934291	112.942124	1	163.082817	mUNC2081992	ENSMUSP00000028004	Aldh9a1	1	167.349991	167.368532	0.430258	6.08421824763248	6.10074	4.3693	4.09288	-4.658	-4.50912	0.281863368116322	0.329117451325577	CC
ENSMUSP00000152680	Fbln5	12	101.746565	101.819055	9	86.602099	S3C093464083	ENSMUSP00000034905	Gclc	9	77.754535	77.794485	0.370799	6.91738185899913	4.11106	5.76275	2.52896	-4.24918	-5.14146	0.166917467119012	0.384839919631433	CC
ENSMUSP00000152680	Fbln5	12	101.746565	101.819055	9	86.602099	S3C093464083	ENSMUSP00000108651	1190002N15Rik	9	94.517864	94.538081	-0.44956	6.91738185899913	4.20846	5.35592	1.76665	-5.237	-6.08592	0.2257301809886	0.580214615322469	CC
ENSMUSP00000152868	Nnt	13	119.335448	119.408997	4	12.206498	gUNC6746325	ENSMUSP00000029888	Rmdn1	4	19.575162	19.606932	0.443687	7.1701900083436	9.4852	4.41363	7.23671	-6.65059	-5.02231	0.384447274777366	0.237052460675579	CC
ENSMUSP00000152868	Nnt	13	119.335448	119.408997	4	12.206498	gUNC6746325	ENSMUSP00000062039	Ndufaf6	4	11.051045	11.076205	0.408196	7.1701900083436	9.08357	4.78902	7.43793	-5.65145	-5.252	0.332093013654136	0.181166655841261	CC
ENSMUSP00000152987	Pxk	14	8.098211	8.165117	12	109.02818	gUNC21863243	ENSMUSP00000021684	Cyp46a1	12	108.334381	108.362234	-0.401572	6.39674904616566	15.9242	4.07826	13.7959	-5.08706	-5.05781	0.362448023118151	0.133651925999422	CC
ENSMUSP00000153225	Myof	19	37.899036	38.043577	8	114.279702	gUNC15537918	ENSMUSP00000060457	Car5a	8	121.916126	121.944904	-0.326559	6.87315971330559	8.09011	5.49579	6.71274	-4.66226	-3.65245	0.200398327808267	0.17025355650294	CC
ENSMUSP00000153225	Myof	19	37.899036	38.043577	8	114.279702	gUNC15537918	ENSMUSP00000113886	Rab4a	8	123.805985	123.835287	-0.310236	6.87315971330559	5.08412	5.60184	3.30178	-4.30592	-4.62143	0.18496874310144	0.350570010149249	CC
ENSMUSP00000153249	Hdgfl2	17	56.079634	56.100607	14	56.229596	gJAX00053250	ENSMUSP00000006444	Tep1	14	50.824059	50.87056	0.449912	7.0325934749612	5.24342	5.21183	2.73029	-4.11868	-4.83182	0.258903558330768	0.479292141388636	CC
ENSMUSP00000026211	Cyp2c44	19	44.005022	44.029208	X	77.091952	SXX203083678	ENSMUSP00000004327	G6pdx	X	74.409483	74.429194	-0.314067	6.16846293313188	2.99736	4.80432	2.69349	-5.01217	-4.6081	0.221147950132736	0.101379213708063	CC
ENSMUSP00000026218	Cwf19l1	19	44.108644	44.135876	2	5.671325	gUNC2501218	ENSMUSP00000136233	Nudt5	2	5.845019	5.871895	0.351573	6.12845466010468	11.0331	4.19213	9.60035	-4.52248	-3.22049	0.315956430698568	0.12985924173623	CC
ENSMUSP00000026254	Gbf1	19	46.152509	46.28651	1	164.1114	SFT016564456	ENSMUSP00000027833	Copa	1	172.082529	172.12233	0.626035	6.61236450977436	5.2789	2.93112	1.65971	-5.52763	-5.45666	0.556721351996365	0.685595483907632	CC
ENSMUSP00000026269	Limd1	9	123.478706	123.521552	7	112.633309	gUNC13635236	ENSMUSP00000033058	Sbf2	7	110.308013	110.614922	0.475727	7.79808333010127	6.47699	4.83852	3.70772	-5.53528	-6.37556	0.379524455538594	0.427555083456976	CC
ENSMUSP00000026269	Limd1	9	123.478706	123.521552	7	112.633309	gUNC13635236	ENSMUSP00000077067	St5	7	109.523911	109.703605	0.471816	7.79808333010127	3.48426	5.38994	1.26642	-4.38648	-6.32591	0.30881220784159	0.636531142911264	CC
ENSMUSP00000026269	Limd1	9	123.478706	123.521552	7	112.633309	gUNC13635236	ENSMUSP00000095781	Trim5	7	104.263386	104.288094	-0.432172	7.79808333010127	11.1143	5.52062	9.02709	-4.11423	-3.95157	0.292054243805022	0.187795002834187	CC
ENSMUSP00000026269	Limd1	9	123.478706	123.521552	7	112.633309	gUNC13635236	ENSMUSP00000138741	Nucb2	7	116.504369	116.540584	0.455191	7.79808333010127	4.77119	5.0137	2.2489	-5.17034	-5.52518	0.357059961048802	0.528650085198871	CC
ENSMUSP00000026322	Polr3a	14	24.448696	24.487058	14	117.706483	gUNC24849331	ENSMUSP00000038763	Pcca	14	122.534324	122.8911	-0.334689	6.7747649060921	7.97227	5.38371	8.1814	-4.46864	-2.60904	0.205328882311653	-0.0262321772845124	CC
ENSMUSP00000026328	Prdx4	X	155.323918	155.340754	16	13.321955	gUNC26364589	ENSMUSP00000023362	Ntan1	16	13.819251	13.835451	0.468006	6.39538185755752	7.99225	4.19213	5.80033	-6.05844	-5.15611	0.344506693521968	0.274255685195033	CC
ENSMUSP00000026328	Prdx4	X	155.323918	155.340754	16	13.321955	gUNC26364589	ENSMUSP00000023559	Ehhadh	16	21.761287	21.787844	0.40154	6.39538185755752	7.3616	4.87807	5.87626	-4.21173	-4.18832	0.23725117457443	0.201768637252771	CC
ENSMUSP00000026328	Prdx4	X	155.323918	155.340754	16	13.321955	gUNC26364589	ENSMUSP00000023587	Fetub	16	22.918382	22.939766	0.483366	6.39538185755752	5.17962	4.52471	3.72056	-5.16306	-5.13629	0.292503543841862	0.281692479371074	CC
ENSMUSP00000026328	Prdx4	X	155.323918	155.340754	16	13.321955	gUNC26364589	ENSMUSP00000110992	St6gal1	16	23.22474	23.36035	0.456465	6.39538185755752	6.8002	4.27781	4.72772	-5.82776	-5.57934	0.33110952633034	0.304767506838034	CC
ENSMUSP00000026328	Prdx4	X	155.323918	155.340754	16	13.321955	gUNC26364589	ENSMUSP00000110998	Eif4a2	16	23.107444	23.114136	-0.402179	6.39538185755752	2.8713	4.65357	1.07518	-4.81613	-6.92737	0.272354629692549	0.625542437223557	CC
ENSMUSP00000026414	Dgka	10	128.720134	128.744855	2	152.156543	gUNC4239943	ENSMUSP00000078630	Gss	2	155.563181	155.59281	-0.351332	6.04428380334949	8.25493	4.12842	6.86045	-4.12028	-3.04778	0.316971185616367	0.168926932148425	CC
ENSMUSP00000026414	Dgka	10	128.720134	128.744855	2	152.156543	gUNC4239943	ENSMUSP00000105237	Cpne1	2	156.071842	156.111965	0.375222	6.04428380334949	10.2401	3.81138	9.23631	-5.04404	-3.83683	0.369424050226117	0.0980254099081064	CC
ENSMUSP00000026420	Rps26	10	128.624534	128.626747	12	53.538434	gUNC21127581	ENSMUSP00000152764	Srp54a	12	55.080262	55.115367	0.482726	6.58942303484754	12.3893	4.60781	9.97894	-4.856	-3.66271	0.300726334364627	0.194551750300663	CC
ENSMUSP00000026459	Atp5b	10	128.083273	128.090391	18	61.917311	gUNC29404499	ENSMUSP00000063390	Iigp1	18	60.376029	60.392627	-0.376917	6.25757238660876	4.89412	4.69106	3.32395	-4.10965	-4.67978	0.250338676059282	0.320827850563533	CC
ENSMUSP00000026495	Atp5a1	18	77.773729	77.782869	6	129.82422	mbackupUNC060210105	ENSMUSP00000042232	Hebp1	6	135.137522	135.198022	0.508203	6.03462992539948	12.1248	2.98744	9.03275	-6.71358	-5.6343	0.504950587371397	0.255018639482713	CC
ENSMUSP00000026506	Clns1a	7	97.696634	97.720796	6	147.77166	S6J065910866	ENSMUSP00000107339	Kras	6	145.216699	145.250239	-0.459384	6.51752230605036	4.52588	4.5136	2.16791	-4.91297	-6.14074	0.307466888788409	0.520997021573705	CC
ENSMUSP00000026538	Echs1	7	140.10571	140.116476	6	127.116108	gUNC12043026	ENSMUSP00000042232	Hebp1	6	135.137522	135.198022	0.488708	6.01380252602164	11.7001	4.359	9.4903	-4.52677	-3.77777	0.275167420090921	0.188870180596747	CC
ENSMUSP00000026547	Tubgcp2	7	139.995955	140.036669	8	14.788759	gUNC14209961	ENSMUSP00000000776	Tubgcp3	8	12.614277	12.672248	0.688916	7.78771255804522	7.84562	3.02007	2.77025	-13.1679	-11.7351	0.612200633049807	0.646904897254774	CC
ENSMUSP00000026547	Tubgcp2	7	139.995955	140.036669	8	14.788759	gUNC14209961	ENSMUSP00000033820	F7	8	13.026034	13.035809	0.377194	7.78771255804522	5.90073	6.23526	4.16444	-4.57838	-3.3211	0.199346412245459	0.294250033470435	CC
ENSMUSP00000026547	Tubgcp2	7	139.995955	140.036669	8	14.788759	gUNC14209961	ENSMUSP00000033901	Naxd	8	11.497506	11.51496	-0.449677	7.78771255804522	8.06848	5.30559	5.42524	-7.06204	-5.7077	0.318722929171419	0.327600737685413	CC
ENSMUSP00000026547	Tubgcp2	7	139.995955	140.036669	8	14.788759	gUNC14209961	ENSMUSP00000112998	Rasa3	8	13.566948	13.677603	-0.413279	7.78771255804522	7.05068	5.82762	4.92948	-5.6674	-4.80218	0.251690408889105	0.300850414428112	CC
ENSMUSP00000000266	Ifi202b	1	173.962568	173.982744	4	48.716499	gUNC7205485	ENSMUSP00000092702	Acnat1	4	49.447105	49.473912	0.366715	6.16263698489032	12.9237	3.87158	11.2521	-5.18823	-3.62688	0.371765689023641	0.129343763782818	CC
ENSMUSP00000002502	Hltf	3	20.057811	20.11849	7	129.801949	UNC13844829	ENSMUSP00000033044	BC017158	7	128.271379	128.29817	0.385763	6.66999756012339	8.61222	4.89378	6.76497	-4.93038	-3.84664	0.266299581688383	0.214491733838662	CC
ENSMUSP00000002549	Abhd3	18	10.644411	10.706771	11	81.994492	SBJ113279779	ENSMUSP00000099563	Myo1c	11	75.650504	75.67391	0.572896	6.64151809219667	8.73926	2.80396	4.90171	-5.52317	-5.64199	0.577813391294611	0.439116126537029	CC
ENSMUSP00000026572	Hras	7	141.189105	141.194005	11	92.326345	S3N113693053	ENSMUSP00000001479	Kpnb1	11	97.159714	97.187881	0.487625	6.46114229326383	4.92112	4.28617	2.72432	-4.21561	-4.84275	0.336623493887665	0.446402444971876	CC
ENSMUSP00000026572	Hras	7	141.189105	141.194005	11	92.326345	S3N113693053	ENSMUSP00000112052	Xylt2	11	94.663851	94.677515	0.593974	6.46114229326383	5.88074	3.98755	3.44167	-4.8302	-4.8136	0.382841327584244	0.414755625992647	CC
ENSMUSP00000026572	Hras	7	141.189105	141.194005	11	92.326345	S3N113693053	ENSMUSP00000117022	Nme1	11	93.956979	93.968521	-0.445016	6.46114229326383	16.9472	4.27579	15.2903	-4.23698	-2.89024	0.338230020958091	0.0977683629154078	CC
ENSMUSP00000026576	Taldo1	7	141.392199	141.402968	2	132.404927	S3C025296197	ENSMUSP00000044687	Trmt6	2	132.804207	132.816055	0.385017	6.61307381266108	8.55488	4.79575	6.73756	-4.22793	-3.49666	0.274807731494199	0.21243079973068	CC
ENSMUSP00000026635	Farp1	14	121.0352	121.283744	10	19.353689	SBT100774147	ENSMUSP00000020182	Pex7	10	19.8539	19.907689	-0.484659	6.77562207196148	9.88087	3.3202	7.49446	-5.92906	-4.43166	0.509978572485694	0.241518206392757	CC
ENSMUSP00000026672	Pde8a	7	81.213596	81.334533	9	88.108666	gUNC16827753	ENSMUSP00000034903	Gsta4	9	78.182774	78.209349	0.361193	6.79305223933834	7.44792	4.66597	6.87297	-4.68874	-3.88519	0.313126141886629	0.0771960493668031	CC
ENSMUSP00000026735	Ccdc51	9	109.082493	109.092489	4	51.923078	gUNC7244423	ENSMUSP00000030140	Ikbkap	4	56.74968	56.802331	-0.332272	6.30590483318025	6.11886	5.08148	5.12249	-4.37562	-3.4584	0.194171156332332	0.162835887730721	CC
ENSMUSP00000026828	Mcrip2	17	25.863698	25.868738	9	64.737341	gUNC16515184	ENSMUSP00000000090	Cox5a	9	57.521274	57.532426	0.535033	6.10469467060616	3.52215	3.55098	1.32291	-5.53646	-6.11443	0.418319802774443	0.624402708572889	CC
ENSMUSP00000026828	Mcrip2	17	25.863698	25.868738	9	64.737341	gUNC16515184	ENSMUSP00000077040	Vps13c	9	67.840396	67.995638	-0.368524	6.10469467060616	10.1703	4.02071	8.44084	-4.3534	-3.70193	0.341374103546973	0.170050047687875	CC
ENSMUSP00000026899	Slc25a10	11	120.49184	120.499187	7	82.270633	S3C073290825	ENSMUSP00000032761	Pex11a	7	79.735957	79.743131	0.656135	6.32145163566982	4.90972	3.69017	2.32769	-4.76958	-5.09409	0.416246423657247	0.525901680747578	CC
ENSMUSP00000026899	Slc25a10	11	120.49184	120.499187	7	82.270633	S3C073290825	ENSMUSP00000032865	Fah	7	84.585159	84.606722	-0.502642	6.32145163566982	10.3288	3.86167	7.71947	-4.4327	-3.51044	0.389116579139845	0.252626636201688	CC
ENSMUSP00000026907	Klkb1	8	45.266689	45.294859	8	29.097075	S6J081163883	ENSMUSP00000113656	Ank1	8	22.974844	23.150497	0.42724	6.61868443572423	3.66163	5.32058	2.11348	-4.47144	-5.60328	0.196127258873037	0.422803505542614	CC
ENSMUSP00000027036	Lypla1	1	4.807788	4.84841	18	84.675744	mbackupUNC180199802	ENSMUSP00000128696	Cndp2	18	84.66747	84.685633	0.383572	6.03817473909313	13.9939	4.3358	12.2829	-4.05388	-2.88024	0.281935321956054	0.122267559436612	CC
ENSMUSP00000027040	Rb1cc1	1	6.206197	6.276648	12	85.101277	S2C123404051	ENSMUSP00000021347	Sel1l	12	91.806043	91.849157	0.506743	7.20803883663902	2.96468	5.21519	1.0026	-4.85179	-4.92202	0.276475873924155	0.661818476193046	CC
ENSMUSP00000027040	Rb1cc1	1	6.206197	6.276648	12	85.101277	S2C123404051	ENSMUSP00000021653	Acot3	12	84.052144	84.060402	-0.457061	7.20803883663902	9.44549	4.7393	7.00752	-6.0576	-4.8993	0.342497993225318	0.258109425768277	CC
ENSMUSP00000027040	Rb1cc1	1	6.206197	6.276648	12	85.101277	S2C123404051	ENSMUSP00000021667	Isca2	12	84.773251	84.775088	-0.46626	7.20803883663902	4.03914	5.16215	2.27643	-4.98618	-4.9531	0.283834324842926	0.43640725500973	CC
ENSMUSP00000027040	Rb1cc1	1	6.206197	6.276648	12	85.101277	S2C123404051	ENSMUSP00000042224	Zfyve1	12	83.546558	83.597222	-0.37463	7.20803883663902	8.25518	5.36567	6.13217	-4.4705	-3.94376	0.255599182855969	0.257173071937862	CC
ENSMUSP00000027040	Rb1cc1	1	6.206197	6.276648	12	85.101277	S2C123404051	ENSMUSP00000053540	Gstz1	12	87.147165	87.164723	-0.381706	7.20803883663902	10.259	5.34707	8.40279	-4.51763	-3.13427	0.258179635101239	0.180934788965786	CC
ENSMUSP00000027040	Rb1cc1	1	6.206197	6.276648	12	85.101277	S2C123404051	ENSMUSP00000071939	Entpd5	12	84.373857	84.409029	-0.414899	7.20803883663902	6.19354	5.35612	4.43502	-4.49471	-4.13163	0.256924092476524	0.283928092819292	CC
ENSMUSP00000027040	Rb1cc1	1	6.206197	6.276648	12	85.101277	S2C123404051	ENSMUSP00000112609	Acyp1	12	85.272398	85.288438	-0.420824	7.20803883663902	10.9323	4.81387	8.56886	-5.86867	-4.11008	0.332152599465652	0.216188725153902	CC
ENSMUSP00000027040	Rb1cc1	1	6.206197	6.276648	12	85.101277	S2C123404051	ENSMUSP00000119303	Numb	12	83.794034	83.921934	0.385093	7.20803883663902	9.38048	5.25771	7.46092	-4.74405	-4.03819	0.270576904597871	0.204633451593096	CC
ENSMUSP00000027050	Cops5	1	10.024601	10.038168	11	4.139872	gJAX00023857	ENSMUSP00000049338	Nipsnap1	11	4.873951	4.8942	-0.404006	7.27843597397223	14.3787	5.04396	12.1306	-6.19719	-3.53999	0.306999468287245	0.156349322261401	CC
ENSMUSP00000027139	Wdr75	1	45.795166	45.823619	1	91.623555	gUNC1144752	ENSMUSP00000108502	D2hgdh	1	93.824909	93.852348	-0.402143	6.82298555466511	16.6175	5.45886	15.3087	-4.71309	-4.06069	0.199930887107391	0.078760343011885	CC
ENSMUSP00000027144	Cps1	1	67.123026	67.231259	19	38.012006	gUNC30282872	ENSMUSP00000025696	Ak3	19	29.020833	29.047961	0.481098	6.41746313093126	4.15655	3.09876	1.83996	-4.80671	-5.83469	0.517136298755747	0.557334808916048	CC
ENSMUSP00000002603	Scrib	15	76.047158	76.069784	15	11.813159	SFT150472526	ENSMUSP00000022791	Fbxo4	15	3.965445	3.979573	-0.348507	6.61361036515411	14.8889	5.08927	13.9742	-4.1981	-2.90543	0.230485359885363	0.0614350287798293	CC
ENSMUSP00000002683	Ccdc97	7	25.711106	25.719088	15	55.689443	SFJ152227577	ENSMUSP00000041294	Sntb1	15	55.636388	55.906949	0.429868	6.45873783580234	9.80935	4.61719	8.16016	-4.55304	-3.6978	0.285125032571255	0.168124289580859	CC
ENSMUSP00000002699	Akap8	17	32.303676	32.321153	9	61.275099	S2R092451003	ENSMUSP00000128956	Sin3a	9	57.07204	57.128366	0.620559	8.03546683625875	5.57184	3.82841	2.32564	-6.43605	-8.13622	0.523560973119208	0.58260825867218	CC
ENSMUSP00000002699	Akap8	17	32.303676	32.321153	17	75.306955	mbackupUNC170182621	ENSMUSP00000121835	Smchd1	17	71.344489	71.475343	0.557608	6.54851990966362	4.51118	3.32725	1.5095	-4.72465	-5.51298	0.49190808825518	0.665386883254492	CC
ENSMUSP00000027252	Eif5b	1	37.99801	38.055579	1	184.008737	S6N017360349	ENSMUSP00000068895	Capn2	1	182.46726	182.517608	-0.510828	6.23260402558781	5.02152	4.12731	3.2221	-4.34729	-5.09211	0.33778722616495	0.358341697334672	CC
ENSMUSP00000027263	Stk17b	1	53.755506	53.785224	6	95.036694	gUNC11633665	ENSMUSP00000109230	Rab7	6	87.999106	88.04527	0.637646	7.64849919439118	5.11145	4.77985	2.2428	-4.87086	-5.59437	0.37506040354882	0.56122039734322	CC
ENSMUSP00000027271	Inpp1	1	52.785427	52.817688	8	103.15889	gUNC15407603	ENSMUSP00000047898	Ddx19a	8	110.974996	110.9978	-0.39337	7.15819903339046	6.11656	5.37578	4.31303	-5.59438	-5.89611	0.249003838126896	0.294860182847875	CC
ENSMUSP00000027271	Inpp1	1	52.785427	52.817688	8	103.15889	gUNC15407603	ENSMUSP00000090909	Ces3b	8	105.083753	105.093929	-0.518028	7.15819903339046	6.74134	4.27739	3.78613	-9.0629	-7.45188	0.402448858987087	0.438371303034708	CC
ENSMUSP00000027339	Smap1	1	23.844846	23.922317	19	3.526833	gJAX00468967	ENSMUSP00000025897	Map4k2	19	6.341135	6.355615	-0.442229	6.25486268237188	3.50523	4.14667	1.70362	-5.78167	-6.35741	0.337048595537263	0.513977684773895	CC
ENSMUSP00000027339	Smap1	1	23.844846	23.922317	19	3.526833	gJAX00468967	ENSMUSP00000025904	Prdx5	19	6.906697	6.910106	0.398315	6.25486268237188	8.93309	4.32596	6.74223	-5.27612	-3.92528	0.308384497042296	0.245252202765225	CC
ENSMUSP00000027339	Smap1	1	23.844846	23.922317	19	3.526833	gJAX00468967	ENSMUSP00000035486	Ccs	19	4.825366	4.839322	0.554419	6.25486268237188	12.2162	2.84313	8.9092	-9.4575	-7.66497	0.545452850945423	0.270706111556785	CC
ENSMUSP00000027339	Smap1	1	23.844846	23.922317	19	3.526833	gJAX00468967	ENSMUSP00000044556	Tkfc	19	10.5922	10.604258	0.437594	6.25486268237188	10.0543	4.57462	8.52403	-4.57492	-3.80881	0.268629827335349	0.152200551008026	CC
ENSMUSP00000027379	Xrcc5	1	72.307421	72.394952	15	81.702218	gUNC25975972	ENSMUSP00000097968	Xrcc6	15	81.987835	82.040085	0.93456	8.00643251845007	7.63057	1.5509	1.61572	-15.3862	-14.2	0.806293252778176	0.788256971628594	CC
ENSMUSP00000027379	Xrcc5	1	72.307421	72.394952	15	81.702218	gUNC25975972	ENSMUSP00000116103	Nol12	15	78.934933	78.943634	0.363761	8.00643251845007	7.84556	5.91632	6.19858	-4.3284	-3.30757	0.261054160343399	0.209925104135333	CC
ENSMUSP00000027396	Abcb6	1	75.171717	75.180392	12	94.291745	S1J123771669	ENSMUSP00000021666	Abcd4	12	84.601464	84.617413	0.371943	6.13720610637154	4.15473	4.97565	2.67905	-4.9004	-4.72054	0.189264640332941	0.355180721731617	CC
ENSMUSP00000027396	Abcb6	1	75.171717	75.180392	12	94.291745	S1J123771669	ENSMUSP00000072652	Serpina1a	12	103.853589	103.863562	-0.319882	6.13720610637154	4.46682	5.18918	3.21259	-4.19036	-3.82065	0.154471935590906	0.28078812219879	CC
ENSMUSP00000027467	Serpine2	1	79.794197	79.86118	4	131.602449	SS1045264097	ENSMUSP00000101412	Spen	4	141.46789	141.538597	0.398202	8.22063071551983	2.6145	6.77099	1.1556	-4.1159	-7.01167	0.176341787593382	0.558003442340792	CC
ENSMUSP00000027467	Serpine2	1	79.794197	79.86118	4	131.602449	SS1045264097	ENSMUSP00000101669	Yars	4	129.18976	129.219607	0.359149	8.22063071551983	9.7273	6.71861	8.23734	-4.26303	-2.92493	0.182713561464834	0.153173028486836	CC
ENSMUSP00000027491	Agxt	1	93.13524	93.145421	1	104.2825	gJAX00261470	ENSMUSP00000010049	Kdsr	1	106.720459	106.759727	-0.443651	8.01619864391318	14.236	5.33459	11.4756	-6.41939	-4.9063	0.334523726648087	0.193902781680247	CC
ENSMUSP00000027494	Ppp1r7	1	93.342854	93.373489	8	92.317228	JAX00676445	ENSMUSP00000067752	Hook2	8	84.990603	85.003349	0.451676	7.04507887426909	6.3848	5.09139	4.23096	-4.20517	-5.50338	0.277312562305668	0.337338679363488	CC
ENSMUSP00000027494	Ppp1r7	1	93.342854	93.373489	8	92.317228	JAX00676445	ENSMUSP00000121729	Ces1h	8	93.351843	93.379725	-0.510799	7.04507887426909	10.3	3.92109	7.33509	-6.74272	-6.54891	0.443428516560533	0.287855339805825	CC
ENSMUSP00000027534	Ilkap	1	91.373861	91.398815	9	116.996255	gUNC17213574	ENSMUSP00000007139	Eif1b	9	120.492232	120.49533	0.580075	7.50953557102388	3.40036	5.26997	0.848241	-5.24303	-6.83659	0.298229570902549	0.750543765954193	CC
ENSMUSP00000027581	Gpr39	1	125.676995	125.873862	1	51.530355	gUNC656936	ENSMUSP00000001027	Aox1	1	58.029931	58.106413	-0.415398	6.06230796077382	9.57409	4.00679	7.51858	-7.28788	-4.80184	0.339065249418878	0.214695078070083	CC
ENSMUSP00000027581	Gpr39	1	125.676995	125.873862	1	51.530355	gUNC656936	ENSMUSP00000049770	Mars2	1	55.237177	55.24847	-0.33222	6.06230796077382	10.9903	4.79713	9.72514	-4.51276	-2.80571	0.208695758935402	0.115116056886527	CC
ENSMUSP00000027592	Ubxn4	1	128.243964	128.279378	15	14.168796	S6N150566751	ENSMUSP00000022861	Ugt3a1	15	9.276888	9.315032	0.353538	6.21990406654975	6.98046	4.68704	5.55167	-4.17304	-3.90126	0.246444969271053	0.20468421851855	CC
ENSMUSP00000027602	Dars	1	128.363707	128.417368	18	38.789376	gUNC29077485	ENSMUSP00000025236	Stard4	18	33.199355	33.213862	0.319133	6.1071115668769	8.37781	4.15285	7.38521	-4.57195	-3.45666	0.319997685563208	0.118479650409833	CC
ENSMUSP00000027615	F13b	1	139.501702	139.523752	11	19.051614	gUNC19195795	ENSMUSP00000000137	Actr2	11	20.062304	20.112913	-0.464807	6.051219277608	4.61886	3.62115	2.57046	-4.974	-5.1679	0.401583410900388	0.443486055000584	CC
ENSMUSP00000027632	Epb41l5	1	119.545037	119.649	6	137.837096	gUNC12197718	ENSMUSP00000032336	Plbd1	6	136.61207	136.661928	0.337559	6.13218931115508	12.3168	4.72389	10.8502	-4.08631	-3.18645	0.229656854949543	0.119073135879449	CC
ENSMUSP00000027675	Pigr	1	130.826684	130.852249	3	67.616729	UNC5440607	ENSMUSP00000029367	Bche	3	73.635808	73.708415	0.358039	6.20849265337013	5.70154	3.97259	4.25774	-4.14571	-4.44109	0.36013615191385	0.253229829133883	CC
ENSMUSP00000027675	Pigr	1	130.826684	130.852249	X	95.293684	SXX203811747	ENSMUSP00000033577	Pbdc1	X	105.079756	105.11709	-0.355484	6.00206159605422	3.19996	4.50285	1.67796	-4.3918	-4.18641	0.249782774145439	0.475630945386817	CC
ENSMUSP00000027675	Pigr	1	130.826684	130.852249	X	95.293684	SXX203811747	ENSMUSP00000033695	Abcb7	X	104.280657	104.413856	0.496286	6.00206159605422	4.62521	3.93925	2.58642	-6.06626	-5.17481	0.34368384313322	0.440799444781967	CC
ENSMUSP00000027675	Pigr	1	130.826684	130.852249	X	95.293684	SXX203811747	ENSMUSP00000059395	Eif2s3x	X	94.188707	94.212862	-0.533824	6.00206159605422	5.55656	3.10372	2.99763	-8.5486	-7.90824	0.482891011641667	0.460524137235988	CC
ENSMUSP00000027675	Pigr	1	130.826684	130.852249	X	95.293684	SXX203811747	ENSMUSP00000109257	Pin4	X	102.119447	102.127669	-0.368775	6.00206159605422	3.74212	4.40231	2.1664	-4.69049	-4.42134	0.26653368521008	0.421076822763567	CC
ENSMUSP00000027743	Stx6	1	155.158715	155.208256	19	34.649025	gUNC30234572	ENSMUSP00000043562	Pank1	19	34.810894	34.879455	-0.398994	6.5458303098771	4.39997	4.13645	2.74729	-4.42078	-4.9543	0.36807863873916	0.375611651897627	CC
ENSMUSP00000027743	Stx6	1	155.158715	155.208256	19	34.649025	gUNC30234572	ENSMUSP00000093825	Rnls	19	33.137747	33.392295	-0.516455	6.5458303098771	19.6285	2.95665	16.6096	-7.26734	-4.87988	0.548315513841129	0.153801869730239	CC
ENSMUSP00000027752	Lamc1	1	153.218922	153.332786	2	179.08578	UNC020555613	ENSMUSP00000070596	Pfdn4	2	170.496428	170.519123	0.510932	6.35249204900258	5.39601	4.21643	3.25994	-4.46313	-4.57585	0.336255761128889	0.395861015824656	CC
ENSMUSP00000027769	Tfb2m	1	179.528055	179.546267	6	145.010293	gUNC12305926	ENSMUSP00000107292	Fgfr1op2	6	146.577203	146.599198	-0.345466	6.12039316770306	3.64853	4.2436	2.31092	-4.36036	-5.29835	0.3066458504017	0.366616144036091	CC
ENSMUSP00000027777	Parp1	1	180.568924	180.601254	3	78.230342	gUNCHS009111	ENSMUSP00000138320	Sh3d19	3	85.971109	86.130526	0.471324	6.98675130607757	8.50365	4.26549	5.8029	-4.39927	-6.0123	0.389488789118688	0.317598913407772	CC
ENSMUSP00000027800	Tmem63a	1	180.942344	180.975112	4	137.803009	gUNC8318327	ENSMUSP00000095441	Otud3	4	138.895379	138.913945	0.51073	8.14944536861277	4.90125	6.29616	3.04797	-5.91795	-7.32302	0.227412453827915	0.378123947972456	CC
ENSMUSP00000027800	Tmem63a	1	180.942344	180.975112	4	137.803009	gUNC8318327	ENSMUSP00000101669	Yars	4	129.18976	129.219607	0.333247	8.14944536861277	4.77386	6.77043	3.39485	-4.43297	-3.79889	0.169215855342007	0.288866870834084	CC
ENSMUSP00000027802	Pycr2	1	180.904293	180.908088	16	80.72627	mJAX00071655	ENSMUSP00000005406	App	16	84.949685	85.173766	0.59154	6.91260398930404	7.86718	3.94295	5.97058	-4.46596	-4.09216	0.42959990097784	0.24107748901131	CC
ENSMUSP00000002790	Cse1l	2	166.90604	166.946389	1	163.487313	gUNC2087248	ENSMUSP00000027833	Copa	1	172.082529	172.12233	0.484863	6.38902319466631	5.26565	3.68901	2.5641	-4.25819	-4.00259	0.422601877063201	0.513051570081566	CC
ENSMUSP00000002809	Fkbp7	2	76.663044	76.673116	10	88.982165	UNC100220884	ENSMUSP00000048309	Stab2	10	86.841198	87.008025	0.417228	7.22155327966873	11.377	4.75135	10.3145	-5.42134	-4.03753	0.342059828959961	0.0933901731563681	CC
ENSMUSP00000002809	Fkbp7	2	76.663044	76.673116	10	88.982165	UNC100220884	ENSMUSP00000133992	Scyl2	10	89.638721	89.686285	-0.367941	7.22155327966873	12.3345	5.00886	11.173	-4.69596	-3.80736	0.306401295396969	0.0941667680084317	CC
ENSMUSP00000002809	Fkbp7	2	76.663044	76.673116	10	88.982165	UNC100220884	ENSMUSP00000138083	Metap2	10	93.858489	93.897093	0.377392	7.22155327966873	6.35354	5.07581	4.94569	-4.50739	-3.58561	0.297130436703939	0.221585132068107	CC
ENSMUSP00000027863	Atp1b1	1	164.437109	164.458355	4	134.138861	S3N045365554	ENSMUSP00000030535	Cda	4	138.338424	138.367992	-0.38959	6.27121545542519	8.39466	3.95701	5.97867	-4.13596	-4.65582	0.369020243663162	0.287800816233177	CC
ENSMUSP00000027876	Scyl3	1	163.9291	163.955126	11	89.927677	gUNC20097289	ENSMUSP00000076664	Rhot1	11	80.209019	80.267907	0.458336	6.25328946497954	3.69207	4.20282	1.54721	-4.06235	-4.8433	0.327902534572058	0.580936981151495	CC
ENSMUSP00000027876	Scyl3	1	163.9291	163.955126	11	89.927677	gUNC20097289	ENSMUSP00000112052	Xylt2	11	94.663851	94.677515	0.568815	6.25328946497954	5.23976	4.07993	2.90877	-4.30081	-4.93821	0.347554591411618	0.444865795379941	CC
ENSMUSP00000027876	Scyl3	1	163.9291	163.955126	11	89.927677	gUNC20097289	ENSMUSP00000117022	Nme1	11	93.956979	93.968521	-0.419812	6.25328946497954	17.863	4.12572	16.1711	-4.21196	-3.0727	0.340232045373018	0.0947153333706545	CC
ENSMUSP00000027877	Kifap3	1	163.779583	163.917109	1	189.96512	ST2017598604	ENSMUSP00000048229	Lyplal1	1	186.087731	186.11731	0.401962	7.53812514936	8.88806	5.35315	6.81806	-4.97612	-5.26517	0.289856576544834	0.232896717618918	CC
ENSMUSP00000027877	Kifap3	1	163.779583	163.917109	17	71.640949	gUNC28298281	ENSMUSP00000138333	Birc6	17	74.528295	74.703356	0.47828	6.48900373664753	6.94816	3.94161	5.25291	-5.5555	-5.04065	0.392570853713765	0.243985458020541	CC
ENSMUSP00000027989	Hsd17b7	1	169.949535	169.969241	7	117.607487	S3J074704299	ENSMUSP00000033050	Lyve1	7	110.850607	110.863239	-0.441181	8.89760803329625	8.08887	6.53732	5.51473	-5.25276	-5.51103	0.265272197253878	0.318232336531555	CC
ENSMUSP00000027989	Hsd17b7	1	169.949535	169.969241	7	117.607487	S3J074704299	ENSMUSP00000138741	Nucb2	7	116.504369	116.540584	-0.462671	8.89760803329625	5.46686	6.73568	3.19628	-4.79821	-4.13516	0.242978565161106	0.415335311312161	CC
ENSMUSP00000028017	Mettl13	1	162.532127	162.548551	1	46.020928	gUNC591481	ENSMUSP00000049770	Mars2	1	55.237177	55.24847	0.399253	6.23180981230604	10.4356	4.46841	8.63841	-4.96612	-4.03112	0.282967527157813	0.172217217984591	CC
ENSMUSP00000028059	Rsu1	2	13.076821	13.271415	17	79.151297	UNC28418257	ENSMUSP00000121835	Smchd1	17	71.344489	71.475343	0.519549	6.92897514648268	4.73873	3.89526	1.98561	-4.79695	-4.87624	0.43783028259564	0.580982668352069	CC
ENSMUSP00000028083	Psmb7	2	38.588036	38.644087	16	91.207823	gUNC27387120	ENSMUSP00000049394	Cbr1	16	93.607837	93.610505	0.471734	6.45665595567327	9.2825	3.87766	6.72644	-5.30389	-5.2387	0.399432147752457	0.27536331807164	CC
ENSMUSP00000028105	Mindy3	2	12.347263	12.41947	2	113.976314	S2C024559052	ENSMUSP00000116898	Ganc	2	120.403896	120.4617	-0.33494	6.00454016013108	8.85717	4.50892	8.08459	-4.10052	-3.37301	0.24908154833599	0.0872265068865111	CC
ENSMUSP00000028117	Yme1l1	2	23.156369	23.19926	10	51.959138	gJAX00289411	ENSMUSP00000151568	Man1a	10	53.904785	54.076609	0.457704	6.79138701923952	4.3773	4.72594	2.21044	-5.17103	-5.62629	0.30412742100962	0.495022045553195	CC
ENSMUSP00000028119	Mastl	2	23.115606	23.156024	1	56.57662	gUNC721751	ENSMUSP00000027178	Als2	1	59.162926	59.237231	0.410826	6.11794213538003	9.6811	4.17938	7.74151	-5.05304	-4.70933	0.31686506548817	0.200348100938943	CC
ENSMUSP00000028119	Mastl	2	23.115606	23.156024	1	56.57662	gUNC721751	ENSMUSP00000049770	Mars2	1	55.237177	55.24847	-0.477506	6.11794213538003	10.642	3.71511	8.23922	-6.26697	-5.29472	0.392751693659288	0.225782747603834	CC
ENSMUSP00000028119	Mastl	2	23.115606	23.156024	1	56.57662	gUNC721751	ENSMUSP00000074724	Hspe1	1	55.088132	55.091307	0.39855	6.11794213538003	3.67174	4.43402	1.97414	-4.38725	-6.07588	0.275243226908263	0.462342104833131	CC
ENSMUSP00000028199	Tor1b	2	30.952959	30.959015	14	70.670022	SFT142826800	ENSMUSP00000106577	Rcbtb2	14	73.123037	73.207843	0.37791	7.42628379744482	6.54152	5.42791	5.61493	-5.76793	-5.06527	0.269094725161514	0.141647507001431	CC
ENSMUSP00000028225	Psmd5	2	34.849734	34.874968	11	31.676865	S6Y111267074	ENSMUSP00000133523	Cct4	11	22.990519	23.00378	0.426824	6.48116196476521	4.73444	4.4961	2.91742	-5.08742	-5.81953	0.30628180186778	0.383787734135399	CC
ENSMUSP00000028239	Gsn	2	35.25638	35.307892	13	89.944237	mbackupUNC130157460	ENSMUSP00000015941	Bhmt2	13	93.65572	93.674302	0.446416	6.07910574059194	10.4031	3.77829	8.10066	-7.28522	-5.31987	0.378479309091259	0.221322490411512	CC
ENSMUSP00000028252	Grb14	2	64.912476	65.024987	8	31.152662	gUNC14421611	ENSMUSP00000033873	Erlin2	8	27.023261	27.040328	-0.336054	6.06325534846914	7.56391	4.44437	6.0913	-5.36457	-4.53139	0.266999368396694	0.194688990218022	CC
ENSMUSP00000028295	Dnlz	2	26.348121	26.35211	9	91.589743	gUNCHS026633	ENSMUSP00000033463	Slc9a9	9	94.669909	95.230445	-0.43932	7.33296684077191	11.9579	4.99992	9.99287	-6.39536	-5.55321	0.318158651393318	0.164329020981945	CC
ENSMUSP00000028295	Dnlz	2	26.348121	26.35211	9	91.589743	gUNCHS026633	ENSMUSP00000082354	Mthfs	9	89.210676	89.377713	0.449149	7.33296684077191	25.2899	4.68567	23.5497	-7.22932	-3.97989	0.361013065823879	0.0688100783316659	CC
ENSMUSP00000028295	Dnlz	2	26.348121	26.35211	9	91.589743	gUNCHS026633	ENSMUSP00000108734	Mthfsl	9	88.688602	88.720296	0.407471	7.33296684077191	16.0291	5.55668	14.2241	-4.91785	-3.1669	0.242233038733464	0.112607694755164	CC
ENSMUSP00000028295	Dnlz	2	26.348121	26.35211	19	44.162468	SX1191766498	ENSMUSP00000026211	Cyp2c44	19	44.005022	44.029208	0.41403	8.13197800593438	18.3556	5.60739	16.0769	-6.49331	-5.18851	0.310451897938243	0.124141951230142	CC
ENSMUSP00000028295	Dnlz	2	26.348121	26.35211	19	44.162468	SX1191766498	ENSMUSP00000026227	Twnk	19	45.006558	45.012762	-0.343288	8.13197800593438	6.41673	6.40648	5.21727	-4.23677	-4.5278	0.212186752678768	0.186926986175201	CC
ENSMUSP00000028295	Dnlz	2	26.348121	26.35211	19	44.162468	SX1191766498	ENSMUSP00000064545	Pdlim1	19	40.221173	40.271842	0.382594	8.13197800593438	5.78902	6.13862	4.66999	-4.99317	-4.41569	0.245125848161383	0.193302147859223	CC
ENSMUSP00000028295	Dnlz	2	26.348121	26.35211	19	44.162468	SX1191766498	ENSMUSP00000116285	Entpd1	19	40.612366	40.741602	-0.400346	8.13197800593438	4.91724	6.0449	3.05698	-5.25784	-6.37297	0.256650719469644	0.378313850859425	CC
ENSMUSP00000028314	Nmi	2	51.948487	51.973494	11	103.353871	SS6114134154	ENSMUSP00000001802	Naglu	11	101.070012	101.077672	0.53573	9.31018219290482	10.3362	5.13932	6.30115	-8.97541	-8.38633	0.447989320346855	0.39038041059577	CC
ENSMUSP00000028314	Nmi	2	51.948487	51.973494	11	103.353871	SS6114134154	ENSMUSP00000006969	Krt23	11	99.477974	99.493137	-0.627387	9.31018219290482	10.414	4.31828	5.38224	-10.8101	-10.4188	0.536176638595654	0.483172652198963	CC
ENSMUSP00000028314	Nmi	2	51.948487	51.973494	11	103.353871	SS6114134154	ENSMUSP00000010502	Ifi35	11	101.448407	101.458698	0.951393	9.31018219290482	9.12263	0.942008	0.895997	-18.3549	-18.0814	0.898819595526509	0.901783038443958	CC
ENSMUSP00000028314	Nmi	2	51.948487	51.973494	11	103.353871	SS6114134154	ENSMUSP00000017743	Krt20	11	99.428403	99.43815	-0.525231	9.31018219290482	7.17137	5.59837	3.6011	-7.94958	-9.56978	0.398683088686873	0.497850480452131	CC
ENSMUSP00000028314	Nmi	2	51.948487	51.973494	11	103.353871	SS6114134154	ENSMUSP00000042123	Lasp1	11	97.799	97.838764	0.409722	9.31018219290482	4.94437	7.17805	2.95377	-4.41958	-5.00137	0.229010791489096	0.402599320034706	CC
ENSMUSP00000028314	Nmi	2	51.948487	51.973494	11	103.353871	SS6114134154	ENSMUSP00000058168	Dcaf7	11	106.036872	106.059324	0.443214	9.31018219290482	3.33008	7.16351	1.33945	-4.45208	-5.36311	0.230572522473382	0.597772425887666	CC
ENSMUSP00000028314	Nmi	2	51.948487	51.973494	11	103.353871	SS6114134154	ENSMUSP00000099364	Nsf	11	103.821782	103.954056	-0.406865	9.31018219290482	10.852	6.88999	8.5734	-5.06328	-4.42733	0.259951109737597	0.209970512347954	CC
ENSMUSP00000028314	Nmi	2	51.948487	51.973494	11	103.353871	SS6114134154	ENSMUSP00000099409	Cnp	11	100.574904	100.591729	0.443114	9.31018219290482	10.8747	6.41726	8.06607	-6.11967	-6.21176	0.310726700397924	0.25827195232972	CC
ENSMUSP00000028314	Nmi	2	51.948487	51.973494	13	116.489779	JAX00371508	ENSMUSP00000022245	Mrps30	13	118.378381	118.387252	-0.454932	7.05239340178712	4.70419	4.99378	2.59251	-5.37046	-5.38071	0.291902802992449	0.448893433300951	CC
ENSMUSP00000028511	Mtx2	2	74.825803	74.878431	7	28.069086	gUNC12541477	ENSMUSP00000103927	Gmfg	7	28.437447	28.448233	-0.394475	6.07698662766686	7.58673	4.35172	5.86146	-4.33161	-4.69537	0.283901665969149	0.227406273849208	CC
ENSMUSP00000002825	Baz1b	5	135.187264	135.246129	4	131.602449	SS1045264097	ENSMUSP00000030623	Sfpq	4	127.021324	127.037013	0.566653	6.27271568766287	3.5486	3.33154	1.11187	-4.90199	-5.57035	0.468883946621007	0.686673617764752	CC
ENSMUSP00000002846	Gnmt	17	46.725664	46.729168	13	59.126255	gUNC22697210	ENSMUSP00000021990	Ptdss1	13	66.93283	66.998401	0.452214	7.24897933792938	3.74924	5.13877	1.53019	-4.31724	-5.7712	0.29110433890851	0.591866618301309	CC
ENSMUSP00000028584	Commd9	2	101.886247	101.901646	1	125.89204	SFT015035681	ENSMUSP00000043442	Ccdc93	1	121.431049	121.50646	0.519136	7.22429036962198	10.0467	3.65849	6.48086	-8.86876	-7.39166	0.49358486262071	0.354926493276399	CC
ENSMUSP00000028595	Depdc7	2	104.721784	104.742878	12	34.43004	gUNC20873119	ENSMUSP00000152220	Tssc1	12	28.751803	28.869865	0.513044	7.19192225914075	3.51642	5.29283	1.74636	-4.32312	-4.74233	0.264059063865304	0.503369904618902	CC
ENSMUSP00000028603	Fbxo3	2	104.027721	104.06324	7	140.82159	mrepB6_07-148007489-S	ENSMUSP00000036491	Mtg1	7	140.137564	140.150786	0.53556	6.14511343686132	9.74291	3.24372	6.9718	-6.87006	-5.80715	0.472146440691782	0.284423237000034	CC
ENSMUSP00000028603	Fbxo3	2	104.027721	104.06324	7	140.82159	mrepB6_07-148007489-S	ENSMUSP00000080224	Mgmt	7	136.894614	137.130266	0.397522	6.14511343686132	5.10696	4.41894	3.25202	-4.14057	-5.08429	0.280901801829549	0.363218039694848	CC
ENSMUSP00000028610	Cat	2	103.453849	103.48516	12	37.708586	mJAX00035022	ENSMUSP00000152876	Colec11	12	28.594173	28.623377	-0.38822	6.26292897745893	5.97306	4.58588	4.29601	-4.77531	-4.72525	0.267773909538946	0.280768986080836	CC
ENSMUSP00000028619	Hsd17b12	2	94.032689	94.157964	2	81.180818	S3R023247232	ENSMUSP00000088320	Scrn3	2	73.312601	73.337818	-0.525675	6.01099846902221	11.381	2.92476	8.31046	-5.79242	-6.97996	0.513431917330739	0.269795272823126	CC
ENSMUSP00000028623	Ext2	2	93.661028	93.822568	5	91.180078	gUNC9678931	ENSMUSP00000068282	Ugt2b5	5	87.12496	87.140318	0.421116	6.08011174568983	6.60181	4.50262	5.02432	-4.10454	-3.77303	0.259451110714882	0.238948106655599	CC
ENSMUSP00000028623	Ext2	2	93.661028	93.822568	5	91.180078	gUNC9678931	ENSMUSP00000075255	Ugt2b37	5	87.240493	87.254804	0.556204	6.08011174568983	5.16178	4.48504	3.56671	-4.14771	-3.99347	0.262342504941717	0.309015494654945	CC
ENSMUSP00000028623	Ext2	2	93.661028	93.822568	5	91.180078	gUNC9678931	ENSMUSP00000113353	Cox18	5	90.214724	90.224001	0.359343	6.08011174568983	15.3904	4.5128	14.0176	-4.07957	-2.35932	0.257776799382164	0.0891984613785217	CC
ENSMUSP00000028624	Gatm	2	122.594467	122.611303	4	125.926394	gUNC8158630	ENSMUSP00000092375	Inpp5b	4	124.74185	124.801511	0.347515	6.14808695225118	5.92068	4.60654	4.4491	-4.02144	-3.94131	0.250736036139946	0.248549153137815	CC
ENSMUSP00000028635	Cops2	2	125.830304	125.859139	1	90.057344	S2H013602293	ENSMUSP00000027444	Pde6d	1	86.542994	86.582629	0.393135	10.5413566571569	7.52621	8.70124	5.54494	-4.62446	-4.71516	0.174561654349069	0.263249364554005	CC
ENSMUSP00000028635	Cops2	2	125.830304	125.859139	1	90.057344	S2H013602293	ENSMUSP00000035884	Cops8	1	90.602981	90.613341	0.743863	10.5413566571569	8.99846	5.94112	4.24366	-11.0013	-7.73736	0.436398919681142	0.52840152648342	CC
ENSMUSP00000028644	Cd82	2	93.419111	93.46314	2	75.096208	S3J023003848	ENSMUSP00000006669	Pdk1	2	71.873224	71.903858	0.376143	7.80050122579637	16.2979	6.22723	14.3931	-4.65117	-2.69337	0.201688478759998	0.11687395308598	CC
ENSMUSP00000028644	Cd82	2	93.419111	93.46314	2	75.096208	S3J023003848	ENSMUSP00000099770	Abcb11	2	69.238282	69.342616	0.454314	7.80050122579637	8.94937	5.89121	7.53848	-5.65691	-4.77668	0.244765197841687	0.157652438104582	CC
ENSMUSP00000028650	Pex16	2	92.374676	92.381217	5	131.541036	mbackupUNC050223582	ENSMUSP00000019323	Mdh2	5	135.77848	135.790398	-0.376598	6.10007706597478	4.04576	5.00557	2.67062	-4.23775	-3.89394	0.17942512104966	0.339896583089457	CC
ENSMUSP00000028650	Pex16	2	92.374676	92.381217	5	131.541036	mbackupUNC050223582	ENSMUSP00000037609	Bri3bp	5	125.441568	125.46037	0.482024	6.10007706597478	4.37349	4.60323	3.34925	-5.38907	-4.63622	0.245381664819276	0.234192829982463	CC
ENSMUSP00000028650	Pex16	2	92.374676	92.381217	5	131.541036	mbackupUNC050223582	ENSMUSP00000098295	Psmd9	5	123.169413	123.250131	0.36619	6.10007706597478	7.16198	4.78084	5.39747	-4.88084	-5.10591	0.216265639221718	0.246371813381216	CC
ENSMUSP00000028650	Pex16	2	92.374676	92.381217	5	131.541036	mbackupUNC050223582	ENSMUSP00000107192	Clip1	5	123.577795	123.684618	-0.399133	6.10007706597478	3.86408	4.86691	1.42673	-4.63456	-5.63446	0.202155981414264	0.630771102047577	CC
ENSMUSP00000028650	Pex16	2	92.374676	92.381217	5	131.541036	mbackupUNC050223582	ENSMUSP00000115045	Diablo	5	123.509765	123.525429	-0.413311	6.10007706597478	4.01307	4.7262	2.5557	-5.03718	-5.60088	0.225222903106919	0.363155888135517	CC
ENSMUSP00000028650	Pex16	2	92.374676	92.381217	5	131.541036	mbackupUNC050223582	ENSMUSP00000142363	Zcchc8	5	123.698294	123.7211	-0.414554	6.10007706597478	2.94358	5.0858	1.42329	-4.00819	-5.64011	0.166272828196261	0.516476535375291	CC
ENSMUSP00000028681	F2	2	91.62532	91.636414	12	73.719927	UNC21400256	ENSMUSP00000152198	Dhrs7	12	72.650353	72.664909	-0.410151	6.31380298307547	12.1591	4.43575	9.55969	-4.66285	-3.52291	0.297451945857307	0.213783092498622	CC
ENSMUSP00000028681	F2	2	91.62532	91.636414	12	73.719927	UNC21400256	ENSMUSP00000152430	Atp5s	12	69.72495	69.74466	-0.388832	6.31380298307547	9.16154	4.72289	5.85727	-4.04014	-4.02054	0.251973808390919	0.360667529694789	CC
ENSMUSP00000028681	F2	2	91.62532	91.636414	13	52.116252	gUNC22596735	ENSMUSP00000054858	Isca1	13	59.755409	59.76981	-0.424842	6.93449397947383	5.61499	3.95555	3.95064	-4.42773	-4.75319	0.429583469001709	0.296411925933973	CC
ENSMUSP00000028683	Pdia3	2	121.413775	121.438687	9	83.624664	S2H093344986	ENSMUSP00000045413	Tbc1d2b	9	90.202027	90.270804	0.519975	6.48939056524777	6.58836	4.07085	4.58574	-4.70143	-4.70869	0.372691478642021	0.303963353550808	CC
ENSMUSP00000028704	Hao1	2	134.497361	134.554368	3	133.244175	gJAX00113396	ENSMUSP00000029814	Manba	3	135.485611	135.571404	-0.515409	6.65611385614763	11.7822	2.8302	8.10299	-11.3793	-8.7551	0.574796936896443	0.312268506730492	CC
ENSMUSP00000028704	Hao1	2	134.497361	134.554368	3	133.244175	gJAX00113396	ENSMUSP00000112683	Bdh2	3	135.281221	135.304426	-0.407621	6.65611385614763	12.0365	4.30156	9.73482	-6.87657	-5.01926	0.353743025890842	0.191225023885681	CC
ENSMUSP00000028768	Ndufaf1	2	119.655446	119.662827	9	21.600423	gUNC15968951	ENSMUSP00000054370	Acad8	9	26.974135	26.999566	0.504646	16.0413535834612	6.70498	12.7909	3.33801	-7.09082	-9.88084	0.202629632627292	0.50215958884292	CC
ENSMUSP00000028768	Ndufaf1	2	119.655446	119.662827	9	21.600423	gUNC15968951	ENSMUSP00000137424	Ecsit	9	22.072246	22.085438	0.933244	16.0413535834612	16.2216	1.54024	1.64092	-30.1499	-24.6962	0.903983165012459	0.898843517285595	CC
ENSMUSP00000028915	Rbbp9	2	144.542265	144.550869	5	65.708851	gJAX00584712	ENSMUSP00000013693	Commd8	5	72.156575	72.168189	0.422096	7.13091811560651	2.77333	5.03992	1.187	-4.84718	-6.40809	0.293229859284209	0.571994677878219	CC
ENSMUSP00000028916	Sec23b	2	144.556229	144.590749	3	97.320969	mUNC5799631	ENSMUSP00000078741	Notch2	3	98.013527	98.150361	0.449523	6.03570095077341	7.62117	3.86675	5.39642	-5.30272	-5.7241	0.35935361418055	0.291917120337166	CC
ENSMUSP00000028928	Gzf1	2	148.681023	148.692949	9	57.357584	gUNC16424723	ENSMUSP00000034524	Rexo2	9	48.468512	48.480623	0.457545	6.14955575561758	6.93519	4.24894	5.08234	-4.54061	-5.10372	0.309065537601051	0.267166436680177	CC
ENSMUSP00000028995	Fam210b	2	172.345565	172.355749	2	160.723842	mUNC020256510	ENSMUSP00000017841	Ada	2	163.726584	163.750239	0.454335	7.02525519167457	9.88931	4.75979	6.98805	-5.60801	-5.97424	0.322474434004804	0.293373349606798	CC
ENSMUSP00000028995	Fam210b	2	172.345565	172.355749	2	160.723842	mUNC020256510	ENSMUSP00000018470	Ywhab	2	163.99496	164.018588	-0.419256	7.02525519167457	6.24461	5.56732	3.73234	-4.03503	-4.57479	0.207527719904371	0.402310152275322	CC
ENSMUSP00000028995	Fam210b	2	172.345565	172.355749	2	160.723842	mUNC020256510	ENSMUSP00000096670	Mocs3	2	168.230622	168.232594	-0.520408	7.02525519167457	5.80131	5.34352	3.71979	-4.47096	-5.68365	0.239384213924007	0.358801718922105	CC
ENSMUSP00000029053	Ptpn1	2	167.932057	167.979385	4	48.276544	gUNC7200671	ENSMUSP00000100038	Aco1	4	40.143081	40.198338	-0.615473	6.62622670531975	6.8615	3.30462	3.19545	-6.78976	-7.2982	0.501281778157855	0.534292793121038	CC
ENSMUSP00000029147	Nfs1	2	156.123639	156.144186	13	36.649171	S2T131465966	ENSMUSP00000060779	Lyrm4	13	35.978395	36.117526	0.794287	6.36070035784667	2.94709	4.61349	1.3327	-4.94787	-6.39498	0.274688361273186	0.547791210991181	CC
ENSMUSP00000029180	Rprd1b	2	158.028497	158.132297	9	70.64494	gUNC16590418	ENSMUSP00000034745	Myo1e	9	70.20735	70.399766	0.44155	6.75285368178397	9.3893	4.94993	6.85095	-4.33252	-5.44766	0.266986931265431	0.270344967143451	CC
ENSMUSP00000029180	Rprd1b	2	158.028497	158.132297	10	58.908569	gUNC18034355	ENSMUSP00000151895	Ccar1	10	62.743928	62.792286	0.624508	7.10541805584153	5.70152	4.59645	2.25861	-6.38498	-6.87143	0.353106324796589	0.603858269373781	CC
ENSMUSP00000002889	Flii	11	60.714123	60.727263	1	93.003253	gUNC1161628	ENSMUSP00000095254	Lrrfip1	1	90.998737	91.128944	0.658527	7.54162467038761	4.52692	4.0367	1.5712	-7.04783	-8.58271	0.464743980716754	0.652920749648768	CC
ENSMUSP00000002889	Flii	11	60.714123	60.727263	14	65.344047	mUNC140223024	ENSMUSP00000047700	Chmp7	14	69.717	69.732541	-0.490114	7.42848967323168	15.567	5.74967	13.813	-4.49042	-5.2018	0.225997443232808	0.112674246804137	CC
ENSMUSP00000002889	Flii	11	60.714123	60.727263	14	65.344047	mUNC140223024	ENSMUSP00000129504	Xpo7	14	70.654246	70.766628	0.544359	7.42848967323168	10.576	5.41573	7.76934	-5.05687	-6.02051	0.270951399513227	0.265380105900151	CC
ENSMUSP00000002889	Flii	11	60.714123	60.727263	14	65.344047	mUNC140223024	ENSMUSP00000137008	Ptk2b	14	66.153257	66.281052	0.433851	7.42848967323168	12.5559	5.62115	9.95465	-4.70841	-6.2977	0.243298402869747	0.207173520018477	CC
ENSMUSP00000029240	Slc2a2	3	28.697903	28.731359	2	178.623528	gUNC4569394	ENSMUSP00000029005	Rtfdc1	2	172.440556	172.469908	-0.392508	6.2341820291538	6.7729	5.07245	5.14098	-4.73896	-5.67568	0.186348750120067	0.240948485877541	CC
ENSMUSP00000029240	Slc2a2	3	28.697903	28.731359	6	100.199471	gUNC11699511	ENSMUSP00000144827	Suclg2	6	95.473009	95.7188	0.418105	6.03716171288956	5.44729	4.11662	3.69575	-4.78009	-4.05941	0.318119971639841	0.321543372943243	CC
ENSMUSP00000029256	Sec62	3	30.792875	30.821263	1	164.1114	SFT016564456	ENSMUSP00000027833	Copa	1	172.082529	172.12233	0.551742	6.13337931681806	5.2789	3.40762	2.55314	-5.34794	-4.02906	0.444413948008054	0.516349997158499	CC
ENSMUSP00000029266	Anxa5	3	36.448923	36.475894	7	27.666124	SFT071106644	ENSMUSP00000032705	Rhpn2	7	35.33417	35.392289	0.495072	6.54713986888727	7.21925	4.07714	3.24174	-7.50228	-7.17789	0.377263953169075	0.550958894622018	CC
ENSMUSP00000029266	Anxa5	3	36.448923	36.475894	7	27.666124	SFT071106644	ENSMUSP00000043092	Blvrb	7	27.447978	27.466144	0.399305	6.54713986888727	9.42092	4.78765	7.54418	-5.42934	-3.66723	0.268741756571989	0.199209843624614	CC
ENSMUSP00000029266	Anxa5	3	36.448923	36.475894	7	27.666124	SFT071106644	ENSMUSP00000103927	Gmfg	7	28.437447	28.448233	0.428933	6.54713986888727	6.2087	4.68714	4.23145	-5.72257	-5.60878	0.284093498250464	0.318464412840047	CC
ENSMUSP00000029269	Exosc9	3	36.552606	36.565727	9	119.101061	S3T094764042	ENSMUSP00000026891	Exosc7	9	123.113215	123.136129	0.779643	6.24515957285311	4.51323	3.35833	2.36335	-4.47285	-5.41437	0.462250730213809	0.476350640228838	CC
ENSMUSP00000029316	Exosc8	3	54.728678	54.735393	9	123.034916	mUNC090256977	ENSMUSP00000026891	Exosc7	9	123.113215	123.136129	0.561989	7.51899139877088	5.21706	4.97694	2.01201	-7.41027	-7.10102	0.33808409452183	0.614340260606548	CC
ENSMUSP00000029440	Olfml3	3	103.722222	103.738001	15	85.761514	S2H153430460	ENSMUSP00000132450	Atxn10	15	85.336381	85.463836	-0.346749	6.03511448490518	8.98764	4.70591	7.42275	-4.07904	-3.55244	0.220245115188741	0.174115785678999	CC
ENSMUSP00000029464	Hao2	3	98.874521	98.893239	14	57.388934	gUNC24055638	ENSMUSP00000107259	Ndrg2	14	51.905271	51.914158	0.408352	6.05080771579314	7.15232	4.40587	5.29013	-5.81649	-4.64093	0.271854237162373	0.260361672855801	CC
ENSMUSP00000029480	Prpf38b	3	108.902805	108.911727	9	99.891107	UNC16977752	ENSMUSP00000006854	Usp19	9	108.490602	108.502337	0.588921	6.42255388056098	4.35631	3.59021	1.92604	-4.95643	-5.57383	0.440999629311571	0.557873521397697	CC
ENSMUSP00000029515	S100a11	3	93.520488	93.526287	3	133.244175	gJAX00113396	ENSMUSP00000029666	Papss1	3	131.564768	131.643671	-0.344729	6.19358782821567	9.19646	4.62719	8.60312	-4.66052	-3.38106	0.252906372148263	0.0645183037821074	CC
ENSMUSP00000029515	S100a11	3	93.520488	93.526287	3	133.244175	gJAX00113396	ENSMUSP00000029814	Manba	3	135.485611	135.571404	0.347128	6.19358782821567	11.7822	4.83333	10.4614	-4.0587	-3.19717	0.219623563263096	0.112101305358931	CC
ENSMUSP00000029515	S100a11	3	93.520488	93.526287	3	133.244175	gJAX00113396	ENSMUSP00000112683	Bdh2	3	135.281221	135.304426	0.359053	6.19358782821567	12.0365	4.81323	10.6018	-4.11736	-3.03648	0.222868855096762	0.119195779504009	CC
ENSMUSP00000029515	S100a11	3	93.520488	93.526287	15	67.990415	mbackupUNC150438000	ENSMUSP00000049605	Pycrl	15	75.916463	75.92156	-0.329406	7.07310290049372	4.13843	5.86142	2.89009	-4.00064	-4.23083	0.171308535665322	0.301645793211435	CC
ENSMUSP00000029540	Npr1	3	90.450591	90.465866	19	37.437992	gUNC30274198	ENSMUSP00000107678	Cutc	19	43.752996	43.768638	0.381126	6.21947243010366	3.25746	4.65516	1.69031	-5.02012	-6.32542	0.251518508632989	0.481095700330933	CC
ENSMUSP00000029545	Crtc2	3	90.254163	90.264125	18	36.767596	mUNC180079908	ENSMUSP00000025236	Stard4	18	33.199355	33.213862	0.307507	6.04384410313635	13.8881	3.8406	12.8334	-4.36832	-2.48284	0.36454350336287	0.0759427135461295	CC
ENSMUSP00000029545	Crtc2	3	90.254163	90.264125	18	36.767596	mUNC180079908	ENSMUSP00000126205	Rnf14	18	38.296635	38.317847	-0.366228	6.04384410313635	5.27471	3.64011	4.54922	-5.07149	-4.141	0.397716099574602	0.137541210796423	CC
ENSMUSP00000029549	Tpm3	3	90.072649	90.100902	5	99.168532	S2J053966741	ENSMUSP00000108338	Gbp8	5	105.01415	105.13954	0.488673	6.61688793445289	14.0801	3.37952	13.5407	-5.5754	-4.75844	0.489258389521232	0.0383093870071946	CC
ENSMUSP00000029564	Pmvk	3	89.454541	89.469013	1	170.392509	gUNC2184852	ENSMUSP00000027989	Hsd17b7	1	169.949535	169.969241	0.402988	6.38517617597889	5.4664	4.60213	3.68336	-4.1593	-4.37077	0.279247764953883	0.326181764964145	CC
ENSMUSP00000029564	Pmvk	3	89.454541	89.469013	1	170.392509	gUNC2184852	ENSMUSP00000075289	Pex19	1	172.126755	172.136493	0.521199	6.38517617597889	10.8545	3.72528	8.88473	-6.25579	-5.20391	0.416573654770161	0.181470357916072	CC
ENSMUSP00000029564	Pmvk	3	89.454541	89.469013	7	117.607487	S3J074704299	ENSMUSP00000033008	Psma1	7	114.264606	114.276118	0.726452	7.35824428508963	3.94655	3.79923	0.677656	-8.23283	-8.32379	0.48367710383052	0.828291545780492	CC
ENSMUSP00000029564	Pmvk	3	89.454541	89.469013	7	117.607487	S3J074704299	ENSMUSP00000033050	Lyve1	7	110.850607	110.863239	-0.438122	7.35824428508963	8.08887	5.1348	5.65157	-5.09795	-5.19452	0.302170490533333	0.301315264060369	CC
ENSMUSP00000029569	Slc35a3	3	116.66947	116.712831	1	172.956255	gJAX00276473	ENSMUSP00000027797	Nvl	1	181.087138	181.144204	-0.363859	6.27502240169201	4.59172	4.80052	3.11722	-4.65508	-4.06355	0.234979623545953	0.321121496955389	CC
ENSMUSP00000029610	Hadh	3	131.233419	131.272101	1	165.212492	gUNC2111325	ENSMUSP00000028004	Aldh9a1	1	167.349991	167.368532	0.549794	6.40806518588438	7.99143	3.08211	5.10689	-6.18804	-5.99654	0.51902642832204	0.360954172156923	CC
ENSMUSP00000029635	Gucy1b3	3	82.032006	82.074689	16	58.540835	SBT162341633	ENSMUSP00000055455	Cpox	16	58.670208	58.680391	-0.344017	6.13093499023688	18.8421	4.29749	17.2923	-4.34018	-2.73881	0.299048186476699	0.0822519782826754	CC
ENSMUSP00000029649	Ctso	3	81.932601	81.956725	13	82.710465	gJAX00046944	ENSMUSP00000152174	Cast	13	74.692368	74.80881	0.358518	6.55447129517863	7.33526	4.38495	5.71142	-4.86839	-4.17466	0.330998672123943	0.221374566136715	CC
ENSMUSP00000029663	Aimp1	3	132.660499	132.68437	19	38.167416	UNC30285888	ENSMUSP00000026196	Got1	19	43.499752	43.524605	-0.472319	6.07670190300078	5.76531	3.25593	3.12441	-4.59466	-6.02355	0.464194549613801	0.458067302538805	CC
ENSMUSP00000029663	Aimp1	3	132.660499	132.68437	19	38.167416	UNC30285888	ENSMUSP00000075825	Pyroxd2	19	42.725858	42.752775	-0.450043	6.07670190300078	18.204	3.31288	15.4025	-4.49092	-4.3795	0.45482268953097	0.153894748406944	CC
ENSMUSP00000029708	Naxe	3	88.05652	88.058495	10	67.248185	UNC18140644	ENSMUSP00000020298	Pcbd1	10	61.089331	61.094324	0.52601	6.00035760178694	7.84797	3.72506	5.54603	-5.30205	-3.93955	0.379193666909009	0.293316615634362	CC
ENSMUSP00000029717	Cd1d1	3	86.995834	86.999441	12	57.909633	gUNC21181993	ENSMUSP00000021332	Fkbp3	12	65.062424	65.074007	0.420923	6.2038701661273	4.31418	4.82096	2.40201	-5.56007	-5.42173	0.222910881287925	0.443229072500452	CC
ENSMUSP00000029722	Rps3a1	3	86.13794	86.142702	10	71.492736	gJAX00292464r	ENSMUSP00000046101	Eef2	10	81.176631	81.182498	0.660312	6.83970568502785	8.19599	2.21581	3.30709	-7.90513	-7.02128	0.676037229957069	0.596499019642532	CC
ENSMUSP00000029777	Tmem56	3	121.201761	121.283098	3	67.616729	UNC5440607	ENSMUSP00000060732	Lxn	3	67.457998	67.463926	0.374089	7.26414040101902	13.9332	5.58911	12.2582	-4.54759	-2.8474	0.230588935310783	0.120216461401544	CC
ENSMUSP00000029780	Ptbp2	3	119.718742	119.784466	4	23.286698	mUNC040389759	ENSMUSP00000095845	Ttpa	4	20.007938	20.030785	0.322756	6.12955330699028	7.41168	4.74228	6.0815	-4.09257	-3.39914	0.226325351540413	0.179470781253373	CC
ENSMUSP00000003061	Bcam	7	19.756131	19.771016	17	38.675067	gUNC27846564	ENSMUSP00000066419	H2-Q10	17	35.470089	35.474563	0.36419	6.27469038517495	13.5699	4.79661	12.0918	-4.60026	-3.44323	0.235562281872452	0.108924899962417	CC
ENSMUSP00000003061	Bcam	7	19.756131	19.771016	17	38.675067	gUNC27846564	ENSMUSP00000084257	Xpo5	17	46.202855	46.242299	-0.397875	6.27469038517495	4.46821	4.9636	3.99608	-4.07998	-2.97968	0.208949016555881	0.105664236909187	CC
ENSMUSP00000003117	Ap1m1	8	72.240018	72.257385	14	73.436087	S3C142937443	ENSMUSP00000022682	Sorbs3	14	70.180468	70.211989	-0.396257	6.1240558410565	8.68834	3.99609	6.56037	-6.78967	-4.703	0.347476557413199	0.244922505334736	CC
ENSMUSP00000003117	Ap1m1	8	72.240018	72.257385	14	73.436087	S3C142937443	ENSMUSP00000106612	Dmtn	14	70.601263	70.636048	-0.447641	6.1240558410565	4.12968	3.9894	2.56629	-6.81073	-6.61231	0.348568970704918	0.378574126808857	CC
ENSMUSP00000003117	Ap1m1	8	72.240018	72.257385	18	23.937568	gUNC28889563	ENSMUSP00000025236	Stard4	18	33.199355	33.213862	0.318099	6.11884058257082	6.19192	4.88353	4.81136	-4.41918	-4.20089	0.201886381235284	0.222961536970762	CC
ENSMUSP00000003117	Ap1m1	8	72.240018	72.257385	18	23.937568	gUNC28889563	ENSMUSP00000048914	Garem1	18	21.127201	21.300138	0.334184	6.11884058257082	4.74336	4.67331	3.49214	-5.16292	-5.08437	0.236242563123533	0.263783478378196	CC
ENSMUSP00000003117	Ap1m1	8	72.240018	72.257385	18	23.937568	gUNC28889563	ENSMUSP00000057096	Dsg2	18	20.558074	20.604521	-0.31787	6.11884058257082	4.81265	4.79526	3.63107	-4.73146	-4.52572	0.216312316804097	0.245515464453056	CC
ENSMUSP00000029803	Eif4e	3	138.526179	138.559696	7	79.118924	SX1073164756	ENSMUSP00000026094	Hdgfl3	7	81.881251	81.934473	-0.509131	6.29165234633432	9.58716	3.10598	6.77429	-5.36132	-5.7437	0.506333181010927	0.293399713783853	CC
ENSMUSP00000029803	Eif4e	3	138.526179	138.559696	7	79.118924	SX1073164756	ENSMUSP00000032761	Pex11a	7	79.735957	79.743131	-0.456025	6.29165234633432	5.20401	3.71282	2.99708	-4.13993	-3.885	0.409881570750936	0.424082582470057	CC
ENSMUSP00000029803	Eif4e	3	138.526179	138.559696	7	79.118924	SX1073164756	ENSMUSP00000032865	Fah	7	84.585159	84.606722	0.469922	6.29165234633432	10.1195	2.87184	6.53108	-5.83257	-4.33531	0.54354757034959	0.354604476505756	CC
ENSMUSP00000029803	Eif4e	3	138.526179	138.559696	12	58.385766	gUNC21188452	ENSMUSP00000021335	Scfd1	12	51.37751	51.450101	0.523734	7.59745977334534	3.76141	5.35622	1.45808	-4.55582	-6.045	0.294998570602299	0.612358131658075	CC
ENSMUSP00000029803	Eif4e	3	138.526179	138.559696	12	58.385766	gUNC21188452	ENSMUSP00000152764	Srp54a	12	55.080262	55.115367	0.632925	7.59745977334534	12.2291	3.66816	8.01156	-7.90621	-6.896	0.51718599249854	0.344877382636498	CC
ENSMUSP00000029815	Cisd2	3	135.406412	135.423925	11	77.174853	gUNC19947670	ENSMUSP00000018905	Mpdu1	11	69.656697	69.662642	0.662407	7.00215338592846	7.37186	2.71933	3.08905	-7.54427	-6.74873	0.611643754410641	0.580967354236244	CC
ENSMUSP00000029905	Cyp7a1	4	6.265612	6.275633	15	89.321576	mUNC26072862	ENSMUSP00000023050	Tab1	15	80.133154	80.161701	-0.425144	6.34769415522157	6.55433	3.75737	4.39455	-6.46333	-4.83515	0.408073245477776	0.32951956950596	CC
ENSMUSP00000029905	Cyp7a1	4	6.265612	6.275633	15	89.321576	mUNC26072862	ENSMUSP00000131943	Sco2	15	89.371639	89.373818	0.415562	6.34769415522157	9.50072	3.56631	7.40795	-7.10113	-4.77084	0.438172364201515	0.220274884429812	CC
ENSMUSP00000029912	Sdcbp	4	6.36565	6.408423	8	50.092013	SAJ082003680	ENSMUSP00000122933	Cnot7	8	40.49254	40.515847	0.47988	6.80446063862155	6.39311	4.16583	4.02313	-4.88387	-4.56245	0.387779543266795	0.370708465832748	CC
ENSMUSP00000029989	Rnf20	4	49.632006	49.656887	7	78.881817	SBR073155272	ENSMUSP00000026092	3110040N11Rik	7	81.782182	81.789478	-0.406845	6.1056656916109	15.8737	3.86014	13.6523	-4.06589	-3.39718	0.367777373513296	0.139942168492538	CC
ENSMUSP00000029989	Rnf20	4	49.632006	49.656887	7	78.881817	SBR073155272	ENSMUSP00000032747	Hddc3	7	80.343104	80.350547	0.412216	6.1056656916109	11.6463	3.81315	9.35378	-4.15526	-4.02773	0.375473504021156	0.19684535002533	CC
ENSMUSP00000030003	Exosc3	4	45.316613	45.342732	9	119.650914	SBT094786036	ENSMUSP00000026891	Exosc7	9	123.113215	123.136129	0.694955	6.39893820201734	4.5102	2.74541	1.35755	-6.47584	-7.99124	0.570958506970035	0.699004478737085	CC
ENSMUSP00000030003	Exosc3	4	45.316613	45.342732	9	119.650914	SBT094786036	ENSMUSP00000112919	Snrk	9	122.117266	122.169702	0.489174	6.39893820201734	4.69718	3.54569	2.98339	-4.7562	-5.00252	0.445894008027429	0.364855083262724	CC
ENSMUSP00000030118	Dnaja1	4	40.72215	40.737149	7	144.397959	gUNCHS021996	ENSMUSP00000130360	Chid1	7	141.493136	141.539857	0.371798	6.47668807048935	5.23956	4.49825	4.0599	-4.93252	-4.23947	0.305470643167761	0.225144859492018	CC
ENSMUSP00000030121	B4galt1	4	40.804602	40.854005	8	7.089593	mUNC080616646	ENSMUSP00000004684	Arhgef18	8	3.393006	3.456601	0.384336	6.81280012386376	7.41567	4.88515	5.57628	-4.24572	-4.42137	0.282945351223738	0.248040972697005	CC
ENSMUSP00000030121	B4galt1	4	40.804602	40.854005	8	7.089593	mUNC080616646	ENSMUSP00000081104	Cd209b	8	3.917655	3.926844	0.45722	6.81280012386376	18.0871	4.35055	15.6304	-5.46691	-4.80695	0.361415288735542	0.135826085994991	CC
ENSMUSP00000030125	Bag1	4	40.936398	40.948294	14	121.738076	gUNC24917017	ENSMUSP00000037278	Ggact	14	122.816223	122.913757	0.452444	8.86045523892129	12.1672	5.92345	9.17727	-5.73002	-6.14832	0.331473401729961	0.245736899204418	CC
ENSMUSP00000030125	Bag1	4	40.936398	40.948294	14	121.738076	gUNC24917017	ENSMUSP00000043245	Ubac2	14	121.87862	122.021034	-0.478227	8.86045523892129	10.9639	5.55301	7.8025	-6.49386	-7.63843	0.373281637312797	0.288346300130428	CC
ENSMUSP00000030158	Dctn3	4	41.714798	41.72317	6	87.522291	gUNC11544380	ENSMUSP00000076623	Dctn1	6	83.16592	83.200117	0.856256	6.24915585794187	7.0335	1.83202	2.36414	-10.3212	-10.2452	0.706837204632728	0.663874315774508	CC
ENSMUSP00000030158	Dctn3	4	41.714798	41.72317	6	87.522291	gUNC11544380	ENSMUSP00000145412	Spr	6	85.130176	85.137766	0.527951	6.24915585794187	7.12801	4.02924	4.98745	-5.03767	-4.73993	0.355234516214	0.300302609003074	CC
ENSMUSP00000030169	Stoml2	4	43.02769	43.03171	4	32.958598	gUNC7022910	ENSMUSP00000030154	Nudt2	4	41.465151	41.480926	0.523129	7.65336035347549	6.25768	4.99614	4.1205	-6.03809	-6.61452	0.347196555597805	0.341529129006277	CC
ENSMUSP00000030169	Stoml2	4	43.02769	43.03171	4	32.958598	gUNC7022910	ENSMUSP00000038671	Manea	4	26.324506	26.346891	-0.409875	7.65336035347549	8.44509	5.05767	6.61774	-5.86701	-5.70084	0.339156949835343	0.21638016883183	CC
ENSMUSP00000030169	Stoml2	4	43.02769	43.03171	9	120.982946	S3N094839317	ENSMUSP00000042155	Oxsr1	9	119.238432	119.322427	0.476309	6.40846773416207	10.1782	4.01413	7.29015	-8.17357	-5.98662	0.373620939276702	0.28374859994891	CC
ENSMUSP00000030169	Stoml2	4	43.02769	43.03171	9	120.982946	S3N094839317	ENSMUSP00000047904	Cmc1	9	118.064522	118.150177	0.431189	6.40846773416207	11.3675	4.58797	9.05332	-6.54958	-5.13496	0.284076913496406	0.203578623268089	CC
ENSMUSP00000030187	Tln1	4	43.531519	43.562691	3	77.912812	JAX00109308	ENSMUSP00000114968	Plrg1	3	83.055522	83.072355	0.580425	6.06262282290511	4.09067	3.7251	1.7168	-4.10718	-4.80914	0.385562963619269	0.580313249418799	CC
ENSMUSP00000030207	Psip1	4	83.45568	83.486459	4	120.470104	gUNC8096793	ENSMUSP00000030734	Sf3a3	4	124.714776	124.73246	0.49357	6.67690009078438	4.04516	4.4077	1.98247	-5.38066	-5.44189	0.339858326458469	0.50991555340209	CC
ENSMUSP00000030207	Psip1	4	83.45568	83.486459	11	109.267296	SBC114370691	ENSMUSP00000067111	Pecam1	11	106.654217	106.750628	0.546614	6.09335463757082	3.19328	4.24099	1.18679	-4.35417	-6.12433	0.303997510033206	0.628347655075659	CC
ENSMUSP00000030288	Osbpl9	4	109.061145	109.202272	16	29.450963	gJAX00416837	ENSMUSP00000007216	Ap2m1	16	20.535478	20.544909	0.552465	8.80297022163933	4.01746	6.60172	1.49533	-5.0926	-5.86723	0.250057669879224	0.627792187103294	CC
ENSMUSP00000030288	Osbpl9	4	109.061145	109.202272	16	29.450963	gJAX00416837	ENSMUSP00000023559	Ehhadh	16	21.761287	21.787844	-0.458268	8.80297022163933	6.19296	6.09475	3.43577	-6.25145	-7.42708	0.307648458810189	0.445213597375084	CC
ENSMUSP00000030288	Osbpl9	4	109.061145	109.202272	16	29.450963	gJAX00416837	ENSMUSP00000039632	Osbpl11	16	33.185071	33.243311	0.663518	8.80297022163933	7.21911	6.09557	4.44394	-6.24958	-8.50399	0.307555308432606	0.384419963125648	CC
ENSMUSP00000030288	Osbpl9	4	109.061145	109.202272	16	29.450963	gJAX00416837	ENSMUSP00000087192	Bdh1	16	31.42228	31.458901	-0.564574	8.80297022163933	4.97462	6.17771	2.19149	-6.06182	-7.9246	0.298224366951277	0.559465848647736	CC
ENSMUSP00000030288	Osbpl9	4	109.061145	109.202272	16	29.450963	gJAX00416837	ENSMUSP00000093843	Il1rap	16	26.581704	26.730117	-0.468611	8.80297022163933	7.48784	6.64084	5.25793	-5.00318	-6.7547	0.245613715280373	0.297804173166093	CC
ENSMUSP00000030288	Osbpl9	4	109.061145	109.202272	16	29.450963	gJAX00416837	ENSMUSP00000097604	Ccdc50	16	27.388869	27.452218	-0.435552	8.80297022163933	5.30244	6.90446	3.33343	-4.40057	-4.54414	0.215667004867566	0.371340364058811	CC
ENSMUSP00000030288	Osbpl9	4	109.061145	109.202272	16	29.450963	gJAX00416837	ENSMUSP00000110411	Fstl1	16	37.776873	37.836514	-0.408263	8.80297022163933	5.58432	7.04072	3.75429	-4.08912	-4.90815	0.200188138465741	0.327708655664432	CC
ENSMUSP00000030288	Osbpl9	4	109.061145	109.202272	16	29.450963	gJAX00416837	ENSMUSP00000110998	Eif4a2	16	23.107444	23.114136	0.507842	8.80297022163933	7.5144	6.84396	6.1572	-4.53888	-5.19344	0.222539685164868	0.180613222612584	CC
ENSMUSP00000030296	Txndc12	4	108.834601	108.862127	4	125.874437	SFT045034977	ENSMUSP00000079070	Pabpc4	4	123.262351	123.298925	0.419096	7.05899378362334	6.2646	5.42198	5.09582	-4.14553	-3.79148	0.231904692623638	0.186568974874693	CC
ENSMUSP00000003152	Stk11	10	80.115803	80.130682	14	22.389534	B10140022389	ENSMUSP00000022310	Ngly1	14	16.24928	16.311926	0.391167	7.40309813454696	9.83095	5.38518	7.5508	-5.20092	-5.01595	0.272577520636966	0.231935875983501	CC
ENSMUSP00000003152	Stk11	10	80.115803	80.130682	14	22.389534	B10140022389	ENSMUSP00000055382	Saysd1	14	20.075636	20.138534	-0.502107	7.40309813454696	8.6849	4.45944	5.74124	-7.60272	-6.79944	0.39762516733504	0.338939999309146	CC
ENSMUSP00000003219	Cnot11	1	39.534992	39.546889	7	29.385283	gUNC12556892	ENSMUSP00000131477	Fam98c	7	29.15251	29.156234	-0.538332	6.93732643892088	12.6488	3.52621	8.81387	-11.2033	-8.3644	0.491704761042136	0.30318528239833	CC
ENSMUSP00000030303	Cyp2j6	4	96.516138	96.553661	2	164.328431	S3C026573137	ENSMUSP00000099383	Acot8	2	164.792768	164.804882	-0.381317	6.39445927666016	7.18248	4.55655	5.34458	-4.73449	-3.82971	0.287422156767586	0.25588654615119	CC
ENSMUSP00000030303	Cyp2j6	4	96.516138	96.553661	2	164.328431	S3C026573137	ENSMUSP00000099390	Pigt	2	164.49752	164.508301	0.56729	6.39445927666016	2.8797	4.34079	0.826028	-5.31091	-6.52849	0.321163868250139	0.713154842518318	CC
ENSMUSP00000030306	Hook1	4	95.96724	96.025413	4	119.268227	mUNC040558420	ENSMUSP00000030451	Toe1	4	116.79431	116.80764	0.507328	7.98727290662585	7.00021	5.95449	4.60814	-4.95723	-4.6725	0.254502748358524	0.341714034293257	CC
ENSMUSP00000030306	Hook1	4	95.96724	96.025413	4	119.268227	mUNC040558420	ENSMUSP00000042796	Eri3	4	117.550365	117.674297	-0.477234	7.98727290662585	3.74373	6.22095	1.61812	-4.41484	-4.77885	0.221142175467749	0.567778659251602	CC
ENSMUSP00000030306	Hook1	4	95.96724	96.025413	4	119.268227	mUNC040558420	ENSMUSP00000081369	Cyp4a32	4	115.600969	115.621602	-0.438657	7.98727290662585	3.76229	6.22471	1.4445	-4.40718	-6.36982	0.220671426559585	0.616058304915358	CC
ENSMUSP00000030306	Hook1	4	95.96724	96.025413	4	119.268227	mUNC040558420	ENSMUSP00000099768	Cyp4b1	4	115.624725	115.647723	-0.468379	7.98727290662585	9.67267	5.25412	5.93642	-6.38285	-6.54572	0.342188496446461	0.386268734485928	CC
ENSMUSP00000030313	Caap1	4	94.500081	94.556796	17	75.306955	mbackupUNC170182621	ENSMUSP00000024869	Spast	17	74.338987	74.391115	0.372556	6.15960293274232	12.4109	4.2989	10.5502	-4.13603	-2.82148	0.302081636277473	0.149924662997849	CC
ENSMUSP00000030401	Ndufs5	4	123.71271	123.718202	10	27.749872	gUNC17645528	ENSMUSP00000125552	Hint3	10	30.608141	30.629632	0.435205	6.22504346862591	12.2036	3.89421	9.87918	-4.78061	-4.2273	0.374428464696393	0.190470025238454	CC
ENSMUSP00000030404	Ppie	4	123.127115	123.139951	14	25.370959	SS1141014838	ENSMUSP00000022419	Ppif	14	25.694154	25.700468	0.769002	12.0240697624814	12.4183	3.77744	4.22978	-14.7509	-17.1097	0.685843472749407	0.659391382073231	CC
ENSMUSP00000030404	Ppie	4	123.127115	123.139951	14	25.370959	SS1141014838	ENSMUSP00000055382	Saysd1	14	20.075636	20.138534	-0.495432	12.0240697624814	6.0717	9.02412	3.12981	-5.40526	-7.71486	0.24949537234407	0.484524927120905	CC
ENSMUSP00000030412	Ppt1	4	122.836242	122.859175	4	110.122858	S1J044404914	ENSMUSP00000102229	Ttc39a	4	109.406623	109.444745	0.442525	6.66628241563041	12.6364	4.19892	10.1691	-6.55834	-4.92121	0.370125695521869	0.195253394954259	CC
ENSMUSP00000030412	Ppt1	4	122.836242	122.859175	4	110.122858	S1J044404914	ENSMUSP00000102393	Pars2	4	106.651069	106.655282	0.416081	6.66628241563041	8.0995	4.28239	5.43633	-6.33774	-5.77606	0.357604473828007	0.328806716463979	CC
ENSMUSP00000030434	Fuca1	4	135.920735	135.940311	7	40.432153	SBJ071617286	ENSMUSP00000032585	Pop4	7	38.261996	38.271423	0.479563	6.53004178682408	2.28436	4.72133	0.763477	-5.98823	-6.97916	0.276983187224558	0.665780787616663	CC
ENSMUSP00000030434	Fuca1	4	135.920735	135.940311	11	68.646755	mUNC111374186	ENSMUSP00000018568	Drg2	11	60.454591	60.468754	-0.312059	6.25802974096445	5.49198	5.11734	4.20496	-4.65626	-4.21688	0.182276177675796	0.234345354498742	CC
ENSMUSP00000030446	Urod	4	116.989965	116.994413	2	179.732507	gUNC4587347	ENSMUSP00000042808	Npepl1	2	174.110349	174.12307	0.489013	6.38084168662466	2.58	4.5673	0.775474	-4.34012	-6.80068	0.284216687341758	0.699428682170543	CC
ENSMUSP00000030642	Psmb2	4	126.67763	126.709714	1	168.495457	SAJ016739818	ENSMUSP00000037514	Tiprl	1	165.212286	165.236996	0.45461	6.66250872227194	6.55194	4.91632	4.67626	-5.56732	-5.23193	0.26209177279343	0.286278567874553	CC
ENSMUSP00000030642	Psmb2	4	126.67763	126.709714	1	168.495457	SAJ016739818	ENSMUSP00000075289	Pex19	1	172.126755	172.136493	0.472595	6.66250872227194	10.7425	4.2078	8.30245	-7.21379	-6.10637	0.368436098862603	0.227139865022108	CC
ENSMUSP00000030734	Sf3a3	4	124.714776	124.73246	13	110.815604	mbackupUNC130195522	ENSMUSP00000117256	Paip1	13	119.428601	119.458218	0.543879	6.95681840695288	6.24945	4.42183	3.75984	-4.42345	-5.70486	0.364389043764507	0.398372656793798	CC
ENSMUSP00000030742	Mecr	4	131.84347	131.867786	16	8.225241	gUNC26300410	ENSMUSP00000023365	Bfar	16	13.671858	13.703612	0.370852	7.65850171424269	5.30811	6.84031	3.46824	-5.41437	-4.73165	0.106834436391269	0.346614896827684	CC
ENSMUSP00000030769	Psmc2	5	21.785283	21.803787	11	98.519062	gUNC20217676	ENSMUSP00000000049	Apoh	11	108.343354	108.414396	0.544831	7.38954756887507	8.18335	5.01688	5.72668	-4.29634	-5.70862	0.321084281109279	0.30020346190741	CC
ENSMUSP00000030769	Psmc2	5	21.785283	21.803787	11	98.519062	gUNC20217676	ENSMUSP00000019469	G6pc	11	101.367561	101.377903	-0.54567	7.38954756887507	3.35374	4.94809	0.91517	-4.42899	-5.73936	0.330393376065206	0.727119573968167	CC
ENSMUSP00000030769	Psmc2	5	21.785283	21.803787	11	98.519062	gUNC20217676	ENSMUSP00000021049	Psmc5	11	106.256154	106.26312	0.880636	7.38954756887507	5.60897	2.04067	0.260088	-10.0354	-10.2515	0.723843715602381	0.953629989106734	CC
ENSMUSP00000030769	Psmc2	5	21.785283	21.803787	11	98.519062	gUNC20217676	ENSMUSP00000099436	Psmb3	11	97.703399	97.7135	0.59275	7.38954756887507	2.70905	4.87182	0.191326	-4.57605	-6.21618	0.340714711612358	0.929375242243591	CC
ENSMUSP00000030769	Psmc2	5	21.785283	21.803787	11	98.519062	gUNC20217676	ENSMUSP00000103209	Cisd3	11	97.685826	97.688621	-0.455215	7.38954756887507	19.5089	4.79906	16.9279	-4.71636	-4.51692	0.350561051908815	0.132298591924711	CC
ENSMUSP00000030769	Psmc2	5	21.785283	21.803787	11	98.519062	gUNC20217676	ENSMUSP00000117022	Nme1	11	93.956979	93.968521	0.523857	7.38954756887507	5.72915	4.68977	2.86526	-4.92712	-5.40759	0.365350861295837	0.499880436015814	CC
ENSMUSP00000030787	Rheb	5	24.802823	24.842624	5	125.215183	mUNC10087262	ENSMUSP00000114103	Rabgef1	5	130.171798	130.214342	0.442807	6.50998188097179	5.68871	3.93791	4.11819	-5.07471	-4.93936	0.395096626687975	0.276076650066535	CC
ENSMUSP00000030795	Abcf2	5	24.565345	24.577467	15	102.878308	gUNCHS041500	ENSMUSP00000023806	Soat2	15	102.150526	102.163474	-0.575299	6.27882817606656	7.11391	3.30333	4.13223	-6.36781	-7.19998	0.473893868828656	0.419133781563163	CC
ENSMUSP00000030830	H6pd	4	149.979475	150.009023	5	112.252967	SS1054490118	ENSMUSP00000108338	Gbp8	5	105.01415	105.13954	-0.371691	6.51242437898271	8.36787	5.06144	8.21513	-4.66801	-4.39904	0.22280249175183	0.01825315163835	CC
ENSMUSP00000030842	Lzic	4	149.485229	149.496668	11	82.447249	gJAX00316560	ENSMUSP00000021039	Lig3	11	82.781108	82.804274	0.465946	6.23479984082904	6.76513	3.59352	4.12385	-6.11603	-4.0862	0.42363506580154	0.390425608968342	CC
ENSMUSP00000030845	Nmnat1	4	149.467572	149.485202	1	51.064876	S2T012042595	ENSMUSP00000110128	Osgepl1	1	53.313624	53.326343	0.435936	6.15622524802996	8.65194	3.77757	6.7586	-5.90757	-5.04475	0.386382101400716	0.218834157425965	CC
ENSMUSP00000030845	Nmnat1	4	149.467572	149.485202	1	51.064876	S2T012042595	ENSMUSP00000119939	Uxs1	1	43.746966	43.8278	-0.348399	6.15622524802996	3.88851	4.28097	2.8138	-4.48288	-4.36944	0.304611214255044	0.276380927398927	CC
ENSMUSP00000030845	Nmnat1	4	149.467572	149.485202	17	78.364123	UNC28404472	ENSMUSP00000113395	Prkd3	17	78.949405	79.020816	0.465378	6.0085471793969	9.16377	4.46695	7.82899	-4.30863	-3.73624	0.256567375335419	0.145658391688137	CC
ENSMUSP00000030896	Tprgl	4	154.157485	154.160666	17	86.958691	gUNC28534005	ENSMUSP00000024967	Msh2	17	87.67233	87.723713	-0.337758	6.15008795070887	3.5192	4.81236	2.17259	-4.43447	-3.61686	0.217513629305851	0.38264662423278	CC
ENSMUSP00000030914	Rer1	4	155.07411	155.086382	1	3.668628	mUNC010515443	ENSMUSP00000027068	Tram1	1	13.564698	13.58991	0.640222	6.0590146401326	3.45139	3.92082	0.947562	-4.81123	-6.58723	0.3528947802783	0.725454961624157	CC
ENSMUSP00000030914	Rer1	4	155.07411	155.086382	1	3.668628	mUNC010515443	ENSMUSP00000027071	Lactb2	1	13.62333	13.660546	-0.477171	6.0590146401326	5.30738	4.17281	3.05555	-4.31132	-5.26086	0.311305509585519	0.424282791132348	CC
ENSMUSP00000030914	Rer1	4	155.07411	155.086382	14	7.705302	mJAX00049793	ENSMUSP00000022310	Ngly1	14	16.24928	16.311926	-0.3808	6.9391376889205	12.4815	4.56807	10.4114	-4.02135	-4.26998	0.341694861121766	0.165853463125426	CC
ENSMUSP00000030935	Fam213b	4	154.895504	154.899135	3	78.307845	SAJ033132313	ENSMUSP00000029717	Cd1d1	3	86.995834	86.999441	-0.381837	6.112355616356	7.54686	4.78352	5.7817	-4.67391	-3.54974	0.217401555105888	0.233893301320019	CC
ENSMUSP00000031058	Mapre3	5	30.814641	30.866106	19	40.432917	S1J191617316	ENSMUSP00000099889	Ifit3	19	34.583531	34.588731	0.515871	6.49801082617481	4.09568	3.85756	1.42317	-6.78254	-8.30888	0.406347557246095	0.652519239784358	CC
ENSMUSP00000031058	Mapre3	5	30.814641	30.866106	19	40.432917	S1J191617316	ENSMUSP00000099890	Ifit2	19	34.550694	34.576419	0.511638	6.49801082617481	5.13908	3.88748	2.52855	-6.70415	-6.54675	0.401743071227161	0.507976135806409	CC
ENSMUSP00000031069	Sepsecs	5	52.640087	52.669708	6	136.082907	S6Y065443316	ENSMUSP00000042232	Hebp1	6	135.137522	135.198022	-0.426843	6.10861096623699	11.4634	4.1659	9.43162	-6.0724	-3.73541	0.318028268124224	0.177240609243331	CC
ENSMUSP00000020801	Smg8	11	87.077732	87.086774	8	113.98075	UNC15532587	ENSMUSP00000034355	Ces2e	8	104.92626	104.934672	0.356992	7.31378467577618	5.26181	5.62932	4.5951	-4.28503	-4.44967	0.230313681691404	0.126707349752271	CC
ENSMUSP00000020801	Smg8	11	87.077732	87.086774	8	113.98075	UNC15532587	ENSMUSP00000049315	Ces2g	8	104.961718	104.969537	0.359564	7.31378467577618	4.22948	5.56899	2.99752	-4.44552	-4.83462	0.238562488933408	0.291279306203127	CC
ENSMUSP00000020846	Srebf1	11	60.199089	60.222581	11	81.250908	gUNC19992265	ENSMUSP00000147028	Zzef1	11	72.796226	72.92712	0.475878	6.4725535556748	5.92127	4.51942	3.39309	-5.00659	-4.50624	0.301756260318989	0.426965836720839	CC
ENSMUSP00000020911	Sdc1	12	8.771323	8.793715	5	137.112702	S6Y055484508	ENSMUSP00000058109	Trim56	5	137.105644	137.116209	-0.402868	7.03889753515496	8.6038	5.96588	7.11502	-4.15425	-4.13542	0.152441135816496	0.173037495060322	CC
ENSMUSP00000001451	Smg5	3	88.33626	88.362338	13	42.450014	gUNC22498496	ENSMUSP00000001757	Eef1e1	13	38.644207	38.659058	0.421404	6.43217698580458	3.79535	5.41055	2.51303	-4.9029	-4.99419	0.158830670869171	0.337866072957698	CC
ENSMUSP00000020949	Map2k6	11	110.399122	110.525522	7	89.876116	ST2073595044	ENSMUSP00000026094	Hdgfl3	7	81.881251	81.934473	0.423955	6.46827147053627	6.58549	4.53362	4.65085	-5.77485	-4.60663	0.299098681826951	0.29377312849917	CC
ENSMUSP00000020979	Bcap29	12	31.590967	31.634658	11	97.165394	gUNC20202374	ENSMUSP00000021313	Dcakd	11	102.994047	103.028333	0.38044	7.63952343818845	4.42925	5.07939	3.00957	-5.20107	-4.98733	0.33511690341715	0.320523790709488	CC
ENSMUSP00000021039	Lig3	11	82.781108	82.804274	7	19.471788	S3C070778871	ENSMUSP00000005583	Pafah1b3	7	25.295049	25.297986	0.527641	9.62384498282755	11.1483	5.7361	7.28708	-6.83533	-7.88692	0.403970033782205	0.346350564660083	CC
ENSMUSP00000021039	Lig3	11	82.781108	82.804274	7	19.471788	S3C070778871	ENSMUSP00000036699	Irgq	7	24.530689	24.5386	0.431564	9.62384498282755	6.90172	7.26796	4.54584	-4.13664	-5.21401	0.244796646977514	0.341346794712043	CC
ENSMUSP00000021039	Lig3	11	82.781108	82.804274	7	19.471788	S3C070778871	ENSMUSP00000133302	Apoe	7	19.696109	19.699188	0.44504	9.62384498282755	7.09213	6.92634	4.39462	-4.73848	-6.67122	0.280293893723443	0.380352588009526	CC
ENSMUSP00000021039	Lig3	11	82.781108	82.804274	7	19.471788	S3C070778871	ENSMUSP00000146105	Xrcc1	7	24.546289	24.57344	0.834405	9.62384498282755	11.3388	2.01683	3.75608	-13.3876	-13.4805	0.790434072494023	0.668740960242706	CC
ENSMUSP00000021050	Adap2	11	80.154105	80.178958	1	51.530355	gUNC656936	ENSMUSP00000001027	Aox1	1	58.029931	58.106413	0.347584	8.45689389357573	9.57409	6.08391	7.95359	-4.46246	-3.82541	0.28059757204455	0.169258906068357	CC
ENSMUSP00000021050	Adap2	11	80.154105	80.178958	1	51.530355	gUNC656936	ENSMUSP00000027271	Inpp1	1	52.785427	52.817688	-0.415482	8.45689389357573	10.7122	5.61919	8.627	-5.7101	-3.99762	0.335549189724538	0.19465655981031	CC
ENSMUSP00000021050	Adap2	11	80.154105	80.178958	1	51.530355	gUNC656936	ENSMUSP00000133054	Spats2l	1	57.774162	57.948394	0.447143	8.45689389357573	4.30008	5.68647	2.01779	-5.52948	-6.3365	0.327593550118948	0.530755241762944	CC
ENSMUSP00000021077	Slc9a3r1	11	115.163341	115.181181	3	26.940113	gUNC4911150	ENSMUSP00000011492	Acad9	3	36.065979	36.092853	0.392197	6.54155472550293	6.04767	4.61747	4.11096	-5.59071	-5.52206	0.294132634555771	0.320240687735938	CC
ENSMUSP00000021091	Pafah1b1	11	74.673949	74.72467	4	97.001352	gUNC7793379	ENSMUSP00000117797	Dock7	4	98.936671	99.120915	-0.452469	6.38044397163694	4.64511	4.71536	2.72092	-4.126	-3.91808	0.260966788367512	0.414239921121351	CC
ENSMUSP00000021114	Galk1	11	116.008457	116.012719	14	57.388934	gUNC24055638	ENSMUSP00000153403	Mtmr6	14	60.265228	60.30237	0.380177	6.21238506498421	7.42208	4.54075	6.02509	-4.10187	-4.48058	0.269081044960702	0.188220822195395	CC
ENSMUSP00000021119	Aspa	11	73.304992	73.329596	1	74.066657	mUNC010142203	ENSMUSP00000116797	Nhej1	1	74.967139	75.1252	0.394368	6.1200743089747	11.3181	4.26853	9.43392	-5.829	-4.29263	0.302536246375232	0.166474938373048	CC
ENSMUSP00000021133	Srp68	11	116.245166	116.274217	9	69.222914	mUNC16570891	ENSMUSP00000034903	Gsta4	9	78.182774	78.209349	-0.447017	6.31308630298871	9.18498	4.5245	6.99622	-4.00985	-5.1088	0.283314090311416	0.238297742618928	CC
ENSMUSP00000021133	Srp68	11	116.245166	116.274217	9	69.222914	mUNC16570891	ENSMUSP00000149882	Adpgk	9	59.291558	59.324052	0.512497	6.31308630298871	4.39535	4.24456	2.5078	-4.57392	-5.00855	0.327656902458222	0.429442478983471	CC
ENSMUSP00000021133	Srp68	11	116.245166	116.274217	12	79.9628	SFJ123198512	ENSMUSP00000021514	Ppm1a	12	72.757455	72.799819	-0.42865	6.4683375060038	3.7532	4.40494	2.49044	-4.24556	-4.62085	0.318999666311257	0.336448896941277	CC
ENSMUSP00000021133	Srp68	11	116.245166	116.274217	12	79.9628	SFJ123198512	ENSMUSP00000021649	Acot2	12	83.987861	83.993873	-0.530694	6.4683375060038	5.63574	3.68815	2.72096	-5.69489	-6.35974	0.42981484862583	0.517195612288715	CC
ENSMUSP00000021133	Srp68	11	116.245166	116.274217	12	79.9628	SFJ123198512	ENSMUSP00000082288	Aldh6a1	12	84.430717	84.451004	-0.478978	6.4683375060038	8.50276	3.66511	4.72652	-5.74148	-4.68661	0.433376814892837	0.444119321255686	CC
ENSMUSP00000021133	Srp68	11	116.245166	116.274217	12	79.9628	SFJ123198512	ENSMUSP00000152198	Dhrs7	12	72.650353	72.664909	-0.393839	6.4683375060038	11.5743	4.50198	9.53338	-4.04933	-3.30007	0.303997356999177	0.176332045998462	CC
ENSMUSP00000021379	Gemin2	12	59.013393	59.02847	10	96.873111	mJAX00187391	ENSMUSP00000016033	Lta4h	10	93.453411	93.484875	0.426185	6.7693251464723	9.52699	5.02945	7.83921	-6.52364	-6.1335	0.257023426829926	0.177157738173337	CC
ENSMUSP00000021379	Gemin2	12	59.013393	59.02847	10	96.873111	mJAX00187391	ENSMUSP00000113715	Vezt	10	93.939165	94.035817	0.429951	6.7693251464723	6.00701	5.54523	4.48683	-5.06767	-3.8208	0.180829716402412	0.253067665943623	CC
ENSMUSP00000021381	Pnn	12	59.066884	59.073998	5	148.576386	gUNC10417974	ENSMUSP00000016279	N4bp2l1	5	150.571644	150.597188	0.407456	6.45300208362731	5.87062	4.67251	4.26641	-4.03255	-5.55927	0.275916861726236	0.27326074588374	CC
ENSMUSP00000021405	Polr2h	16	20.717665	20.722267	1	91.623555	gUNC1144752	ENSMUSP00000027494	Ppp1r7	1	93.342854	93.373489	0.496464	6.72548052244673	3.94527	4.3304	1.53386	-6.50293	-6.28789	0.356120356672359	0.611215455469461	CC
ENSMUSP00000021405	Polr2h	16	20.717665	20.722267	1	91.623555	gUNC1144752	ENSMUSP00000054303	Ube2f	1	91.250304	91.290337	-0.466005	6.72548052244673	6.80775	4.79453	4.2819	-5.40119	-4.70866	0.28710967432023	0.371025669273989	CC
ENSMUSP00000031181	Ugt2b34	5	86.889767	86.906937	10	87.538398	S3J103501535	ENSMUSP00000016033	Lta4h	10	93.453411	93.484875	-0.450937	6.27811723794189	4.10175	4.57119	2.00765	-5.49883	-7.41767	0.271885212277664	0.51053818492107	CC
ENSMUSP00000031181	Ugt2b34	5	86.889767	86.906937	10	87.538398	S3J103501535	ENSMUSP00000020248	Washc3	10	88.201093	88.246158	-0.423069	6.27811723794189	7.25577	5.10592	5.37723	-4.24558	-3.73562	0.186711587808157	0.25890291450804	CC
ENSMUSP00000031181	Ugt2b34	5	86.889767	86.906937	10	87.538398	S3J103501535	ENSMUSP00000113428	Zbtb7a	10	81.13522	81.152995	-0.454021	6.27811723794189	6.25684	4.30652	4.1203	-6.11915	-5.01842	0.314042755689001	0.341472692285563	CC
ENSMUSP00000031319	Ppbp	5	90.768518	90.770063	4	154.44942	gJAX00571774	ENSMUSP00000133124	Lrrc47	4	154.011731	154.021513	0.489928	7.55041509151174	7.2996	5.00641	4.80957	-6.50096	-4.43677	0.336935792360838	0.341118691435147	CC
ENSMUSP00000031319	Ppbp	5	90.768518	90.770063	7	116.558497	gUNC13682685	ENSMUSP00000102050	Arhgap17	7	123.279218	123.369915	0.399178	7.21843335199889	8.0921	5.35257	6.22624	-4.346	-4.27283	0.258485915296594	0.230577971107624	CC
ENSMUSP00000031333	Gtf2h3	5	124.57914	124.59768	11	55.036243	B10110055036	ENSMUSP00000020586	Slc22a4	11	53.983123	54.02809	-0.4336	7.03029191381558	4.46413	5.12402	3.39588	-4.33456	-5.19113	0.271151175112583	0.239296346656571	CC
ENSMUSP00000031355	Uso1	5	92.137938	92.202798	13	89.14571	gUNC23052513	ENSMUSP00000045024	Fam151b	13	92.449625	92.484015	-0.482519	6.01813917291016	7.51969	3.75904	5.2997	-5.14991	-5.14096	0.375381676628416	0.295223606292281	CC
ENSMUSP00000031378	Stx2	5	128.984557	129.008574	5	142.082913	gJAX00599865	ENSMUSP00000071778	Nudt1	5	140.321656	140.338137	-0.436707	7.05477924113973	8.47163	4.68695	6.1038	-8.0762	-5.33575	0.335634774697386	0.279501111356374	CC
ENSMUSP00000031378	Stx2	5	128.984557	129.008574	5	142.082913	gJAX00599865	ENSMUSP00000106684	Ephb4	5	137.350109	137.378669	0.376981	7.05477924113973	6.37392	5.60333	4.72645	-4.97142	-4.38085	0.205739852591793	0.258470454602505	CC
ENSMUSP00000031388	Vps33a	5	123.528659	123.573038	7	127.882611	UNC13816259	ENSMUSP00000081009	Sephs2	7	127.271879	127.274055	-0.344875	6.42643198415099	4.60509	5.13491	3.31356	-4.16056	-3.8742	0.200970303169188	0.28045705947115	CC
ENSMUSP00000031445	Aacs	5	125.475814	125.51741	7	118.591036	UNC13714177	ENSMUSP00000033008	Psma1	7	114.264606	114.276118	0.453245	8.34921131532449	3.92913	6.31935	2.60241	-4.25226	-4.47542	0.243120126999157	0.337662535981248	CC
ENSMUSP00000031445	Aacs	5	125.475814	125.51741	7	118.591036	UNC13714177	ENSMUSP00000033050	Lyve1	7	110.850607	110.863239	-0.39605	8.34921131532449	5.63279	6.4179	3.7405	-4.04044	-4.9604	0.231316616909633	0.33594186894949	CC
ENSMUSP00000031445	Aacs	5	125.475814	125.51741	7	118.591036	UNC13714177	ENSMUSP00000069752	Rras2	7	114.046782	114.117781	-0.495031	8.34921131532449	4.26468	6.04239	1.99162	-4.84762	-5.52772	0.276292122477539	0.532996614048416	CC
ENSMUSP00000003461	Ogdh	11	6.291633	6.356642	13	100.095523	mUNC130178222	ENSMUSP00000022120	Acot12	13	91.741512	91.786148	-0.368392	7.88858597163394	6.85668	6.43704	5.3253	-4.15849	-3.74725	0.184005850586336	0.223341325539474	CC
ENSMUSP00000003461	Ogdh	11	6.291633	6.356642	13	100.095523	mUNC130178222	ENSMUSP00000104957	Mrps36	13	100.735955	100.744659	0.728177	7.88858597163394	11.3851	2.45156	5.94809	-15.5935	-11.0826	0.689226940187328	0.477554874353321	CC
ENSMUSP00000003521	Rps11	7	45.122379	45.124439	4	48.016693	UNC7198791	ENSMUSP00000100038	Aco1	4	40.143081	40.198338	-0.533879	6.71285173145955	6.90489	3.48621	3.70741	-5.38572	-6.2712	0.48066631895622	0.463074719510376	CC
ENSMUSP00000003521	Rps11	7	45.122379	45.124439	10	72.233467	mUNC18211677	ENSMUSP00000046101	Eef2	10	81.176631	81.182498	0.671628	6.2959108102333	8.08323	1.99369	3.66994	-6.96253	-6.3652	0.683335730112396	0.545981000169487	CC
ENSMUSP00000031588	Usp30	5	114.065461	114.12472	15	58.99011	gUNC25683390	ENSMUSP00000098200	Fam84b	15	60.818994	60.853778	0.497203	6.64612852261105	11.6073	3.48125	8.07428	-10.3216	-9.20335	0.476198814368951	0.304379140713172	CC
ENSMUSP00000031588	Usp30	5	114.065461	114.12472	16	27.228543	UNC26530114	ENSMUSP00000004057	Fam162a	16	36.043844	36.071515	0.441879	6.91293822950615	4.45378	5.36057	2.63467	-5.13321	-4.2089	0.224559829405136	0.408441817961372	CC
ENSMUSP00000031588	Usp30	5	114.065461	114.12472	16	27.228543	UNC26530114	ENSMUSP00000023550	Pdia5	16	35.397313	35.490873	-0.328093	6.91293822950615	4.63723	5.7232	4.1755	-4.10072	-3.73348	0.172103118819729	0.0995702175652274	CC
ENSMUSP00000031588	Usp30	5	114.065461	114.12472	16	27.228543	UNC26530114	ENSMUSP00000136402	Txnrd2	16	18.426384	18.479073	-0.367426	6.91293822950615	4.21548	5.58256	2.99099	-4.50115	-4.45125	0.192447579500676	0.290474631595927	CC
ENSMUSP00000031598	Ddx54	5	120.612739	120.628592	11	75.916277	SS1113036651	ENSMUSP00000021158	Txndc17	11	72.207547	72.210015	-0.435815	6.06516125492606	6.10209	3.69795	3.72636	-5.28157	-5.52792	0.390296507451214	0.38933054084748	CC
ENSMUSP00000031598	Ddx54	5	120.612739	120.628592	11	75.916277	SS1113036651	ENSMUSP00000044827	Mybbp1a	11	72.441355	72.451768	0.589937	6.06516125492606	4.3999	3.88275	2.49279	-4.8609	-4.90605	0.359827408241377	0.433443941907771	CC
ENSMUSP00000031617	Rpl6	5	121.204481	121.209241	7	35.993165	S3C071439726	ENSMUSP00000147813	Gm45713	7	45.125922	45.136231	0.503133	6.73333475127921	4.12206	4.81668	2.01443	-4.02064	-5.06275	0.28465163579088	0.511305027098101	CC
ENSMUSP00000031621	Ccz1	5	143.987909	144.014877	3	137.715581	gUNCHS010200	ENSMUSP00000013458	Adh4	3	138.415466	138.430892	-0.448081	6.53183792019444	16.6498	4.40894	14.5314	-7.03577	-4.76838	0.325007746078802	0.127232759552667	CC
ENSMUSP00000031663	C8b	4	104.766317	104.804548	9	104.419506	gUNC17041379	ENSMUSP00000035163	1300017J02Rik	9	103.250521	103.305082	0.427542	6.17350599387217	11.4544	4.33234	9.89053	-4.82212	-3.48156	0.298236690091451	0.13653006704847	CC
ENSMUSP00000031663	C8b	4	104.766317	104.804548	9	104.419506	gUNC17041379	ENSMUSP00000124562	Manf	9	106.838312	106.891979	0.431879	6.17350599387217	5.34549	4.13432	4.0366	-5.34603	-3.9268	0.330312466837526	0.244858750086522	CC
ENSMUSP00000031741	Cyp3a13	5	137.892932	137.921619	7	140.242325	gUNC13998623	ENSMUSP00000026537	Paox	7	140.115799	140.137224	-0.502932	6.12664693885579	10.844	2.67836	8.37122	-8.84642	-6.70125	0.562834283298817	0.228032091479159	CC
ENSMUSP00000031741	Cyp3a13	5	137.892932	137.921619	7	140.242325	gUNC13998623	ENSMUSP00000026538	Echs1	7	140.10571	140.116476	-0.393004	6.12664693885579	10.9068	4.32854	9.57637	-4.32848	-2.96633	0.293489563998216	0.121981699490226	CC
ENSMUSP00000031741	Cyp3a13	5	137.892932	137.921619	7	140.242325	gUNC13998623	ENSMUSP00000147716	Sirt3	7	140.863666	140.882309	-0.41343	6.12664693885579	6.4741	3.60754	4.77623	-6.30247	-5.66725	0.411172206264959	0.262255757557035	CC
ENSMUSP00000031766	Asns	6	7.675169	7.693254	3	98.356755	mUNC030674885	ENSMUSP00000053923	Chil3	3	106.147554	106.167564	0.408179	6.23513890654629	10.0221	4.32932	8.12279	-4.45224	-4.91951	0.305657810533358	0.189512178086429	CC
ENSMUSP00000031793	Nt5c3	6	56.8824	56.923932	1	18.616479	gUNC207853	ENSMUSP00000027071	Lactb2	1	13.62333	13.660546	-0.357313	8.02350722910196	6.49166	6.63433	4.77833	-4.80633	-4.14664	0.173138403124172	0.263927870529264	CC
ENSMUSP00000031805	Avl9	6	56.714899	56.761912	18	36.547587	SAJ181461903	ENSMUSP00000117231	Hars2	18	36.783008	36.792562	0.417211	6.16239475781668	5.96755	4.23319	5.05891	-5.93216	-5.37654	0.3130608851972	0.152263491717707	CC
ENSMUSP00000031805	Avl9	6	56.714899	56.761912	18	36.547587	SAJ181461903	ENSMUSP00000133360	Sra1	18	36.666681	36.679366	0.358546	6.16239475781668	5.25472	4.80231	3.73839	-4.06037	-3.17072	0.220707178178009	0.288565327933743	CC
ENSMUSP00000031822	Abcg2	6	58.584523	58.695676	15	91.312523	S2T153652500	ENSMUSP00000023760	Gpd1	15	99.717515	99.725005	0.339416	6.707631079708	4.35459	5.45762	2.85307	-4.45792	-5.06262	0.186356563867912	0.344813174144983	CC
ENSMUSP00000031822	Abcg2	6	58.584523	58.695676	15	91.312523	S2T153652500	ENSMUSP00000097780	Larp4	15	99.970074	100.016351	0.375583	6.707631079708	2.95953	5.46452	1.44297	-4.43732	-4.80094	0.185327884753333	0.512432717357148	CC
ENSMUSP00000031977	Agk	6	40.325172	40.396762	11	101.281142	mUNC20253104	ENSMUSP00000010502	Ifi35	11	101.448407	101.458698	-0.481806	6.1906009076144	8.64747	3.50893	5.95819	-5.29751	-5.81529	0.433184265572016	0.310990382158018	CC
ENSMUSP00000031985	Mkrn1	6	39.397804	39.420462	6	49.525326	S3J061981013	ENSMUSP00000050330	Gimap9	6	48.676129	48.679114	0.37713	6.59964970718331	3.64379	4.96032	1.94439	-5.06982	-6.46359	0.248396472527777	0.466382530277541	CC
ENSMUSP00000032078	Cct7	6	85.451514	85.468475	1	115.863714	SAC014634548	ENSMUSP00000027623	Tsn	1	118.294778	118.311739	0.391447	6.07715406640493	6.75515	4.1032	5.19833	-4.22185	-3.43005	0.324815537805291	0.230464164378289	CC
ENSMUSP00000032124	Mrpl19	6	81.957851	81.965958	5	135.596764	gUNC10244622	ENSMUSP00000126036	Sumf2	5	129.846986	129.86405	0.446315	6.56999073629194	8.67171	4.13368	7.09099	-5.17957	-5.73964	0.370824074809423	0.182284693561016	CC
ENSMUSP00000003642	Klc4	17	46.630631	46.645144	18	4.516519	UNC180320551	ENSMUSP00000025083	Kif5b	18	6.201002	6.242174	0.689667	8.90200150525207	6.53272	6.64285	4.57919	-4.20806	-5.40691	0.253780175606485	0.299037766810762	CC
ENSMUSP00000003655	As3mt	19	46.707443	46.741095	8	83.577578	S2T083343103	ENSMUSP00000003906	Farsa	8	84.856989	84.869257	0.37806	6.04705078450012	5.66948	4.43338	3.72377	-5.27961	-3.41928	0.266852527290874	0.343190204392643	CC
ENSMUSP00000003669	Homer3	8	70.282827	70.294361	4	154.074539	gUNCHS013373	ENSMUSP00000030816	Dffa	4	149.104146	149.120647	-0.449458	6.42015672189103	8.64022	3.81408	6.03414	-6.88056	-6.24939	0.405921044420146	0.301621949441102	CC
ENSMUSP00000003669	Homer3	8	70.282827	70.294361	4	154.074539	gUNCHS013373	ENSMUSP00000133124	Lrrc47	4	154.011731	154.021513	0.487885	6.42015672189103	7.44332	4.1288	5.2475	-6.06435	-4.063	0.356900434233655	0.295005454555225	CC
ENSMUSP00000003669	Homer3	8	70.282827	70.294361	18	81.373443	SBJ183254937	ENSMUSP00000123320	Hdhd2	18	76.930126	76.972902	0.375445	6.08921601471925	8.982	4.1827	7.16744	-5.29018	-4.66103	0.313097122866178	0.202021821420619	CC
ENSMUSP00000003705	Aven	2	112.492964	112.634573	4	91.245729	SBR043649829	ENSMUSP00000095602	Focad	4	88.094629	88.411011	0.702101	11.7074254968122	14.3945	3.93864	7.34634	-13.7559	-13.1064	0.66357761567029	0.489642571815624	CC
ENSMUSP00000003705	Aven	2	112.492964	112.634573	16	31.752397	SX1161270095	ENSMUSP00000002923	Adprh	16	38.445399	38.452689	-0.375501	6.91677637700984	4.14821	5.27774	2.59021	-4.53023	-4.79508	0.236965356066405	0.375583685493261	CC
ENSMUSP00000032183	Tmem43	6	91.473703	91.488463	5	73.124779	gUNCHS014714	ENSMUSP00000084467	Nfxl1	5	72.513301	72.559684	0.509541	7.66428344693042	8.90114	5.36454	7.04492	-4.20652	-2.86999	0.300059811573315	0.208537333420214	CC
ENSMUSP00000032183	Tmem43	6	91.473703	91.488463	12	97.698454	gUNC21707320	ENSMUSP00000074258	Serpina11	12	103.980243	103.989957	0.403357	7.05790683633369	7.02411	4.49845	4.87229	-4.82932	-5.67891	0.362636812256823	0.306347708108216	CC
ENSMUSP00000032192	Itpr1	6	108.213096	108.551109	6	123.070763	gUNC11999735	ENSMUSP00000126138	Adipor2	6	119.35315	119.417704	0.411404	6.62480041963595	6.38162	4.62843	4.38524	-5.38187	-5.24791	0.301348009476436	0.312832791673588	CC
ENSMUSP00000032196	Arl8b	6	108.783099	108.825278	16	33.175003	gUNC26609904	ENSMUSP00000097600	Mb21d2	16	28.826176	28.929698	-0.462264	6.72317830148479	3.40439	5.2257	1.75028	-5.3084	-6.50806	0.222733688492848	0.485875590046969	CC
ENSMUSP00000032196	Arl8b	6	108.783099	108.825278	18	62.770259	gUNCHS046477	ENSMUSP00000147285	Chmp1b	18	67.203531	67.20788	0.486971	6.47278291753522	3.63335	5.01509	1.95189	-4.5823	-5.40373	0.225203430441986	0.462785033096179	CC
ENSMUSP00000032222	Tmcc1	6	116.018611	116.193486	4	107.318437	gJAX00561354	ENSMUSP00000069636	Acot11	4	106.744555	106.804998	0.411128	6.05916787094013	20.4919	4.24445	18.7483	-4.96428	-3.21942	0.299499520329112	0.085087278388046	CC
ENSMUSP00000032222	Tmcc1	6	116.018611	116.193486	4	107.318437	gJAX00561354	ENSMUSP00000075113	Yipf1	4	107.314363	107.359823	0.386179	6.05916787094013	10.601	4.29239	8.7906	-4.83381	-4.50208	0.2915875428066	0.170776341854542	CC
ENSMUSP00000032222	Tmcc1	6	116.018611	116.193486	4	107.318437	gJAX00561354	ENSMUSP00000102255	Nrd1	4	109.000655	109.061777	0.457425	6.05916787094013	8.94388	3.76362	6.64833	-6.27291	-4.37867	0.378855301558753	0.256661538392733	CC
ENSMUSP00000032264	Gabarapl1	6	129.53316	129.542346	6	114.008879	mUNC11891485	ENSMUSP00000032191	Sumf1	6	108.107028	108.185582	0.548136	10.0002012048836	8.82865	5.88259	4.71104	-10.8177	-11.6543	0.411752835820222	0.466391803956437	CC
ENSMUSP00000032264	Gabarapl1	6	129.53316	129.542346	6	114.008879	mUNC11891485	ENSMUSP00000032398	Thumpd3	6	113.046225	113.068273	-0.495195	10.0002012048836	7.26715	6.53794	4.11098	-9.0988	-6.54073	0.346219154389897	0.434306433746379	CC
ENSMUSP00000032264	Gabarapl1	6	129.53316	129.542346	6	114.008879	mUNC11891485	ENSMUSP00000060900	Trnt1	6	106.76912	106.782474	0.350775	10.0002012048836	12.0316	8.37144	10.2716	-4.28985	-3.43488	0.162872843407214	0.146281458825094	CC
ENSMUSP00000032264	Gabarapl1	6	129.53316	129.542346	6	114.008879	mUNC11891485	ENSMUSP00000108715	Rpusd3	6	113.415319	113.41934	0.531453	10.0002012048836	13.8884	5.82082	9.80065	-10.9797	-8.3739	0.417929711538466	0.294328360358285	CC
ENSMUSP00000032264	Gabarapl1	6	129.53316	129.542346	6	114.008879	mUNC11891485	ENSMUSP00000126138	Adipor2	6	119.35315	119.417704	-0.378313	10.0002012048836	3.59417	8.39275	1.98672	-4.23396	-4.73051	0.160741886283112	0.44723816625257	CC
ENSMUSP00000032264	Gabarapl1	6	129.53316	129.542346	6	114.008879	mUNC11891485	ENSMUSP00000133215	Atg7	6	114.643097	114.860614	0.589007	10.0002012048836	16.2539	4.7281	10.9746	-13.8457	-10.312	0.527199512976698	0.324802047508598	CC
ENSMUSP00000032344	Arhgdib	6	136.923655	136.941899	12	10.122652	B10120010122	ENSMUSP00000151896	Itsn2	12	4.592638	4.713962	0.435803	6.00313425687707	5.57005	3.51292	4.12876	-4.08967	-2.40732	0.414819017919569	0.258757102719006	CC
ENSMUSP00000032344	Arhgdib	6	136.923655	136.941899	18	53.163966	gUNC29275913	ENSMUSP00000039243	Snx2	18	53.176365	53.22086	0.466714	6.33001234944564	4.03447	4.51089	2.66604	-6.40213	-5.53985	0.287380537196733	0.339184576908491	CC
ENSMUSP00000032371	Gys2	6	142.422613	142.473109	8	63.007205	gUNCHS023100	ENSMUSP00000047923	Colgalt1	8	71.610998	71.624911	-0.403667	7.78180711158016	5.0164	6.05534	2.94901	-4.70728	-5.79727	0.221859407053536	0.41212622597879	CC
ENSMUSP00000032376	Lmcd1	6	112.273758	112.330425	10	60.16551	gUNC18051465	ENSMUSP00000078998	Aifm2	10	61.715263	61.73926	-0.34851	6.11609510270294	6.16773	5.43903	4.8395	-4.01199	-3.1073	0.110702186825663	0.215351515063078	CC
ENSMUSP00000032376	Lmcd1	6	112.273758	112.330425	15	37.997617	SNJ151519904	ENSMUSP00000039094	Fam173b	15	31.601852	31.621227	0.440602	7.15260769829484	12.3222	6.30817	10.4948	-4.1147	-3.55919	0.11806011652172	0.14830143967798	CC
ENSMUSP00000032427	Ints13	6	146.549632	146.577835	4	134.598372	S6H045383934	ENSMUSP00000039889	Cep85	4	134.129858	134.187112	0.450773	6.67450356710129	8.61069	4.04573	6.02178	-4.45632	-5.23668	0.393853046997914	0.300662316260369	CC
ENSMUSP00000032441	Ccdc91	6	147.475828	147.632612	10	128.153162	JAX00023603	ENSMUSP00000006914	B4galnt1	10	127.165225	127.17233	0.429066	7.07766744162701	11.9086	4.89342	9.72433	-6.24918	-4.76179	0.308611199896233	0.183419545538518	CC
ENSMUSP00000032492	Cd9	6	125.460266	125.494791	11	90.572652	gJAX00317950	ENSMUSP00000103209	Cisd3	11	97.685826	97.688621	0.547133	7.23423941113037	9.9954	4.30072	7.35379	-7.04143	-6.93052	0.405504883708569	0.264282569982192	CC
ENSMUSP00000032508	Fkbp4	6	128.429735	128.438677	4	125.028416	gUNC8145139	ENSMUSP00000041009	Tesk2	4	116.720948	116.805956	-0.423185	7.17491138717842	5.76062	5.241	4.40449	-4.28033	-4.95599	0.269538016962039	0.235413896420871	CC
ENSMUSP00000032508	Fkbp4	6	128.429735	128.438677	4	125.028416	gUNC8145139	ENSMUSP00000041543	Faah	4	115.967145	116.017926	-0.425532	7.17491138717842	8.30186	4.88605	6.24992	-5.17544	-3.37996	0.319009011214915	0.247166297673052	CC
ENSMUSP00000032508	Fkbp4	6	128.429735	128.438677	4	125.028416	gUNC8145139	ENSMUSP00000101669	Yars	4	129.18976	129.219607	0.540061	7.17491138717842	7.49322	3.83211	4.38735	-7.83321	-7.19282	0.465901417702804	0.414490699592432	CC
ENSMUSP00000032539	Slc27a5	7	12.988346	12.998192	11	81.994492	SBJ113279779	ENSMUSP00000099563	Myo1c	11	75.650504	75.67391	0.543825	8.83251750070563	8.73926	6.19732	5.32114	-4.72122	-5.00446	0.298351800661035	0.391122360474457	CC
ENSMUSP00000032566	Qpctl	7	19.139702	19.149291	15	39.122846	gUNC25409231	ENSMUSP00000047186	Dap	15	31.224314	31.274341	-0.466428	7.11392501780154	7.27408	5.56851	5.61995	-4.20565	-4.56061	0.21723802456933	0.2274005784924	CC
ENSMUSP00000032629	Cyfip1	7	55.841745	55.932602	1	164.295019	gUNC2097425	ENSMUSP00000027833	Copa	1	172.082529	172.12233	0.545588	6.76060732391768	5.20547	3.7297	2.17456	-4.18003	-4.55717	0.44831879425905	0.582254820410069	CC
ENSMUSP00000032705	Rhpn2	7	35.33417	35.392289	14	60.591807	SFJ142423672	ENSMUSP00000022616	Clu	14	65.968483	65.981547	-0.509343	7.03087462754992	5.5732	4.74738	2.74253	-7.03204	-7.72203	0.324781019220885	0.50790748582502	CC
ENSMUSP00000032705	Rhpn2	7	35.33417	35.392289	14	60.591807	SFJ142423672	ENSMUSP00000153403	Mtmr6	14	60.265228	60.30237	0.412444	7.03087462754992	7.4802	5.62683	5.91786	-4.85613	-4.66963	0.199697008114507	0.208863399374348	CC
ENSMUSP00000032715	Prmt3	7	49.778346	49.858265	12	41.102032	mbackupUNC120783111	ENSMUSP00000020856	Bzw2	12	36.091835	36.15808	0.459856	6.27755308116231	7.77683	4.12329	5.92786	-6.63678	-5.56029	0.343169233825649	0.237753686270627	CC
ENSMUSP00000032715	Prmt3	7	49.778346	49.858265	12	41.102032	mbackupUNC120783111	ENSMUSP00000039484	Ankmy2	12	36.157114	36.197291	0.435345	6.27755308116231	7.38725	4.94886	5.36754	-4.65919	-5.53576	0.211657801054595	0.273404852956107	CC
ENSMUSP00000032715	Prmt3	7	49.778346	49.858265	12	41.102032	mbackupUNC120783111	ENSMUSP00000112137	Ahr	12	35.497974	35.535038	0.486963	6.27755308116231	11.9784	3.7146	8.79632	-7.61578	-5.67713	0.408272625977983	0.265651506044213	CC
ENSMUSP00000032728	Tarsl2	7	65.644898	65.692091	11	37.808509	gUNC19435196	ENSMUSP00000074195	Acyp2	11	30.505991	30.649587	-0.3465	6.90473752790905	7.30583	5.75451	6.63284	-4.48409	-4.69516	0.166585264575201	0.0921168436714241	CC
ENSMUSP00000032736	Mtmr10	7	64.287653	64.340806	6	116.84912	SFC064673964	ENSMUSP00000009256	Bcl2l13	6	120.836212	120.892842	0.51927	7.84838530764003	4.38846	5.41149	2.46039	-4.34746	-4.85471	0.310496390291622	0.439350022559167	CC
ENSMUSP00000032749	Vps33b	7	80.269649	80.291754	5	112.252967	SS1054490118	ENSMUSP00000069042	Gbp10	5	105.215699	105.239533	0.4514	6.04818493127473	6.63405	4.19004	6.57395	-5.68405	-4.93023	0.307223564158298	0.00905932273648831	CC
ENSMUSP00000032749	Vps33b	7	80.269649	80.291754	5	112.252967	SS1054490118	ENSMUSP00000098521	Gbp9	5	105.07763	105.139539	0.433919	6.04818493127473	8.95144	4.20336	9.3671	-5.64758	-4.00352	0.305021250546635	-0.0464349869965057	CC
ENSMUSP00000032749	Vps33b	7	80.269649	80.291754	10	75.655756	UNCHS028724	ENSMUSP00000035962	Dapk3	10	81.183005	81.193197	0.357298	7.13309003123139	3.72041	6.0385	1.96644	-4.15842	-5.38505	0.153452434560458	0.4714453514532	CC
ENSMUSP00000032749	Vps33b	7	80.269649	80.291754	10	75.655756	UNCHS028724	ENSMUSP00000123374	Ccdc6	10	70.097121	70.1932	0.456172	7.13309003123139	5.31783	5.60636	3.16059	-5.28332	-4.99025	0.214034874724248	0.405661707877085	CC
ENSMUSP00000032749	Vps33b	7	80.269649	80.291754	10	75.655756	UNCHS028724	ENSMUSP00000126377	Bcr	10	75.060592	75.184921	0.524403	7.13309003123139	8.40311	5.28883	6.07736	-6.10987	-5.23142	0.258549944435934	0.27677252826632	CC
ENSMUSP00000032754	Sema4b	7	80.186841	80.226527	18	58.415174	mUNC29349964	ENSMUSP00000025419	Ppic	18	53.406341	53.418007	-0.449593	6.2827360154297	5.499	4.42168	3.63794	-5.35886	-3.80436	0.296217445848298	0.338436079287143	CC
ENSMUSP00000032754	Sema4b	7	80.186841	80.226527	18	58.415174	mUNC29349964	ENSMUSP00000031549	Gm4951	18	60.21208	60.24782	0.389562	6.2827360154297	17.9118	4.7721	16.4012	-4.34619	-3.37435	0.240442382382412	0.0843354660056499	CC
ENSMUSP00000032823	Pak4	7	28.558819	28.598185	9	63.921995	SS1092556879	ENSMUSP00000082816	Pml	9	58.218076	58.249786	0.509052	7.0494202268708	6.32646	4.56153	3.95023	-4.22308	-4.18402	0.352921254061082	0.375601837362443	CC
ENSMUSP00000032844	Tmem126a	7	90.4507	90.457229	16	39.778526	ST2161591141	ENSMUSP00000004057	Fam162a	16	36.043844	36.071515	0.37659	6.66877896148551	2.2766	4.61315	0.852784	-4.44962	-4.31577	0.308246678043683	0.625413335676008	CC
ENSMUSP00000032844	Tmem126a	7	90.4507	90.457229	16	39.778526	ST2161591141	ENSMUSP00000080601	Dtx3l	16	35.926511	35.939151	-0.343972	6.66877896148551	3.98777	4.64897	2.96505	-4.33271	-3.17154	0.302875379908466	0.256464139105314	CC
ENSMUSP00000032844	Tmem126a	7	90.4507	90.457229	16	39.778526	ST2161591141	ENSMUSP00000110528	Parp9	16	35.93847	35.972605	-0.312165	6.66877896148551	4.37735	4.74462	3.13995	-4.02055	-3.47074	0.28853242439106	0.28268244485819	CC
ENSMUSP00000032887	Coq7	7	118.509659	118.533356	1	158.663689	gUNC2036998	ENSMUSP00000035658	Qsox1	1	155.776029	155.812889	-0.492775	6.1428776248906	5.42996	4.10757	3.15016	-5.56928	-5.11934	0.331328043496039	0.419855763210042	CC
ENSMUSP00000032887	Coq7	7	118.509659	118.533356	1	158.663689	gUNC2036998	ENSMUSP00000107532	Prg4	1	150.449412	150.466165	-0.414097	6.1428776248906	3.75937	4.29274	1.88919	-5.07024	-6.12694	0.301184190515849	0.497471650835113	CC
ENSMUSP00000032887	Coq7	7	118.509659	118.533356	16	15.084965	mUNC160244269	ENSMUSP00000023559	Ehhadh	16	21.761287	21.787844	0.39251	6.5832771054816	6.73861	4.92446	5.06745	-4.08551	-4.65135	0.251974370652023	0.247997732470049	CC
ENSMUSP00000032891	Smg1	7	118.131308	118.24367	2	74.785827	SBH022991433	ENSMUSP00000099707	Selenoh	2	84.669215	84.67077	0.35474	8.13800133941874	5.69348	6.7035	4.00965	-4.26031	-4.14602	0.176271946831751	0.295747065063898	CC
ENSMUSP00000032891	Smg1	7	118.131308	118.24367	2	74.785827	SBH022991433	ENSMUSP00000099770	Abcb11	2	69.238282	69.342616	0.385816	8.13800133941874	9.60929	6.56944	8.55836	-4.65383	-3.77395	0.192745279092173	0.109366040571156	CC
ENSMUSP00000000365	Mcts1	X	38.600578	38.613426	12	33.368029	gUNC20861929	ENSMUSP00000152456	Rps7	12	28.630854	28.635953	0.453777	6.4489335301076	2.70774	4.73287	1.35488	-4.61612	-4.19519	0.266100359399885	0.499626995206334	CC
ENSMUSP00000003717	Abcb4	5	8.893717	8.959231	19	34.152631	mUNC30228013	ENSMUSP00000069284	Pi4k2a	19	42.090435	42.122218	-0.373259	7.86355083900597	5.69785	6.25242	3.96816	-4.07917	-3.50552	0.204885918841422	0.30356889001992	CC
ENSMUSP00000003717	Abcb4	5	8.893717	8.959231	19	34.152631	mUNC30228013	ENSMUSP00000075825	Pyroxd2	19	42.725858	42.752775	0.430491	7.86355083900597	6.71329	5.82169	4.50847	-5.21809	-5.0872	0.259661427872714	0.32842615170803	CC
ENSMUSP00000003717	Abcb4	5	8.893717	8.959231	19	34.152631	mUNC30228013	ENSMUSP00000093825	Rnls	19	33.137747	33.392295	0.494867	7.86355083900597	19.9782	4.62196	16.7775	-8.39042	-5.22473	0.412229908011346	0.16020962849506	CC
ENSMUSP00000032936	Ppp4c	7	126.785866	126.792496	10	77.059925	S6J103082397	ENSMUSP00000100991	Reep6	10	80.329953	80.336441	-0.465029	6.69686409389289	6.15667	4.1912	3.65101	-4.90626	-4.68972	0.374154837064394	0.406982995677858	CC
ENSMUSP00000032936	Ppp4c	7	126.785866	126.792496	10	77.059925	S6J103082397	ENSMUSP00000126377	Bcr	10	75.060592	75.184921	0.496135	6.69686409389289	9.06857	3.76279	6.18999	-5.77038	-6.56906	0.438126569802809	0.317423805517298	CC
ENSMUSP00000032969	Pold3	7	100.082111	100.121565	7	113.222992	SBC074528919	ENSMUSP00000102377	Gm4070	7	105.895139	105.953967	0.438213	7.8204454120578	5.21642	5.49457	3.5343	-4.45576	-5.17721	0.297409583407065	0.322466365821771	CC
ENSMUSP00000032998	Rps3	7	99.477896	99.483738	10	73.279789	gUNC18223060	ENSMUSP00000046101	Eef2	10	81.176631	81.182498	0.75288	7.47966822663211	8.56661	1.8688	2.83131	-8.73154	-8.1793	0.750149345749595	0.66949470093771	CC
ENSMUSP00000032998	Rps3	7	99.477896	99.483738	10	73.279789	gUNC18223060	ENSMUSP00000138686	Ank3	10	69.398773	70.027438	-0.471038	7.47966822663211	19.495	3.95666	16.3396	-5.12681	-4.37487	0.471011296208044	0.161856886381123	CC
ENSMUSP00000032998	Rps3	7	99.477896	99.483738	10	73.279789	gUNC18223060	ENSMUSP00000138770	Ank3	10	69.398773	70.027438	-0.444084	7.47966822663211	15.048	4.39339	12.3293	-4.37279	-4.23684	0.412622342745512	0.180668527379054	CC
ENSMUSP00000032998	Rps3	7	99.477896	99.483738	10	73.279789	gUNC18223060	ENSMUSP00000139496	Ank3	10	69.398773	70.027438	-0.434277	7.47966822663211	17.5411	4.48225	14.9113	-4.21937	-3.92714	0.400742136657813	0.149922182759348	CC
ENSMUSP00000033008	Psma1	7	114.264606	114.276118	1	170.128437	ST2016805137	ENSMUSP00000075289	Pex19	1	172.126755	172.136493	0.559909	9.10909803385221	11.4618	6.9532	9.17969	-4.85707	-5.7854	0.236675247740252	0.199105725104259	CC
ENSMUSP00000033012	Copb1	7	114.215559	114.254711	1	164.295019	gUNC2097425	ENSMUSP00000027833	Copa	1	172.082529	172.12233	0.895652	6.07308029569302	5.20547	1.79159	0.923973	-6.67467	-6.57301	0.704994844005178	0.822499601380855	CC
ENSMUSP00000033044	BC017158	7	128.271379	128.29817	11	80.762823	gUNC19985240	ENSMUSP00000021039	Lig3	11	82.781108	82.804274	-0.449375	6.88914885360174	4.22785	4.8077	2.14641	-4.24689	-4.52721	0.302134399739894	0.492316425606396	CC
ENSMUSP00000033093	Bax	7	45.461697	45.466898	13	52.316488	B10130052316	ENSMUSP00000026990	Thoc3	13	54.458837	54.468849	0.487965	6.10605261931779	3.76646	4.04404	2.15157	-4.02594	-4.49955	0.337699778870915	0.428755383038715	CC
ENSMUSP00000033156	Dctn5	7	122.133041	122.149044	15	28.264634	gUNC25259254	ENSMUSP00000022881	Retreg1	15	25.84318	25.973687	-0.570877	6.75143281490165	5.3805	4.5343	2.97654	-5.72198	-4.98588	0.32839441281383	0.446791190409813	CC
ENSMUSP00000033159	Ears2	7	122.037213	122.067263	9	34.526804	B10090034526	ENSMUSP00000149505	Siae	9	37.555698	37.649655	0.352414	7.20296452896533	13.5414	5.80728	11.9064	-5.68827	-3.76913	0.193765292519886	0.120740839204218	CC
ENSMUSP00000033163	Mettl9	7	121.034445	121.078329	11	105.859708	UNC20310415	ENSMUSP00000000049	Apoh	11	108.343354	108.414396	0.381658	7.20871465713415	9.58592	5.52953	7.61564	-4.65977	-4.18358	0.232938150141972	0.205538957137134	CC
ENSMUSP00000033163	Mettl9	7	121.034445	121.078329	11	105.859708	UNC20310415	ENSMUSP00000014339	Dnajc7	11	100.582818	100.620168	0.449319	7.20871465713415	3.72572	5.60295	2.37385	-4.47536	-5.5618	0.222753255401085	0.362847986429469	CC
ENSMUSP00000033163	Mettl9	7	121.034445	121.078329	11	105.859708	UNC20310415	ENSMUSP00000021049	Psmc5	11	106.256154	106.26312	0.406087	7.20871465713415	4.59496	5.6373	2.82434	-4.38909	-3.90424	0.217988189555955	0.385339589463238	CC
ENSMUSP00000033163	Mettl9	7	121.034445	121.078329	11	105.859708	UNC20310415	ENSMUSP00000046337	Pitpnc1	11	107.207892	107.470699	-0.365491	7.20871465713415	20.2641	5.7331	18.3749	-4.14846	-2.70926	0.204698719164005	0.0932289122142113	CC
ENSMUSP00000033163	Mettl9	7	121.034445	121.078329	11	105.859708	UNC20310415	ENSMUSP00000103209	Cisd3	11	97.685826	97.688621	-0.421824	7.20871465713415	10.2477	5.13335	8.0361	-5.65485	-4.9662	0.287896630098994	0.215814280277526	CC
ENSMUSP00000033176	Uqcrc2	7	120.635176	120.659524	1	186.608695	S3N017464347	ENSMUSP00000075839	Irf6	1	193.153111	193.172023	-0.365638	7.74399304255001	5.70996	5.01391	3.95733	-4.06093	-4.26406	0.352542031940027	0.306942605552403	CC
ENSMUSP00000033313	Atp6ap2	X	12.587801	12.617049	11	63.661618	mbackupUNC110348306	ENSMUSP00000021119	Aspa	11	73.304992	73.329596	0.536496	6.5728240946965	11.6783	3.24285	9.4372	-5.8243	-4.49676	0.506627599753263	0.191902931077297	CC
ENSMUSP00000033313	Atp6ap2	X	12.587801	12.617049	11	63.661618	mbackupUNC110348306	ENSMUSP00000090647	Sat2	11	69.622024	69.62387	-0.382882	6.5728240946965	9.77022	3.92671	8.213	-4.08214	-3.25482	0.402584042501853	0.159384333208464	CC
ENSMUSP00000033477	F9	X	59.999464	60.030759	4	142.160651	S1J045686426	ENSMUSP00000044502	Efhd2	4	141.858142	141.87492	0.391278	6.12728395479393	9.9763	5.1566	7.93025	-4.54076	-4.66186	0.158419939724595	0.205091065826008	CC
ENSMUSP00000033483	Ccdc22	X	7.593809	7.605517	1	125.89204	SFT015035681	ENSMUSP00000043442	Ccdc93	1	121.431049	121.50646	0.741201	12.4749149346271	10.0467	4.96717	2.62209	-13.386	-15.1458	0.601827345033638	0.739009824121353	CC
ENSMUSP00000033483	Ccdc22	X	7.593809	7.605517	1	125.89204	SFT015035681	ENSMUSP00000108262	Steap3	1	120.190757	120.272705	0.496419	12.4749149346271	10.197	9.8099	7.6152	-4.79665	-6.74056	0.21362990838757	0.253192115328038	CC
ENSMUSP00000033483	Ccdc22	X	7.593809	7.605517	2	149.113266	SSR025964530	ENSMUSP00000028915	Rbbp9	2	144.542265	144.550869	0.347506	6.50385750639219	13.1359	4.86448	12.9299	-4.05185	-3.38334	0.252062334511627	0.0156822143895736	CC
ENSMUSP00000033483	Ccdc22	X	7.593809	7.605517	2	149.113266	SSR025964530	ENSMUSP00000028938	Cst3	2	148.871722	148.875692	0.559024	6.50385750639219	18.6181	2.28758	15.4498	-10.3414	-7.50512	0.648273351968167	0.170173111112305	CC
ENSMUSP00000033570	Igbp1	X	100.494291	100.516125	2	164.328431	S3C026573137	ENSMUSP00000017841	Ada	2	163.726584	163.750239	-0.426633	6.71751772860493	11.7994	4.80864	9.83606	-4.45199	-4.07665	0.284164151956969	0.166393206434226	CC
ENSMUSP00000033570	Igbp1	X	100.494291	100.516125	2	164.328431	S3C026573137	ENSMUSP00000096670	Mocs3	2	168.230622	168.232594	0.474809	6.71751772860493	6.40366	4.50042	4.01841	-5.12771	-5.43017	0.330047171913511	0.372482299185153	CC
ENSMUSP00000003964	Gys1	7	45.434844	45.456619	4	10.595562	gUNC6724691	ENSMUSP00000054745	Plekhf2	4	10.988662	11.007927	-0.327576	6.37550657079989	6.86723	4.97947	5.4712	-4.30914	-3.10268	0.218968729040889	0.203288662240816	CC
ENSMUSP00000003964	Gys1	7	45.434844	45.456619	4	10.595562	gUNC6724691	ENSMUSP00000095845	Ttpa	4	20.007938	20.030785	-0.509934	6.37550657079989	6.27472	4.68321	4.59703	-5.21153	-5.01248	0.265437193422509	0.267372886758294	CC
ENSMUSP00000004072	Rpl8	15	76.904071	76.906318	7	35.993165	S3C071439726	ENSMUSP00000003521	Rps11	7	45.122379	45.124439	0.692609	6.68118139289537	3.81086	3.89373	0.473001	-5.99508	-6.8627	0.41720935699478	0.875880772319109	CC
ENSMUSP00000004072	Rpl8	15	76.904071	76.906318	7	35.993165	S3C071439726	ENSMUSP00000103940	Rps16	7	28.350652	28.353155	0.610051	6.68118139289537	2.75638	4.76872	0.639097	-4.19125	-5.3532	0.286245991603976	0.768139008409581	CC
ENSMUSP00000004072	Rpl8	15	76.904071	76.906318	7	35.993165	S3C071439726	ENSMUSP00000147813	Gm45713	7	45.125922	45.136231	0.74504	6.68118139289537	4.12206	4.64775	1.78835	-4.44064	-5.62421	0.304352070886397	0.566151390324255	CC
ENSMUSP00000033609	Cstf2	X	134.059187	134.086819	9	63.736297	gJAX00696387	ENSMUSP00000128956	Sin3a	9	57.07204	57.128366	0.529819	6.64242657909031	5.73168	4.02052	3.5368	-4.57684	-5.28809	0.394721198325896	0.382938335706111	CC
ENSMUSP00000033749	Pir	X	164.269371	164.373011	17	34.53598	gUNC27810815	ENSMUSP00000003416	Cyp4f16	17	32.536558	32.551798	0.324058	6.03282419551913	8.75386	4.65174	7.37134	-4.94828	-3.12675	0.228928301365872	0.157932614869326	CC
ENSMUSP00000033749	Pir	X	164.269371	164.373011	17	34.53598	gUNC27810815	ENSMUSP00000049000	Ndufv3	17	31.520115	31.531326	0.355107	6.03282419551913	10.2043	4.5096	8.6796	-5.45029	-3.10733	0.252489405650259	0.149417402467587	CC
ENSMUSP00000033749	Pir	X	164.269371	164.373011	17	34.53598	gUNC27810815	ENSMUSP00000066419	H2-Q10	17	35.470089	35.474563	0.412024	6.03282419551913	18.8289	3.99755	16.7922	-7.25873	-3.8664	0.337366733980218	0.108168825581951	CC
ENSMUSP00000033749	Pir	X	164.269371	164.373011	17	34.53598	gUNC27810815	ENSMUSP00000074733	Cyp4f13	17	32.924688	32.947402	0.401927	6.03282419551913	8.04978	3.87503	5.81317	-7.69146	-4.44694	0.357675630117288	0.277847344896382	CC
ENSMUSP00000033749	Pir	X	164.269371	164.373011	17	34.53598	gUNC27810815	ENSMUSP00000080159	H2-Q4	17	35.379617	35.38529	-0.316054	6.03282419551913	8.54368	4.8706	7.38001	-4.17535	-2.76995	0.192650101818377	0.136202432675381	CC
ENSMUSP00000033749	Pir	X	164.269371	164.373011	17	34.53598	gUNC27810815	ENSMUSP00000084887	Myo1f	17	33.555719	33.607764	-0.355387	6.03282419551913	3.81057	4.43539	2.30835	-5.7124	-5.78787	0.264790443703899	0.394224486100505	CC
ENSMUSP00000033770	Mecp2	X	74.026592	74.135363	6	133.93391	SFT065357356	ENSMUSP00000127413	Borcs5	6	134.63951	134.711187	-0.449463	6.59044232080364	14.6412	3.76459	10.9532	-6.0512	-5.77701	0.428780373645551	0.251891921427205	CC
ENSMUSP00000033805	Psmd10	X	140.948429	140.956728	1	87.827334	B10010087827	ENSMUSP00000035884	Cops8	1	90.602981	90.613341	0.503782	6.34332959064728	7.58985	4.03968	5.64403	-4.50791	-3.34895	0.363160948477881	0.256371338036984	CC
ENSMUSP00000033938	Polb	8	22.628126	22.653435	7	19.471788	S3C070778871	ENSMUSP00000005583	Pafah1b3	7	25.295049	25.297986	0.561326	8.46203530164268	11.1483	4.3568	7.06959	-8.70431	-8.32594	0.485135686073746	0.365859368692985	CC
ENSMUSP00000033938	Polb	8	22.628126	22.653435	7	19.471788	S3C070778871	ENSMUSP00000036699	Irgq	7	24.530689	24.5386	0.543597	8.46203530164268	6.90172	5.62582	4.0655	-5.99198	-6.29216	0.335169400805041	0.410943938612404	CC
ENSMUSP00000033938	Polb	8	22.628126	22.653435	7	19.471788	S3C070778871	ENSMUSP00000104015	Coq8b	7	27.233023	27.25795	0.424267	8.46203530164268	6.05178	6.39309	3.98284	-4.35205	-5.83952	0.244497361201158	0.341872969605637	CC
ENSMUSP00000033938	Polb	8	22.628126	22.653435	7	19.471788	S3C070778871	ENSMUSP00000146105	Xrcc1	7	24.546289	24.57344	0.688846	8.46203530164268	11.3388	2.70275	5.60381	-12.2396	-10.1998	0.68060284510095	0.505784562740325	CC
ENSMUSP00000033939	Ikbkb	8	22.659212	22.706589	2	76.65986	gUNC3367467	ENSMUSP00000028469	Slc43a1	2	84.83885	84.863594	0.386649	6.31822372749081	3.70478	5.13934	1.9978	-4.75683	-5.73545	0.186584676063535	0.460750705844881	CC
ENSMUSP00000033939	Ikbkb	8	22.659212	22.706589	2	76.65986	gUNC3367467	ENSMUSP00000048190	Metap1d	2	71.453276	71.525194	0.39979	6.31822372749081	7.30174	4.83506	5.84974	-5.60977	-4.3842	0.234743781078456	0.198856710866177	CC
ENSMUSP00000033983	Mak16	8	31.159463	31.168764	9	110.211151	gUNC17110506	ENSMUSP00000124562	Manf	9	106.838312	106.891979	0.420582	7.75265414396544	5.55868	6.33714	4.54374	-4.33103	-4.27965	0.18258445658475	0.182586513344895	CC
ENSMUSP00000033992	Gsr	8	33.652523	33.698163	9	103.486527	S3C094139461	ENSMUSP00000035211	Mst1	9	108.080436	108.085003	0.410405	10.1494959150393	9.08561	7.64208	7.14498	-6.7645	-5.71728	0.247048320037633	0.213593803828252	CC
ENSMUSP00000033992	Gsr	8	33.652523	33.698163	9	103.486527	S3C094139461	ENSMUSP00000043424	Acad11	9	104.063377	104.127725	0.369894	10.1494959150393	3.50155	8.53922	3.62493	-4.10321	-4.39756	0.158655752809675	-0.0352358241350259	CC
ENSMUSP00000033992	Gsr	8	33.652523	33.698163	9	103.486527	S3C094139461	ENSMUSP00000108162	Glyctk	9	106.152857	106.158138	-0.328881	10.1494959150393	7.07769	8.57153	5.81904	-4.00737	-2.92173	0.155472343478762	0.177833445658117	CC
ENSMUSP00000033992	Gsr	8	33.652523	33.698163	9	103.486527	S3C094139461	ENSMUSP00000140849	Slc26a6	9	108.853283	108.913049	-0.390209	10.1494959150393	5.33532	8.1264	3.84169	-5.32782	-4.63093	0.199329694003965	0.279951343124686	CC
ENSMUSP00000033992	Gsr	8	33.652523	33.698163	9	103.486527	S3C094139461	ENSMUSP00000143305	Rtp3	9	110.984935	110.990583	0.365692	10.1494959150393	4.04551	8.41061	2.71905	-4.48472	-5.15364	0.171327318085092	0.327884494167608	CC
ENSMUSP00000033995	Rbpms	8	33.782643	33.929863	12	89.581796	UNC120201699	ENSMUSP00000041070	Irf2bpl	12	86.880701	86.884798	0.370679	6.44798570163369	3.93181	4.85087	2.3347	-4.63105	-5.84084	0.247692190326824	0.406202232559559	CC
ENSMUSP00000034058	Cbr4	8	61.487734	61.506694	9	94.131153	gUNC16898435	ENSMUSP00000108734	Mthfsl	9	88.688602	88.720296	0.504075	6.91860276635963	13.2657	5.36362	10.6695	-5.67622	-4.84244	0.224753872836931	0.195707727447477	CC
ENSMUSP00000034096	Setd6	8	95.715881	95.71901	3	134.048247	gJAX00113456	ENSMUSP00000029644	Ppa2	3	133.31011	133.378235	0.311849	6.53708881284508	14.1516	5.37347	12.8563	-4.21052	-2.66614	0.178002601182138	0.0915302863280478	CC
ENSMUSP00000034097	Got2	8	95.864134	95.888547	14	47.634599	gUNC23963985	ENSMUSP00000133280	Xpo4	14	57.577521	57.66543	-0.438483	6.11985376871517	3.15878	3.47334	1.54201	-4.03177	-4.34873	0.432447223207229	0.511833682624304	CC
ENSMUSP00000034097	Got2	8	95.864134	95.888547	19	18.697122	mbackupUNC190011440	ENSMUSP00000025831	Dock8	19	24.999529	25.202432	-0.450249	6.0754362228719	5.66641	3.40801	4.05615	-4.53808	-5.05314	0.439050979225157	0.284176400931101	CC
ENSMUSP00000034164	Ist1	8	109.671325	109.69326	11	89.927677	gUNC20097289	ENSMUSP00000132590	Gm20390	11	93.949819	93.968293	0.365645	6.06926230217443	13.636	4.44898	11.8711	-4.49927	-2.83389	0.266965278728179	0.129429451452039	CC
ENSMUSP00000034173	Ces1e	8	93.201218	93.229619	1	160.249477	S2T016409979	ENSMUSP00000028004	Aldh9a1	1	167.349991	167.368532	0.517494	6.57323563750658	5.05617	3.89221	2.42937	-6.85799	-6.0657	0.407870002743972	0.519523671079097	CC
ENSMUSP00000034173	Ces1e	8	93.201218	93.229619	1	160.249477	S2T016409979	ENSMUSP00000037514	Tiprl	1	165.212286	165.236996	0.441591	6.57323563750658	8.49638	4.04441	6.16275	-6.46661	-4.99765	0.384715500396368	0.274661679444658	CC
ENSMUSP00000004134	Gstm5	3	107.895821	107.898686	9	69.222914	mUNC16570891	ENSMUSP00000057600	Rbpms2	9	65.629648	65.660528	-0.32544	6.16463232605798	8.09074	4.68468	6.70239	-4.51024	-2.9964	0.240071467004156	0.171597406417707	CC
ENSMUSP00000034190	Vac14	8	110.618585	110.720398	4	151.445095	gUNC8464849	ENSMUSP00000081141	Pgd	4	149.149991	149.166771	0.566768	6.13326914234042	7.12093	3.42198	4.15276	-7.65335	-7.01089	0.442062638931545	0.416823364363924	CC
ENSMUSP00000034204	Nudt21	8	94.015496	94.037031	14	45.790379	gUNC23942894	ENSMUSP00000044554	Fermt2	14	45.458795	45.530118	0.533789	6.19263613346239	2.99318	4.15461	0.890922	-4.18866	-6.24656	0.329104776954318	0.702349340834831	CC
ENSMUSP00000034204	Nudt21	8	94.015496	94.037031	14	45.790379	gUNC23942894	ENSMUSP00000107109	Acin1	14	54.642161	54.686931	0.715045	6.19263613346239	3.71914	4.14492	0.992841	-4.20473	-5.15132	0.330669538679561	0.733045542786773	CC
ENSMUSP00000034234	Coq9	8	94.838321	94.854895	3	104.852789	gUNC5891868	ENSMUSP00000004136	Gstm3	3	107.963696	107.969283	-0.424486	6.0091130533571	11.6189	3.73207	9.34183	-5.4474	-5.7877	0.378931638186602	0.195979825973199	CC
ENSMUSP00000034234	Coq9	8	94.838321	94.854895	3	104.852789	gUNC5891868	ENSMUSP00000078741	Notch2	3	98.013527	98.150361	-0.410953	6.0091130533571	5.32571	3.95266	3.23691	-4.93127	-5.70871	0.342222393737163	0.392210616049316	CC
ENSMUSP00000034234	Coq9	8	94.838321	94.854895	3	104.852789	gUNC5891868	ENSMUSP00000099685	Sars	3	108.424865	108.445209	-0.541532	6.0091130533571	7.50649	2.75586	4.25323	-7.73151	-5.88696	0.541386561455956	0.433392970616094	CC
ENSMUSP00000034249	Cfap20	8	95.420249	95.434869	1	126.340811	B10010126340	ENSMUSP00000041920	Camsap2	1	136.268123	136.346104	0.356041	6.04624179469495	6.59666	4.34209	5.3367	-4.49626	-4.31749	0.281853067171444	0.190999687720756	CC
ENSMUSP00000034264	Pgls	8	71.592176	71.601092	1	90.799394	SFC013631975	ENSMUSP00000027534	Ilkap	1	91.373861	91.398815	0.44682	6.59302903603078	4.37773	4.70047	3.28394	-4.12584	-4.33279	0.287054558032125	0.249853234438853	CC
ENSMUSP00000034264	Pgls	8	71.592176	71.601092	1	90.799394	SFC013631975	ENSMUSP00000035884	Cops8	1	90.602981	90.613341	0.463962	6.59302903603078	8.6902	4.04978	6.23719	-5.69155	-4.1188	0.385748192846107	0.282273135255805	CC
ENSMUSP00000034264	Pgls	8	71.592176	71.601092	1	90.799394	SFC013631975	ENSMUSP00000108466	Ppip5k2	1	97.706048	97.770411	0.518916	6.59302903603078	5.22898	4.13119	2.86945	-5.49565	-6.33699	0.373400302437147	0.451240968601907	CC
ENSMUSP00000034277	Emc8	8	120.653914	120.668573	4	71.165061	gUNC7467228	ENSMUSP00000030056	Tnc	4	63.959785	64.047015	0.340415	6.81559483067375	5.77198	5.29097	4.35626	-4.23337	-5.14933	0.223696517846415	0.245274585151023	CC
ENSMUSP00000034349	Nae1	8	104.511028	104.534637	4	103.436482	gJAX00122682	ENSMUSP00000133095	Usp24	4	106.316213	106.441322	0.58649	6.12943847519817	4.98783	3.84128	2.72216	-5.57984	-4.25473	0.373306377812071	0.454239619233214	CC
ENSMUSP00000034349	Nae1	8	104.511028	104.534637	6	97.716775	gUNC11669759	ENSMUSP00000061610	Eogt	6	97.110024	97.149182	0.412626	6.28871685954293	9.02841	4.63037	6.97805	-4.14523	-3.65154	0.263701943748102	0.227100895949564	CC
ENSMUSP00000034349	Nae1	8	104.511028	104.534637	6	97.716775	gUNC11669759	ENSMUSP00000086701	Uba3	6	97.18367	97.205647	0.620009	6.28871685954293	4.39461	3.0942	2.14856	-8.1072	-8.82337	0.50797594022624	0.511091996786973	CC
ENSMUSP00000034349	Nae1	8	104.511028	104.534637	6	97.716775	gUNC11669759	ENSMUSP00000109211	Mgll	6	88.724412	88.82836	0.372411	6.28871685954293	5.33344	4.44302	3.48874	-4.62841	-4.92681	0.293493394720442	0.34587433251335	CC
ENSMUSP00000034355	Ces2e	8	104.92626	104.934672	6	126.324135	B10060126324	ENSMUSP00000042232	Hebp1	6	135.137522	135.198022	-0.493773	8.10600443855773	11.4069	4.66675	7.88881	-8.50488	-5.85662	0.424284795872831	0.308417712086544	CC
ENSMUSP00000034355	Ces2e	8	104.92626	104.934672	11	10.70869	gUNC19076846	ENSMUSP00000091053	Urgcp	11	5.713417	5.762376	0.428644	6.06840265197049	3.22547	4.12966	1.95859	-4.01225	-5.00059	0.31948154451171	0.392773766303825	CC
ENSMUSP00000034355	Ces2e	8	104.92626	104.934672	11	10.70869	gUNC19076846	ENSMUSP00000105286	Ddc	11	11.814101	11.898144	-0.375187	6.06840265197049	11.1618	3.57006	9.85239	-5.72974	-3.88961	0.41169691519386	0.117311723915497	CC
ENSMUSP00000034361	D230025D16Rik	8	105.225145	105.253053	12	76.965104	gUNC21437154	ENSMUSP00000021667	Isca2	12	84.773251	84.775088	-0.484324	7.11403251485556	5.9271	4.2707	3.28786	-5.96681	-6.1902	0.399679437635139	0.445283528200975	CC
ENSMUSP00000034361	D230025D16Rik	8	105.225145	105.253053	12	76.965104	gUNC21437154	ENSMUSP00000042224	Zfyve1	12	83.546558	83.597222	-0.533325	7.11403251485556	9.14409	3.56014	5.48226	-7.46559	-8.39595	0.499560904091218	0.400458656902983	CC
ENSMUSP00000034361	D230025D16Rik	8	105.225145	105.253053	12	76.965104	gUNC21437154	ENSMUSP00000050532	Wdr89	12	75.630596	75.669537	-0.406358	7.11403251485556	9.62994	4.96253	7.47844	-4.50755	-4.03065	0.302430795805724	0.223417799072476	CC
ENSMUSP00000034361	D230025D16Rik	8	105.225145	105.253053	12	76.965104	gUNC21437154	ENSMUSP00000112609	Acyp1	12	85.272398	85.288438	-0.62566	7.11403251485556	6.04395	3.23834	2.16826	-8.14435	-9.55632	0.544795445728189	0.641251168523896	CC
ENSMUSP00000034361	D230025D16Rik	8	105.225145	105.253053	12	76.965104	gUNC21437154	ENSMUSP00000152198	Dhrs7	12	72.650353	72.664909	-0.505298	7.11403251485556	10.7611	4.27773	7.61241	-5.95198	-4.51779	0.398691249854816	0.292599269591399	CC
ENSMUSP00000034369	Psmb10	8	105.935735	105.938444	17	48.565125	S6T171942605	ENSMUSP00000153172	Tbc1d5	17	50.733124	51.179352	0.384437	6.06425044904475	5.19171	3.95502	3.8887	-4.61139	-4.06568	0.347813875229543	0.250978964541548	CC
ENSMUSP00000034391	Cog8	8	107.046289	107.056689	7	120.096902	UNC13733059	ENSMUSP00000036140	Acsm1	7	119.607026	119.662515	0.41094	6.51548604684943	13.417	4.36608	11.53	-6.10041	-4.22617	0.329891896229104	0.140642468510099	CC
ENSMUSP00000034405	Mre11a	9	14.784654	14.837123	15	80.877675	gUNC25967395	ENSMUSP00000047864	Sun2	15	79.72407	79.742536	0.415116	6.11335080144917	9.78273	3.74205	7.42898	-6.67663	-4.72459	0.38788888098603	0.240602572083662	CC
ENSMUSP00000034411	Med17	9	15.260351	15.279931	19	35.70242	gUNC30250329	ENSMUSP00000093825	Rnls	19	33.137747	33.392295	-0.441237	6.09892317750108	16.6812	3.62041	14.2027	-5.2077	-4.24054	0.406385374166429	0.148580437858188	CC
ENSMUSP00000034435	Ctrb1	8	111.686519	111.69101	9	29.397502	S6H091175900	ENSMUSP00000034697	Slc44a2	9	21.320698	21.355028	-0.419803	7.24946663185901	3.5242	5.75619	2.03092	-4.2256	-4.26036	0.205984344461501	0.42372169570399	CC
ENSMUSP00000034453	Acta1	8	123.891769	123.894751	10	87.314105	gUNC18373564	ENSMUSP00000001836	Pwp1	10	85.829494	85.889096	-0.460676	7.1147244370319	10.8197	4.18921	7.97507	-7.43582	-4.88641	0.41119153143932	0.262912095529451	CC
ENSMUSP00000034453	Acta1	8	123.891769	123.894751	X	47.089111	gUNC30793448	ENSMUSP00000110421	Fhl1	X	56.731787	56.793346	0.654525	6.42834487649007	5.02895	3.52744	2.24665	-7.14321	-7.72751	0.451267773000068	0.55325664403106	CC
ENSMUSP00000034465	2810004N23Rik	8	124.836945	124.86312	16	87.852131	B10160087852	ENSMUSP00000038775	Ltn1	16	87.376651	87.432606	-0.347525	6.21632556553565	9.24921	4.84318	8.05119	-4.24246	-2.11803	0.220893444376305	0.129526737959242	CC
ENSMUSP00000034466	Gnpat	8	124.863033	124.890057	4	139.515608	SAH045580624	ENSMUSP00000030560	Tinagl1	4	130.164454	130.175122	-0.402062	6.43114313985426	3.8465	4.5915	2.10278	-4.03146	-5.2939	0.286052277153319	0.453326400623944	CC
ENSMUSP00000034466	Gnpat	8	124.863033	124.890057	16	22.984965	gUNC26471869	ENSMUSP00000004574	Dnajb11	16	22.857845	22.879634	-0.447568	7.07493469520004	4.77246	5.08708	2.90339	-4.65987	-4.66315	0.28097145498017	0.391636598316172	CC
ENSMUSP00000034469	Egln1	8	124.908587	124.949324	13	76.981388	gUNC22897493	ENSMUSP00000022060	Pdcd6	13	74.303509	74.31758	0.423554	6.35440408649016	4.94538	4.78154	2.9271	-5.85628	-6.5877	0.247523460120228	0.408114239957294	CC
ENSMUSP00000034469	Egln1	8	124.908587	124.949324	13	76.981388	gUNC22897493	ENSMUSP00000022063	Ccdc127	13	74.350309	74.365783	-0.437665	6.35440408649016	7.09959	5.12324	5.65134	-4.85781	-4.07132	0.19374973164009	0.203990652981369	CC
ENSMUSP00000034512	Oaf	9	43.221235	43.239911	10	107.172709	gJAX00298189	ENSMUSP00000061470	Tmtc3	10	100.443902	100.48735	0.358744	6.24760749850625	14.0063	4.72079	12.4795	-4.92621	-3.28616	0.244384350148645	0.109008089216995	CC
ENSMUSP00000034547	Acat1	9	53.580522	53.610382	1	160.834897	S6J016433395	ENSMUSP00000028004	Aldh9a1	1	167.349991	167.368532	0.420237	8.4270969860412	4.97436	6.28687	2.84959	-5.29113	-4.92211	0.253969663525448	0.427144396465073	CC
ENSMUSP00000034547	Acat1	9	53.580522	53.610382	1	160.834897	S6J016433395	ENSMUSP00000037514	Tiprl	1	165.212286	165.236996	0.402568	8.4270969860412	8.67764	6.32619	6.63165	-5.19072	-4.22114	0.249303762555621	0.235777238972808	CC
ENSMUSP00000034561	Alg9	9	50.775019	50.843542	11	44.900285	gUNCHS030445	ENSMUSP00000020643	Rufy1	11	50.389286	50.431125	-0.415978	6.49186512100216	9.58793	4.61066	7.89112	-4.79201	-4.78066	0.289778836426557	0.176973549035089	CC
ENSMUSP00000034570	Pts	9	50.521617	50.528724	7	134.685489	UNC070580996	ENSMUSP00000033276	Uros	7	133.686243	133.710072	-0.386018	6.5202363591212	7.02419	4.41063	5.59676	-4.86779	-4.37262	0.32354752848339	0.203216313909504	CC
ENSMUSP00000034570	Pts	9	50.521617	50.528724	12	66.181315	gUNC21297210	ENSMUSP00000021514	Ppm1a	12	72.757455	72.799819	0.423471	6.02388185192356	5.57617	4.70631	4.71055	-5.67992	-4.03299	0.218724716770936	0.155235582846291	CC
ENSMUSP00000034650	Mcam	9	44.134469	44.142727	18	57.754371	UNC29339905	ENSMUSP00000031549	Gm4951	18	60.21208	60.24782	0.318881	6.18030546118457	17.2163	5.01281	16.0488	-4.03097	-2.70809	0.188905786051681	0.0678136417232507	CC
ENSMUSP00000004232	Adh1	3	138.260991	138.290698	3	109.018303	SBJ034360732	ENSMUSP00000045216	Slc16a1	3	104.638668	104.658462	-0.4256	9.26869276759609	7.64513	7.40882	5.237	-6.21691	-5.86422	0.200661820844717	0.314988757548923	CC
ENSMUSP00000004232	Adh1	3	138.260991	138.290698	3	109.018303	SBJ034360732	ENSMUSP00000102296	Gstm6	3	107.938847	107.943749	-0.363938	9.26869276759609	11.0668	8.18382	9.43365	-4.2109	-3.82818	0.117047009195177	0.147572017204612	CC
ENSMUSP00000034697	Slc44a2	9	21.320698	21.355028	15	30.344972	gUNCHS039894	ENSMUSP00000047186	Dap	15	31.224314	31.274341	-0.412888	6.15556266070112	6.15762	4.49504	4.45533	-4.03095	-4.7048	0.26975968765656	0.276452590448907	CC
ENSMUSP00000034697	Slc44a2	9	21.320698	21.355028	15	30.344972	gUNCHS039894	ENSMUSP00000113858	Ncald	15	37.366175	37.79257	0.460068	6.15556266070112	9.32759	4.3035	7.3783	-4.50467	-4.65734	0.30087625823797	0.208981098011383	CC
ENSMUSP00000034697	Slc44a2	9	21.320698	21.355028	19	43.258151	gUNC30354272	ENSMUSP00000024078	March5	19	37.207543	37.222139	0.51355	6.06703653023288	2.79132	4.22557	0.949848	-4.05679	-4.60307	0.303519934494642	0.659713683848502	CC
ENSMUSP00000034713	Ldlr	9	21.723483	21.749919	7	118.503425	UNC13712372	ENSMUSP00000032887	Coq7	7	118.509659	118.533356	0.336872	7.31393693104091	7.63688	5.92585	6.24879	-4.04726	-2.80519	0.189786560115082	0.181761399943432	CC
ENSMUSP00000034713	Ldlr	9	21.723483	21.749919	7	118.503425	UNC13712372	ENSMUSP00000146938	Acsm5	7	119.519463	119.545551	0.395104	7.31393693104091	8.1449	5.57203	6.53015	-5.02356	-4.08088	0.2381626950662	0.198252894449287	CC
ENSMUSP00000034731	Lipc	9	70.798128	70.952226	7	55.33322	SFR072213328	ENSMUSP00000146537	Gas2	7	51.862015	51.994975	-0.415976	6.17208650814806	8.68551	4.71268	8.1829	-6.63923	-5.46504	0.236452698163162	0.0578676439264937	CC
ENSMUSP00000034756	Anxa2	9	69.45362	69.491795	17	66.152366	gUNCHS044754	ENSMUSP00000024882	Ttc27	17	74.71775	74.86357	-0.466047	6.08529205036972	5.25555	4.11381	3.07367	-5.23235	-5.46531	0.323974927423564	0.415157309891448	CC
ENSMUSP00000034761	Ice2	9	69.397906	69.433122	10	127.546182	S6J105101847	ENSMUSP00000026398	Mettl7b	10	128.958274	128.960988	-0.473008	6.4396122701688	7.75736	4.18202	5.81381	-6.09665	-2.72099	0.350578913054593	0.250542710406633	CC
ENSMUSP00000034843	Ireb2	9	54.863789	54.91253	12	95.741458	mJAX00342337	ENSMUSP00000044033	Serpina6	12	103.64663	103.657212	0.407362	6.00188829780676	4.92441	4.20769	3.36557	-4.01702	-4.16012	0.298938968667979	0.316553658204739	CC
ENSMUSP00000034843	Ireb2	9	54.863789	54.91253	16	88.374011	SSH163534960	ENSMUSP00000049394	Cbr1	16	93.607837	93.610505	0.382506	6.48105634520259	6.26871	4.68775	4.49944	-4.47234	-4.13886	0.276699699815144	0.282238291450713	CC
ENSMUSP00000034848	Psma4	9	54.95079	54.95803	1	169.692018	gUNC2173489	ENSMUSP00000027989	Hsd17b7	1	169.949535	169.969241	0.439391	7.99236362279944	5.15957	6.74716	2.95445	-4.08931	-5.36792	0.155799170504118	0.427384452580351	CC
ENSMUSP00000034848	Psma4	9	54.95079	54.95803	1	169.692018	gUNC2173489	ENSMUSP00000037514	Tiprl	1	165.212286	165.236996	0.467342	7.99236362279944	6.58295	6.49003	4.66645	-4.58385	-5.27884	0.187971130156516	0.291130875975057	CC
ENSMUSP00000034848	Psma4	9	54.95079	54.95803	1	169.692018	gUNC2173489	ENSMUSP00000075289	Pex19	1	172.126755	172.136493	0.515194	7.99236362279944	11.4686	6.60039	9.82124	-4.37159	-4.52531	0.174162949597116	0.143640897755611	CC
ENSMUSP00000034848	Psma4	9	54.95079	54.95803	1	169.692018	gUNC2173489	ENSMUSP00000106933	Ufc1	1	171.288563	171.295024	0.541458	7.99236362279944	2.85035	6.78413	1.22179	-4.01821	-5.58632	0.151173505088378	0.571354395074289	CC
ENSMUSP00000034848	Psma4	9	54.95079	54.95803	12	101.314112	S6T124052564	ENSMUSP00000105700	Dglucy	12	100.779057	100.896981	-0.39587	6.3251721449337	11.2163	4.2842	9.26204	-4.70319	-4.62579	0.322674560971193	0.174233927409217	CC
ENSMUSP00000034903	Gsta4	9	78.182774	78.209349	13	104.907709	gUNC23275835	ENSMUSP00000022286	Ndufs4	13	114.287795	114.388258	0.444384	6.76297595008626	3.57368	4.69771	1.93703	-4.46588	-4.65293	0.305378278043399	0.457973293635692	CC
ENSMUSP00000034945	Fam96a	9	66.126611	66.138955	3	131.202968	SSR035248118	ENSMUSP00000001079	Sec24b	3	129.982759	130.061553	-0.467757	6.91352920638206	7.9905	4.48224	6.35637	-5.91024	-4.51785	0.351671213616582	0.204509104561667	CC
ENSMUSP00000034945	Fam96a	9	66.126611	66.138955	3	131.202968	SSR035248118	ENSMUSP00000035823	Sec24d	3	123.267455	123.365641	-0.399845	6.91352920638206	3.70531	4.8343	2.16242	-4.82618	-4.12036	0.300747873381756	0.41639970744688	CC
ENSMUSP00000034945	Fam96a	9	66.126611	66.138955	3	131.202968	SSR035248118	ENSMUSP00000072121	Etnppl	3	130.617448	130.637521	0.359851	6.91352920638206	12.5626	4.7089	10.7993	-5.21233	-3.57526	0.318886221576516	0.140361071752663	CC
ENSMUSP00000034945	Fam96a	9	66.126611	66.138955	8	114.747796	mUNC15546530	ENSMUSP00000034355	Ces2e	8	104.92626	104.934672	0.505111	7.22227139685314	4.13342	4.41896	1.78191	-6.95557	-7.95312	0.388148165973739	0.568901781091687	CC
ENSMUSP00000034945	Fam96a	9	66.126611	66.138955	8	114.747796	mUNC15546530	ENSMUSP00000049315	Ces2g	8	104.961718	104.969537	0.475724	7.22227139685314	3.76276	4.77484	2.00062	-5.99591	-6.7068	0.338872809171852	0.468310495487355	CC
ENSMUSP00000034955	Spg21	9	65.460947	65.48847	16	65.540293	gUNCHS043031	ENSMUSP00000023426	Cldnd1	16	58.72791	58.734251	-0.517834	6.28214132717342	4.52263	3.46369	1.86222	-5.78246	-7.70785	0.448645005005252	0.588244008464102	CC
ENSMUSP00000034955	Spg21	9	65.460947	65.48847	16	65.540293	gUNCHS043031	ENSMUSP00000055455	Cpox	16	58.670208	58.680391	-0.484245	6.28214132717342	18.1384	2.96951	15.0501	-6.93672	-5.44044	0.5273092652094	0.170263088254752	CC
ENSMUSP00000034960	Dpp8	9	65.032414	65.082651	5	144.858733	gJAX00600378	ENSMUSP00000026975	Dnaaf5	5	139.150223	139.18651	0.418949	6.34686021999979	2.58217	4.81867	1.05398	-4.68996	-5.09193	0.240778931160995	0.59182393103475	CC
ENSMUSP00000034960	Dpp8	9	65.032414	65.082651	14	23.878241	SX1140955129	ENSMUSP00000022310	Ngly1	14	16.24928	16.311926	0.36284	6.77673647316106	6.12773	5.00116	4.13937	-5.84965	-5.46763	0.262010553338343	0.324485576224801	CC
ENSMUSP00000034987	Dopey1	9	86.467154	86.555923	7	129.801949	UNC13844829	ENSMUSP00000033158	Ubfd1	7	122.067175	122.082194	0.41961	6.2671854928403	6.77025	4.24957	5.52146	-5.00249	-4.01296	0.321933265761041	0.184452568221262	CC
ENSMUSP00000034987	Dopey1	9	86.467154	86.555923	7	129.801949	UNC13844829	ENSMUSP00000045910	Inpp5f	7	128.611328	128.696425	0.410893	6.2671854928403	9.01753	4.42592	7.42267	-4.52213	-3.40152	0.293794637950924	0.176862178445761	CC
ENSMUSP00000034987	Dopey1	9	86.467154	86.555923	7	129.801949	UNC13844829	ENSMUSP00000148888	Ate1	7	130.391493	130.520369	-0.394764	6.2671854928403	8.66286	4.45582	7.60288	-4.4407	-3.77699	0.289023756343198	0.122359128509522	CC
ENSMUSP00000035010	Stt3b	9	115.242581	115.310421	2	29.687694	gUNC2810208	ENSMUSP00000028162	Ptges2	2	32.395896	32.405772	0.359655	6.4874397365873	9.26266	4.70201	6.57294	-4.30725	-4.35415	0.275213305877508	0.29038310809206	CC
ENSMUSP00000035010	Stt3b	9	115.242581	115.310421	2	29.687694	gUNC2810208	ENSMUSP00000078971	Slc27a4	2	29.802634	29.817522	0.513439	6.4874397365873	3.98351	4.77382	2.31937	-4.1256	-4.78334	0.264144224249664	0.417757204073794	CC
ENSMUSP00000035033	Copb2	9	98.563721	98.588382	9	69.222914	mUNC16570891	ENSMUSP00000034903	Gsta4	9	78.182774	78.209349	-0.462424	6.2008987759911	9.18498	4.24801	7.06399	-4.64545	-4.93826	0.31493640624362	0.230919392312231	CC
ENSMUSP00000035033	Copb2	9	98.563721	98.588382	9	69.222914	mUNC16570891	ENSMUSP00000034946	Snx1	9	66.088133	66.126587	0.479522	6.2008987759911	7.09632	3.87501	4.38968	-5.54239	-3.79997	0.375088976616837	0.381414592352092	CC
ENSMUSP00000035053	Nme6	9	109.832749	109.843116	1	36.576417	gUNCHS000455	ENSMUSP00000064500	Kdelc1	1	44.106546	44.118808	0.439918	7.36267201223091	4.7446	5.39409	2.95874	-6.06473	-5.16793	0.267373313514535	0.37639843190153	CC
ENSMUSP00000035055	Map4	9	109.93146	110.083955	10	122.346045	gUNC18880003	ENSMUSP00000089708	Stat6	10	127.642986	127.660957	0.427059	7.49618205392135	9.80824	5.60096	7.25423	-4.29409	-3.51508	0.252824976806685	0.260394321509262	CC
ENSMUSP00000035055	Map4	9	109.93146	110.083955	14	49.638706	mbackupUNC140418896	ENSMUSP00000072344	Dcaf11	14	55.560006	55.570065	-0.369173	6.07203748031171	6.95259	4.21226	5.73565	-4.25341	-3.70101	0.306285573226771	0.175034052058298	CC
ENSMUSP00000035077	Ltf	9	111.019271	111.042767	11	50.577069	gUNCHS030584	ENSMUSP00000050446	Irgm1	11	48.861968	48.871683	0.437543	6.76297271093758	7.26179	5.1831	5.62252	-4.46867	-3.96351	0.233606252525977	0.225739108401648	CC
ENSMUSP00000035077	Ltf	9	111.019271	111.042767	11	50.577069	gUNCHS030584	ENSMUSP00000104361	Atpaf2	11	60.400626	60.418457	-0.365661	6.76297271093758	7.38259	5.11108	5.66124	-4.66475	-4.54705	0.244255415708837	0.233163429094667	CC
ENSMUSP00000035105	Rpsa	9	120.127689	120.132369	13	95.211379	SBJ133808455	ENSMUSP00000015941	Bhmt2	13	93.65572	93.674302	0.540686	8.23971074390315	11.4298	3.6372	8.16464	-7.48859	-7.26666	0.558576737333735	0.285670790390033	CC
ENSMUSP00000035105	Rpsa	9	120.127689	120.132369	13	95.211379	SBJ133808455	ENSMUSP00000045024	Fam151b	13	92.449625	92.484015	-0.429001	8.23971074390315	9.90443	5.35143	8.06777	-4.30701	-3.57897	0.350531812787274	0.185438233194641	CC
ENSMUSP00000035116	Pccb	9	100.982032	101.034898	14	124.455833	S6J144978233	ENSMUSP00000038763	Pcca	14	122.534324	122.8911	0.941222	10.2134531103914	9.30506	3.8227	3.11319	-14.0564	-13.7841	0.625719141344007	0.665430421727533	CC
ENSMUSP00000035177	Mrpl3	9	105.053239	105.079888	5	137.112702	S6Y055484508	ENSMUSP00000043041	Abhd11	5	135.009152	135.012175	0.496456	6.23290933527819	5.03731	3.90362	2.48348	-4.93459	-6.33168	0.373708201095504	0.506982893647602	CC
ENSMUSP00000035177	Mrpl3	9	105.053239	105.079888	5	137.112702	S6Y055484508	ENSMUSP00000126036	Sumf2	5	129.846986	129.86405	0.431732	6.23290933527819	8.02414	4.04276	6.42636	-4.63322	-5.25036	0.351384757497108	0.199121650419858	CC
ENSMUSP00000004343	Wars2	3	99.141068	99.239186	12	79.478161	gUNCHS034051	ENSMUSP00000124066	Rdh11	12	79.174337	79.192293	-0.358532	6.1845742613458	7.96443	4.24962	6.39399	-5.75417	-3.13061	0.312867819122078	0.197181719219078	CC
ENSMUSP00000035214	Ip6k1	9	108.002501	108.048782	4	48.716499	gUNC7205485	ENSMUSP00000103274	Slc44a1	4	53.440413	53.622478	0.413981	7.96256802874308	6.3693	6.01002	4.39225	-5.20662	-4.41101	0.245215867757088	0.310403027020238	CC
ENSMUSP00000035214	Ip6k1	9	108.002501	108.048782	4	48.716499	gUNC7205485	ENSMUSP00000103439	Tomm5	4	45.105208	45.108114	-0.509868	7.96256802874308	3.26319	5.64973	0.925845	-6.15476	-9.39918	0.290463832823061	0.716276097928714	CC
ENSMUSP00000035216	Uba7	9	107.975505	107.98406	19	38.167416	UNC30285888	ENSMUSP00000025778	Gldc	19	30.098449	30.175418	-0.472525	6.13614371803887	6.69224	3.8578	4.61617	-5.14676	-5.28497	0.371298949752603	0.310220494184309	CC
ENSMUSP00000035216	Uba7	9	107.975505	107.98406	19	38.167416	UNC30285888	ENSMUSP00000080414	Hoga1	19	42.04561	42.070953	-0.444171	6.13614371803887	10.6782	3.40983	7.91286	-6.18267	-4.74717	0.444304084668702	0.258970613024667	CC
ENSMUSP00000035216	Uba7	9	107.975505	107.98406	19	38.167416	UNC30285888	ENSMUSP00000099888	Ifit1	19	34.640871	34.650009	0.543438	6.13614371803887	3.99108	3.79715	1.62453	-5.28702	-6.50415	0.381183007686531	0.592959800354791	CC
ENSMUSP00000035216	Uba7	9	107.975505	107.98406	19	38.167416	UNC30285888	ENSMUSP00000099890	Ifit2	19	34.550694	34.576419	0.432836	6.13614371803887	5.95048	4.04101	3.8163	-4.7231	-4.90716	0.341441435258377	0.358656780629462	CC
ENSMUSP00000035325	Ndufaf5	2	140.170649	140.203689	8	113.238511	UNC15521980	ENSMUSP00000034375	Dus2	8	105.991337	106.05384	0.370188	6.34835035507618	4.08898	3.78221	2.24046	-4.70525	-4.79558	0.404221602707273	0.452073622272547	CC
ENSMUSP00000035328	Uba6	5	86.109287	86.172803	2	168.521036	gUNC4458398	ENSMUSP00000096670	Mocs3	2	168.230622	168.232594	0.548178	6.16775302120492	9.04502	4.32264	5.25071	-8.703	-6.94665	0.299154816164228	0.419491609747684	CC
ENSMUSP00000035512	Arid4a	12	71.01599	71.098592	2	106.772773	gUNC3707804	ENSMUSP00000063340	Them7	2	105.22432	105.379796	-0.332611	6.94307787277105	8.53638	5.61384	7.20714	-4.16532	-3.48021	0.191447928012441	0.155714717479775	CC
ENSMUSP00000035662	Arap3	18	37.972624	37.997574	10	20.968698	gUNC17551129	ENSMUSP00000020182	Pex7	10	19.8539	19.907689	-0.436005	6.08544472925489	8.92329	4.65666	7.11284	-4.45294	-3.73687	0.234787232950489	0.202890413737534	CC
ENSMUSP00000035662	Arap3	18	37.972624	37.997574	17	58.898273	gJAX00442831	ENSMUSP00000023886	Sult1c2	17	53.829637	53.846339	0.482182	6.88158383907437	6.0126	4.93774	4.95239	-4.68116	-5.38417	0.282470414446892	0.176331370788012	CC
ENSMUSP00000035804	Marc1	1	184.786767	184.811313	3	101.611671	UNC5855250	ENSMUSP00000045216	Slc16a1	3	104.638668	104.658462	0.411452	7.22236619649481	8.57951	5.15133	6.73167	-4.12351	-4.19317	0.286753141581208	0.215378267523437	CC
ENSMUSP00000035829	Akap12	10	4.26638	4.35947	9	114.832278	S1L094593291	ENSMUSP00000035211	Mst1	9	108.080436	108.085003	0.360205	6.86714357671714	7.55168	5.13342	6.23055	-4.29545	-4.43607	0.252466481492433	0.17494517776177	CC
ENSMUSP00000035829	Akap12	10	4.26638	4.35947	9	114.832278	S1L094593291	ENSMUSP00000035237	Usp4	9	108.347853	108.392545	0.507102	6.86714357671714	10.342	3.54428	7.01916	-8.36378	-6.65109	0.483878564587351	0.321295687487913	CC
ENSMUSP00000035829	Akap12	10	4.26638	4.35947	9	114.832278	S1L094593291	ENSMUSP00000120245	Epm2aip1	9	111.271929	111.279093	0.465438	6.86714357671714	6.04401	5.02892	3.45375	-4.56297	-4.95237	0.267683871202225	0.428566464979376	CC
ENSMUSP00000035829	Akap12	10	4.26638	4.35947	9	114.832278	S1L094593291	ENSMUSP00000138400	Rbm6	9	107.773559	107.873237	0.449785	6.86714357671714	3.57905	4.90834	1.62025	-4.87167	-6.79186	0.285242845854921	0.547296070186223	CC
ENSMUSP00000035851	Nploc4	11	120.38037	120.437708	X	56.852964	SXX202274118	ENSMUSP00000033468	Arhgef6	X	57.231485	57.338729	-0.428608	6.36140370112265	3.11463	4.72272	1.41716	-4.60876	-5.65809	0.257597816160207	0.544998924430831	CC
ENSMUSP00000035860	Crygn	5	24.751003	24.758008	5	122.787355	gUNC10060798	ENSMUSP00000107698	Sirt4	5	115.47801	115.484725	-0.428637	6.39554720640454	6.39634	5.02425	5.21601	-4.12538	-3.18315	0.21441436708204	0.184532091789992	CC
ENSMUSP00000036025	Pgm5	19	24.683016	24.861855	16	27.795458	gUNC26539011	ENSMUSP00000097604	Ccdc50	16	27.388869	27.452218	-0.42814	7.21364493839957	5.73989	5.44862	3.96841	-5.32993	-3.86278	0.24467865461523	0.30862612349714	CC
ENSMUSP00000036025	Pgm5	19	24.683016	24.861855	16	27.795458	gUNC26539011	ENSMUSP00000110680	Itgb5	16	33.829665	33.949153	-0.442979	7.21364493839957	5.3959	4.8287	3.01096	-7.18372	-8.24742	0.330615792538397	0.441991141422191	CC
ENSMUSP00000036025	Pgm5	19	24.683016	24.861855	16	27.795458	gUNC26539011	ENSMUSP00000110998	Eif4a2	16	23.107444	23.114136	0.321999	7.21364493839957	7.1522	5.83538	6.41665	-4.17336	-3.63357	0.191063595473464	0.1028424820335	CC
ENSMUSP00000036031	Rhod	19	4.425459	4.439432	2	80.641256	gUNC3415704	ENSMUSP00000002809	Fkbp7	2	76.663044	76.673116	0.488983	7.53067899270967	7.93713	4.87836	6.40955	-4.83305	-4.71183	0.352201839339765	0.192459994985593	CC
ENSMUSP00000036031	Rhod	19	4.425459	4.439432	2	80.641256	gUNC3415704	ENSMUSP00000048190	Metap1d	2	71.453276	71.525194	0.441614	7.53067899270967	5.70263	5.08762	4.8632	-4.30306	-4.2424	0.324414172357467	0.147200502224412	CC
ENSMUSP00000036044	Apob	12	7.977648	8.016835	4	117.767805	B10040117767	ENSMUSP00000030296	Txndc12	4	108.834601	108.862127	0.335508	6.31356120999968	5.65564	4.93433	4.1789	-4.08008	-3.9244	0.218455347801998	0.261109264380335	CC
ENSMUSP00000036044	Apob	12	7.977648	8.016835	4	117.767805	B10040117767	ENSMUSP00000030332	Gpx7	4	108.40039	108.406961	0.444135	6.31356120999968	9.07943	4.54196	7.13872	-5.16793	-4.10709	0.280602523848782	0.213747999599094	CC
ENSMUSP00000036044	Apob	12	7.977648	8.016835	4	117.767805	B10040117767	ENSMUSP00000030475	Nsun4	4	116.032842	116.053876	-0.368377	6.31356120999968	7.29947	4.63737	5.77235	-4.90339	-4.17352	0.265490608904664	0.20920970974605	CC
ENSMUSP00000036044	Apob	12	7.977648	8.016835	4	117.767805	B10040117767	ENSMUSP00000040150	Fhl3	4	124.700701	124.708611	0.392906	6.31356120999968	4.3668	4.76104	2.38874	-4.56052	-4.945	0.245902614762131	0.452977008335623	CC
ENSMUSP00000036044	Apob	12	7.977648	8.016835	4	117.767805	B10040117767	ENSMUSP00000041009	Tesk2	4	116.720948	116.805956	-0.463819	6.31356120999968	6.25504	3.71627	3.83944	-7.4572	-8.07252	0.411382914271265	0.38618458075408	CC
ENSMUSP00000036044	Apob	12	7.977648	8.016835	4	117.767805	B10040117767	ENSMUSP00000135270	Eps15	4	109.280268	109.387817	0.395055	6.31356120999968	6.6272	4.94793	5.2595	-4.04236	-2.3551	0.216301254486412	0.206376750362144	CC
ENSMUSP00000036140	Acsm1	7	119.607026	119.662515	4	142.991504	UNCHS013166	ENSMUSP00000122354	Arid1a	4	133.679008	133.756769	0.474881	6.07410211063478	5.26958	4.67398	3.33835	-4.59429	-3.98162	0.23050684449038	0.366486513156646	CC
ENSMUSP00000036140	Acsm1	7	119.607026	119.662515	6	130.817764	mUNC060222774	ENSMUSP00000032336	Plbd1	6	136.61207	136.661928	0.348057	6.17886632333546	9.78346	5.15917	8.30751	-4.52731	-3.50272	0.165029678581072	0.150861760563236	CC
ENSMUSP00000036162	Pi4ka	16	17.280351	17.406314	2	33.460614	SAJ021338424	ENSMUSP00000065836	Nup188	2	30.286397	30.344266	0.635073	6.00187517839682	2.80039	3.80206	0.893367	-4.84578	-5.39246	0.366521314257725	0.680984791404054	CC
ENSMUSP00000036162	Pi4ka	16	17.280351	17.406314	2	33.460614	SAJ021338424	ENSMUSP00000077127	Miga2	2	30.364233	30.385521	0.541824	6.00187517839682	11.5494	4.04176	9.58932	-4.29921	-3.83979	0.32658379591966	0.169712712348693	CC
ENSMUSP00000036265	Skiv2l	17	34.839228	34.85021	17	90.116157	SX1173604646	ENSMUSP00000040580	Galm	17	80.127471	80.185101	0.417106	6.47507941845946	3.54545	4.44574	1.48542	-4.78094	-5.52602	0.313407649128461	0.581034847480574	CC
ENSMUSP00000036585	Rxrb	17	34.031812	34.038393	11	94.411404	gJAX00318738	ENSMUSP00000019469	G6pc	11	101.367561	101.377903	0.691597	6.28898418047538	4.8646	3.43658	2.03935	-5.02782	-5.00117	0.453555629751921	0.580777453439132	CC
ENSMUSP00000036585	Rxrb	17	34.031812	34.038393	11	94.411404	gJAX00318738	ENSMUSP00000112052	Xylt2	11	94.663851	94.677515	0.614995	6.28898418047538	6.37962	3.35026	3.4409	-5.18893	-5.48392	0.467281216829718	0.46064185641151	CC
ENSMUSP00000036585	Rxrb	17	34.031812	34.038393	11	94.411404	gJAX00318738	ENSMUSP00000117022	Nme1	11	93.956979	93.968521	-0.592813	6.28898418047538	17.0654	2.04502	13.3399	-7.62504	-5.67535	0.674825068514416	0.218307218113844	CC
ENSMUSP00000036585	Rxrb	17	34.031812	34.038393	11	94.411404	gJAX00318738	ENSMUSP00000132590	Gm20390	11	93.949819	93.968293	-0.528179	6.28898418047538	16.2167	3.41454	13.4106	-5.06895	-4.18731	0.457060170289394	0.173037671042814	CC
ENSMUSP00000036604	Pdk3	X	93.764607	93.832201	2	83.788703	gJAX00494942	ENSMUSP00000002808	Prkra	2	76.629898	76.648015	-0.493387	10.3221289300346	4.78184	8.27041	2.09151	-5.31539	-8.48	0.198768969457908	0.562613972864002	CC
ENSMUSP00000036604	Pdk3	X	93.764607	93.832201	2	83.788703	gJAX00494942	ENSMUSP00000002809	Fkbp7	2	76.663044	76.673116	0.502949	10.3221289300346	7.23807	8.20796	5.0706	-5.437	-7.06315	0.204819077960068	0.299454136254554	CC
ENSMUSP00000036604	Pdk3	X	93.764607	93.832201	2	83.788703	gJAX00494942	ENSMUSP00000028623	Ext2	2	93.661028	93.822568	-0.447213	10.3221289300346	2.67401	8.90593	0.619202	-4.07773	-7.8641	0.137200275217827	0.768436916840251	CC
ENSMUSP00000036699	Irgq	7	24.530689	24.5386	11	103.730073	UNC20283723	ENSMUSP00000024492	Acbd4	11	103.101682	103.1122	0.390471	6.65629871891513	16.3385	4.6803	14.4532	-4.57008	-4.00136	0.296861484491367	0.115390029684487	CC
ENSMUSP00000036726	Ascc3	10	50.592669	50.851485	19	37.563158	S1H191502526	ENSMUSP00000080414	Hoga1	19	42.04561	42.070953	-0.51805	6.52590512308351	6.62967	3.72027	3.82404	-5.7866	-6.1551	0.429922757099147	0.423193009606813	CC
ENSMUSP00000036770	Ctu1	7	43.672016	43.678298	8	120.537015	SBJ084821480	ENSMUSP00000015160	Acsf3	8	122.775486	122.81788	0.351679	6.18296664800152	9.46138	4.66727	7.94568	-4.06752	-3.54378	0.245140679918018	0.160198617960593	CC
ENSMUSP00000036770	Ctu1	7	43.672016	43.678298	8	120.537015	SBJ084821480	ENSMUSP00000112113	Ctu2	8	122.476143	122.484138	0.748359	6.18296664800152	5.08198	4.32054	3.09282	-4.94691	-5.61093	0.301218938097216	0.39141436998965	CC
ENSMUSP00000036770	Ctu1	7	43.672016	43.678298	8	120.537015	SBJ084821480	ENSMUSP00000123590	Usp10	8	119.91036	119.95756	0.496764	6.18296664800152	6.7755	4.24037	4.78467	-5.15025	-4.64627	0.31418520567783	0.293827761788798	CC
ENSMUSP00000036861	Tbc1d10a	11	4.186789	4.215505	11	103.425355	UNC20280192	ENSMUSP00000014339	Dnajc7	11	100.582818	100.620168	-0.544567	6.53089418582219	3.51853	4.30837	1.7681	-6.66201	-8.10214	0.340309324050454	0.497489008193763	CC
ENSMUSP00000036861	Tbc1d10a	11	4.186789	4.215505	11	103.425355	UNC20280192	ENSMUSP00000019469	G6pc	11	101.367561	101.377903	0.503773	6.53089418582219	3.76432	4.95953	1.56314	-5.09427	-4.58706	0.240604753516515	0.584748374208356	CC
ENSMUSP00000036861	Tbc1d10a	11	4.186789	4.215505	11	103.425355	UNC20280192	ENSMUSP00000103209	Cisd3	11	97.685826	97.688621	0.475269	6.53089418582219	11.181	4.86039	8.91279	-5.33297	-4.89006	0.255784910655674	0.202862892406761	CC
ENSMUSP00000036881	Abcf1	17	35.956819	35.969761	12	35.651114	S1L121426044	ENSMUSP00000152220	Tssc1	12	28.751803	28.869865	0.495855	6.31762636355172	3.89314	3.94544	1.57683	-4.72157	-5.54956	0.375486967263144	0.594972181837797	CC
ENSMUSP00000036881	Abcf1	17	35.956819	35.969761	12	35.651114	S1L121426044	ENSMUSP00000152456	Rps7	12	28.630854	28.635953	0.607377	6.31762636355172	3.60493	3.90109	1.40543	-4.81277	-5.16235	0.382507008881285	0.610136673943738	CC
ENSMUSP00000036915	Vps18	2	119.28874	119.298453	9	78.395969	gUNC16691683	ENSMUSP00000096139	Gsta1	9	78.230656	78.242684	0.404518	6.16316052085777	9.52612	3.94359	7.70101	-8.04153	-4.68085	0.360135114661732	0.191590070248958	CC
ENSMUSP00000036924	Ccar2	14	70.138164	70.153811	10	77.45091	S2J103098036	ENSMUSP00000005057	Thop1	10	81.070035	81.082559	0.460901	6.79893575058604	8.72286	4.56751	5.79277	-4.60211	-4.33818	0.328202211705516	0.33590932331827	CC
ENSMUSP00000036998	Lnpep	17	17.527723	17.624489	1	166.898021	SFT016675920	ENSMUSP00000028004	Aldh9a1	1	167.349991	167.368532	-0.479881	7.11826234825752	10.7385	4.2523	8.32641	-5.78374	-5.10311	0.402621062282016	0.224620757088979	CC
ENSMUSP00000037075	Gmeb2	2	181.251449	181.288035	15	13.733787	S6J150549351	ENSMUSP00000051809	Rictor	15	6.708379	6.800401	0.47606	6.01396916345402	7.38428	3.47051	4.99839	-5.21514	-3.90216	0.422925208680856	0.323103945137508	CC
ENSMUSP00000037075	Gmeb2	2	181.251449	181.288035	15	13.733787	S6J150549351	ENSMUSP00000106130	Sub1	15	11.981339	11.996983	0.512579	6.01396916345402	8.06437	3.12699	5.95764	-5.96619	-4.39216	0.480045554772339	0.261239253655276	CC
ENSMUSP00000037173	Tyw1	5	130.255619	130.341563	X	101.627262	gUNC31151289	ENSMUSP00000080302	Pgk1	X	106.1871	106.203699	-0.567858	7.19374354879556	4.10499	4.81089	1.71223	-4.10464	-5.5082	0.331239713041275	0.582890579514201	CC
ENSMUSP00000037251	Dhx8	11	101.732919	101.767358	1	4.744395	S1H010189775	ENSMUSP00000129157	Tcea1	1	4.857814	4.897909	0.50735	6.29401876546214	5.27754	3.51849	2.70196	-4.76058	-5.28251	0.440978787780648	0.48802661846239	CC
ENSMUSP00000037340	Wdr70	15	7.873055	8.099209	11	36.61618	SBR111464647	ENSMUSP00000074195	Acyp2	11	30.505991	30.649587	-0.434537	6.04186750475245	10.4405	3.73753	9.05497	-6.66698	-6.97413	0.381394908600676	0.13270724582156	CC
ENSMUSP00000037340	Wdr70	15	7.873055	8.099209	11	36.61618	SBR111464647	ENSMUSP00000098942	Chac2	11	30.976707	30.98635	-0.465542	6.04186750475245	10.3769	4.08527	9.07421	-5.6845	-4.86719	0.323839856338031	0.125537491929189	CC
ENSMUSP00000037340	Wdr70	15	7.873055	8.099209	11	36.61618	SBR111464647	ENSMUSP00000099885	Stk10	11	32.533305	32.624587	-0.447317	6.04186750475245	10.807	4.18649	8.95157	-5.39854	-4.17983	0.30708675807489	0.171687794947719	CC
ENSMUSP00000037348	Acaa2	18	74.779197	74.806207	17	70.87969	gUNC28285676	ENSMUSP00000126814	Gpatch11	17	78.835516	78.848299	0.475706	6.94443151909462	8.37974	4.81612	6.09278	-5.67806	-6.8615	0.306477429180855	0.272915388782945	CC
ENSMUSP00000037348	Acaa2	18	74.779197	74.806207	17	70.87969	gUNC28285676	ENSMUSP00000138333	Birc6	17	74.528295	74.703356	-0.558532	6.94443151909462	6.17669	4.96221	4.2564	-5.31333	-5.7554	0.285440430025732	0.310893051132564	CC
ENSMUSP00000037441	Atg2b	12	105.616136	105.685211	12	85.82289	mUNC21540855	ENSMUSP00000021653	Acot3	12	84.052144	84.060402	-0.521482	8.36559815933473	8.89012	6.16868	6.6932	-4.84327	-4.45741	0.262613398048926	0.247119273980554	CC
ENSMUSP00000037441	Atg2b	12	105.616136	105.685211	12	85.82289	mUNC21540855	ENSMUSP00000042224	Zfyve1	12	83.546558	83.597222	-0.394618	8.36559815933473	8.07609	6.27626	5.72496	-4.60016	-4.55843	0.249753588391447	0.291122312901416	CC
ENSMUSP00000037441	Atg2b	12	105.616136	105.685211	12	85.82289	mUNC21540855	ENSMUSP00000053540	Gstz1	12	87.147165	87.164723	-0.443554	8.36559815933473	10.713	5.77848	8.0988	-5.72502	-4.42775	0.309256805079491	0.244021282553906	CC
ENSMUSP00000037441	Atg2b	12	105.616136	105.685211	12	85.82289	mUNC21540855	ENSMUSP00000082288	Aldh6a1	12	84.430717	84.451004	-0.412544	8.36559815933473	7.25357	6.04355	4.3528	-5.12602	-4.26113	0.277571085188174	0.399909286048111	CC
ENSMUSP00000037441	Atg2b	12	105.616136	105.685211	12	85.82289	mUNC21540855	ENSMUSP00000112609	Acyp1	12	85.272398	85.288438	-0.392964	8.36559815933473	10.9985	6.31612	8.94897	-4.51011	-3.6229	0.244988836458494	0.186346319952721	CC
ENSMUSP00000037441	Atg2b	12	105.616136	105.685211	12	85.82289	mUNC21540855	ENSMUSP00000119303	Numb	12	83.794034	83.921934	0.445511	8.36559815933473	9.14915	5.69496	6.47852	-5.91373	-5.66787	0.319240550223502	0.291899247471077	CC
ENSMUSP00000037536	Ltbp4	7	27.305136	27.337692	17	60.005706	gUNCHS044625	ENSMUSP00000084082	Ccdc94	17	55.959187	55.967949	0.431852	6.66731940582976	4.0478	5.07633	2.45681	-4.02761	-4.81945	0.238625046887454	0.393050545975592	CC
ENSMUSP00000037536	Ltbp4	7	27.305136	27.337692	X	140.109945	SXX205604397	ENSMUSP00000094036	Tbc1d8b	X	139.684996	139.753405	-0.367307	6.40904619590565	5.94874	4.88262	4.91709	-4.08717	-4.67993	0.23816745101335	0.173423279551636	CC
ENSMUSP00000037568	Mon2	10	122.99206	123.076505	1	164.1114	SFT016564456	ENSMUSP00000027833	Copa	1	172.082529	172.12233	0.62466	9.32572487680943	5.2789	5.47866	1.40278	-5.43078	-5.8672	0.412521806897397	0.734266608573756	CC
ENSMUSP00000037568	Mon2	10	122.99206	123.076505	1	164.1114	SFT016564456	ENSMUSP00000041851	Dars2	1	161.040601	161.070658	-0.465053	9.32572487680943	13.9585	6.33968	12.3285	-4.14637	-4.92495	0.320194399497558	0.11677472507791	CC
ENSMUSP00000021406	2700097O09Rik	12	55.045661	55.08011	7	129.801949	UNC13844829	ENSMUSP00000033056	Pycard	7	127.989708	127.993867	-0.499151	6.69652895867747	9.0534	4.03863	6.39834	-7.3972	-4.59592	0.396906961065751	0.293266618066141	CC
ENSMUSP00000021406	2700097O09Rik	12	55.045661	55.08011	7	129.801949	UNC13844829	ENSMUSP00000033198	Crym	7	120.18638	120.202111	0.415601	6.69652895867747	14.246	4.47574	12.2882	-6.18042	-4.93646	0.33163284626728	0.137428049978942	CC
ENSMUSP00000021406	2700097O09Rik	12	55.045661	55.08011	7	129.801949	UNC13844829	ENSMUSP00000095656	Tufm	7	126.487361	126.490731	-0.344766	6.69652895867747	4.19633	5.23617	2.73881	-4.06357	-4.75007	0.218077001934728	0.347332073502322	CC
ENSMUSP00000021406	2700097O09Rik	12	55.045661	55.08011	7	129.801949	UNC13844829	ENSMUSP00000102050	Arhgap17	7	123.279218	123.369915	-0.404092	6.69652895867747	5.03798	4.82049	3.16479	-5.2207	-4.47688	0.280150951374065	0.371813703111168	CC
ENSMUSP00000021412	Psma6	12	55.384222	55.418454	1	167.67739	S6J016707095	ENSMUSP00000037514	Tiprl	1	165.212286	165.236996	0.501974	7.09034959179861	9.05263	4.94408	6.80484	-4.84968	-5.6635	0.302702929384637	0.248302427029493	CC
ENSMUSP00000021412	Psma6	12	55.384222	55.418454	1	167.67739	S6J016707095	ENSMUSP00000106933	Ufc1	1	171.288563	171.295024	0.633858	7.09034959179861	3.31011	4.88648	0.893668	-4.95097	-6.80686	0.310826647299284	0.730018639863932	CC
ENSMUSP00000001513	Tubb6	18	67.390717	67.402748	10	75.655756	UNCHS028724	ENSMUSP00000005057	Thop1	10	81.070035	81.082559	0.379901	6.37316469123526	6.41438	4.63635	4.39764	-4.46485	-3.12915	0.272519976397884	0.314409186858278	CC
ENSMUSP00000001513	Tubb6	18	67.390717	67.402748	10	75.655756	UNCHS028724	ENSMUSP00000039322	Washc4	10	83.543752	83.596473	0.407727	6.37316469123526	5.69331	4.66345	3.76837	-4.39895	-3.3717	0.268267771831874	0.338105601135368	CC
ENSMUSP00000001513	Tubb6	18	67.390717	67.402748	10	75.655756	UNCHS028724	ENSMUSP00000113428	Zbtb7a	10	81.13522	81.152995	0.441912	6.37316469123526	6.44091	4.1902	4.27197	-5.54945	-5.48801	0.342524443819473	0.336744342026204	CC
ENSMUSP00000021486	Timm9	12	71.123173	71.136684	11	106.656409	gUNC20319200	ENSMUSP00000001055	Icam2	11	106.377656	106.388075	-0.414323	6.87169881308555	5.28611	4.84143	3.09419	-5.17718	-4.78267	0.295453696139792	0.414656524362906	CC
ENSMUSP00000021486	Timm9	12	71.123173	71.136684	11	106.656409	gUNC20319200	ENSMUSP00000010502	Ifi35	11	101.448407	101.458698	-0.357858	6.87169881308555	6.84151	5.24058	5.33741	-4.07262	-3.88768	0.237367622978391	0.219849126874038	CC
ENSMUSP00000021486	Timm9	12	71.123173	71.136684	11	106.656409	gUNC20319200	ENSMUSP00000021077	Slc9a3r1	11	115.163341	115.181181	0.454394	6.87169881308555	3.43088	4.93672	1.6238	-4.91348	-5.92667	0.28158667393874	0.526710348365434	CC
ENSMUSP00000021514	Ppm1a	12	72.757455	72.799819	10	67.248185	UNC18140644	ENSMUSP00000020298	Pcbd1	10	61.089331	61.094324	0.517026	6.08440182414904	7.84797	4.21627	5.58594	-4.08133	-3.87007	0.307036234315494	0.288231224125475	CC
ENSMUSP00000021522	Glrx5	12	105.032688	105.042906	9	99.891107	UNC16977752	ENSMUSP00000035216	Uba7	9	107.975505	107.98406	-0.395979	7.01906024682958	5.42714	4.50719	3.33341	-5.85982	-4.66765	0.35786418102967	0.385788831686671	CC
ENSMUSP00000021522	Glrx5	12	105.032688	105.042906	9	99.891107	UNC16977752	ENSMUSP00000108557	Nmnat3	9	98.287435	98.420438	-0.336373	7.01906024682958	18.5332	5.03183	16.8621	-4.26153	-2.34249	0.283119132326466	0.0901679148770854	CC
ENSMUSP00000021606	Atxn3	12	101.918901	101.958246	4	109.368996	S6Y044374759	ENSMUSP00000041009	Tesk2	4	116.720948	116.805956	0.408451	6.71826331560943	7.29256	5.18992	5.63438	-4.20737	-5.40567	0.227490832646947	0.227379685597376	CC
ENSMUSP00000021692	Yy1	12	108.792973	108.820148	15	61.165424	gUNCHS040445	ENSMUSP00000022927	Rad21	15	51.96224	51.991747	0.641857	6.49146810302567	3.23332	4.27578	0.619444	-4.85152	-6.24367	0.341323113332859	0.808418591416872	CC
ENSMUSP00000021800	Mcur1	13	43.538393	43.560191	7	88.94422	S1L073557768	ENSMUSP00000032842	Ccdc90b	7	92.561149	92.582294	0.83525	6.81585880260489	5.00698	2.26614	0.454038	-12.8918	-15.3874	0.667519520924652	0.909318990688998	CC
ENSMUSP00000021800	Mcur1	13	43.538393	43.560191	7	88.94422	S1L073557768	ENSMUSP00000032879	Rab30	7	92.741603	92.844535	-0.374855	6.81585880260489	5.27247	5.15318	3.82177	-4.88473	-5.71453	0.24394267116705	0.275146183856902	CC
ENSMUSP00000021800	Mcur1	13	43.538393	43.560191	7	88.94422	S1L073557768	ENSMUSP00000051092	Picalm	7	90.130213	90.213465	-0.601297	6.81585880260489	5.44715	3.53394	2.11999	-9.37564	-9.03077	0.481512146547197	0.610807486483757	CC
ENSMUSP00000021800	Mcur1	13	43.538393	43.560191	7	88.94422	S1L073557768	ENSMUSP00000119806	Hikeshi	7	89.917529	89.941204	0.383597	6.81585880260489	4.51533	5.0207	2.67492	-5.25217	-6.02733	0.263379693534557	0.407591471719675	CC
ENSMUSP00000021800	Mcur1	13	43.538393	43.560191	7	88.94422	S1L073557768	ENSMUSP00000146501	Picalm	7	90.130213	90.213465	-0.441374	6.81585880260489	5.98182	4.67604	3.3483	-6.20808	-6.31484	0.313947055620796	0.440253969527669	CC
ENSMUSP00000021824	Nol8	13	49.653078	49.679016	5	15.879269	gUNC8686439	ENSMUSP00000111081	Steap4	5	7.960457	7.982213	-0.360192	6.03089280601093	7.3321	3.95463	5.60599	-5.81428	-4.0111	0.344271217014758	0.235418229429495	CC
ENSMUSP00000021853	Eci3	13	34.946614	34.96381	5	94.326597	DIV050094326	ENSMUSP00000113353	Cox18	5	90.214724	90.224001	-0.357162	7.48973834135155	10.1949	6.14993	9.0762	-4.2847	-3.16087	0.178885867608263	0.109731336256364	CC
ENSMUSP00000021864	Ssr1	13	37.966605	37.994217	2	26.590857	gUNC2770303	ENSMUSP00000099919	Crat	2	30.400471	30.415813	-0.59479	6.38852455154318	4.13121	4.04522	1.83911	-4.44603	-6.48638	0.366799021063031	0.554825341727968	CC
ENSMUSP00000021913	Auh	13	52.835119	52.929681	13	40.604929	gUNC22479213	ENSMUSP00000021806	Tpmt	13	47.022482	47.044737	-0.407967	6.10864696464416	6.55897	3.64687	4.48587	-5.16114	-5.78596	0.402998729324598	0.316070968459987	CC
ENSMUSP00000021920	Sptlc1	13	53.332748	53.377397	12	88.899305	mUNC120199959	ENSMUSP00000021424	Sptlc2	12	87.305058	87.388355	0.775216	11.2913983689261	15.9949	2.86816	7.57171	-17.2683	-13.6939	0.745987174813248	0.526617234243415	CC
ENSMUSP00000021920	Sptlc1	13	53.332748	53.377397	12	88.899305	mUNC120199959	ENSMUSP00000042224	Zfyve1	12	83.546558	83.597222	-0.421598	11.2913983689261	6.86981	9.02489	4.37809	-4.64878	-5.74597	0.200728757844866	0.362705809913229	CC
ENSMUSP00000021920	Sptlc1	13	53.332748	53.377397	12	88.899305	mUNC120199959	ENSMUSP00000060346	Dlst	12	85.110833	85.134845	-0.524133	11.2913983689261	6.15776	8.87215	2.94273	-4.96185	-5.73864	0.214255868926195	0.522110312841033	CC
ENSMUSP00000021920	Sptlc1	13	53.332748	53.377397	12	88.899305	mUNC120199959	ENSMUSP00000082288	Aldh6a1	12	84.430717	84.451004	-0.526495	11.2913983689261	5.57348	8.55545	2.44724	-5.61099	-6.45631	0.242303767835825	0.560913468784314	CC
ENSMUSP00000021929	Habp4	13	64.161824	64.186537	9	51.580608	gUNC16358637	ENSMUSP00000126374	Rbm7	9	48.488701	48.495299	0.435707	7.02950152247035	3.05275	5.1076	1.50046	-4.28815	-5.53325	0.273405093707831	0.508489067234461	CC
ENSMUSP00000021993	Uqcrb	13	66.900617	66.905378	13	52.286046	mUNC22599371	ENSMUSP00000021958	Pcbd2	13	55.727368	55.77683	0.394138	6.41841639955231	7.11229	4.38784	5.05249	-5.01036	-4.74137	0.31636719607253	0.28961136286625	CC
ENSMUSP00000022032	2210016F16Rik	13	58.379817	58.385225	6	23.39815	gUNC10725330	ENSMUSP00000127281	Arf5	6	28.42356	28.426602	0.346491	6.37879486022512	11.0593	5.0462	9.72673	-4.24405	-3.59051	0.208910129487702	0.12049315960323	CC
ENSMUSP00000001675	Stk38l	6	146.724995	146.778812	13	94.100679	gUNC23117370	ENSMUSP00000022153	Ptcd2	13	99.319647	99.344705	-0.338118	6.41045167167912	7.54914	5.12145	6.62521	-4.13973	-3.43498	0.201078135784695	0.122388775410179	CC
ENSMUSP00000001675	Stk38l	6	146.724995	146.778812	13	94.100679	gUNC23117370	ENSMUSP00000088964	Arsb	13	93.77163	93.943016	0.388509	6.41045167167912	14.7832	4.43609	12.8088	-6.32712	-4.36101	0.307991039134059	0.13355701066075	CC
ENSMUSP00000001675	Stk38l	6	146.724995	146.778812	13	94.100679	gUNC23117370	ENSMUSP00000104957	Mrps36	13	100.735955	100.744659	-0.371988	6.41045167167912	9.65115	4.69769	7.93839	-5.49219	-4.67319	0.267182682188522	0.177466933992322	CC
ENSMUSP00000037568	Mon2	10	122.99206	123.076505	3	104.444403	JAX00111268	ENSMUSP00000005923	Psmb4	3	94.884093	94.886961	-0.606089	6.60652288487456	3.86577	4.54891	1.96637	-4.28485	-5.53332	0.31145171533204	0.491338077536946	CC
ENSMUSP00000037568	Mon2	10	122.99206	123.076505	3	104.444403	JAX00111268	ENSMUSP00000015855	Prune1	3	95.253674	95.282076	-0.425298	6.60652288487456	6.11037	4.61053	4.82379	-4.15311	-5.40869	0.302124569861754	0.210556807525567	CC
ENSMUSP00000037568	Mon2	10	122.99206	123.076505	3	104.444403	JAX00111268	ENSMUSP00000045216	Slc16a1	3	104.638668	104.658462	0.584063	6.60652288487456	9.69904	3.02311	6.11563	-7.54692	-7.44107	0.542405278437569	0.369460276480971	CC
ENSMUSP00000037609	Bri3bp	5	125.441568	125.46037	11	77.174853	gUNC19947670	ENSMUSP00000018905	Mpdu1	11	69.656697	69.662642	0.492569	6.29703566455033	7.37186	3.75393	5.27079	-4.08947	-3.16918	0.403857592687135	0.285012195022694	CC
ENSMUSP00000037609	Bri3bp	5	125.441568	125.46037	11	77.174853	gUNC19947670	ENSMUSP00000104173	Rabep1	11	70.844778	70.943105	-0.42571	6.29703566455033	6.43822	3.65736	5.01097	-4.28818	-4.42234	0.419193380055095	0.221683943698724	CC
ENSMUSP00000037609	Bri3bp	5	125.441568	125.46037	13	111.809304	mUNC131295000	ENSMUSP00000104864	Snx18	13	113.592179	113.618564	-0.614826	8.09998901298871	8.59653	3.49116	4.79005	-6.8743	-8.23338	0.568992007964238	0.442792615159838	CC
ENSMUSP00000037609	Bri3bp	5	125.441568	125.46037	13	111.809304	mUNC131295000	ENSMUSP00000125797	Mocs2	13	114.818236	114.832275	-0.457657	8.09998901298871	3.72511	5.02525	1.17709	-4.04588	-7.87831	0.379597923905603	0.684012015752555	CC
ENSMUSP00000004684	Arhgef18	8	3.393006	3.456601	1	152.618258	gUNC1962782	ENSMUSP00000035658	Qsox1	1	155.776029	155.812889	0.458496	6.58566751860724	4.32785	4.2214	2.43482	-4.19582	-4.15715	0.359001955675291	0.437406564460413	CC
ENSMUSP00000004684	Arhgef18	8	3.393006	3.456601	1	152.618258	gUNC1962782	ENSMUSP00000107532	Prg4	1	150.449412	150.466165	0.523881	6.58566751860724	3.18542	4.10598	1.33566	-4.46408	-5.8598	0.376527893581189	0.580695795216957	CC
ENSMUSP00000004686	Pex11g	8	3.457105	3.46768	4	139.686944	B10040139686	ENSMUSP00000030760	Necap2	4	141.066512	141.078357	-0.514913	6.19613879823988	6.4091	4.703	4.73642	-4.00915	-3.18866	0.240978913942992	0.260985161723175	CC
ENSMUSP00000004774	Aqp1	6	55.336432	55.348555	11	77.003762	S6J113080150	ENSMUSP00000072091	Mink1	11	70.562881	70.614483	0.381789	6.25188340557684	6.68327	5.07758	4.83984	-4.61414	-4.84145	0.187831942695753	0.275827551483032	CC
ENSMUSP00000004774	Aqp1	6	55.336432	55.348555	11	77.003762	S6J113080150	ENSMUSP00000072136	Flot2	11	78.037931	78.060434	0.517522	6.25188340557684	4.17983	4.87418	2.81359	-5.12776	-5.29788	0.220366138681968	0.326864968192486	CC
ENSMUSP00000004774	Aqp1	6	55.336432	55.348555	11	77.003762	S6J113080150	ENSMUSP00000090647	Sat2	11	69.622024	69.62387	-0.608995	6.25188340557684	10.8904	3.75641	7.72584	-7.95041	-6.89176	0.39915546143276	0.290582531403805	CC
ENSMUSP00000004774	Aqp1	6	55.336432	55.348555	11	77.003762	S6J113080150	ENSMUSP00000104173	Rabep1	11	70.844778	70.943105	-0.415003	6.25188340557684	7.03668	4.58094	5.47537	-5.86826	-4.41304	0.267270404321091	0.221881625994077	CC
ENSMUSP00000037628	Kdm3b	18	34.777047	34.83866	4	155.422748	SS1046216909	ENSMUSP00000095344	Pusl1	4	155.887879	155.891781	0.504481	6.34386633938173	21.1106	2.02931	17.2809	-11.9775	-7.02687	0.680114634918715	0.181411234166722	CC
ENSMUSP00000037628	Kdm3b	18	34.777047	34.83866	4	155.422748	SS1046216909	ENSMUSP00000124588	Kcnab2	4	152.390742	152.477871	0.374747	6.34386633938173	5.89818	4.08735	4.31581	-5.19667	-4.26559	0.355700485896689	0.268281062971968	CC
ENSMUSP00000037754	AI182371	2	35.081861	35.101543	9	85.029733	gUNC16784014	ENSMUSP00000034896	Mto1	9	78.448208	78.475348	-0.426013	6.09213095798419	6.12113	4.01045	4.3295	-4.62776	-5.58002	0.341699968753297	0.292695956465555	CC
ENSMUSP00000037858	Fermt3	19	6.998958	7.019469	19	38.038473	UNC30283534	ENSMUSP00000025696	Ak3	19	29.020833	29.047961	-0.523915	6.21740266504575	4.28167	4.33094	2.27313	-4.00155	-4.90647	0.303416517584014	0.469102009262741	CC
ENSMUSP00000037858	Fermt3	19	6.998958	7.019469	19	38.038473	UNC30283534	ENSMUSP00000080414	Hoga1	19	42.04561	42.070953	-0.499176	6.21740266504575	10.6154	3.64673	8.04471	-5.47814	-4.43924	0.413464078737907	0.242166098310002	CC
ENSMUSP00000037858	Fermt3	19	6.998958	7.019469	19	38.038473	UNC30283534	ENSMUSP00000099890	Ifit2	19	34.550694	34.576419	0.440776	6.21740266504575	5.95594	4.24708	3.98562	-4.18253	-4.50924	0.3169044649662	0.330815958522081	CC
ENSMUSP00000037858	Fermt3	19	6.998958	7.019469	19	38.038473	UNC30283534	ENSMUSP00000116285	Entpd1	19	40.612366	40.741602	0.566069	6.21740266504575	8.4011	3.22886	5.41255	-6.37993	-7.62283	0.480673816069103	0.355733177798145	CC
ENSMUSP00000037925	Cdk6	5	3.341485	3.531008	18	64.718934	gUNC29447480	ENSMUSP00000025503	Isoc1	18	58.659482	58.67957	0.375915	6.3569379610918	7.09861	4.91177	5.53042	-4.91202	-3.71319	0.227337118898608	0.220915080558025	CC
ENSMUSP00000037925	Cdk6	5	3.341485	3.531008	18	64.718934	gUNC29447480	ENSMUSP00000068453	Gramd3	18	56.432132	56.503792	-0.349704	6.3569379610918	4.05838	4.91892	2.52276	-4.89042	-5.05636	0.226212363545676	0.378382507305871	CC
ENSMUSP00000037981	Hdac3	18	37.935844	37.954988	8	49.639816	mUNC14704032	ENSMUSP00000122933	Cnot7	8	40.49254	40.515847	0.555911	8.80002647395218	6.54415	6.58302	4.14299	-4.04694	-4.54026	0.251931795945666	0.366917017488902	CC
ENSMUSP00000038063	Dhcr24	4	106.561038	106.589113	11	59.020565	SNJ112360822	ENSMUSP00000018727	G3bp1	11	55.469685	55.504838	-0.477923	6.11447392698191	6.67917	3.25361	3.99867	-5.34823	-5.70091	0.467883903201796	0.401322319988861	CC
ENSMUSP00000038063	Dhcr24	4	106.561038	106.589113	11	59.020565	SNJ112360822	ENSMUSP00000044924	Dhrs7b	11	60.830631	60.860195	0.466666	6.11447392698191	15.5588	3.13323	12.7579	-5.59699	-4.11169	0.487571614922798	0.180020310049618	CC
ENSMUSP00000038106	Slc12a9	5	137.314558	137.333597	8	114.642027	gUNC15544844	ENSMUSP00000043439	Klhdc4	8	121.796313	121.829569	0.359144	6.17244465345041	6.25051	4.6433	4.77379	-4.07124	-4.15422	0.2477372806568	0.236255921516804	CC
ENSMUSP00000038106	Slc12a9	5	137.314558	137.333597	8	114.642027	gUNC15544844	ENSMUSP00000060457	Car5a	8	121.916126	121.944904	-0.335906	6.17244465345041	7.79619	4.47409	6.32253	-4.58849	-3.89042	0.275151054210105	0.189023099744875	CC
ENSMUSP00000038130	Stap2	17	55.997081	56.00557	10	31.280651	gUNC17689735	ENSMUSP00000151228	Sult3a1	10	33.857721	33.879532	0.42566	6.77259189044962	4.31429	3.99565	2.26162	-4.83098	-6.59252	0.410026461858056	0.475783964453015	CC
ENSMUSP00000038130	Stap2	17	55.997081	56.00557	10	31.280651	gUNC17689735	ENSMUSP00000152718	Sult3a2	10	33.766424	33.786704	0.393448	6.77259189044962	3.48263	4.25781	1.7029	-4.23225	-6.22319	0.371317500172399	0.511030456867367	CC
ENSMUSP00000038149	Hpn	7	31.098725	31.11529	7	115.370109	mUNC070408499	ENSMUSP00000033333	Tmem9b	7	109.735834	109.752875	0.504866	6.14558117473704	3.34362	4.56496	1.19639	-4.11831	-4.9732	0.257196370822434	0.64218721026911	CC
ENSMUSP00000038335	Rabif	1	134.494648	134.508774	5	121.118717	gJAX00135037	ENSMUSP00000031513	Srsf9	5	115.327177	115.33308	0.469702	6.60356517501963	3.50095	5.01484	1.87751	-4.23043	-4.45714	0.240585976349496	0.463714134734858	CC
ENSMUSP00000038335	Rabif	1	134.494648	134.508774	5	121.118717	gJAX00135037	ENSMUSP00000031598	Ddx54	5	120.612739	120.628592	-0.366847	6.60356517501963	4.34006	5.00806	2.74455	-4.24886	-4.57626	0.241612694466196	0.36762394989931	CC
ENSMUSP00000038335	Rabif	1	134.494648	134.508774	5	121.118717	gJAX00135037	ENSMUSP00000114103	Rabgef1	5	130.171798	130.214342	0.516457	6.60356517501963	4.94513	3.44548	2.75231	-8.49821	-8.64633	0.478239419361867	0.443430203048251	CC
ENSMUSP00000038335	Rabif	1	134.494648	134.508774	5	121.118717	gJAX00135037	ENSMUSP00000126036	Sumf2	5	129.846986	129.86405	0.379079	6.60356517501963	7.87002	4.94962	7.45123	-4.40778	-3.74754	0.250462459472086	0.0532133336382881	CC
ENSMUSP00000038335	Rabif	1	134.494648	134.508774	5	121.118717	gJAX00135037	ENSMUSP00000135935	Atp2a2	5	122.453513	122.502225	-0.447871	6.60356517501963	2.65248	4.92875	1.06173	-4.46453	-4.60799	0.253622873497974	0.599721769815418	CC
ENSMUSP00000038368	Copg2	6	30.747554	30.896794	1	172.685919	mUNC2211957	ENSMUSP00000141732	Dcaf8	1	172.148084	172.197005	-0.526395	6.42586038138052	10.2414	3.12722	6.01371	-9.45544	-6.03097	0.513338321345825	0.412803913527447	CC
ENSMUSP00000038421	Pds5b	5	150.673739	150.81069	X	71.141389	S1L202845655	ENSMUSP00000033541	Fundc2	X	75.382399	75.396459	0.614208	6.0358963790625	5.43408	3.29052	2.63591	-5.00436	-5.74257	0.454841535813263	0.514929850131025	CC
ENSMUSP00000038555	Pck2	14	55.540266	55.551242	2	177.075246	gUNCJPD001101	ENSMUSP00000139222	Arfgap1	2	180.967225	180.982526	-0.432315	6.3944272886331	5.501	4.11485	3.64712	-4.25169	-3.52394	0.356494363879207	0.337007816760589	CC
ENSMUSP00000038612	Kyat1	2	30.185124	30.205847	16	37.971021	S1H161518840	ENSMUSP00000002923	Adprh	16	38.445399	38.452689	0.363871	6.14631560081298	3.50005	4.66687	2.36933	-4.12128	-3.2202	0.240704463763183	0.323058242025114	CC
ENSMUSP00000038638	Fbxl8	8	105.264648	105.269326	4	59.880414	B10040059880	ENSMUSP00000148722	Gm21320	4	60.817589	60.821463	0.356215	7.07576590412106	12.8746	5.75648	11.5553	-4.45728	-3.09529	0.18645132159512	0.102473086542494	CC
ENSMUSP00000004868	Mtfp1	11	4.09148	4.095445	14	60.403193	gUNC24075003	ENSMUSP00000006235	Ctsb	14	63.122462	63.145923	-0.425492	6.24661223787324	4.19791	4.52478	2.44896	-4.1503	-6.03927	0.275642567892043	0.416623986698143	CC
ENSMUSP00000004965	Chmp2b	16	65.539133	65.562697	11	71.714306	S1H112868572	ENSMUSP00000018431	Spag7	11	70.663771	70.669416	0.449155	6.85192138836511	3.97934	5.08485	2.62881	-4.31222	-4.63279	0.257894288070158	0.339385425723864	CC
ENSMUSP00000004968	Plod3	5	136.987019	136.996648	1	169.072483	gUNCHS003215	ENSMUSP00000038914	Kmo	1	175.620381	175.662116	-0.386507	7.27620702173057	6.72018	5.12502	4.81415	-5.03644	-4.14351	0.295646758717282	0.28362781949293	CC
ENSMUSP00000038775	Ltn1	16	87.376651	87.432606	15	38.361473	mUNC25399622	ENSMUSP00000018476	Stk3	15	34.875496	35.178921	-0.504041	6.9998076791277	9.46887	4.57235	6.4336	-5.36196	-6.02829	0.34678919627549	0.320552505209175	CC
ENSMUSP00000038775	Ltn1	16	87.376651	87.432606	15	38.361473	mUNC25399622	ENSMUSP00000022946	Rida	15	34.484021	34.495255	-0.424089	6.9998076791277	13.3417	5.11369	10.8478	-4.39796	-5.23013	0.26945278578893	0.186925204434218	CC
ENSMUSP00000038781	Tbca	13	94.78891	94.842922	11	63.47934	gUNCHS031065	ENSMUSP00000018431	Spag7	11	70.663771	70.669416	0.477222	6.69774448215112	4.03691	4.79843	2.49738	-4.61555	-5.30245	0.283575237486682	0.381363468593553	CC
ENSMUSP00000038781	Tbca	13	94.78891	94.842922	11	63.47934	gUNCHS031065	ENSMUSP00000018653	Cenpv	11	62.524946	62.539261	0.410445	6.69774448215112	5.44868	4.85758	3.43695	-4.4844	-5.68973	0.274743906259038	0.369214194997688	CC
ENSMUSP00000038839	Eif3l	15	79.075223	79.0944	1	164.295019	gUNC2097425	ENSMUSP00000027833	Copa	1	172.082529	172.12233	0.556288	7.06292470431578	5.20547	4.01832	2.15103	-4.89707	-4.59509	0.43106854904674	0.586775065459987	CC
ENSMUSP00000038924	Foxred1	9	35.204206	35.211055	9	58.836256	gUNCHS025754	ENSMUSP00000041826	Coro2b	9	62.419492	62.537044	0.364961	7.03583633271428	6.02099	5.33901	4.34051	-4.75485	-4.71041	0.241169102360242	0.279103602563698	CC
ENSMUSP00000038938	Ctdp1	18	80.407959	80.469695	19	45.287668	UNC30382053	ENSMUSP00000025930	Smc3	19	53.600398	53.645833	0.52329	7.01290620270271	2.20306	4.47366	0.683617	-4.13973	-6.11861	0.362081871524833	0.689696603814694	CC
ENSMUSP00000039010	Wdr55	18	36.760239	36.763708	8	98.353259	S3J083934130	ENSMUSP00000105210	Ces1b	8	93.056728	93.080017	0.372013	6.23729122484967	7.64025	4.0308	6.68809	-4.22868	-4.40724	0.353757928771853	0.124624194234482	CC
ENSMUSP00000039046	Cpq	15	33.083129	33.594552	5	51.954445	gUNC9177947	ENSMUSP00000098768	Sod3	5	52.363791	52.371418	0.408682	7.20580345164302	9.4158	6.21011	7.18448	-5.00471	-5.82477	0.138179379763125	0.236976146477198	CC
ENSMUSP00000039178	2310035C23Rik	1	105.663861	105.755191	3	38.897662	S2T031555906	ENSMUSP00000029201	Pik3ca	3	32.397671	32.468486	0.436924	6.73820545854569	5.27837	4.95856	3.61651	-5.28305	-5.8593	0.264112673544062	0.314843408097576	CC
ENSMUSP00000039178	2310035C23Rik	1	105.663861	105.755191	3	38.897662	S2T031555906	ENSMUSP00000145468	Hspa4l	3	40.744495	40.796103	0.38527	6.73820545854569	8.74186	5.11052	7.20918	-4.80131	-3.83046	0.241560674954099	0.1753265323398	CC
ENSMUSP00000039252	Rdh7	10	127.884028	127.888817	7	126.634798	SBH075065391	ENSMUSP00000035610	Sec23ip	7	128.744943	128.784836	-0.48051	7.01167526399884	7.67205	4.46939	5.66325	-4.49132	-5.25026	0.362578865717313	0.261833538623966	CC
ENSMUSP00000039271	Fuk	8	110.882456	110.902488	2	171.365357	S6N026854614	ENSMUSP00000029005	Rtfdc1	2	172.440556	172.469908	-0.446755	6.33517401519748	8.94486	5.09713	6.61916	-5.98196	-5.33216	0.19542383717125	0.260004069376156	CC
ENSMUSP00000039301	Mios	6	8.209222	8.236274	14	30.656998	S6J141226279	ENSMUSP00000022419	Ppif	14	25.694154	25.700468	0.36691	6.123030796801	8.59275	4.76038	7.2301	-5.32663	-3.47074	0.222545148313303	0.158581362194874	CC
ENSMUSP00000039361	Dennd6a	14	26.573856	26.634322	17	45.932768	gUNCHS044344	ENSMUSP00000023886	Sult1c2	17	53.829637	53.846339	0.43177	6.15382322642166	4.30658	4.42626	3.14724	-5.87744	-6.68065	0.280730070211361	0.269202011805191	CC
ENSMUSP00000039361	Dennd6a	14	26.573856	26.634322	17	45.932768	gUNCHS044344	ENSMUSP00000046524	Rftn1	17	49.992257	50.190674	0.431788	6.15382322642166	4.08087	4.77855	2.62221	-4.74134	-3.59527	0.223482731924582	0.357438487381367	CC
ENSMUSP00000039361	Dennd6a	14	26.573856	26.634322	19	38.167416	UNC30285888	ENSMUSP00000070534	Fra10ac1	19	38.188481	38.224138	-0.461289	6.13997088289057	10.8717	4.64558	8.98146	-5.3047	-4.06967	0.243387291469864	0.173867932338089	CC
ENSMUSP00000039486	Rnf126	10	79.758515	79.766952	1	190.296934	gUNC2422597	ENSMUSP00000045841	Eprs	1	185.363044	185.42836	0.36717	7.28410854736461	6.00179	5.34182	4.7783	-4.15642	-3.61275	0.266647392022642	0.203854183501922	CC
ENSMUSP00000039566	Pkn2	3	142.790902	142.882004	X	79.319357	gJAX00181000	ENSMUSP00000110232	Hmgb3	X	71.555918	71.560676	0.449346	6.27104955819212	3.17218	4.64591	1.66936	-4.46508	-5.12603	0.259149532006032	0.473749913308829	CC
ENSMUSP00000039604	Mul1	4	138.434671	138.442265	1	63.003989	gUNC794531	ENSMUSP00000095346	Pgap1	1	54.472994	54.557684	0.596026	6.52538034637324	5.09513	3.93043	2.46806	-5.7233	-7.12688	0.397670359217528	0.515604116087323	CC
ENSMUSP00000039632	Osbpl11	16	33.185071	33.243311	16	22.768801	S3J160910752	ENSMUSP00000023362	Ntan1	16	13.819251	13.835451	-0.34909	8.71474297255042	9.56231	7.20351	8.05108	-4.03522	-3.37507	0.173411077906771	0.158040264329435	CC
ENSMUSP00000039632	Osbpl11	16	33.185071	33.243311	16	22.768801	S3J160910752	ENSMUSP00000087192	Bdh1	16	31.42228	31.458901	-0.469879	8.71474297255042	3.80913	6.44123	1.77895	-6.08374	-6.47069	0.260881242247936	0.532977346533198	CC
ENSMUSP00000039632	Osbpl11	16	33.185071	33.243311	16	22.768801	S3J160910752	ENSMUSP00000110998	Eif4a2	16	23.107444	23.114136	0.422749	8.71474297255042	6.12441	6.31991	4.63818	-6.40977	-6.10534	0.274802478982299	0.242673171783078	CC
ENSMUSP00000039657	Atp1a1	3	101.576219	101.604684	4	134.138861	S3N045365554	ENSMUSP00000030535	Cda	4	138.338424	138.367992	-0.432143	6.48484693941595	8.39466	3.97739	5.61806	-4.65546	-5.56426	0.38666401271173	0.330757886561219	CC
ENSMUSP00000039657	Atp1a1	3	101.576219	101.604684	4	134.138861	S3N045365554	ENSMUSP00000040647	Wdtc1	4	133.292459	133.353481	-0.405899	6.48484693941595	10.877	3.97837	8.64891	-4.65333	-3.84649	0.386512891180388	0.204844166590052	CC
ENSMUSP00000039663	Dmgdh	13	93.674433	93.752833	12	55.45637	gUNC21151474	ENSMUSP00000044292	Nubpl	12	52.097737	52.312744	0.363424	6.17753224302765	10.5621	3.52798	9.58984	-4.02308	-3.15315	0.428901402500667	0.0920517700078582	CC
ENSMUSP00000039704	Parp12	6	39.08641	39.118349	17	55.93616	S3R172237446	ENSMUSP00000133694	Mocs1	17	49.428362	49.455435	-0.408382	6.80098690467349	7.1949	4.71948	4.93132	-6.89029	-5.97013	0.306059537218506	0.314608959123824	CC
ENSMUSP00000039784	Mrpl23	7	142.532686	142.540747	17	15.358323	gUNC27601987	ENSMUSP00000078123	Mrpl18	17	12.911349	12.916345	0.539191	6.67922122427692	2.82408	4.44605	0.590906	-4.96956	-7.92015	0.334346048632141	0.790761593156001	CC
ENSMUSP00000039797	Prkar2b	12	31.958476	32.061296	10	67.248185	UNC18140644	ENSMUSP00000001713	Gstt1	10	75.783813	75.798584	-0.343696	7.07566003449105	11.8368	5.51035	10.5734	-4.05051	-2.47437	0.221224596272401	0.106734928359016	CC
ENSMUSP00000039797	Prkar2b	12	31.958476	32.061296	10	67.248185	UNC18140644	ENSMUSP00000020289	Pald1	10	61.319656	61.38353	-0.385868	7.07566003449105	6.53445	5.06671	4.54874	-5.24251	-5.85202	0.283924047325367	0.30388326485014	CC
ENSMUSP00000039797	Prkar2b	12	31.958476	32.061296	10	67.248185	UNC18140644	ENSMUSP00000126377	Bcr	10	75.060592	75.184921	0.476265	7.07566003449105	9.58752	4.53504	6.99859	-6.67109	-5.36868	0.359064740548094	0.270031248956977	CC
ENSMUSP00000005003	Lbr	1	181.815335	181.843046	1	6.063698	gUNC30322	ENSMUSP00000116627	Adhfe1	1	9.547948	9.580673	0.420633	8.42671156261689	16.0326	6.11712	13.6093	-4.54898	-3.64513	0.27407981695527	0.151148285368562	CC
ENSMUSP00000005017	Hdgf	3	87.906321	87.916132	2	181.061415	S2C027242456	ENSMUSP00000029085	Mrgbp	2	180.581304	180.586304	0.511813	6.80524391358201	3.51731	4.56531	1.23734	-4.86531	-5.06933	0.329148218936211	0.648214118175538	CC
ENSMUSP00000005067	Sgta	10	81.044075	81.060181	11	63.47934	gUNCHS031065	ENSMUSP00000018905	Mpdu1	11	69.656697	69.662642	-0.535815	6.3655749789195	4.38889	3.82861	2.07236	-5.2161	-4.72722	0.398544512839927	0.527816828400803	CC
ENSMUSP00000005067	Sgta	10	81.044075	81.060181	11	63.47934	gUNCHS031065	ENSMUSP00000044924	Dhrs7b	11	60.830631	60.860195	-0.404417	6.3655749789195	15.9752	3.97941	13.8094	-4.86497	-3.26778	0.374854586871041	0.135572637588262	CC
ENSMUSP00000005067	Sgta	10	81.044075	81.060181	11	63.47934	gUNCHS031065	ENSMUSP00000047008	Eif5a	11	69.916714	69.921958	0.451225	6.3655749789195	7.95005	3.9447	5.7496	-4.9458	-4.24513	0.380307354313879	0.27678442273948	CC
ENSMUSP00000005067	Sgta	10	81.044075	81.060181	11	63.47934	gUNCHS031065	ENSMUSP00000129072	Rpl26	11	68.901583	68.906989	0.493518	6.3655749789195	2.98242	4.33569	0.988127	-4.03541	-4.63226	0.318884780344549	0.668682814627048	CC
ENSMUSP00000039943	Usp38	8	80.980733	81.014928	3	95.941154	UNC5787203	ENSMUSP00000130767	Rhbg	3	88.242874	88.254709	-0.394184	6.30727635317781	5.2759	4.23154	3.8848	-4.07628	-4.2263	0.329101855848125	0.263670653348244	CC
ENSMUSP00000039943	Usp38	8	80.980733	81.014928	3	95.941154	UNC5787203	ENSMUSP00000142522	Hsd3b4	3	98.499071	98.510514	-0.419148	6.30727635317781	6.48009	3.81754	4.73515	-5.35328	-5.14917	0.394740330653722	0.269277124237472	CC
ENSMUSP00000040126	Kank3	17	33.81052	33.822918	17	11.901292	gUNCHS043714	ENSMUSP00000137171	Dynlt1b	17	6.430112	6.436293	-0.378978	6.27619166558854	10.66	4.4119	8.86693	-4.89985	-4.09399	0.297041863111062	0.168205440900563	CC
ENSMUSP00000040138	Cox10	11	63.962627	64.079468	5	99.057594	gUNCHS015153	ENSMUSP00000098520	Gbp11	5	105.323042	105.346472	0.378947	6.6119623006122	12.4369	4.99376	12.5214	-4.88998	-3.73226	0.244738585466885	-0.0067942976143573	CC
ENSMUSP00000040307	Map3k7	4	31.964097	32.023467	3	103.213011	S6J034128520	ENSMUSP00000045216	Slc16a1	3	104.638668	104.658462	0.484416	6.86301795857398	8.96079	3.85199	6.88781	-4.12602	-4.57229	0.438732344392644	0.231338977924937	CC
ENSMUSP00000040307	Map3k7	4	31.964097	32.023467	19	38.223373	SX1191528934	ENSMUSP00000070534	Fra10ac1	19	38.188481	38.224138	-0.422703	6.55478221171894	10.7272	3.83672	8.66119	-4.68232	-4.54473	0.414668576914648	0.192595458274293	CC
ENSMUSP00000040431	Stub1	17	25.830636	25.833361	2	29.687694	gUNC2810208	ENSMUSP00000043561	Mrpl41	2	24.974117	24.975098	0.512804	9.37895392509241	2.92389	7.70503	1.26771	-4.03188	-5.92437	0.178476612473168	0.566430337666602	CC
ENSMUSP00000040450	BC031181	18	75.0059	75.009933	11	81.250908	gUNC19992265	ENSMUSP00000113372	Srr	11	74.906359	74.925948	-0.563361	6.43229476109382	10.1337	2.51631	6.29171	-7.72981	-6.896	0.608800576860987	0.379130031479124	CC
ENSMUSP00000040647	Wdtc1	4	133.292459	133.353481	14	19.780387	UNC23655738	ENSMUSP00000022310	Ngly1	14	16.24928	16.311926	0.379436	6.45588922827699	11.2498	4.62119	9.31785	-4.57984	-4.30352	0.284190010609376	0.171731941901189	CC
ENSMUSP00000040756	Atp6v1h	1	5.070018	5.162529	4	40.759497	mUNC7114925	ENSMUSP00000042433	Ddx58	4	40.203773	40.239828	0.546834	7.23709963068364	6.83847	4.24983	3.76264	-5.7909	-6.39586	0.412771660351103	0.449783357973348	CC
ENSMUSP00000040779	Ttc1	11	43.729512	43.748008	11	65.018062	gUNC19804131	ENSMUSP00000044924	Dhrs7b	11	60.830631	60.860195	-0.424877	6.21097829873824	11.5986	3.81141	9.19907	-5.71693	-4.11029	0.3863430498905	0.206881002879658	CC
ENSMUSP00000040779	Ttc1	11	43.729512	43.748008	11	65.018062	gUNC19804131	ENSMUSP00000047008	Eif5a	11	69.916714	69.921958	0.660082	6.21097829873824	6.85221	3.5845	4.22573	-6.27521	-5.6435	0.422876747012916	0.383304072700632	CC
ENSMUSP00000041002	Tdrkh	3	94.413273	94.434668	4	49.035041	S3T041961401	ENSMUSP00000030192	Hint2	4	43.654227	43.656466	0.472203	6.10177778140593	5.60202	3.83647	3.2451	-7.69851	-7.16567	0.371253733347853	0.420726809258089	CC
ENSMUSP00000041002	Tdrkh	3	94.413273	94.434668	9	91.417575	S6J093656703	ENSMUSP00000070871	Pgm3	9	86.554377	86.571842	0.418617	7.59733019211211	9.21649	5.12075	6.85001	-6.09347	-6.28228	0.325980328547969	0.256765862058115	CC
ENSMUSP00000041002	Tdrkh	3	94.413273	94.434668	9	91.417575	S6J093656703	ENSMUSP00000082354	Mthfs	9	89.210676	89.377713	0.397148	7.59733019211211	24.9982	5.58881	24.1187	-4.93609	-2.88896	0.26437184396664	0.0351825331423863	CC
ENSMUSP00000041002	Tdrkh	3	94.413273	94.434668	9	91.417575	S6J093656703	ENSMUSP00000139479	Plscr1	9	92.24975	92.272278	-0.467164	7.59733019211211	6.78853	5.06463	4.0978	-6.23224	-6.89271	0.333367133988947	0.396364161313274	CC
ENSMUSP00000041002	Tdrkh	3	94.413273	94.434668	9	91.417575	S6J093656703	ENSMUSP00000139684	Bckdhb	9	83.925145	84.12424	0.468799	7.59733019211211	6.57015	4.77881	5.82073	-6.939	-5.98079	0.370988244665004	0.11406436687138	CC
ENSMUSP00000041002	Tdrkh	3	94.413273	94.434668	19	59.295872	S2R192371834	ENSMUSP00000138250	Xpnpep1	19	52.943417	53.040214	-0.365119	6.73643003227168	5.2804	4.45733	3.49095	-5.58113	-4.72846	0.338324605370111	0.338885311718809	CC
ENSMUSP00000041009	Tesk2	4	116.720948	116.805956	4	96.135945	gJAX00122133	ENSMUSP00000117797	Dock7	4	98.936671	99.120915	0.39211	8.10690501385152	4.42933	6.10439	2.57139	-4.46564	-3.84931	0.247013503973465	0.419462988759022	CC
ENSMUSP00000041009	Tesk2	4	116.720948	116.805956	10	85.296839	UNC18350414	ENSMUSP00000101003	Ndufs7	10	80.249121	80.256794	0.463412	6.46180356411811	2.77661	5.09922	0.960464	-4.79951	-6.16086	0.210867376359818	0.654087538401144	CC
ENSMUSP00000041009	Tesk2	4	116.720948	116.805956	10	85.296839	UNC18350414	ENSMUSP00000136313	Ndufa12	10	94.198955	94.221443	0.41334	6.46180356411811	3.92814	4.99033	1.99583	-5.09403	-5.33401	0.227718708796579	0.491914748456012	CC
ENSMUSP00000041022	Lsm1	8	25.785288	25.803975	11	72.595171	gJAX00028940	ENSMUSP00000047008	Eif5a	11	69.916714	69.921958	0.397267	6.57495397719112	4.27238	4.87893	2.49317	-4.30469	-3.95912	0.257952220361499	0.416444698271221	CC
ENSMUSP00000041022	Lsm1	8	25.785288	25.803975	11	72.595171	gJAX00028940	ENSMUSP00000113372	Srr	11	74.906359	74.925948	0.39848	6.57495397719112	13.2994	4.49799	11.5327	-5.23093	-3.60812	0.31589026849408	0.132840579274253	CC
ENSMUSP00000041082	Rgl2	17	33.929543	33.937687	13	110.391903	S1H134415676	ENSMUSP00000104864	Snx18	13	113.592179	113.618564	0.445637	6.33850637602701	7.17014	4.37525	4.9881	-5.58329	-4.72099	0.309734858586288	0.304323207078244	CC
ENSMUSP00000041104	Aifm1	X	48.474944	48.513563	4	132.584772	gUNC8246502	ENSMUSP00000030583	Ak2	4	128.991958	129.011529	0.438992	7.5452878742418	6.66869	5.33166	4.21134	-5.3875	-4.85551	0.293378849307885	0.368490663083754	CC
ENSMUSP00000041104	Aifm1	X	48.474944	48.513563	4	132.584772	gUNC8246502	ENSMUSP00000066516	Khdrbs1	4	129.703164	129.742303	0.389255	7.5452878742418	6.49834	5.52006	4.47311	-4.92466	-3.58132	0.268409623064953	0.311653437647153	CC
ENSMUSP00000041104	Aifm1	X	48.474944	48.513563	4	132.584772	gUNC8246502	ENSMUSP00000101669	Yars	4	129.18976	129.219607	-0.533481	7.5452878742418	9.77576	4.13911	6.36958	-8.31731	-5.77737	0.451431135698593	0.348431221715754	CC
ENSMUSP00000041113	Txndc11	16	11.074911	11.13465	12	46.605385	mJAX00035691	ENSMUSP00000152764	Srp54a	12	55.080262	55.115367	0.497878	9.28050312299705	11.078	6.80599	7.45015	-6.36646	-5.28442	0.266635665136001	0.327482397544683	CC
ENSMUSP00000041113	Txndc11	16	11.074911	11.13465	15	81.702218	gUNC25975972	ENSMUSP00000134672	Pla2g6	15	79.286228	79.32839	-0.425607	6.22446072294284	7.61823	4.02223	5.60386	-4.86523	-3.98611	0.353802653911142	0.264414437474321	CC
ENSMUSP00000041135	Rasgrp2	19	6.39934	6.415216	14	74.433294	gJAX00384048	ENSMUSP00000048925	Vwa8	14	78.849052	79.20231	-0.425231	6.25889029571855	7.98407	4.31979	5.63744	-5.56766	-5.36576	0.309815351300375	0.293914006264975	CC
ENSMUSP00000041299	Usp5	6	124.815019	124.829484	11	90.572652	gJAX00317950	ENSMUSP00000021249	Scrn2	11	97.029938	97.033958	0.506121	6.87839276504682	4.87652	4.39113	2.31375	-5.65773	-6.71657	0.36160522523315	0.525532551901766	CC
ENSMUSP00000041299	Usp5	6	124.815019	124.829484	11	90.572652	gJAX00317950	ENSMUSP00000042271	Spag9	11	93.996091	94.126085	0.498212	6.87839276504682	9.17968	4.2215	6.04675	-6.03994	-6.88433	0.386266509604986	0.341289674585606	CC
ENSMUSP00000041299	Usp5	6	124.815019	124.829484	11	90.572652	gJAX00317950	ENSMUSP00000117022	Nme1	11	93.956979	93.968521	0.534536	6.87839276504682	15.1271	4.29171	12.947	-5.88174	-3.90417	0.376059183213742	0.144118833087638	CC
ENSMUSP00000041299	Usp5	6	124.815019	124.829484	11	90.572652	gJAX00317950	ENSMUSP00000132590	Gm20390	11	93.949819	93.968293	0.478572	6.87839276504682	12.517	4.58728	10.1787	-5.21575	-4.14864	0.333088389004088	0.186809938483662	CC
ENSMUSP00000041328	Caskin2	11	115.799183	115.813639	9	107.620538	S6Y094304821	ENSMUSP00000035163	1300017J02Rik	9	103.250521	103.305082	-0.447842	6.01843903109564	11.8304	3.44257	9.46071	-7.67519	-5.43519	0.427996199311287	0.200305146064376	CC
ENSMUSP00000041328	Caskin2	11	115.799183	115.813639	9	107.620538	S6Y094304821	ENSMUSP00000035211	Mst1	9	108.080436	108.085003	0.373107	6.01843903109564	11.858	4.72515	10.6667	-4.09124	-3.05693	0.214887784758401	0.100463821892393	CC
ENSMUSP00000041328	Caskin2	11	115.799183	115.813639	9	107.620538	S6Y094304821	ENSMUSP00000043424	Acad11	9	104.063377	104.127725	0.38611	6.01843903109564	3.70785	4.59868	3.2356	-4.44463	-4.88715	0.235901539213096	0.127364914977683	CC
ENSMUSP00000041328	Caskin2	11	115.799183	115.813639	9	107.620538	S6Y094304821	ENSMUSP00000139398	Col6a5	9	105.856078	105.960643	-0.38229	6.01843903109564	9.27427	4.64203	7.78649	-4.32351	-4.10589	0.228698674853082	0.160420173231963	CC
ENSMUSP00000005077	Hspb1	5	135.887919	135.889563	10	60.16551	gUNC18051465	ENSMUSP00000151886	Herc4	10	63.24381	63.317878	-0.376254	6.34287842193479	4.7768	4.76211	3.10953	-4.49899	-4.46665	0.249219410617775	0.349034918774075	CC
ENSMUSP00000005233	Eif2ak4	2	118.388618	118.475234	1	80.507139	gUNC1023024	ENSMUSP00000027467	Serpine2	1	79.794197	79.86118	0.431059	8.18798045120233	6.29503	6.21977	4.32364	-4.63305	-4.77322	0.240378010540233	0.313166100876406	CC
ENSMUSP00000005233	Eif2ak4	2	118.388618	118.475234	1	80.507139	gUNC1023024	ENSMUSP00000073444	Ugt1a9	1	88.0708	88.218997	-0.509092	8.18798045120233	6.38904	5.66536	3.95062	-5.97168	-7.03169	0.308088235705535	0.381656712119505	CC
ENSMUSP00000005233	Eif2ak4	2	118.388618	118.475234	1	80.507139	gUNC1023024	ENSMUSP00000131459	2810459M11Rik	1	86.045863	86.055456	-0.488638	8.18798045120233	5.10028	5.92849	2.93127	-5.33634	-5.91898	0.275952106220594	0.425272730124621	CC
ENSMUSP00000005233	Eif2ak4	2	118.388618	118.475234	1	80.507139	gUNC1023024	ENSMUSP00000136163	Ankzf1	1	75.192151	75.199387	0.423358	8.18798045120233	3.17285	6.46638	1.50552	-4.03758	-6.95545	0.210259472584541	0.525499156909403	CC
ENSMUSP00000005233	Eif2ak4	2	118.388618	118.475234	4	100.742048	SFT044029681	ENSMUSP00000026480	Ttc4	4	106.662256	106.678944	0.416705	7.90640843523931	6.03219	5.98026	3.87928	-5.48867	-6.23824	0.243618635568377	0.356903545810062	CC
ENSMUSP00000005233	Eif2ak4	2	118.388618	118.475234	4	100.742048	SFT044029681	ENSMUSP00000069636	Acot11	4	106.744555	106.804998	0.450777	7.90640843523931	12.7709	5.92248	10.4803	-5.63725	-4.75646	0.250926631414187	0.179360890775122	CC
ENSMUSP00000005233	Eif2ak4	2	118.388618	118.475234	4	100.742048	SFT044029681	ENSMUSP00000081007	Dio1	4	107.291465	107.307169	0.38778	7.90640843523931	4.71763	6.45355	3.038	-4.27158	-5.1012	0.183757068350256	0.356032584157723	CC
ENSMUSP00000005233	Eif2ak4	2	118.388618	118.475234	4	100.742048	SFT044029681	ENSMUSP00000102229	Ttc39a	4	109.406623	109.444745	0.452429	7.90640843523931	10.8918	6.11681	8.87542	-5.13753	-3.69648	0.226347835417023	0.185128261628014	CC
ENSMUSP00000041395	Ppm1k	6	57.506502	57.535468	9	83.778825	gJAX00173604	ENSMUSP00000082354	Mthfs	9	89.210676	89.377713	0.496984	8.4815263092465	16.6492	5.9107	14.5488	-8.71546	-5.84521	0.303108923501635	0.126156211709872	CC
ENSMUSP00000041395	Ppm1k	6	57.506502	57.535468	9	83.778825	gJAX00173604	ENSMUSP00000108734	Mthfsl	9	88.688602	88.720296	0.496426	8.4815263092465	12.9856	6.2108	9.86497	-7.96249	-6.58096	0.267726141080406	0.240314656234598	CC
ENSMUSP00000041395	Ppm1k	6	57.506502	57.535468	9	83.778825	gJAX00173604	ENSMUSP00000139684	Bckdhb	9	83.925145	84.12424	0.695258	8.4815263092465	7.96232	3.57472	3.95037	-14.5764	-11.7328	0.578528690513774	0.503866963397603	CC
ENSMUSP00000041447	Pdk2	11	95.026258	95.041354	2	73.687306	gUNCHS005379	ENSMUSP00000006669	Pdk1	2	71.873224	71.903858	0.870331	8.86142125787461	16.6029	2.23523	9.19368	-13.7873	-12.2711	0.7477571672813	0.446260593028929	CC
ENSMUSP00000041447	Pdk2	11	95.026258	95.041354	2	73.687306	gUNCHS005379	ENSMUSP00000099770	Abcb11	2	69.238282	69.342616	0.461944	8.86142125787461	10.0919	6.80944	7.74947	-5.49909	-6.9276	0.231563447686356	0.232109909927764	CC
ENSMUSP00000041543	Faah	4	115.967145	116.017926	11	81.994492	SBJ113279779	ENSMUSP00000099563	Myo1c	11	75.650504	75.67391	0.53801	6.30427466220128	8.73926	3.21838	5.65278	-4.5888	-4.50038	0.489492420230906	0.353174067369548	CC
ENSMUSP00000041650	Commd10	18	46.958862	47.087992	1	125.334698	gUNC1605568	ENSMUSP00000043442	Ccdc93	1	121.431049	121.50646	0.682249	7.66036199275579	10.0672	2.47605	4.77425	-11.7838	-10.8365	0.676771149673927	0.525761880165289	CC
ENSMUSP00000041701	Thada	17	84.190056	84.466196	2	10.403914	gUNC2561908	ENSMUSP00000028062	Vim	2	13.573927	13.582826	0.363664	6.11537901568823	3.98431	4.74273	2.47512	-4.56182	-3.47416	0.224458535140157	0.378783277405624	CC
ENSMUSP00000041701	Thada	17	84.190056	84.466196	2	10.403914	gUNC2561908	ENSMUSP00000117009	Pter	2	12.924041	13.003455	0.328225	6.11537901568823	7.82282	4.87877	6.48416	-4.12667	-2.65489	0.202212980179294	0.171122434109439	CC
ENSMUSP00000041701	Thada	17	84.190056	84.466196	2	10.403914	gUNC2561908	ENSMUSP00000136233	Nudt5	2	5.845019	5.871895	-0.407294	6.11537901568823	7.49442	4.45625	5.88383	-5.47818	-4.62212	0.271304364199169	0.214905222819111	CC
ENSMUSP00000042053	Micall1	15	79.108972	79.136897	11	20.026139	SFT110801045	ENSMUSP00000020523	Pex13	11	23.646479	23.665959	-0.388981	6.14594329454521	5.80823	4.19081	3.8531	-4.89748	-5.44857	0.318117691759453	0.336613736026294	CC
ENSMUSP00000042187	Smpd1	7	105.55436	105.558389	X	12.671555	mJAX00177172	ENSMUSP00000033489	Praf2	X	7.728439	7.731064	0.385789	6.37012565040167	9.88762	4.94365	8.59075	-4.06665	-3.29304	0.223932105689583	0.13116098717386	CC
ENSMUSP00000042271	Spag9	11	93.996091	94.126085	12	80.216055	gUNC21475154	ENSMUSP00000021667	Isca2	12	84.773251	84.775088	0.398966	6.29847502030935	4.51311	5.37707	3.1956	-4.03053	-3.79174	0.146290176167769	0.291929512021644	CC
ENSMUSP00000042342	Tubb4b	2	25.22216	25.224702	5	81.330273	gUNC9566561	ENSMUSP00000031181	Ugt2b34	5	86.889767	86.906937	-0.385142	8.07759561344226	6.42951	5.61746	4.28149	-4.65629	-4.42353	0.304562858946324	0.334087667644968	CC
ENSMUSP00000042351	Acaa1a	9	119.339676	119.350299	16	21.701709	gUNC26453945	ENSMUSP00000023559	Ehhadh	16	21.761287	21.787844	0.56786	6.43204698508014	10.6828	3.84379	7.53572	-7.69866	-6.90303	0.402400198736716	0.294593177818549	CC
ENSMUSP00000042457	Eef1a1	9	78.478449	78.489151	3	132.020398	gUNC6264274	ENSMUSP00000142486	Rpl34	3	130.726831	130.730398	0.542122	6.05021343775859	2.89902	4.03895	1.01607	-5.48106	-7.39847	0.332428509911164	0.649512593911046	CC
ENSMUSP00000000594	C1d	11	17.257579	17.269176	18	27.937105	gUNC28939872	ENSMUSP00000007042	Ik	18	36.744656	36.757639	0.494166	6.65014400593051	1.48552	4.82712	-0.496124	-4.72207	-7.02873	0.274133011902413	1.33397328881469	CC
ENSMUSP00000000594	C1d	11	17.257579	17.269176	19	31.567471	gUNCHS047573	ENSMUSP00000093825	Rnls	19	33.137747	33.392295	-0.441673	6.99433231367334	17.8816	4.29474	15.9645	-4.44451	-3.28379	0.385968551765243	0.107210764137437	CC
ENSMUSP00000000608	Gm2a	11	55.098115	55.113029	17	52.530442	S6Y172101217	ENSMUSP00000137136	Gm5814	17	47.410363	47.41074	0.4065	7.29885820586269	2.64304	5.8064	1.03227	-4.56496	-6.21712	0.204478312054877	0.609438373993583	CC
ENSMUSP00000000687	Haao	17	83.831356	83.84679	11	81.994492	SBJ113279779	ENSMUSP00000001002	Heatr6	11	83.753696	83.783754	0.423188	7.36537854493805	4.00231	5.36648	2.36492	-6.13374	-6.33871	0.271391148838075	0.409111238259905	CC
ENSMUSP00000005470	Cadm3	1	173.333258	173.367695	9	74.818222	SBJ092992728	ENSMUSP00000034745	Myo1e	9	70.20735	70.399766	0.445208	6.40587222234346	9.42609	3.62705	7.4905	-5.15451	-4.59947	0.433792952137107	0.205343891263504	CC
ENSMUSP00000005470	Cadm3	1	173.333258	173.367695	9	74.818222	SBJ092992728	ENSMUSP00000077040	Vps13c	9	67.840396	67.995638	0.450248	6.40587222234346	13.0209	3.50417	10.7087	-5.43557	-4.57147	0.452975351619163	0.17757605081062	CC
ENSMUSP00000005470	Cadm3	1	173.333258	173.367695	11	38.403912	gUNCHS030365	ENSMUSP00000020756	Pnpt1	11	29.130744	29.161828	0.409063	6.04267830511887	3.36841	4.62126	2.16497	-4.19284	-5.80349	0.235229848975207	0.357272422300136	CC
ENSMUSP00000005470	Cadm3	1	173.333258	173.367695	X	93.93347	S1H203757338	ENSMUSP00000026039	Gk	X	85.701937	85.776819	-0.558035	6.6759678745663	13.8519	3.33171	10.5008	-9.36171	-6.94958	0.500939779429894	0.241923490640273	CC
ENSMUSP00000005470	Cadm3	1	173.333258	173.367695	X	93.93347	S1H203757338	ENSMUSP00000120754	Gk	X	85.701937	85.776819	-0.538098	6.6759678745663	13.8884	3.92261	10.2759	-7.67973	-5.15261	0.412428269023864	0.260109155842286	CC
ENSMUSP00000005487	Txn2	15	77.915047	77.929006	9	64.737341	gUNC16515184	ENSMUSP00000000090	Cox5a	9	57.521274	57.532426	0.614257	7.78340264780384	3.52215	5.06602	0.804763	-5.92579	-7.56495	0.349125282445792	0.771513706117002	CC
ENSMUSP00000042742	Slc22a23	13	34.179158	34.345182	4	143.342052	S3N045733682	ENSMUSP00000030434	Fuca1	4	135.920735	135.940311	-0.348433	6.29273485538546	5.06668	5.53672	3.37667	-5.16709	-5.36031	0.12014090419501	0.333553727490191	CC
ENSMUSP00000042742	Slc22a23	13	34.179158	34.345182	4	143.342052	S3N045733682	ENSMUSP00000030845	Nmnat1	4	149.467572	149.485202	-0.352615	6.29273485538546	4.09852	5.66439	2.46214	-4.75315	-5.23633	0.0998524282089705	0.399261196724671	CC
ENSMUSP00000042742	Slc22a23	13	34.179158	34.345182	4	143.342052	S3N045733682	ENSMUSP00000049729	Masp2	4	148.602554	148.615499	0.332809	6.29273485538546	4.36775	5.7819	2.88701	-4.37213	-3.96822	0.0811785125426473	0.339016656173087	CC
ENSMUSP00000042742	Slc22a23	13	34.179158	34.345182	4	143.342052	S3N045733682	ENSMUSP00000124588	Kcnab2	4	152.390742	152.477871	-0.383058	6.29273485538546	3.9068	5.52838	2.3353	-5.19416	-5.06856	0.121466242095249	0.402247363571209	CC
ENSMUSP00000042783	Tmem135	7	89.139714	89.404222	4	140.714652	S6T045628586	ENSMUSP00000044502	Efhd2	4	141.858142	141.87492	-0.37056	6.2478196730905	11.0536	4.52693	9.20448	-4.53172	-4.07761	0.275438435027569	0.167286675834117	CC
ENSMUSP00000042783	Tmem135	7	89.139714	89.404222	7	134.783126	S2J075391325	ENSMUSP00000039784	Mrpl23	7	142.532686	142.540747	-0.498146	6.99339693788523	3.24085	4.90962	1.36475	-4.34903	-6.34552	0.297963487042586	0.578891340234815	CC
ENSMUSP00000042808	Npepl1	2	174.110349	174.12307	17	60.455951	S1L172418238	ENSMUSP00000023886	Sult1c2	17	53.829637	53.846339	0.349472	7.02917972734485	5.84933	5.38884	4.97537	-4.24836	-4.87847	0.233361471888906	0.149411983936622	CC
ENSMUSP00000042918	Ccdc115	1	34.43667	34.439672	8	121.188874	gUNC15642188	ENSMUSP00000043439	Klhdc4	8	121.796313	121.829569	0.374292	6.89212789372091	12.0649	5.29557	10.3546	-5.16348	-3.94693	0.231649487406561	0.14175832373248	CC
ENSMUSP00000042918	Ccdc115	1	34.43667	34.439672	8	121.188874	gUNC15642188	ENSMUSP00000075011	Abcb10	8	123.952459	123.983122	-0.352073	6.89212789372091	8.10873	5.51184	6.33951	-4.54021	-3.69854	0.20027020899865	0.21818706505211	CC
ENSMUSP00000042988	Thrsp	7	97.412938	97.41773	4	153.21317	S2J046128526	ENSMUSP00000079727	Eno1	4	150.236721	150.248879	0.503906	6.36970772609701	6.39455	3.37208	2.99268	-6.1818	-7.15932	0.470606793121069	0.531995214674997	CC
ENSMUSP00000042988	Thrsp	7	97.412938	97.41773	4	153.21317	S2J046128526	ENSMUSP00000081141	Pgd	4	149.149991	149.166771	0.410471	6.36970772609701	7.02072	4.23355	5.19228	-4.2127	-4.33132	0.335361969175613	0.260434827197211	CC
ENSMUSP00000043033	Cdc123	2	5.794294	5.845164	6	73.422998	gUNC11360077	ENSMUSP00000068487	Tgoln1	6	72.608432	72.617	-0.405208	6.67475103625571	9.38432	5.07398	8.84898	-4.42308	-3.55783	0.239824830553333	0.0570462217827186	CC
ENSMUSP00000043049	Exd2	12	80.463095	80.500227	16	65.540293	gUNCHS043031	ENSMUSP00000023431	Tbc1d23	16	57.168862	57.231504	0.38901	6.65105011698909	11.514	4.46401	9.82839	-5.60475	-4.22565	0.328826287356132	0.146396560708702	CC
ENSMUSP00000043049	Exd2	12	80.463095	80.500227	16	65.540293	gUNCHS043031	ENSMUSP00000129186	Tomm70a	16	57.121714	57.15453	0.45887	6.65105011698909	4.48423	4.98495	3.02315	-4.16748	-3.49602	0.250501813650944	0.325826284557215	CC
ENSMUSP00000043111	Rpl22l1	3	28.805436	28.807424	1	12.713462	S3R010508538	ENSMUSP00000071955	Rrs1	1	9.545408	9.547455	0.566196	6.03150974733978	7.97662	3.20333	5.59189	-5.06029	-4.38338	0.468900800265996	0.298964975139846	CC
ENSMUSP00000043115	Heatr5a	12	51.875871	51.971321	12	41.102032	mbackupUNC120783111	ENSMUSP00000116441	Immp2l	12	41.02409	41.955588	0.483293	8.05235379704259	10.5332	6.24172	8.72259	-4.90534	-3.73343	0.224857705297001	0.171895530323169	CC
ENSMUSP00000043123	Srrt	5	137.295704	137.307674	3	68.333235	gUNC5451861	ENSMUSP00000141474	Mbnl1	3	60.47283	60.62975	0.533665	6.97302829580943	5.1079	4.08315	2.31168	-4.18114	-5.09003	0.414436622542627	0.547430450870221	CC
ENSMUSP00000043123	Srrt	5	137.295704	137.307674	17	68.486959	gUNC28247729	ENSMUSP00000121835	Smchd1	17	71.344489	71.475343	0.610952	6.26091167028138	3.93681	3.10185	1.10586	-4.98638	-5.8039	0.504568956830436	0.719097441837427	CC
ENSMUSP00000043240	Vps13d	4	144.972622	145.195005	6	121.669253	gJAX00624588	ENSMUSP00000080469	Mug2	6	122.006761	122.085965	0.533443	6.47367877780115	17.1213	2.29884	13.1701	-8.86254	-6.37423	0.644894336141154	0.230776868578905	CC
ENSMUSP00000043240	Vps13d	4	144.972622	145.195005	6	121.669253	gJAX00624588	ENSMUSP00000113942	Gapdh	6	125.161715	125.166467	0.510625	6.47367877780115	4.55279	4.52414	2.66821	-4.04572	-5.28602	0.301148519213882	0.413939584298858	CC
ENSMUSP00000043401	Ppip5k2	1	97.706048	97.770411	2	7.328079	gUNC2522862	ENSMUSP00000028062	Vim	2	13.573927	13.582826	-0.404383	6.81135242640892	4.89248	5.09211	3.04078	-4.61137	-4.49307	0.252408379243905	0.378478808293544	CC
ENSMUSP00000043401	Ppip5k2	1	97.706048	97.770411	7	36.811288	S2H071472451	ENSMUSP00000096129	Cebpa	7	35.119293	35.121928	0.465859	6.90159622244836	3.31014	5.21661	1.72517	-4.98066	-5.8748	0.244144422266797	0.478822647984677	CC
ENSMUSP00000043540	Krtcap2	3	89.245966	89.249906	1	164.295019	gUNC2097425	ENSMUSP00000027833	Copa	1	172.082529	172.12233	0.769988	6.92776833839101	5.20547	2.6312	0.908895	-6.14882	-6.59731	0.620195152107078	0.825396169798308	CC
ENSMUSP00000043561	Mrpl41	2	24.974117	24.975098	5	135.596764	gUNC10244622	ENSMUSP00000043041	Abhd11	5	135.009152	135.012175	0.408628	6.73783910721281	5.14766	4.76952	3.00152	-4.10904	-5.23631	0.292129134562703	0.41691564710956	CC
ENSMUSP00000043561	Mrpl41	2	24.974117	24.975098	5	135.596764	gUNC10244622	ENSMUSP00000126036	Sumf2	5	129.846986	129.86405	0.418533	6.73783910721281	8.67171	4.56461	7.35407	-4.54587	-5.11859	0.322540961966038	0.151946963171047	CC
ENSMUSP00000043821	Aldh4a1	4	139.622866	139.64969	10	58.908569	gUNC18034355	ENSMUSP00000020266	Pbld1	10	63.060162	63.077962	0.445725	6.61877672194859	7.48216	3.79011	5.54661	-4.72353	-3.8577	0.427370017267454	0.258688667443626	CC
ENSMUSP00000043844	Zyg11b	4	108.229724	108.301096	6	95.036694	gUNC11633665	ENSMUSP00000086730	Magi1	6	93.675455	94.283917	-0.412286	8.27115985335921	15.5998	5.99758	13.417	-5.05321	-4.09664	0.274880415040683	0.139924870831677	CC
ENSMUSP00000043874	Kmt2c	5	25.271798	25.498783	4	98.09208	mJAX00122280	ENSMUSP00000030306	Hook1	4	95.96724	96.025413	0.651603	6.8769724542577	5.63579	5.14874	3.15946	-5.03331	-5.25057	0.251307165435527	0.439393589896004	CC
ENSMUSP00000043909	Nfya	17	48.386885	48.409906	10	120.949764	S6J104837990	ENSMUSP00000089708	Stat6	10	127.642986	127.660957	0.420324	6.24124338611577	8.91886	3.84459	5.9997	-5.43835	-4.66501	0.384002551710666	0.327301919752076	CC
ENSMUSP00000043910	Mindy1	3	95.281345	95.296166	10	125.667453	UNC18932894	ENSMUSP00000026406	Rdh5	10	128.913593	128.922888	-0.417405	7.18915476050695	13.5526	5.66753	11.7139	-4.12194	-3.1389	0.211655585558663	0.135671384088662	CC
ENSMUSP00000043910	Mindy1	3	95.281345	95.296166	10	125.667453	UNC18932894	ENSMUSP00000026472	Inhbc	10	127.356322	127.370431	0.517179	7.18915476050695	5.56376	5.6064	3.75144	-4.26961	-4.99505	0.220158671392316	0.325736552259623	CC
ENSMUSP00000043910	Mindy1	3	95.281345	95.296166	10	125.667453	UNC18932894	ENSMUSP00000037568	Mon2	10	122.99206	123.076505	-0.468058	7.18915476050695	2.19805	5.32581	0.105135	-4.94745	-7.14645	0.259188294393534	0.952168967948864	CC
ENSMUSP00000043910	Mindy1	3	95.281345	95.296166	10	125.667453	UNC18932894	ENSMUSP00000151317	Sarnp	10	128.817333	128.877629	0.423367	7.18915476050695	8.00173	5.71608	6.29909	-4.00464	-3.45915	0.204902357729057	0.212783985463144	CC
ENSMUSP00000043910	Mindy1	3	95.281345	95.296166	19	60.116324	gUNC30595713	ENSMUSP00000153629	Vti1a	19	55.316295	55.627309	-0.441288	6.65866984885832	6.82801	4.622	4.98484	-4.63104	-5.75228	0.305867372176069	0.269942486903212	CC
ENSMUSP00000044227	Itga9	9	118.60669	118.901003	9	83.624664	S2H093344986	ENSMUSP00000034992	Nt5e	9	88.327197	88.372092	0.413568	6.20853042351989	7.82665	4.35972	5.78404	-4.59233	-4.4684	0.29778551402696	0.260981390505516	CC
ENSMUSP00000044227	Itga9	9	118.60669	118.901003	9	83.624664	S2H093344986	ENSMUSP00000108734	Mthfsl	9	88.688602	88.720296	0.404123	6.20853042351989	12.648	4.3268	10.7879	-4.67323	-4.01431	0.303087896032739	0.147066729917774	CC
ENSMUSP00000044227	Itga9	9	118.60669	118.901003	9	83.624664	S2H093344986	ENSMUSP00000126119	Cyb5r4	9	87.022014	87.077774	0.464456	6.20853042351989	7.58113	3.89071	4.71015	-5.74472	-6.8977	0.373328350738083	0.378700800540289	CC
ENSMUSP00000044292	Nubpl	12	52.097737	52.312744	8	81.825188	gUNC15103841	ENSMUSP00000147784	Gab1	8	80.764438	80.880519	-0.381797	7.22991575298647	7.87767	5.68564	6.18988	-4.27065	-4.71759	0.213595262482634	0.214249898764482	CC
ENSMUSP00000044326	Slco1b2	6	141.629518	141.686646	11	94.891121	gUNC20173504	ENSMUSP00000019469	G6pc	11	101.367561	101.377903	0.644976	8.57493728220414	4.50886	5.17919	1.05584	-5.24795	-6.48098	0.396008410376535	0.765829943710827	CC
ENSMUSP00000044326	Slco1b2	6	141.629518	141.686646	11	94.891121	gUNC20173504	ENSMUSP00000117022	Nme1	11	93.956979	93.968521	-0.630823	8.57493728220414	15.1637	4.31688	11.2837	-6.59844	-6.52225	0.496570078832067	0.255874225947493	CC
ENSMUSP00000044326	Slco1b2	6	141.629518	141.686646	11	94.891121	gUNC20173504	ENSMUSP00000132590	Gm20390	11	93.949819	93.968293	-0.479761	8.57493728220414	14.5033	5.77429	11.8612	-4.31593	-4.80086	0.326608485873876	0.182172333193135	CC
ENSMUSP00000044533	Zbed5	5	129.895723	129.903623	9	119.650914	SBT094786036	ENSMUSP00000035154	1110059G10Rik	9	122.945089	122.951	0.374122	8.78325765383018	6.31706	7.31733	4.85696	-4.21773	-3.99082	0.166900222173366	0.231136003140701	CC
ENSMUSP00000044533	Zbed5	5	129.895723	129.903623	9	119.650914	SBT094786036	ENSMUSP00000043706	Cmtm8	9	114.789345	114.844156	-0.413821	8.78325765383018	6.96564	7.27541	5.27127	-4.32451	-5.36943	0.171672938818166	0.243246851689148	CC
ENSMUSP00000044533	Zbed5	5	129.895723	129.903623	9	119.650914	SBT094786036	ENSMUSP00000047254	Xylb	9	119.357381	119.393797	0.455214	8.78325765383018	13.6105	6.30432	10.5528	-6.79793	-5.31359	0.282234422754201	0.22465743359906	CC
ENSMUSP00000044533	Zbed5	5	129.895723	129.903623	9	119.650914	SBT094786036	ENSMUSP00000047904	Cmc1	9	118.064522	118.150177	0.59235	8.78325765383018	11.657	5.1145	7.79179	-9.8285	-8.37781	0.417698967561349	0.331578450716308	CC
ENSMUSP00000044587	Nat8f2	6	85.865422	85.869158	6	74.134561	S6R062965382	ENSMUSP00000087073	Htra2	6	83.051266	83.055273	-0.425099	13.4444769108349	8.80533	10.9585	6.31932	-4.05477	-5.65922	0.184906927009667	0.282330134134666	CC
ENSMUSP00000044604	Aaas	15	102.338247	102.350759	9	124.067882	S2H094962715	ENSMUSP00000036710	Lars2	9	123.366927	123.462666	-0.371011	6.21648208484727	16.6259	4.73016	14.9403	-5.09348	-3.27558	0.239093761481303	0.101383985227867	CC
ENSMUSP00000044630	Lad1	1	135.818598	135.833342	4	56.412532	S1L042256501	ENSMUSP00000117466	Pakap	4	57.568179	57.896982	-0.430517	6.39665575944284	9.15497	4.56141	7.043	-4.97166	-3.70335	0.286907069640823	0.230691089102422	CC
ENSMUSP00000044639	Rhot2	17	25.838457	25.844851	11	81.250908	gUNC19992265	ENSMUSP00000017920	Crk	11	75.679259	75.706908	-0.479161	6.33198493855272	4.98231	4.2653	2.83221	-4.45194	-4.55296	0.326388163997291	0.43154681262306	CC
ENSMUSP00000044645	Smc1a	X	152.016428	152.062694	15	101.038722	gUNC26224459	ENSMUSP00000044898	Scaf11	15	96.411699	96.460843	0.635157	6.17401771588454	4.96305	3.32077	2.52106	-4.20504	-5.39407	0.462137921720518	0.492034132237233	CC
ENSMUSP00000044645	Smc1a	X	152.016428	152.062694	15	101.038722	gUNC26224459	ENSMUSP00000097777	Dip2b	15	100.038664	100.219473	0.455721	6.17401771588454	6.60802	3.21476	4.12535	-4.40095	-5.56741	0.479308264417666	0.375705582004897	CC
ENSMUSP00000044665	Crp	1	172.698055	172.833031	6	142.160663	S3T065686426	ENSMUSP00000032371	Gys2	6	142.422613	142.473109	-0.417274	6.35478935969524	5.76679	4.30475	3.45016	-5.5941	-5.46503	0.322597531351307	0.401719153983412	CC
ENSMUSP00000044665	Crp	1	172.698055	172.833031	6	142.160663	S3T065686426	ENSMUSP00000032419	Cmas	6	142.756686	142.775714	0.40445	6.35478935969524	8.91165	4.38904	6.94591	-5.36038	-5.42832	0.30933351971709	0.220580924969001	CC
ENSMUSP00000044665	Crp	1	172.698055	172.833031	6	142.160663	S3T065686426	ENSMUSP00000084904	Plekha5	6	140.424054	140.59711	-0.431364	6.35478935969524	4.87281	4.85322	3.44798	-4.07335	-3.51696	0.236289399176442	0.29240417746639	CC
ENSMUSP00000044677	Thoc2	X	41.794991	41.920674	15	30.344972	gUNCHS039894	ENSMUSP00000070314	Cmbl	15	31.565389	31.590119	-0.626651	10.1059282601085	8.54446	5.7767	4.24862	-7.15484	-7.04522	0.428385018049003	0.502763193929166	CC
ENSMUSP00000044677	Thoc2	X	41.794991	41.920674	15	30.344972	gUNCHS039894	ENSMUSP00000105935	Dpys	15	39.768487	39.85747	-0.596776	10.1059282601085	12.1121	5.61807	7.38255	-7.42958	-7.43961	0.444081745347787	0.390481419407039	CC
ENSMUSP00000044725	Bag4	8	25.764538	25.785287	9	69.74544	gUNC16578725	ENSMUSP00000077040	Vps13c	9	67.840396	67.995638	-0.483503	7.04270778140793	16.0384	3.74017	12.7359	-9.08791	-6.35719	0.468930116641544	0.205912061053472	CC
ENSMUSP00000044815	Suco	1	161.816114	161.876682	6	8.142603	gUNC10527151	ENSMUSP00000001412	Vps50	6	3.498382	3.603531	0.555396	7.23759886567607	4.8377	4.71776	2.38437	-5.13313	-7.55238	0.348159508760049	0.507127353907849	CC
ENSMUSP00000044834	Arhgap18	10	26.753421	26.918648	10	75.655756	UNCHS028724	ENSMUSP00000005185	Cstb	10	78.425669	78.427622	0.463147	6.55600100623384	9.42685	3.72591	7.07737	-8.25519	-5.52685	0.43167946489679	0.249232776590271	CC
ENSMUSP00000044834	Arhgap18	10	26.753421	26.918648	10	75.655756	UNCHS028724	ENSMUSP00000020493	Pofut2	10	77.259218	77.269575	0.377751	6.55600100623384	4.01318	4.96632	2.32587	-4.63095	-4.05574	0.242477236462025	0.420442143138359	CC
ENSMUSP00000044834	Arhgap18	10	26.753421	26.918648	10	75.655756	UNCHS028724	ENSMUSP00000101057	Dip2a	10	76.259429	76.345291	0.445762	6.55600100623384	3.15579	5.11925	1.71904	-4.18411	-4.70202	0.219150516430319	0.455274273636712	CC
ENSMUSP00000044871	Pigs	11	78.328415	78.342782	2	139.615565	S3J025584622	ENSMUSP00000099470	Cds2	2	132.263148	132.31205	0.413175	6.13765626393643	6.25211	4.34916	4.57725	-4.07987	-4.39267	0.291397267462704	0.267887161294347	CC
ENSMUSP00000044898	Scaf11	15	96.411699	96.460843	8	68.343478	mJAX00671437	ENSMUSP00000148354	Nat1	8	67.480921	67.492104	0.404885	6.6999384021195	5.50067	4.70146	4.31469	-4.18307	-5.5052	0.298283100854672	0.215606462485479	CC
ENSMUSP00000045073	Sf3b3	8	110.810239	110.846787	4	134.862211	gUNC8275085	ENSMUSP00000030623	Sfpq	4	127.021324	127.037013	0.773608	6.44527569152788	3.89208	3.29418	0.700331	-5.77057	-6.95982	0.48890006298255	0.820062537255144	CC
ENSMUSP00000005651	Por	5	135.670033	135.735326	15	74.400765	gUNC25891768	ENSMUSP00000064893	Arfgap3	15	83.299739	83.350247	-0.523239	6.05385530893233	4.18772	4.05828	2.30673	-4.30162	-4.75502	0.329637100177784	0.449168043708748	CC
ENSMUSP00000005651	Por	5	135.670033	135.735326	15	74.400765	gUNC25891768	ENSMUSP00000130338	Cyp2d11	15	82.389154	82.394022	0.392985	6.05385530893233	5.12475	4.05124	3.50987	-4.31873	-4.77176	0.330799995496674	0.315113907995512	CC
ENSMUSP00000045127	Rab9	X	166.457253	166.479867	19	10.167257	gJAX00470180	ENSMUSP00000008893	Coro1b	19	4.148619	4.154035	-0.35893	6.04628328402673	4.41241	4.60359	2.96971	-4.47377	-4.85068	0.238608284834765	0.326964176039851	CC
ENSMUSP00000045127	Rab9	X	166.457253	166.479867	19	10.167257	gJAX00470180	ENSMUSP00000050056	Acy3	19	3.986661	3.990007	-0.335873	6.04628328402673	6.99646	4.56575	5.51593	-4.59002	-3.84725	0.244866675026301	0.211611300572004	CC
ENSMUSP00000045208	Uchl4	9	64.235201	64.236362	2	166.735011	gUNC4438722	ENSMUSP00000118776	Dpm1	2	168.209048	168.230591	-0.392799	6.3586288581049	4.78808	4.27689	2.88085	-6.22179	-6.36613	0.327388011560299	0.398328766436651	CC
ENSMUSP00000045269	Oma1	4	103.313812	103.371868	11	73.280355	gUNC19907460	ENSMUSP00000072091	Mink1	11	70.562881	70.614483	0.521523	8.47975310258503	6.64807	4.95201	3.71975	-5.87365	-7.90891	0.416019553860549	0.440476709781937	CC
ENSMUSP00000045351	Pigk	3	152.7141	152.980408	11	77.174853	gUNC19947670	ENSMUSP00000021119	Aspa	11	73.304992	73.329596	-0.412579	7.61296463179018	13.9555	3.95807	11.8996	-4.68873	-3.72594	0.480088219053073	0.147318261617284	CC
ENSMUSP00000045351	Pigk	3	152.7141	152.980408	11	77.174853	gUNC19947670	ENSMUSP00000044871	Pigs	11	78.328415	78.342782	0.797711	7.61296463179018	5.05626	4.15942	3.02403	-4.2162	-4.45574	0.453639915437002	0.401923556146242	CC
ENSMUSP00000045351	Pigk	3	152.7141	152.980408	11	77.174853	gUNC19947670	ENSMUSP00000113372	Srr	11	74.906359	74.925948	-0.545342	7.61296463179018	11.9122	2.79308	8.28765	-7.42283	-5.30257	0.633115332187849	0.30427209079767	CC
ENSMUSP00000045409	Ogt	X	101.64006	101.684351	3	156.277758	SBT036251110	ENSMUSP00000068939	Fpgt	3	155.084918	155.093403	-0.4106	6.369857920869	17.7005	4.05048	15.3797	-7.38026	-5.07681	0.364117685148083	0.131114940255925	CC
ENSMUSP00000045460	Psme4	11	30.771726	30.880361	6	125.346618	gUNC12020052	ENSMUSP00000032228	Mug1	6	121.838541	121.889057	-0.426459	7.14174222745885	5.56343	5.43746	3.08464	-5.82035	-6.21826	0.238636760216038	0.44555067647117	CC
ENSMUSP00000045480	Dync1li2	8	104.41768	104.443047	11	102.874953	UNC20272817	ENSMUSP00000019469	G6pc	11	101.367561	101.377903	-0.385103	6.0987902388061	3.76253	4.34283	2.00509	-4.27399	-3.65142	0.287919434846778	0.467089963402285	CC
ENSMUSP00000045480	Dync1li2	8	104.41768	104.443047	11	102.874953	UNC20272817	ENSMUSP00000021049	Psmc5	11	106.256154	106.26312	0.444739	6.0987902388061	4.83896	4.37003	3.11019	-4.20382	-3.47025	0.28345953395907	0.357260651048986	CC
ENSMUSP00000045490	Vps13b	15	35.37116	35.931229	1	63.003989	gUNC794531	ENSMUSP00000095316	Idh1	1	65.158616	65.1865	0.567651	6.07882667478258	6.14571	3.45202	5.50205	-7.14515	-5.65478	0.432123963277261	0.104733220409033	CC
ENSMUSP00000045864	Nceh1	3	27.182965	27.284608	11	90.942203	gUNC20114197	ENSMUSP00000099453	Acsf2	11	94.557102	94.601871	-0.366692	6.48578376413698	9.2586	5.33295	8.00669	-4.07806	-3.78118	0.177747795187307	0.135215907372605	CC
ENSMUSP00000045910	Inpp5f	7	128.611328	128.696425	1	175.78704	S2C017031481	ENSMUSP00000027780	Acbd3	1	180.726043	180.754204	0.433008	6.49544949323545	7.95746	4.58511	5.04816	-4.97361	-3.44185	0.294104279499815	0.365606613165508	CC
ENSMUSP00000045910	Inpp5f	7	128.611328	128.696425	1	175.78704	S2C017031481	ENSMUSP00000035804	Marc1	1	184.786767	184.811313	-0.327709	6.49544949323545	3.92941	4.86306	2.53255	-4.15725	-3.65447	0.251312783654999	0.35548848300381	CC
ENSMUSP00000045910	Inpp5f	7	128.611328	128.696425	1	175.78704	S2C017031481	ENSMUSP00000047551	Ephx1	1	180.97621	181.020904	-0.370117	6.49544949323545	4.27522	4.85179	2.88951	-4.19035	-4.16574	0.253047844486699	0.32412600988955	CC
ENSMUSP00000045955	Sec24c	14	20.674308	20.694852	2	119.148011	gUNC3839051	ENSMUSP00000028807	Ivd	2	118.861954	118.882909	-0.569517	6.37803644362829	9.43667	3.36361	5.99691	-4.92265	-5.72533	0.472626092727916	0.364509938357493	CC
ENSMUSP00000046196	Srxn1	2	152.105516	152.111376	11	58.092965	UNC19709130	ENSMUSP00000131842	Gemin5	11	58.120002	58.168539	-0.45706	7.16870711952359	15.6986	4.40629	12.5207	-6.32701	-4.71865	0.385343838640066	0.202432064005708	CC
ENSMUSP00000046212	Ghitm	14	37.120092	37.135272	11	82.447249	gJAX00316560	ENSMUSP00000147028	Zzef1	11	72.796226	72.92712	0.4397	6.56638186572568	4.90098	4.5141	2.26143	-4.30756	-4.94672	0.312543788602656	0.538575958277732	CC
ENSMUSP00000046311	Nenf	1	191.306789	191.318194	9	115.429315	SAC094617172	ENSMUSP00000035237	Usp4	9	108.347853	108.392545	0.603619	6.0220922397726	6.63177	3.38012	4.17657	-5.83376	-5.34295	0.438713346554845	0.370217905627005	CC
ENSMUSP00000046311	Nenf	1	191.306789	191.318194	9	115.429315	SAC094617172	ENSMUSP00000042155	Oxsr1	9	119.238432	119.322427	0.408396	6.0220922397726	7.34048	3.96074	5.4659	-4.46913	-4.21608	0.342298350423546	0.255375670255896	CC
ENSMUSP00000046320	Ss18	18	14.624198	14.682914	13	119.822174	B10130119822	ENSMUSP00000088740	Arl15	13	113.794505	114.157461	-0.396228	7.08662291189376	4.69676	5.38071	4.35823	-4.913	-4.80197	0.240722969615141	0.0720773469370375	CC
ENSMUSP00000046320	Ss18	18	14.624198	14.682914	13	119.822174	B10130119822	ENSMUSP00000117256	Paip1	13	119.428601	119.458218	0.523105	7.08662291189376	7.77689	4.95667	5.64694	-6.13073	-4.78735	0.30055965138472	0.27388197595697	CC
ENSMUSP00000046412	Atg2a	19	6.241668	6.262335	12	84.432949	gUNC21523346	ENSMUSP00000021667	Isca2	12	84.773251	84.775088	-0.539084	7.18409456381833	4.14507	4.38313	1.59415	-6.34184	-6.76215	0.389884144610929	0.615410596202235	CC
ENSMUSP00000046412	Atg2a	19	6.241668	6.262335	12	84.432949	gUNC21523346	ENSMUSP00000071939	Entpd5	12	84.373857	84.409029	-0.465844	7.18409456381833	6.49535	5.34522	4.75108	-4.1007	-4.03289	0.255964693599603	0.268541341113258	CC
ENSMUSP00000046412	Atg2a	19	6.241668	6.262335	12	84.432949	gUNC21523346	ENSMUSP00000082288	Aldh6a1	12	84.430717	84.451004	-0.422747	7.18409456381833	7.35024	4.87645	4.5307	-5.19269	-4.16313	0.321215783467057	0.383598358693049	CC
ENSMUSP00000046412	Atg2a	19	6.241668	6.262335	12	84.432949	gUNC21523346	ENSMUSP00000112609	Acyp1	12	85.272398	85.288438	-0.497893	7.18409456381833	10.8439	3.96815	7.62794	-7.30852	-5.49299	0.447647860875187	0.296568577725726	CC
ENSMUSP00000005798	Snx6	12	54.746349	54.795703	5	113.199672	gUNC9937689	ENSMUSP00000031594	Sdsl	5	120.458186	120.47281	-0.447098	6.18479219302823	6.80239	4.24795	5.04449	-4.76571	-6.03806	0.31316204855056	0.258423877490117	CC
ENSMUSP00000005923	Psmb4	3	94.884093	94.886961	1	167.67739	S6J016707095	ENSMUSP00000106933	Ufc1	1	171.288563	171.295024	0.515908	7.5967497525532	3.31011	5.81925	1.16186	-4.01595	-6.1717	0.233981611932893	0.648996559026739	CC
ENSMUSP00000005954	Bloc1s6	2	122.738503	122.749475	11	102.874953	UNC20272817	ENSMUSP00000001480	Npepps	11	97.205842	97.280638	-0.4535	6.87875303847921	7.04629	4.25175	4.41929	-7.77539	-7.23973	0.381901054418433	0.372820306856516	CC
ENSMUSP00000005954	Bloc1s6	2	122.738503	122.749475	11	102.874953	UNC20272817	ENSMUSP00000017332	Coa3	11	101.277968	101.279114	-0.436516	6.87875303847921	6.45204	4.35284	3.92612	-7.4776	-6.51487	0.367205076901213	0.391491683250569	CC
ENSMUSP00000005954	Bloc1s6	2	122.738503	122.749475	11	102.874953	UNC20272817	ENSMUSP00000024492	Acbd4	11	103.101682	103.1122	0.398926	6.87875303847921	16.2277	4.97601	14.3028	-5.64177	-3.75764	0.276611622460555	0.118618165235985	CC
ENSMUSP00000005954	Bloc1s6	2	122.738503	122.749475	11	102.874953	UNC20272817	ENSMUSP00000046337	Pitpnc1	11	107.207892	107.470699	0.348974	6.87875303847921	11.9425	5.27316	10.6123	-4.76638	-3.01584	0.233413386045064	0.1113837136278	CC
ENSMUSP00000005954	Bloc1s6	2	122.738503	122.749475	11	102.874953	UNC20272817	ENSMUSP00000062392	Prkca	11	107.933387	108.343928	-0.397139	6.87875303847921	11.9406	4.76256	9.90772	-6.27057	-4.4077	0.307641955837255	0.17024940120262	CC
ENSMUSP00000046506	Rpl37	15	5.116645	5.11914	16	86.879915	gUNC27318437	ENSMUSP00000023707	Sod1	16	90.220742	90.226322	0.482385	6.56086658125786	6.40358	3.73087	3.45098	-6.70105	-6.5519	0.43134493686279	0.46108583011378	CC
ENSMUSP00000046530	Itih2	2	10.094593	10.131396	12	67.769815	backupUNC120171345	ENSMUSP00000152198	Dhrs7	12	72.650353	72.664909	-0.46825	6.27854397589269	10.6569	3.24398	7.26034	-7.00361	-5.95308	0.483322883067206	0.318719327384136	CC
ENSMUSP00000046530	Itih2	2	10.094593	10.131396	19	36.008291	SFR191440331	ENSMUSP00000025691	Fas	19	34.290659	34.32777	0.496953	6.67473494431059	10.8282	4.4765	8.60088	-5.07171	-4.87496	0.329336664699221	0.205696237601818	CC
ENSMUSP00000046584	Plcl2	17	50.509547	50.688493	11	37.015063	gUNC19425231	ENSMUSP00000098942	Chac2	11	30.976707	30.98635	0.415296	6.79441275472723	9.9573	4.87087	8.69672	-6.05955	-4.93681	0.283106550067762	0.126598575919175	CC
ENSMUSP00000046658	Actr5	2	158.624888	158.639211	11	113.450351	gUNC20428641	ENSMUSP00000021082	Nt5c	11	115.49042	115.491862	0.42088	6.6415580154324	8.99497	4.91628	7.26969	-4.7708	-4.3839	0.259770073742264	0.191804975447389	CC
ENSMUSP00000046788	Hook3	8	26.021421	26.119224	13	112.920153	gUNCHS037198	ENSMUSP00000104864	Snx18	13	113.592179	113.618564	0.426305	6.05235066585094	8.40626	3.64665	6.04234	-6.00869	-5.03459	0.397482036099557	0.281209479602106	CC
ENSMUSP00000046843	Topors	4	40.259601	40.26985	5	31.66217	gUNC8903549	ENSMUSP00000030787	Rheb	5	24.802823	24.842624	0.415632	6.11059559080932	4.61882	4.32194	2.89482	-4.33778	-4.62983	0.292713789388969	0.373255506817759	CC
ENSMUSP00000046843	Topors	4	40.259601	40.26985	5	31.66217	gUNC8903549	ENSMUSP00000030986	Lrpap1	5	35.091501	35.105766	0.451573	6.11059559080932	5.02995	4.19665	3.29507	-4.65538	-4.81651	0.313217519039879	0.344909989164902	CC
ENSMUSP00000046905	Leo1	9	75.441524	75.466432	7	120.959271	gUNC13741625	ENSMUSP00000033008	Psma1	7	114.264606	114.276118	0.485262	6.07407954387133	3.46928	3.72713	1.7661	-5.05576	-5.32529	0.386387686713681	0.490931836000553	CC
ENSMUSP00000047008	Eif5a	11	69.916714	69.921958	1	97.954725	gUNC1214415	ENSMUSP00000108767	Ugt1a10	1	88.055388	88.219004	-0.50027	6.80757601084096	13.7586	3.2454	10.1964	-6.36254	-6.27029	0.523266432158562	0.258907156251363	CC
ENSMUSP00000047012	Fbxw8	5	118.064965	118.155464	11	106.831257	gUNC20321417	ENSMUSP00000010502	Ifi35	11	101.448407	101.458698	0.456069	6.06966803480616	6.85192	4.04638	4.82863	-5.14714	-5.2431	0.333344101061826	0.295288036054128	CC
ENSMUSP00000047012	Fbxw8	5	118.064965	118.155464	11	106.831257	gUNC20321417	ENSMUSP00000020930	Gna13	11	109.362831	109.401369	0.404262	6.06966803480616	4.17072	4.4527	2.53853	-4.09452	-4.18038	0.266401395518462	0.39134489968159	CC
ENSMUSP00000047042	Ankrd54	15	79.053094	79.062893	9	49.128828	gUNC16330958	ENSMUSP00000034585	Apoa4	9	46.240696	46.243459	-0.545624	7.70197704529171	4.09002	5.56257	1.95061	-5.41856	-7.18172	0.277773749871087	0.523080571733145	CC
ENSMUSP00000047042	Ankrd54	15	79.053094	79.062893	9	49.128828	gUNC16330958	ENSMUSP00000034650	Mcam	9	44.134469	44.142727	0.466978	7.70197704529171	4.10248	5.30501	1.70552	-6.06521	-8.59776	0.311214514298897	0.58427097755504	CC
ENSMUSP00000047042	Ankrd54	15	79.053094	79.062893	9	49.128828	gUNC16330958	ENSMUSP00000112632	Ube4a	9	44.923127	44.9656	0.437668	7.70197704529171	4.95791	5.72211	2.97804	-5.01801	-4.11165	0.257059587901787	0.399335607140912	CC
ENSMUSP00000047126	Nt5dc1	10	34.288288	34.418552	1	41.47794	gUNC525766	ENSMUSP00000050388	Rnf149	1	39.551296	39.577405	0.422658	6.14174011131142	9.46713	4.01917	7.52655	-5.54755	-4.02787	0.345597513545424	0.204980812558822	CC
ENSMUSP00000047171	Gm5519	19	33.822908	33.825071	14	73.673043	gJAX00383888	ENSMUSP00000065754	Msra	14	64.122625	64.455903	-0.500956	17.1620122520418	9.02171	14.6354	5.1141	-5.95521	-7.83138	0.147221212462496	0.433134073252188	CC
ENSMUSP00000047171	Gm5519	19	33.822908	33.825071	14	73.673043	gJAX00383888	ENSMUSP00000117137	Lcp1	14	75.131101	75.230842	-0.506431	17.1620122520418	12.0123	15.2055	9.14268	-5.01967	-5.64054	0.114002497102811	0.238890137608951	CC
ENSMUSP00000047254	Xylb	9	119.357381	119.393797	13	91.451608	SFJ133658064	ENSMUSP00000022153	Ptcd2	13	99.319647	99.344705	0.340518	6.18802993481548	5.28733	5.11649	4.1214	-4.04274	-5.16586	0.173163340530516	0.220513945602033	CC
ENSMUSP00000047254	Xylb	9	119.357381	119.393797	13	91.451608	SFJ133658064	ENSMUSP00000038781	Tbca	13	94.78891	94.842922	0.429506	6.18802993481548	6.37928	4.60207	4.47441	-5.41079	-4.77763	0.256294806509007	0.298602663623481	CC
ENSMUSP00000047254	Xylb	9	119.357381	119.393797	13	91.451608	SFJ133658064	ENSMUSP00000088964	Arsb	13	93.77163	93.943016	-0.383154	6.18802993481548	13.7217	5.07165	12.1247	-4.16197	-3.54115	0.180409588604999	0.116384996028189	CC
ENSMUSP00000047326	Actr1b	1	36.698114	36.714422	6	86.764413	gUNC11534025	ENSMUSP00000032073	Nat8	6	85.830388	85.832082	0.410402	8.26648648739007	7.45356	6.0662	5.25327	-4.82347	-5.90882	0.266169489389047	0.295199877642362	CC
ENSMUSP00000047326	Actr1b	1	36.698114	36.714422	6	86.764413	gUNC11534025	ENSMUSP00000076623	Dctn1	6	83.16592	83.200117	0.834518	8.26648648739007	6.64801	2.72345	0.770555	-11.9367	-13.2506	0.67054322242534	0.884092382532517	CC
ENSMUSP00000047376	Gls2	10	128.194457	128.210004	9	107.620538	S6Y094304821	ENSMUSP00000035216	Uba7	9	107.975505	107.98406	-0.407172	6.23720163978058	7.35887	4.68602	5.64525	-4.71216	-3.61908	0.24869833129768	0.232864556650681	CC
ENSMUSP00000047376	Gls2	10	128.194457	128.210004	9	107.620538	S6Y094304821	ENSMUSP00000059749	Rbp1	9	98.422961	98.446575	-0.397151	6.23720163978058	4.05659	4.50805	2.3494	-5.2396	-4.94606	0.277231960684441	0.42084361495739	CC
ENSMUSP00000047376	Gls2	10	128.194457	128.210004	9	107.620538	S6Y094304821	ENSMUSP00000071966	Plxnb1	9	109.095389	109.119917	0.407986	6.23720163978058	5.18722	4.8787	3.81624	-4.14112	-3.90124	0.217806272466185	0.264299567012774	CC
ENSMUSP00000047376	Gls2	10	128.194457	128.210004	19	41.697992	mUNC30331816	ENSMUSP00000026011	Sfxn2	19	46.573365	46.596898	0.481245	8.08521041195882	7.45153	6.28892	5.34472	-4.46383	-4.49939	0.222169902876236	0.282735223504435	CC
ENSMUSP00000047376	Gls2	10	128.194457	128.210004	19	41.697992	mUNC30331816	ENSMUSP00000080414	Hoga1	19	42.04561	42.070953	0.470224	8.08521041195882	18.1015	5.25414	14.9599	-6.6246	-4.55368	0.350154203503645	0.173554677789134	CC
ENSMUSP00000047541	Fbxo38	18	62.504069	62.548743	19	57.534795	S1H192301391	ENSMUSP00000048903	Fam160b1	19	57.361009	57.389594	-0.355134	6.09077675107897	5.71067	4.28277	4.1435	-4.1985	-3.24946	0.296843378926783	0.274428394566662	CC
ENSMUSP00000047541	Fbxo38	18	62.504069	62.548743	19	57.534795	S1H192301391	ENSMUSP00000078336	Ablim1	19	57.032733	57.314919	0.447769	6.09077675107897	11.8486	3.79333	9.94827	-5.64913	-4.53796	0.377200945786099	0.160384349205813	CC
ENSMUSP00000047562	Trappc11	8	47.490115	47.53347	18	18.012797	mJAX00212478	ENSMUSP00000025177	Trappc8	18	20.817223	20.896093	0.82707	6.42085000184118	10.1321	1.23628	4.07807	-14.4554	-11.1379	0.807458514114876	0.597509894296345	CC
ENSMUSP00000047700	Chmp7	14	69.717	69.732541	5	113.545177	B10050113545	ENSMUSP00000062811	Hscb	5	110.82907	110.839777	0.352067	6.88267749346698	15.2245	5.52967	13.5584	-4.21439	-2.9328	0.196581562153864	0.109435449440047	CC
ENSMUSP00000005964	Adh5	3	138.443093	138.455499	12	85.101277	S2C123404051	ENSMUSP00000021443	Mthfd1	12	76.255298	76.319803	0.573369	6.66831766809899	4.17739	4.4535	2.0018	-5.03288	-4.95129	0.332140395574525	0.520801265862177	CC
ENSMUSP00000005964	Adh5	3	138.443093	138.455499	12	85.101277	S2C123404051	ENSMUSP00000112609	Acyp1	12	85.272398	85.288438	0.473763	6.66831766809899	10.9323	3.82246	8.0864	-6.51067	-4.91209	0.426772959799663	0.260320335153627	CC
ENSMUSP00000047763	Neb	2	52.136647	52.378474	5	120.425226	SBJ054817009	ENSMUSP00000031412	Acad10	5	121.621026	121.660514	0.536	6.79486215447832	9.35924	3.67557	6.21467	-8.29785	-6.88177	0.459066289140608	0.335985614216539	CC
ENSMUSP00000047763	Neb	2	52.136647	52.378474	5	120.425226	SBJ054817009	ENSMUSP00000047475	Trafd1	5	121.371725	121.385632	-0.498512	6.79486215447832	10.2991	4.23364	7.71265	-6.84464	-7.18658	0.376935116011189	0.251133594197551	CC
ENSMUSP00000047763	Neb	2	52.136647	52.378474	5	120.425226	SBJ054817009	ENSMUSP00000062811	Hscb	5	110.82907	110.839777	0.386615	6.79486215447832	5.32666	5.26004	3.76656	-4.1719	-4.48951	0.225879807358087	0.292885222634822	CC
ENSMUSP00000047763	Neb	2	52.136647	52.378474	10	84.701275	mUNC18343515	ENSMUSP00000001836	Pwp1	10	85.829494	85.889096	-0.581594	6.69961425850965	10.9456	3.67265	7.27889	-7.85912	-5.46277	0.451811722542816	0.334993970179798	CC
ENSMUSP00000047763	Neb	2	52.136647	52.378474	10	84.701275	mUNC18343515	ENSMUSP00000093030	Tmem263	10	85.102627	85.120618	-0.419913	6.69961425850965	2.41632	5.12938	1.24703	-4.16234	-5.86171	0.234376816025667	0.483913554496093	CC
ENSMUSP00000047792	Sptan1	2	29.96556	30.031451	17	80.08604	mUNC28434140	ENSMUSP00000126814	Gpatch11	17	78.835516	78.848299	0.352958	6.78309970285002	5.82576	4.81163	4.21548	-4.14234	-5.1145	0.29064436455529	0.27640685507127	CC
ENSMUSP00000047880	Tbce	13	13.997949	14.039638	18	77.340215	gJAX00085313	ENSMUSP00000128696	Cndp2	18	84.66747	84.685633	0.464955	6.11344698552254	7.84878	3.91133	5.73394	-4.65998	-4.62918	0.360208731790338	0.269448245459804	CC
ENSMUSP00000047881	Dock9	14	121.542046	121.797837	4	6.813399	SBH040272535	ENSMUSP00000038838	Lyn	4	3.678115	3.813122	0.345899	6.68442042306714	4.05883	6.19561	2.47772	-4.07855	-4.00491	0.0731268220922063	0.389548219560809	CC
ENSMUSP00000047881	Dock9	14	121.542046	121.797837	4	6.813399	SBH040272535	ENSMUSP00000077273	Asph	4	9.448069	9.669344	0.452422	6.68442042306714	6.31813	4.90621	4.27853	-7.43421	-6.68485	0.266023126991048	0.322817036053389	CC
ENSMUSP00000047881	Dock9	14	121.542046	121.797837	9	36.202052	gUNC16160978	ENSMUSP00000002011	Esam	9	37.528078	37.538319	0.448209	6.30915771224611	4.98879	5.29824	3.56889	-4.0652	-3.52407	0.160230217463721	0.284618113811165	CC
ENSMUSP00000047881	Dock9	14	121.542046	121.797837	11	99.633242	gUNC20232792	ENSMUSP00000062392	Prkca	11	107.933387	108.343928	0.309735	6.08406568650504	10.238	4.36145	9.06995	-4.19532	-2.78583	0.283135616094012	0.114089665950381	CC
ENSMUSP00000048036	Tubg1	11	101.119938	101.126419	8	14.096129	gUNC14199451	ENSMUSP00000000776	Tubgcp3	8	12.614277	12.672248	0.709054	10.1122589218169	7.78271	4.41447	1.99321	-13.7715	-13.3797	0.563453622565389	0.743892551566228	CC
ENSMUSP00000048036	Tubg1	11	101.119938	101.126419	8	14.096129	gUNC14199451	ENSMUSP00000033901	Naxd	8	11.497506	11.51496	-0.515487	10.1122589218169	8.15068	6.59491	4.68071	-8.45015	-7.42997	0.347830187993736	0.425727669347833	CC
ENSMUSP00000048036	Tubg1	11	101.119938	101.126419	8	14.096129	gUNC14199451	ENSMUSP00000112998	Rasa3	8	13.566948	13.677603	-0.500307	10.1122589218169	6.8254	6.7512	3.51172	-8.06872	-6.99302	0.332374689750628	0.48549242535236	CC
ENSMUSP00000048101	Nup88	11	70.943058	70.969973	7	82.270633	S3C073290825	ENSMUSP00000128881	Whamm	7	81.571266	81.596836	-0.376185	6.67051919991602	10.4773	4.10215	8.60076	-4.24067	-5.23354	0.385032877193181	0.179105303847365	CC
ENSMUSP00000048101	Nup88	11	70.943058	70.969973	15	49.886009	SBH151995440	ENSMUSP00000105783	Tatdn1	15	58.890155	58.933738	-0.374529	7.00635139102878	9.90918	4.8565	8.07934	-4.08888	-4.28827	0.306843215683064	0.184661092037888	CC
ENSMUSP00000048340	Ythdc2	18	44.827746	44.889724	10	88.172021	S3J103526880	ENSMUSP00000046101	Eef2	10	81.176631	81.182498	0.393107	6.26673578423817	4.87189	3.7487	3.32865	-4.2362	-3.3035	0.401809789168298	0.31676413055303	CC
ENSMUSP00000022038	Naa35	13	59.585259	59.635922	14	49.638706	mbackupUNC140418896	ENSMUSP00000041450	Naa30	14	49.172226	49.191031	0.632247	8.93048054573037	3.48955	7.32845	1.33822	-4.20613	-6.43312	0.179389063950908	0.616506426330042	CC
ENSMUSP00000022038	Naa35	13	59.585259	59.635922	14	49.638706	mbackupUNC140418896	ENSMUSP00000043926	Pnp	14	50.931082	50.953412	-0.401161	8.93048054573037	16.7236	7.28407	14.5688	-4.29081	-4.24598	0.184358561367396	0.128847855724844	CC
ENSMUSP00000022038	Naa35	13	59.585259	59.635922	14	49.638706	mbackupUNC140418896	ENSMUSP00000093615	Pnp2	14	50.955992	50.964749	-0.454771	8.93048054573037	12.9694	6.84187	10.1754	-5.13454	-5.71091	0.233874373840826	0.21543016639166	CC
ENSMUSP00000022060	Pdcd6	13	74.303509	74.31758	12	14.849948	S1H120593997	ENSMUSP00000065613	Fam49a	12	12.262139	12.380965	-0.377314	6.64678317818306	3.42083	4.94424	1.71829	-4.43919	-4.41429	0.256145436452834	0.497697927111257	CC
ENSMUSP00000022060	Pdcd6	13	74.303509	74.31758	13	114.862377	SFC134594495	ENSMUSP00000077132	Itga1	13	114.953096	115.101964	0.371472	7.46792959791611	10.0042	5.64796	8.0065	-4.44669	-4.3719	0.243704707449835	0.199686131824634	CC
ENSMUSP00000022060	Pdcd6	13	74.303509	74.31758	13	114.862377	SFC134594495	ENSMUSP00000104864	Snx18	13	113.592179	113.618564	0.389524	7.46792959791611	7.93255	5.58266	6.05311	-4.60807	-4.12286	0.252448764171824	0.236927595792021	CC
ENSMUSP00000022082	Glrx	13	75.839868	75.850154	14	30.656998	S6J141226279	ENSMUSP00000006697	Itih3	14	30.908572	30.92376	-0.49974	6.10740198997299	5.10357	4.75173	3.55624	-4.30115	-3.63275	0.221971959959194	0.303185809149282	CC
ENSMUSP00000022082	Glrx	13	75.839868	75.850154	14	30.656998	S6J141226279	ENSMUSP00000047665	Adk	14	21.052574	21.448569	0.415789	6.10740198997299	3.06169	4.63358	1.69019	-4.66701	-5.22601	0.241317337943807	0.447955214277082	CC
ENSMUSP00000022099	Lpcat1	13	73.467197	73.516422	19	35.70242	gUNC30250329	ENSMUSP00000025968	Cyp2c39	19	39.510862	39.568529	0.420083	6.14469246090868	11.3369	4.61697	9.57565	-4.95979	-3.92359	0.248624722982924	0.155355520468558	CC
ENSMUSP00000022099	Lpcat1	13	73.467197	73.516422	19	35.70242	gUNC30250329	ENSMUSP00000044722	Cyp2c38	19	39.389556	39.463075	0.436173	6.14469246090868	7.90968	4.42977	5.96121	-5.48151	-4.82953	0.279090039382553	0.246339927784689	CC
ENSMUSP00000022115	Xrcc4	13	89.774027	90.089608	8	10.49949	gJAX00158787	ENSMUSP00000033901	Naxd	8	11.497506	11.51496	-0.456745	7.56744014627992	8.54643	5.04239	6.02138	-5.82887	-5.43093	0.33367295908131	0.295450849067974	CC
ENSMUSP00000022115	Xrcc4	13	89.774027	90.089608	8	10.49949	gJAX00158787	ENSMUSP00000112998	Rasa3	8	13.566948	13.677603	-0.46865	7.56744014627992	5.88756	5.04464	3.36476	-5.82379	-5.46746	0.333375632646411	0.428496694725829	CC
ENSMUSP00000022135	Ak6	13	100.650979	100.666359	2	162.703656	SBR026508146	ENSMUSP00000017841	Ada	2	163.726584	163.750239	-0.42595	6.33119727259524	12.4586	4.04995	10.1237	-6.97779	-4.55885	0.360318463376537	0.187412710898496	CC
ENSMUSP00000022135	Ak6	13	100.650979	100.666359	2	162.703656	SBR026508146	ENSMUSP00000018470	Ywhab	2	163.99496	164.018588	0.435408	6.33119727259524	6.1892	4.25011	3.54514	-6.37853	-4.97403	0.328703590015001	0.427205454662961	CC
ENSMUSP00000022135	Ak6	13	100.650979	100.666359	2	162.703656	SBR026508146	ENSMUSP00000054137	Snx21	2	164.785823	164.793816	0.376454	6.33119727259524	3.52981	4.74072	1.8896	-4.90969	-6.50594	0.251212717613407	0.464673735980124	CC
ENSMUSP00000022135	Ak6	13	100.650979	100.666359	5	82.362051	gUNCHS014892	ENSMUSP00000035328	Uba6	5	86.109287	86.172803	0.373601	6.50480949545582	10.1341	4.92241	8.76666	-5.36614	-3.48367	0.243266078208941	0.134934527979791	CC
ENSMUSP00000022135	Ak6	13	100.650979	100.666359	5	82.362051	gUNCHS014892	ENSMUSP00000077972	Grsf1	5	88.659448	88.676171	0.43174	6.50480949545582	4.93432	5.11977	3.52143	-4.77559	-4.53584	0.212925450994897	0.286339353750871	CC
ENSMUSP00000022135	Ak6	13	100.650979	100.666359	5	82.362051	gUNCHS014892	ENSMUSP00000108804	Afm	5	90.518932	90.553543	0.424899	6.50480949545582	5.31424	5.15314	3.74345	-4.67571	-4.77338	0.207795400680078	0.295581306075751	CC
ENSMUSP00000022148	Mccc2	13	99.94853	100.015639	3	34.31747	gUNC5013118	ENSMUSP00000029259	Mccc1	3	35.959312	36.000678	0.918625	10.2333623360416	10.8582	2.21529	2.96999	-17.7341	-18.0968	0.783522763364119	0.72647492217863	CC
ENSMUSP00000022197	Scamp1	13	94.20131	94.285857	6	41.179235	gUNC10940788	ENSMUSP00000145257	Rarres2	6	48.569696	48.572789	-0.475638	6.10018923271458	8.47649	3.60542	5.95954	-6.95888	-6.2074	0.408965875900281	0.296933046579421	CC
ENSMUSP00000022218	Dhfr	13	92.354726	92.389053	6	52.555447	mUNC060377743	ENSMUSP00000065631	Tpk1	6	43.345001	43.666278	0.331731	6.19788032443943	4.51301	4.73589	3.01825	-4.52516	-5.18708	0.235885536329981	0.331211320161046	CC
ENSMUSP00000022224	Trappc13	13	104.142149	104.178469	18	14.872908	gUNC28775000	ENSMUSP00000025177	Trappc8	18	20.817223	20.896093	0.729306	7.46540975923864	10.3742	1.62215	4.67456	-13.6735	-11.9972	0.782711190368011	0.549405255344991	CC
ENSMUSP00000022228	Cwc27	13	104.63114	104.817142	2	90.47935	mUNC020442578	ENSMUSP00000080301	Zc3h15	2	83.644435	83.664622	0.409002	10.2581559525234	7.08311	7.95705	4.782	-5.33603	-5.97486	0.224319649961783	0.324872831284563	CC
ENSMUSP00000022245	Mrps30	13	118.378381	118.387252	5	38.730232	gUNC8995726	ENSMUSP00000031024	Mrpl33	5	31.596935	31.664384	0.561205	6.54660600514425	2.39189	4.68836	0.533646	-4.51931	-6.51874	0.283848761279365	0.776893586243515	CC
ENSMUSP00000022256	Psmd6	14	14.112174	14.120984	8	113.98075	UNC15532587	ENSMUSP00000041968	Psmd7	8	107.580381	107.588464	0.737202	6.14628260195414	4.02935	3.75219	1.27922	-6.17332	-7.5088	0.389518796482441	0.682524476652562	CC
ENSMUSP00000022310	Ngly1	14	16.24928	16.311926	13	68.021379	S6Y132720855	ENSMUSP00000022039	Golm1	13	59.634626	59.675811	-0.478155	6.01660439240505	3.20293	4.10366	1.53621	-5.61534	-5.34075	0.317944187060033	0.520373532983862	CC
ENSMUSP00000022341	Rtraf	14	19.811351	19.823824	19	35.70242	gUNC30250329	ENSMUSP00000044722	Cyp2c38	19	39.389556	39.463075	-0.426344	6.12469333803968	7.90968	3.76178	5.76406	-4.08445	-5.33383	0.385801085478669	0.271265082784639	CC
ENSMUSP00000022341	Rtraf	14	19.811351	19.823824	19	35.70242	gUNC30250329	ENSMUSP00000093825	Rnls	19	33.137747	33.392295	-0.51981	6.12469333803968	16.6812	2.59826	13.372	-6.45382	-5.70909	0.57577304583357	0.198379013500228	CC
ENSMUSP00000022378	Ero1l	14	45.283087	45.318771	6	13.14076	SAC060525630	ENSMUSP00000079324	Met	6	17.4638	17.57398	0.443342	6.85417618716186	6.09427	4.69339	4.40113	-5.38228	-6.00331	0.315251042307477	0.277824907659162	CC
ENSMUSP00000022378	Ero1l	14	45.283087	45.318771	11	76.283643	gUNCHS031405	ENSMUSP00000018905	Mpdu1	11	69.656697	69.662642	0.496588	6.60364213821193	7.22956	3.52628	4.12509	-6.06915	-5.00346	0.466009828183268	0.429413408284875	CC
ENSMUSP00000022378	Ero1l	14	45.283087	45.318771	11	76.283643	gUNCHS031405	ENSMUSP00000113372	Srr	11	74.906359	74.925948	-0.449676	6.60364213821193	15.3585	4.00332	12.653	-5.10172	-4.08051	0.393770904568735	0.17615652570238	CC
ENSMUSP00000022429	Arf4	14	26.638074	26.665084	2	130.232575	gUNC3964649	ENSMUSP00000116898	Ganc	2	120.403896	120.4617	-0.373092	6.59014022310222	16.0458	4.61814	14.558	-4.48097	-4.05138	0.299234941343013	0.0927220830373057	CC
ENSMUSP00000048340	Ythdc2	18	44.827746	44.889724	15	68.572844	gUNC25807129	ENSMUSP00000105783	Tatdn1	15	58.890155	58.933738	-0.451051	6.65047294908094	6.80576	4.37568	4.50868	-5.00031	-5.20466	0.342049801043894	0.337519983073162	CC
ENSMUSP00000048345	Hectd4	5	121.220219	121.368577	11	28.073417	gUNCHS030095	ENSMUSP00000074195	Acyp2	11	30.505991	30.649587	-0.319344	7.3858202123639	20.4251	5.87067	20.7104	-4.02271	-2.70365	0.20514312138651	-0.0139681078672809	CC
ENSMUSP00000048377	Utp4	8	106.893636	106.923088	12	79.478161	gUNCHS034051	ENSMUSP00000125341	Slirp	12	87.443896	87.452206	0.471745	6.45069115844684	2.43145	4.31721	0.489802	-4.80074	-7.69437	0.330736832076227	0.798555594398404	CC
ENSMUSP00000048416	Cops4	5	100.518309	100.547803	1	88.655763	gUNC1102206	ENSMUSP00000027444	Pde6d	1	86.542994	86.582629	0.404329	9.08677580160519	7.23351	6.88121	5.02794	-4.85703	-5.59489	0.242722594874144	0.304910064408565	CC
ENSMUSP00000048416	Cops4	5	100.518309	100.547803	1	88.655763	gUNC1102206	ENSMUSP00000035884	Cops8	1	90.602981	90.613341	0.735641	9.08677580160519	8.48998	2.61722	2.00089	-14.2771	-10.6103	0.71197484595827	0.764323355296479	CC
ENSMUSP00000048489	Coro7	16	4.626133	4.679777	19	3.526833	gJAX00468967	ENSMUSP00000025786	Pacs1	19	5.133688	5.273119	0.383076	7.01909712011613	7.09799	5.23795	5.41079	-5.19509	-4.90805	0.253757298073497	0.237701095662293	CC
ENSMUSP00000048489	Coro7	16	4.626133	4.679777	19	3.526833	gJAX00468967	ENSMUSP00000090607	Gm4952	19	12.599974	12.628251	-0.41099	7.01909712011613	7.25786	4.78768	5.00459	-6.53327	-6.36328	0.317906574297296	0.310459281385973	CC
ENSMUSP00000048537	Smyd5	6	85.431989	85.446435	8	90.432144	S3C083617285	ENSMUSP00000003907	Gcdh	8	84.886393	84.893921	-0.409022	6.45104556206883	4.17541	4.61689	3.20813	-4.28111	-4.47148	0.284319114540655	0.231661082384724	CC
ENSMUSP00000048537	Smyd5	6	85.431989	85.446435	8	90.432144	S3C083617285	ENSMUSP00000034178	Ces1f	8	93.256236	93.279747	-0.441311	6.45104556206883	13.2658	4.46255	11.1917	-4.64655	-4.22136	0.308243918437173	0.156349409760437	CC
ENSMUSP00000048537	Smyd5	6	85.431989	85.446435	8	90.432144	S3C083617285	ENSMUSP00000037555	Ces1g	8	93.302369	93.337308	0.376348	6.45104556206883	8.68678	4.70043	7.01439	-4.0833	-3.84679	0.271369275759295	0.192521279461435	CC
ENSMUSP00000048603	Cog6	3	52.981875	53.017237	15	72.324279	B10150072324	ENSMUSP00000086875	Apol9a	15	77.403789	77.41108	0.435685	6.38540473386812	4.25841	4.89346	2.4562	-5.15605	-5.56647	0.233649204091145	0.423211950000117	CC
ENSMUSP00000048603	Cog6	3	52.981875	53.017237	15	72.324279	B10150072324	ENSMUSP00000097968	Xrcc6	15	81.987835	82.040085	0.398937	6.38540473386812	3.93129	5.17949	2.22318	-4.42802	-6.49777	0.188854862632584	0.434490968613356	CC
ENSMUSP00000048603	Cog6	3	52.981875	53.017237	15	72.324279	B10150072324	ENSMUSP00000129100	Oplah	15	76.296597	76.328015	-0.378712	6.38540473386812	9.38662	5.0237	7.85143	-4.82454	-4.98176	0.213252689629155	0.163550884130816	CC
ENSMUSP00000048714	Dnajc16	4	141.760189	141.790931	13	71.210133	gUNC22822869	ENSMUSP00000017900	Slc12a7	13	73.733094	73.816754	0.391515	7.43939169867512	10.9026	5.52546	9.0367	-5.05141	-4.22439	0.25726991885855	0.171142663217948	CC
ENSMUSP00000048714	Dnajc16	4	141.760189	141.790931	13	71.210133	gUNC22822869	ENSMUSP00000055763	Rfesd	13	76.001535	76.018719	-0.471409	7.43939169867512	3.29761	5.74048	1.77603	-4.47534	-5.59911	0.228367018096074	0.461419027720076	CC
ENSMUSP00000048714	Dnajc16	4	141.760189	141.790931	13	71.210133	gUNC22822869	ENSMUSP00000113274	Arsk	13	76.060422	76.09866	-0.434197	7.43939169867512	2.70742	5.90098	1.16901	-4.04534	-5.75598	0.206792673512419	0.568219928936035	CC
ENSMUSP00000048714	Dnajc16	4	141.760189	141.790931	13	71.210133	gUNC22822869	ENSMUSP00000133166	Erap1	13	74.639568	74.693201	0.514791	7.43939169867512	3.8012	5.36058	1.72239	-5.49313	-6.60904	0.279433021257012	0.546882563401031	CC
ENSMUSP00000048742	Bsdc1	4	129.461581	129.488498	11	67.001653	gUNC19833120	ENSMUSP00000018431	Spag7	11	70.663771	70.669416	0.372502	6.23365004119683	4.75552	3.72971	3.28252	-4.12572	-4.1393	0.401681201968163	0.309745306506965	CC
ENSMUSP00000048742	Bsdc1	4	129.461581	129.488498	11	67.001653	gUNC19833120	ENSMUSP00000090647	Sat2	11	69.622024	69.62387	0.422971	6.23365004119683	11.491	3.30514	9.3635	-5.12105	-4.2354	0.469790575640748	0.18514489600557	CC
ENSMUSP00000048742	Bsdc1	4	129.461581	129.488498	11	67.001653	gUNC19833120	ENSMUSP00000104173	Rabep1	11	70.844778	70.943105	0.418477	6.23365004119683	6.69743	3.56716	5.16876	-4.5068	-4.79648	0.427757417175264	0.228247253050797	CC
ENSMUSP00000048742	Bsdc1	4	129.461581	129.488498	19	40.432917	S1J191617316	ENSMUSP00000069284	Pi4k2a	19	42.090435	42.122218	0.344949	6.73154891228752	8.35078	4.25617	6.54699	-4.0336	-2.96751	0.367727984233919	0.216002577004783	CC
ENSMUSP00000048802	Ddx52	11	83.942062	83.963088	1	45.598788	gJAX00249409	ENSMUSP00000049770	Mars2	1	55.237177	55.24847	0.516148	6.1726962240716	10.6373	3.7255	8.11779	-5.02273	-5.5235	0.396454990694066	0.236856157107537	CC
ENSMUSP00000006178	Kptn	7	16.119895	16.127516	6	129.134284	gUNC12071048	ENSMUSP00000001559	Itfg2	6	128.409444	128.424931	0.591126	9.54239259242707	5.34051	6.18192	1.98003	-7.387	-9.17667	0.35216247496398	0.629243274518726	CC
ENSMUSP00000048826	Mmaa	8	79.263598	79.294937	15	30.344972	gUNCHS039894	ENSMUSP00000070314	Cmbl	15	31.565389	31.590119	0.446165	6.0282418252721	8.54446	4.06996	6.61099	-4.40188	-3.03694	0.324851238890654	0.226283463203058	CC
ENSMUSP00000048826	Mmaa	8	79.263598	79.294937	15	30.344972	gUNCHS039894	ENSMUSP00000105935	Dpys	15	39.768487	39.85747	0.479542	6.0282418252721	12.1121	3.23273	9.06632	-6.44946	-4.58224	0.463735846420845	0.251465889482418	CC
ENSMUSP00000048830	Akr1d1	6	37.530173	37.568815	6	53.311746	gUNCHS017378	ENSMUSP00000076521	Pdia4	6	47.796141	47.81343	-0.419539	7.85493159993835	7.27227	4.37878	5.22055	-4.81976	-4.03893	0.442543840861152	0.282129238875894	CC
ENSMUSP00000048836	C1qa	4	136.895917	136.898803	19	38.038473	UNC30283534	ENSMUSP00000025778	Gldc	19	30.098449	30.175418	-0.491804	6.94730611607096	6.76887	4.04181	4.12483	-6.37519	-6.62053	0.418219100688507	0.3906176363263	CC
ENSMUSP00000048836	C1qa	4	136.895917	136.898803	19	38.038473	UNC30283534	ENSMUSP00000080414	Hoga1	19	42.04561	42.070953	-0.535614	6.94730611607096	10.6154	4.19935	7.86743	-6.02998	-4.74617	0.395542685201997	0.258866363961791	CC
ENSMUSP00000048836	C1qa	4	136.895917	136.898803	19	38.038473	UNC30283534	ENSMUSP00000099889	Ifit3	19	34.583531	34.588731	0.496046	6.94730611607096	4.52829	4.74135	2.2851	-4.84231	-6.52573	0.317526834029668	0.495372425352617	CC
ENSMUSP00000048836	C1qa	4	136.895917	136.898803	19	38.038473	UNC30283534	ENSMUSP00000099890	Ifit2	19	34.550694	34.576419	0.529946	6.94730611607096	5.95594	4.24307	3.2517	-5.93418	-6.25586	0.389249598461675	0.454040839901006	CC
ENSMUSP00000048903	Fam160b1	19	57.361009	57.389594	13	112.452678	SAH134498107	ENSMUSP00000064205	Il6st	13	112.46407	112.510086	-0.423003	6.01285783888227	5.32863	4.39622	3.17773	-4.31488	-4.88778	0.268863472611684	0.403649718595587	CC
ENSMUSP00000048903	Fam160b1	19	57.361009	57.389594	13	112.452678	SAH134498107	ENSMUSP00000117256	Paip1	13	119.428601	119.458218	0.521994	6.01285783888227	6.93342	3.54185	3.85376	-6.08251	-7.05774	0.410953976477449	0.444176178566999	CC
ENSMUSP00000048925	Vwa8	14	78.849052	79.20231	13	29.312977	gUNCHS035390	ENSMUSP00000046168	Bphl	13	34.037597	34.074074	0.431559	6.20500286466531	4.3049	5.2959	2.61082	-4.83202	-4.85448	0.146511272354481	0.393523659086158	CC
ENSMUSP00000049038	Ep400	5	110.664373	110.770717	17	44.082455	B10170044082	ENSMUSP00000024709	Cd2ap	17	42.792951	42.876424	0.391246	6.896371734103	8.3746	4.93654	6.68069	-4.26636	-3.46834	0.284183018211084	0.202267570988465	CC
ENSMUSP00000049038	Ep400	5	110.664373	110.770717	17	44.082455	B10170044082	ENSMUSP00000024727	Cdc5l	17	45.391892	45.433707	0.468441	6.896371734103	2.58769	5.03255	0.988023	-4.04447	-4.36124	0.270261204871872	0.6181833990934	CC
ENSMUSP00000049044	Immp1l	2	105.904638	105.965558	12	42.680511	gUNC20986144	ENSMUSP00000039484	Ankmy2	12	36.157114	36.197291	-0.392787	8.34474142898023	7.02823	6.53598	5.21947	-4.49303	-5.18328	0.216754640557062	0.257356404101744	CC
ENSMUSP00000049044	Immp1l	2	105.904638	105.965558	12	42.680511	gUNC20986144	ENSMUSP00000044292	Nubpl	12	52.097737	52.312744	0.573372	8.34474142898023	10.7279	4.1029	7.12038	-10.6571	-7.54964	0.508325088929521	0.336274573774923	CC
ENSMUSP00000049044	Immp1l	2	105.904638	105.965558	12	42.680511	gUNC20986144	ENSMUSP00000116441	Immp2l	12	41.02409	41.955588	0.452639	8.34474142898023	10.0482	5.80574	7.50921	-6.34305	-5.21425	0.304263643228369	0.252681077207858	CC
ENSMUSP00000049056	Nek9	12	85.299514	85.339362	9	124.292	S2J094971680	ENSMUSP00000035154	1110059G10Rik	9	122.945089	122.951	0.453746	6.36167933218537	6.31864	3.93966	4.09988	-7.05649	-6.07702	0.380720122111744	0.351145183140676	CC
ENSMUSP00000049186	Gfer	17	24.693191	24.696156	2	68.994508	SFH022759780	ENSMUSP00000036923	Nostrin	2	69.1358	69.18933	0.315055	6.62512637935647	8.65371	4.59945	7.97723	-4.1223	-3.79656	0.305756639702507	0.0781722521323225	CC
ENSMUSP00000049186	Gfer	17	24.693191	24.696156	2	68.994508	SFH022759780	ENSMUSP00000099770	Abcb11	2	69.238282	69.342616	0.455101	6.62512637935647	7.81341	4.11259	6.84356	-5.5947	-4.75329	0.379243539743694	0.124126341763711	CC
ENSMUSP00000049186	Gfer	17	24.693191	24.696156	12	46.115764	gUNC21036689	ENSMUSP00000116441	Immp2l	12	41.02409	41.955588	0.393797	7.98162986734029	9.37676	5.23948	7.29488	-5.09171	-4.41067	0.343557633330102	0.222025518409344	CC
ENSMUSP00000049315	Ces2g	8	104.961718	104.969537	15	31.218232	gUNC25304323	ENSMUSP00000018476	Stk3	15	34.875496	35.178921	0.455339	6.31461581608733	7.32854	5.90296	5.94451	-4.02809	-3.19844	0.0651909519243558	0.188854806005016	CC
ENSMUSP00000049315	Ces2g	8	104.961718	104.969537	15	31.218232	gUNC25304323	ENSMUSP00000105990	Ywhaz	15	36.77077	36.796929	0.428396	6.31461581608733	2.67839	5.54147	0.905939	-5.05042	-6.07283	0.122437506667885	0.661759863201401	CC
ENSMUSP00000049338	Nipsnap1	11	4.873951	4.8942	5	98.586182	gUNC9748843	ENSMUSP00000048416	Cops4	5	100.518309	100.547803	-0.355839	6.11536927322551	3.55722	3.91864	1.98539	-5.17506	-5.10158	0.359214493038596	0.441870336948516	CC
ENSMUSP00000049338	Nipsnap1	11	4.873951	4.8942	7	36.440165	ST2071457606	ENSMUSP00000047778	Nudt19	7	35.547185	35.556304	-0.432505	7.58954260381175	7.85587	6.755	5.93807	-5.15376	-4.57448	0.109959538720109	0.244123184319496	CC
ENSMUSP00000049355	Gpi1	7	34.20133	34.230336	6	87.807246	gUNC11548556	ENSMUSP00000032183	Tmem43	6	91.473703	91.488463	-0.326351	8.14236322700857	6.76457	6.89227	5.59394	-4.09321	-3.39371	0.153529533399094	0.173053128284577	CC
ENSMUSP00000049355	Gpi1	7	34.20133	34.230336	6	87.807246	gUNC11548556	ENSMUSP00000145292	Dysf	6	84.00859	84.21106	-0.336389	8.14236322700857	7.40616	6.81971	5.86433	-4.29826	-4.30167	0.162440951125991	0.208182107866965	CC
ENSMUSP00000049355	Gpi1	7	34.20133	34.230336	15	99.488524	UNC26209188	ENSMUSP00000085985	Kif21a	15	90.933276	91.049948	0.496651	6.17973661994019	3.95721	4.63326	2.19564	-4.31554	-4.83855	0.250249600436072	0.445154540699129	CC
ENSMUSP00000049394	Cbr1	16	93.607837	93.610505	7	36.101962	ST2071444078	ENSMUSP00000035642	Ppp1r14a	7	29.289308	29.293801	-0.403806	6.612137537845	5.83015	4.62644	3.84445	-5.1078	-5.30219	0.300310985136007	0.340591579976501	CC
ENSMUSP00000049394	Cbr1	16	93.607837	93.610505	7	36.101962	ST2071444078	ENSMUSP00000066092	Ech1	7	28.825217	28.832247	0.454901	6.612137537845	8.23915	4.21391	5.75247	-6.18113	-5.79147	0.362700794428215	0.301812686988342	CC
ENSMUSP00000049394	Cbr1	16	93.607837	93.610505	10	67.7899	SFJ102711596	ENSMUSP00000020298	Pcbd1	10	61.089331	61.094324	0.381979	6.13208957095665	7.71329	4.38214	5.93805	-4.07809	-3.04942	0.285375735417323	0.230153410542064	CC
ENSMUSP00000049625	Gtf2i	5	134.237834	134.31476	12	25.194693	mJAX00034092	ENSMUSP00000123605	Ywhaq	12	21.390071	21.417637	0.415443	6.14632789042234	5.9576	3.10568	4.38673	-4.11977	-3.73045	0.494709677816001	0.263674969786491	CC
ENSMUSP00000049640	Grem2	1	174.833785	174.921819	3	76.07583	SS6033043033	ENSMUSP00000076503	Gfm1	3	67.430096	67.476529	-0.466095	11.0161239181199	8.65462	8.87852	5.94265	-4.60891	-4.86109	0.194043198316233	0.313355179083541	CC
ENSMUSP00000049823	Iba57	11	59.155369	59.163739	16	51.117188	gUNC26814644	ENSMUSP00000075672	Phldb2	16	45.746243	45.953598	0.374916	7.2884065457785	8.36837	5.92563	6.78088	-4.19388	-3.64404	0.186978667726464	0.189701220189834	CC
ENSMUSP00000049882	Commd3	2	18.672384	18.676231	1	125.334698	gUNC1605568	ENSMUSP00000043442	Ccdc93	1	121.431049	121.50646	0.51492	8.13573700093746	10.0672	4.96012	6.92129	-7.29104	-6.53353	0.390329358062034	0.312491060076287	CC
ENSMUSP00000050258	Nags	11	102.145513	102.149477	16	29.194103	mJAX00067801	ENSMUSP00000007216	Ap2m1	16	20.535478	20.544909	0.439159	6.02475796752427	4.79663	4.21387	2.7481	-4.29708	-4.18997	0.30057439274501	0.427076926925779	CC
ENSMUSP00000050258	Nags	11	102.145513	102.149477	16	29.194103	mJAX00067801	ENSMUSP00000110411	Fstl1	16	37.776873	37.836514	-0.465022	6.02475796752427	5.45452	4.07053	3.50029	-4.65107	-5.27144	0.324366219864483	0.358277171960136	CC
ENSMUSP00000006435	Atp6v1b2	8	69.088646	69.113711	3	52.161293	gUNC5261264	ENSMUSP00000055308	Foxo1	3	52.268336	52.353221	-0.419195	6.08211945323031	3.78994	4.11708	1.06359	-4.29566	-6.44025	0.323084653029405	0.719364950368607	CC
ENSMUSP00000006444	Tep1	14	50.824059	50.87056	14	109.962097	gUNC24732508	ENSMUSP00000022721	Cln5	14	103.070216	103.077628	0.413051	7.14177580799641	7.42102	5.43757	5.23114	-5.16934	-5.59847	0.238624937804441	0.295091510331464	CC
ENSMUSP00000050771	Polr2a	11	69.733997	69.758637	3	62.798722	UNC5389257	ENSMUSP00000141474	Mbnl1	3	60.47283	60.62975	0.466401	6.26808166974614	7.22207	3.58385	4.53784	-4.31427	-4.23551	0.428238145444402	0.37167044905408	CC
ENSMUSP00000050817	Tor1aip2	1	156.035403	156.068861	1	4.504223	gUNCHS000018	ENSMUSP00000027071	Lactb2	1	13.62333	13.660546	-0.3904	6.31650220984315	6.55588	4.51883	4.7582	-4.3304	-3.91426	0.284599316223114	0.274208801869467	CC
ENSMUSP00000050940	Exosc4	15	76.327397	76.330677	9	119.101061	S3T094764042	ENSMUSP00000026891	Exosc7	9	123.113215	123.136129	0.572653	7.24636002998419	4.51323	3.75	1.17485	-7.32593	-8.44903	0.482498801538545	0.739687540852117	CC
ENSMUSP00000050992	Rpp38	2	3.328949	3.332643	9	108.817671	S3J094352706	ENSMUSP00000124562	Manf	9	106.838312	106.891979	0.511339	7.35279979837944	5.938	4.28799	4.50587	-6.56013	-5.60868	0.416822146994254	0.241180532165712	CC
ENSMUSP00000050995	Apba3	10	81.26696	81.273246	2	124.559585	B10020124559	ENSMUSP00000115498	Gm28042	2	120.027493	120.043033	0.679437	7.2260153812481	9.68244	4.49079	6.69039	-4.98464	-5.07313	0.378524710637367	0.309018181367507	CC
ENSMUSP00000050995	Apba3	10	81.26696	81.273246	11	60.914021	SAC112436560	ENSMUSP00000127034	Eif4a1	11	69.666936	69.672423	0.570856	6.04174275316945	4.50959	3.16059	1.56055	-6.43534	-6.2011	0.476874450117562	0.653948585126364	CC
ENSMUSP00000050995	Apba3	10	81.26696	81.273246	12	29.104403	gUNC20800862	ENSMUSP00000020856	Bzw2	12	36.091835	36.15808	0.415959	6.45988066425998	7.64228	3.89532	5.81478	-4.40898	-4.84921	0.39699814865756	0.239130207215648	CC
ENSMUSP00000050995	Apba3	10	81.26696	81.273246	17	44.082455	B10170044082	ENSMUSP00000002839	Ppp2r5d	17	46.682991	46.705002	-0.40209	6.39235030710748	5.20073	3.9336	3.27945	-4.49468	-4.45433	0.38463948140853	0.369425061481753	CC
ENSMUSP00000050995	Apba3	10	81.26696	81.273246	17	44.082455	B10170044082	ENSMUSP00000094923	Slc29a1	17	45.5852	45.599606	-0.427537	6.39235030710748	4.83633	4.10586	3.07142	-4.07764	-4.47419	0.357691646617864	0.36492753802987	CC
ENSMUSP00000051092	Picalm	7	90.130213	90.213465	8	66.913443	mUNC080596606	ENSMUSP00000105722	Pde4c	8	70.72372	70.751186	0.449855	6.09116247715527	8.88621	3.85047	6.63747	-5.36296	-5.58005	0.367859581083073	0.253059515811578	CC
ENSMUSP00000051263	9030624J02Rik	7	118.740226	118.842966	1	124.554513	SFT014982180	ENSMUSP00000043442	Ccdc93	1	121.431049	121.50646	0.651531	7.04576565292227	10.0463	2.54606	5.36367	-8.279	-9.63081	0.638639698590599	0.466104934154863	CC
ENSMUSP00000051263	9030624J02Rik	7	118.740226	118.842966	1	124.554513	SFT014982180	ENSMUSP00000108012	Pm20d1	1	131.797381	131.821473	-0.426576	7.04576565292227	8.30114	4.94171	6.06307	-4.18732	-6.21046	0.298626970661393	0.269609957186603	CC
ENSMUSP00000051293	Clptm1	7	19.631571	19.665033	1	163.082817	mUNC2081992	ENSMUSP00000028014	Fmo4	1	162.793188	162.813972	0.490907	7.76835158695176	8.57876	5.64692	6.11428	-4.43027	-4.99101	0.273086453825681	0.287276949116189	CC
ENSMUSP00000051293	Clptm1	7	19.631571	19.665033	1	163.082817	mUNC2081992	ENSMUSP00000041851	Dars2	1	161.040601	161.070658	-0.476956	7.76835158695176	19.189	4.90511	17.016	-5.81302	-4.8326	0.368577754869006	0.113241961540466	CC
ENSMUSP00000051293	Clptm1	7	19.631571	19.665033	1	163.082817	mUNC2081992	ENSMUSP00000141241	Tmco1	1	167.308378	167.333978	0.596621	7.76835158695176	2.98459	5.71139	0.704959	-4.3101	-7.52704	0.264787395875178	0.763800387992991	CC
ENSMUSP00000051389	Akap8l	17	32.321425	32.350581	5	37.279309	gUNC8972557	ENSMUSP00000013773	Cad	5	31.05478	31.078479	-0.413965	6.94553137328046	8.09714	5.19669	6.34829	-5.05479	-4.83237	0.251793747560953	0.215983668307575	CC
ENSMUSP00000051389	Akap8l	17	32.321425	32.350581	5	37.279309	gUNC8972557	ENSMUSP00000130921	Cpeb2	5	43.23317	43.289724	0.367982	6.94553137328046	4.92117	5.49286	3.74632	-4.20991	-3.69258	0.209151941760554	0.238733878325683	CC
ENSMUSP00000051619	Mapk3	7	126.759601	126.765819	9	59.690451	gUNC16450609	ENSMUSP00000128956	Sin3a	9	57.07204	57.128366	0.574912	6.10707153639092	4.37304	2.34552	2.17097	-6.75689	-6.90605	0.615933760391789	0.503555878747965	CC
ENSMUSP00000051657	Psmd8	7	29.174188	29.180701	11	29.598562	gUNC19324924	ENSMUSP00000133523	Cct4	11	22.990519	23.00378	0.502915	7.34165348028252	5.59847	4.49924	2.99311	-6.38372	-6.93027	0.387162576920361	0.465370002875786	CC
ENSMUSP00000051709	Asrgl1	19	9.109868	9.135636	14	52.66761	S3R142106704	ENSMUSP00000006451	Ttc5	14	50.765415	50.785519	0.466406	8.03551161164083	4.82352	4.3619	2.45463	-6.16396	-6.85663	0.457172086755368	0.491112299731317	CC
ENSMUSP00000051805	Gprin3	6	59.347226	59.426294	8	67.637758	gUNCJPD003561	ENSMUSP00000075089	Upf1	8	70.331525	70.353278	0.392952	6.36720961681446	2.21947	4.72355	0.89182	-4.18403	-5.29747	0.25814441737145	0.598183350079073	CC
ENSMUSP00000051805	Gprin3	6	59.347226	59.426294	8	67.637758	gUNCJPD003561	ENSMUSP00000126761	Gtpbp3	8	71.488103	71.499583	0.365378	6.36720961681446	7.15766	4.77846	6.17492	-4.03841	-4.9007	0.249520545486505	0.137299061425103	CC
ENSMUSP00000051965	Exoc4	6	33.249085	33.973979	9	38.305836	gUNCHS025158	ENSMUSP00000113596	Vwa5a	9	38.718268	38.743337	0.485842	6.73451480824762	6.00071	4.05093	3.22167	-7.40183	-6.2232	0.398482278925438	0.463118530973835	CC
ENSMUSP00000052085	Daam2	17	49.456022	49.564343	5	129.257017	mUNC10153315	ENSMUSP00000031414	Brap	5	121.660563	121.687256	0.492495	6.12647856717224	3.62712	4.27018	1.70908	-4.31984	-6.14068	0.302996010974219	0.528805222876552	CC
ENSMUSP00000052085	Daam2	17	49.456022	49.564343	5	129.257017	mUNC10153315	ENSMUSP00000031594	Sdsl	5	120.458186	120.47281	0.448109	6.12647856717224	3.4034	4.28665	1.30818	-4.28073	-6.55591	0.300307680341961	0.615625550919669	CC
ENSMUSP00000052085	Daam2	17	49.456022	49.564343	5	129.257017	mUNC10153315	ENSMUSP00000114103	Rabgef1	5	130.171798	130.214342	-0.409144	6.12647856717224	3.87256	4.30466	1.79192	-4.23794	-5.45736	0.297367981818162	0.537277666453199	CC
ENSMUSP00000052085	Daam2	17	49.456022	49.564343	5	129.257017	mUNC10153315	ENSMUSP00000126036	Sumf2	5	129.846986	129.86405	-0.446154	6.12647856717224	16.2544	4.02888	15.4191	-4.89305	-3.89935	0.342382421512398	0.0513891623191259	CC
ENSMUSP00000052085	Daam2	17	49.456022	49.564343	5	129.257017	mUNC10153315	ENSMUSP00000135935	Atp2a2	5	122.453513	122.502225	0.45775	6.12647856717224	2.59945	4.19003	0.492544	-4.51025	-5.23469	0.316078567147592	0.810519917674893	CC
ENSMUSP00000052226	Gk2	5	97.455142	97.457021	X	85.55409	gJAX00714940	ENSMUSP00000026039	Gk	X	85.701937	85.776819	0.752719	12.7765054328198	16.5154	4.12309	7.97475	-14.7627	-15.7982	0.677291257638512	0.517132494520266	CC
ENSMUSP00000052226	Gk2	5	97.455142	97.457021	X	85.55409	gJAX00714940	ENSMUSP00000109692	Pls3	X	75.785654	75.875182	0.582314	12.7765054328198	8.78141	9.40934	5.64983	-5.70534	-7.5854	0.263543537043421	0.35661471221592	CC
ENSMUSP00000052226	Gk2	5	97.455142	97.457021	X	85.55409	gJAX00714940	ENSMUSP00000120754	Gk	X	85.701937	85.776819	0.951864	12.7765054328198	15.7406	1.07212	2.81899	-19.9902	-19.2739	0.916086600859889	0.82090962225074	CC
ENSMUSP00000052373	Csl	10	99.757706	99.759658	10	128.153162	JAX00023603	ENSMUSP00000005826	Cs	10	128.337734	128.362479	0.896789	10.4034744690022	8.64637	3.32084	1.93825	-12.3702	-11.3913	0.680795102646271	0.775830782166389	CC
ENSMUSP00000052373	Csl	10	99.757706	99.759658	17	49.489852	gUNC27977349	ENSMUSP00000002846	Gnmt	17	46.725664	46.729168	0.404375	7.48441775523295	8.98451	5.79134	7.23895	-4.38219	-3.20437	0.226213689641948	0.194285498040516	CC
ENSMUSP00000052373	Csl	10	99.757706	99.759658	17	49.489852	gUNC27977349	ENSMUSP00000007747	Dus3l	17	56.764751	56.770092	-0.391517	7.48441775523295	5.51704	5.52323	3.89488	-5.05894	-4.36054	0.262036115482962	0.294027231993968	CC
ENSMUSP00000052465	Wdr36	18	32.837225	32.86642	17	79.766279	B10170079766	ENSMUSP00000024885	Cebpz	17	78.919006	78.93707	0.637847	6.08699458718352	4.99846	3.05825	1.62749	-7.69216	-8.71299	0.497576356246595	0.674401715728444	CC
ENSMUSP00000052465	Wdr36	18	32.837225	32.86642	17	79.766279	B10170079766	ENSMUSP00000048337	Wdr43	17	71.616215	71.659031	0.713417	6.08699458718352	4.32702	3.51836	1.74269	-6.58929	-6.2543	0.421987328950795	0.597253999288194	CC
ENSMUSP00000052465	Wdr36	18	32.837225	32.86642	17	79.766279	B10170079766	ENSMUSP00000107971	Mta3	17	83.706163	83.821516	0.462427	6.08699458718352	4.59501	3.98255	2.948	-5.47667	-5.62781	0.345728020132388	0.358434475659465	CC
ENSMUSP00000052523	Pdcd2	17	15.519208	15.527301	17	27.144344	gUNC27721077	ENSMUSP00000049186	Gfer	17	24.693191	24.696156	-0.6185	6.45677485974431	13.1532	1.38955	8.65589	-11.5109	-7.77132	0.784791938671526	0.341917556184047	CC
ENSMUSP00000052523	Pdcd2	17	15.519208	15.527301	17	27.144344	gUNC27721077	ENSMUSP00000110627	Luc7l	17	26.25291	26.285504	0.40215	6.45677485974431	3.45898	4.23177	2.07652	-4.03559	-5.18638	0.344600037646724	0.39967273589324	CC
ENSMUSP00000052544	Zadh2	18	84.088158	84.097514	5	121.69861	B10050121698	ENSMUSP00000126036	Sumf2	5	129.846986	129.86405	-0.338779	7.3712229928566	7.93718	5.85152	7.67516	-4.89596	-3.43221	0.206167008423071	0.0330117245671636	CC
ENSMUSP00000052755	Dcaf5	12	80.335848	80.436601	5	64.853791	SNJ052594151	ENSMUSP00000084519	N4bp2	5	65.763521	65.830108	0.473489	7.9909646952919	6.14946	5.48496	3.64346	-5.28246	-5.56616	0.313604776250405	0.407515456641721	CC
ENSMUSP00000052755	Dcaf5	12	80.335848	80.436601	5	64.853791	SNJ052594151	ENSMUSP00000109164	Fip1l1	5	74.535449	74.5988	0.478327	7.9909646952919	6.77546	5.85609	5.04041	-4.49546	-3.69713	0.267161072123085	0.256078554076033	CC
ENSMUSP00000052777	Pik3ap1	19	41.274218	41.38507	1	78.08332	gUNC988578	ENSMUSP00000127716	Pid1	1	84.036296	84.36418	-0.406668	6.1410059266322	3.66037	3.54831	1.94362	-5.47474	-5.7321	0.422194011471027	0.469009963473638	CC
ENSMUSP00000052777	Pik3ap1	19	41.274218	41.38507	1	78.08332	gUNC988578	ENSMUSP00000136285	Glb1l	1	75.198236	75.210813	-0.332125	6.1410059266322	4.57674	4.01484	3.58248	-4.02337	-3.74186	0.346224373015418	0.217241966989604	CC
ENSMUSP00000052777	Pik3ap1	19	41.274218	41.38507	2	73.687306	gUNCHS005379	ENSMUSP00000128736	Ccdc141	2	77.009902	77.170636	-0.327621	6.03651599721208	13.9716	4.4374	12.5431	-4.30605	-3.31736	0.264907108330471	0.102243121761287	CC
ENSMUSP00000052863	Nfib	4	82.290173	82.70575	9	62.761515	gUNC16492494	ENSMUSP00000128956	Sin3a	9	57.07204	57.128366	0.621693	6.20190135153423	5.69916	2.73096	3.0945	-7.60424	-6.58345	0.559657620267628	0.457025245825701	CC
ENSMUSP00000052866	Pgp	17	24.470473	24.471591	17	82.509468	mUNC170209949	ENSMUSP00000064758	Atl2	17	79.84839	79.896123	-0.521742	6.70147902602384	9.86892	3.57798	6.74542	-7.06096	-5.37508	0.466090994822838	0.31649866449419	CC
ENSMUSP00000052872	Fasn	11	120.805846	120.824547	6	124.76181	gUNC12013897	ENSMUSP00000080469	Mug2	6	122.006761	122.085965	0.503643	6.78061482809718	15.7308	3.25817	12.1711	-7.68685	-6.28473	0.519487526927653	0.226288554936812	CC
ENSMUSP00000052872	Fasn	11	120.805846	120.824547	6	124.76181	gUNC12013897	ENSMUSP00000113942	Gapdh	6	125.161715	125.166467	0.590752	6.78061482809718	4.9668	4.51994	2.65159	-4.98659	-6.36256	0.333402631680169	0.466137150680519	CC
ENSMUSP00000052872	Fasn	11	120.805846	120.824547	6	124.76181	gUNC12013897	ENSMUSP00000125731	Bid	6	120.89193	120.916853	0.435776	6.78061482809718	13.0014	4.5634	10.574	-4.89357	-5.11264	0.326993183407144	0.186702970449336	CC
ENSMUSP00000052905	Eny2	15	44.428092	44.438256	6	128.411311	gUNC12059209	ENSMUSP00000032336	Plbd1	6	136.61207	136.661928	-0.39633	6.43747227530204	9.46042	5.41097	7.45422	-4.57216	-4.69057	0.159457350867407	0.212062466571251	CC
ENSMUSP00000052989	Cyp8b1	9	121.914356	121.916305	1	160.737074	mJAX00273510	ENSMUSP00000076933	Arpc5	1	152.766542	152.775597	-0.356766	6.00725585990411	5.70388	4.71652	4.07481	-4.20916	-3.36698	0.214862807578953	0.285607340967902	CC
ENSMUSP00000052989	Cyp8b1	9	121.914356	121.916305	1	160.737074	mJAX00273510	ENSMUSP00000083300	Sec16b	1	157.506728	157.568425	0.408154	6.00725585990411	6.07313	4.71177	4.52241	-4.22251	-3.89132	0.215653518031574	0.255341150280004	CC
ENSMUSP00000052989	Cyp8b1	9	121.914356	121.916305	7	79.587197	S2C073183487	ENSMUSP00000032747	Hddc3	7	80.343104	80.350547	-0.462177	6.98442152394834	11.9599	4.9804	9.95586	-4.94859	-3.4897	0.286927344960053	0.167563273940418	CC
ENSMUSP00000052989	Cyp8b1	9	121.914356	121.916305	7	79.587197	S2C073183487	ENSMUSP00000032761	Pex11a	7	79.735957	79.743131	0.366998	6.98442152394834	5.08903	5.28596	3.38922	-4.17686	-2.98763	0.243178553603132	0.334014537151481	CC
ENSMUSP00000052989	Cyp8b1	9	121.914356	121.916305	7	79.587197	S2C073183487	ENSMUSP00000032865	Fah	7	84.585159	84.606722	-0.448709	6.98442152394834	10.551	4.43097	7.48206	-6.33627	-3.61013	0.365592413801631	0.290867216377595	CC
ENSMUSP00000006544	Gcat	15	79.030874	79.042531	2	126.231303	S3N025049252	ENSMUSP00000028704	Hao1	2	134.497361	134.554368	0.328133	7.7928492941812	9.38941	6.59169	8.04268	-4.55191	-3.18024	0.15413608666577	0.143430737394575	CC
ENSMUSP00000006618	Arhgef19	4	141.239499	141.257564	2	11.784932	gJAX00483446	ENSMUSP00000117009	Pter	2	12.924041	13.003455	0.787714	8.0213008324829	7.66105	2.61358	2.20822	-11.7831	-11.2662	0.674170056131532	0.711760137317992	CC
ENSMUSP00000006625	Rbm14	19	4.800569	4.811634	3	63.068191	S3J032522727	ENSMUSP00000096686	Mbnl1	3	60.47283	60.62975	0.506685	6.21381481995891	9.93298	3.30777	7.01104	-4.93512	-6.24974	0.467674834889613	0.29416549716198	CC
ENSMUSP00000006625	Rbm14	19	4.800569	4.811634	3	63.068191	S3J032522727	ENSMUSP00000141474	Mbnl1	3	60.47283	60.62975	0.539877	6.21381481995891	7.18807	3.12104	4.07941	-5.27029	-4.99138	0.497725617767825	0.432474920249803	CC
ENSMUSP00000006625	Rbm14	19	4.800569	4.811634	15	102.935412	S1L154117416	ENSMUSP00000003450	Ddx23	15	98.645134	98.662889	0.691331	6.87883695093487	5.18238	3.65148	1.83622	-5.09674	-6.54501	0.469171892567719	0.645680170114889	CC
ENSMUSP00000053129	Baiap2l1	5	144.264526	144.358112	5	30.625974	SFJ051225038	ENSMUSP00000013773	Cad	5	31.05478	31.078479	-0.372952	6.27785063324819	8.03938	4.39288	6.1544	-5.13792	-5.1842	0.300257324260819	0.234468329647311	CC
ENSMUSP00000053129	Baiap2l1	5	144.264526	144.358112	5	30.625974	SFJ051225038	ENSMUSP00000031018	Rbks	5	31.624439	31.697627	0.478313	6.27785063324819	12.3758	3.88919	9.98709	-6.48497	-4.3787	0.380490198444286	0.193014592996008	CC
ENSMUSP00000053396	BC025446	15	75.216376	75.222661	9	12.929225	S3T090517169	ENSMUSP00000111052	Carm1	9	21.546894	21.592623	-0.313509	7.40958720556125	4.51252	5.84069	3.04665	-4.18286	-3.67469	0.21173881378759	0.324845097639456	CC
ENSMUSP00000053842	Dnaja3	16	4.639989	4.707695	4	102.281427	gUNC7862387	ENSMUSP00000069636	Acot11	4	106.744555	106.804998	0.404508	6.47397617864277	17.3496	4.48651	15.1547	-5.29986	-4.17732	0.306993125059572	0.126510121270807	CC
ENSMUSP00000053842	Dnaja3	16	4.639989	4.707695	4	102.281427	gUNC7862387	ENSMUSP00000102393	Pars2	4	106.651069	106.655282	0.418039	6.47397617864277	8.12042	4.36471	5.30667	-5.61341	-5.25721	0.325806910689771	0.346503013390933	CC
ENSMUSP00000053842	Dnaja3	16	4.639989	4.707695	4	102.281427	gUNC7862387	ENSMUSP00000117797	Dock7	4	98.936671	99.120915	-0.420393	6.47397617864277	4.88716	4.9723	3.22548	-4.04938	-3.65791	0.231955777594101	0.340009330572357	CC
ENSMUSP00000053862	Tmem186	16	8.633884	8.637712	1	155.045889	S1H016201835	ENSMUSP00000058344	Soat1	1	156.424525	156.474331	0.64453	6.32327068665714	6.31444	3.65323	3.366	-7.01178	-6.1904	0.422256268783692	0.466936102013797	CC
ENSMUSP00000053943	Basp1	15	25.363277	25.413764	13	56.577845	SBJ132263113	ENSMUSP00000060828	Syk	13	52.583173	52.648792	0.486151	6.03811797057183	3.08286	4.26778	1.33824	-4.04831	-5.29843	0.293193670478116	0.565909577470271	CC
ENSMUSP00000054201	Nudt16l1	16	4.939111	4.94102	9	103.853443	gUNC17032370	ENSMUSP00000024031	Acy1	9	106.432981	106.438319	0.474378	7.50233530449581	10.6073	5.02565	8.36277	-6.00786	-5.09578	0.330121915906857	0.211602387035344	CC
ENSMUSP00000054201	Nudt16l1	16	4.939111	4.94102	9	103.853443	gUNC17032370	ENSMUSP00000033463	Slc9a9	9	94.669909	95.230445	0.402754	7.50233530449581	5.95154	5.79205	4.23185	-4.08354	-5.15499	0.227967057600173	0.288948742678366	CC
ENSMUSP00000054201	Nudt16l1	16	4.939111	4.94102	9	103.853443	gUNC17032370	ENSMUSP00000034981	Xrn1	9	95.95476	96.057803	0.51881	7.50233530449581	3.25015	5.59677	1.88801	-4.57385	-4.37846	0.253996286110258	0.419100656892759	CC
ENSMUSP00000054201	Nudt16l1	16	4.939111	4.94102	9	103.853443	gUNC17032370	ENSMUSP00000035179	Nudt16	9	105.128903	105.131824	0.885304	7.50233530449581	7.5048	1.27308	1.19367	-15.43	-15.5655	0.830308837404654	0.840945794691398	CC
ENSMUSP00000054201	Nudt16l1	16	4.939111	4.94102	9	103.853443	gUNC17032370	ENSMUSP00000124562	Manf	9	106.838312	106.891979	0.366745	7.50233530449581	5.39646	5.66744	4.37697	-4.39641	-3.30461	0.24457655250309	0.188918290879577	CC
ENSMUSP00000054275	Lrp1b	2	40.595246	42.653624	17	35.020775	SAC171400831	ENSMUSP00000110499	Uhrf1bp1	17	27.85649	27.90004	-0.466027	6.32079804094937	8.17229	4.64636	6.55156	-4.79246	-4.6579	0.264909277294023	0.198320177086227	CC
ENSMUSP00000054367	Ttc19	11	62.281473	62.328451	10	64.620782	UNC18107390	ENSMUSP00000020262	Pbld2	10	63.024315	63.058813	0.483574	7.53871734121285	5.145	5.6237	3.45181	-4.99309	-6.51456	0.25402429279896	0.32909426627794	CC
ENSMUSP00000054367	Ttc19	11	62.281473	62.328451	10	64.620782	UNC18107390	ENSMUSP00000020298	Pcbd1	10	61.089331	61.094324	0.487599	7.53871734121285	6.23978	4.84838	3.34156	-6.87709	-4.81992	0.356869374383523	0.464474709044229	CC
ENSMUSP00000054367	Ttc19	11	62.281473	62.328451	11	77.003762	S6J113080150	ENSMUSP00000017488	Vtn	11	78.499091	78.502324	-0.366329	7.07400255619538	7.01454	4.40968	6.60083	-4.38762	-3.3062	0.376635792117714	0.0589789209271029	CC
ENSMUSP00000054367	Ttc19	11	62.281473	62.328451	11	77.003762	S6J113080150	ENSMUSP00000021050	Adap2	11	80.154105	80.178958	-0.362908	7.07400255619538	9.2438	4.39629	8.22112	-4.42323	-4.08763	0.378528638479251	0.110634154784829	CC
ENSMUSP00000054367	Ttc19	11	62.281473	62.328451	11	77.003762	S6J113080150	ENSMUSP00000099532	Tmem97	11	78.541817	78.550777	-0.396057	7.07400255619538	3.91446	4.34527	2.20234	-4.559	-3.9624	0.385740962703719	0.437383444970698	CC
ENSMUSP00000054367	Ttc19	11	62.281473	62.328451	11	77.003762	S6J113080150	ENSMUSP00000113372	Srr	11	74.906359	74.925948	0.441042	7.07400255619538	14.5534	3.4307	11.5764	-6.99285	-4.11108	0.515027034165345	0.204557010732887	CC
ENSMUSP00000054421	Eif3j2	18	43.475418	43.477796	11	82.19197	mUNC20006267	ENSMUSP00000099502	Nle1	11	82.900768	82.908411	0.530455	6.0036518702411	14.5378	2.52352	11.0577	-6.94793	-5.35865	0.57966916561092	0.239382850224931	CC
ENSMUSP00000054499	Fn1	1	71.58552	71.6532	2	161.719748	B10020161719	ENSMUSP00000028981	Mapre1	2	153.741274	153.77331	0.491775	6.30439021233071	6.75116	3.84208	4.06684	-5.30234	-4.16006	0.390570718087008	0.397608707244385	CC
ENSMUSP00000054499	Fn1	1	71.58552	71.6532	10	76.634727	mUNC18261039	ENSMUSP00000138686	Ank3	10	69.398773	70.027438	-0.473514	6.3198214552459	11.5072	3.21296	8.5375	-6.50076	-5.36484	0.491605890648538	0.258073206340378	CC
ENSMUSP00000054499	Fn1	1	71.58552	71.6532	10	76.634727	mUNC18261039	ENSMUSP00000138770	Ank3	10	69.398773	70.027438	-0.396486	6.3198214552459	9.19633	4.1247	7.13837	-4.43303	-4.02848	0.347339156776936	0.223780573337407	CC
ENSMUSP00000054499	Fn1	1	71.58552	71.6532	10	76.634727	mUNC18261039	ENSMUSP00000139496	Ank3	10	69.398773	70.027438	-0.411215	6.3198214552459	8.99985	3.86499	6.68217	-5.02203	-4.73595	0.388433672158288	0.257524292071535	CC
ENSMUSP00000054499	Fn1	1	71.58552	71.6532	19	32.501552	gUNC30210284	ENSMUSP00000025696	Ak3	19	29.020833	29.047961	-0.50225	7.25273069392335	6.36337	3.19666	3.08689	-6.39953	-6.84033	0.559247387652446	0.514896980687906	CC
ENSMUSP00000054583	Fbln1	15	85.205949	85.286535	7	113.937074	gJAX00651708	ENSMUSP00000032887	Coq7	7	118.509659	118.533356	-0.338947	6.63258317222214	5.36489	5.09557	3.82788	-4.73961	-3.55099	0.231736735493841	0.286494224485497	CC
ENSMUSP00000054591	Il18	9	50.554827	50.58184	19	56.830344	SBT192273213	ENSMUSP00000130128	Gfra1	19	58.235604	58.455909	-0.39055	7.92758284945288	2.57655	6.34619	1.13941	-4.08813	-4.54303	0.199479826257763	0.557776872174031	CC
ENSMUSP00000054634	Cdc42	4	137.319696	137.35772	14	23.029235	gUNC23694515	ENSMUSP00000055619	Mrps16	14	20.389304	20.393634	-0.406719	6.3605943666051	6.06829	3.83998	4.40352	-4.27182	-4.71192	0.396285979159279	0.274339229008502	CC
ENSMUSP00000054638	A430005L14Rik	4	153.957237	153.961925	6	137.837096	gUNC12197718	ENSMUSP00000038749	Pde3a	6	141.249269	141.507448	0.435579	6.48981932140544	4.87747	4.84273	3.6634	-4.65464	-4.54887	0.253795867008628	0.248913883632293	CC
ENSMUSP00000054638	A430005L14Rik	4	153.957237	153.961925	6	137.837096	gUNC12197718	ENSMUSP00000084904	Plekha5	6	140.424054	140.59711	0.415867	6.48981932140544	7.73255	4.40455	5.4487	-5.92955	-4.39799	0.321313925416625	0.295355348494352	CC
ENSMUSP00000054638	A430005L14Rik	4	153.957237	153.961925	6	137.837096	gUNC12197718	ENSMUSP00000112213	Wbp11	6	136.813654	136.828233	0.354899	6.48981932140544	3.88501	4.9008	2.0337	-4.48568	-4.0077	0.244848006194003	0.476526443947377	CC
ENSMUSP00000054856	Uqcr10	11	4.701973	4.704342	11	102.915778	SS6114116631	ENSMUSP00000006969	Krt23	11	99.477974	99.493137	0.392843	6.67624816311634	10.3581	4.27743	7.7978	-5.21835	-4.42577	0.359306320632129	0.247178536604204	CC
ENSMUSP00000054856	Uqcr10	11	4.701973	4.704342	11	102.915778	SS6114116631	ENSMUSP00000021048	Ftsj3	11	106.249142	106.256079	-0.359248	6.67624816311634	5.06242	4.6717	3.34559	-4.22444	-3.99374	0.300250696819613	0.339132272707519	CC
ENSMUSP00000054856	Uqcr10	11	4.701973	4.704342	11	102.915778	SS6114116631	ENSMUSP00000024492	Acbd4	11	103.101682	103.1122	-0.425198	6.67624816311634	16.224	4.0609	13.8755	-5.76419	-4.57302	0.391739207293868	0.144754684418146	CC
ENSMUSP00000054856	Uqcr10	11	4.701973	4.704342	11	102.915778	SS6114116631	ENSMUSP00000102791	Dusp3	11	101.971143	101.987013	0.385158	6.67624816311634	13.1736	4.51075	11.2183	-4.63018	-3.14903	0.324358548425427	0.148425639157102	CC
ENSMUSP00000054856	Uqcr10	11	4.701973	4.704342	11	102.915778	SS6114116631	ENSMUSP00000103209	Cisd3	11	97.685826	97.688621	0.38891	6.67624816311634	12.4195	4.68737	10.4876	-4.18495	-3.44987	0.297903570167465	0.15555376625468	CC
ENSMUSP00000054856	Uqcr10	11	4.701973	4.704342	17	86.225651	gUNC28523362	ENSMUSP00000048443	Ppp1r21	17	88.530118	88.588367	-0.559625	7.48747043291596	9.2058	4.2949	6.4976	-6.38031	-5.69461	0.426388385973583	0.294184101327424	CC
ENSMUSP00000054856	Uqcr10	11	4.701973	4.704342	17	86.225651	gUNC28523362	ENSMUSP00000120830	Strn	17	78.649913	78.737196	-0.621921	7.48747043291596	3.63486	4.68564	1.3174	-5.4562	-6.4602	0.374202537161112	0.637565133182571	CC
ENSMUSP00000054858	Isca1	13	59.755409	59.76981	6	13.919413	gUNC10595065	ENSMUSP00000031707	Aass	6	23.072173	23.132986	0.429244	6.0159053456636	7.28745	3.97736	5.38901	-5.68873	-4.21317	0.338859278617645	0.260508133846544	CC
ENSMUSP00000054858	Isca1	13	59.755409	59.76981	19	37.437992	gUNC30274198	ENSMUSP00000025778	Gldc	19	30.098449	30.175418	0.474368	6.24467884967257	5.09543	2.91508	3.08506	-6.2301	-6.4941	0.533189765210609	0.394543738212477	CC
ENSMUSP00000055016	Usp48	4	137.593755	137.658537	7	8.06552	SAJ070322620	ENSMUSP00000032539	Slc27a5	7	12.988346	12.998192	0.471766	7.73482551090867	5.40952	5.09507	2.81014	-6.33767	-4.84233	0.341281843680344	0.480519528534879	CC
ENSMUSP00000055122	Epb41l2	10	25.359798	25.523519	7	126.822234	UNC13806960	ENSMUSP00000102015	Rabep2	7	126.428759	126.449245	0.462402	6.11065993488131	3.1601	4.16694	1.63004	-4.32164	-4.37733	0.318086746046205	0.484180880351888	CC
ENSMUSP00000055254	Luc7l2	6	38.551334	38.60947	7	116.525707	SSH074661028	ENSMUSP00000138741	Nucb2	7	116.504369	116.540584	0.499428	7.10474815846531	7.19682	4.97509	4.77917	-4.20534	-4.21871	0.29975139314795	0.335933092671485	CC
ENSMUSP00000006692	Mvd	8	122.433601	122.443422	7	121.548307	SAC074861932	ENSMUSP00000033008	Psma1	7	114.264606	114.276118	0.506696	7.17058737495113	3.52587	4.91523	1.88635	-4.82457	-5.16283	0.314528957952556	0.464997291448635	CC
ENSMUSP00000006697	Itih3	14	30.908572	30.92376	6	136.765254	gUNC12178674	ENSMUSP00000001559	Itfg2	6	128.409444	128.424931	-0.433471	6.18532445959347	4.63341	3.7383	2.61942	-4.82798	-6.39154	0.395617800744166	0.434666908389286	CC
ENSMUSP00000055382	Saysd1	14	20.075636	20.138534	14	7.963384	JAX00049811	ENSMUSP00000022310	Ngly1	14	16.24928	16.311926	-0.440528	12.9118017568636	12.4737	10.3096	9.74665	-4.9837	-5.70882	0.201536687587414	0.218623984864154	CC
ENSMUSP00000055382	Saysd1	14	20.075636	20.138534	14	7.963384	JAX00049811	ENSMUSP00000124017	Fhit	14	9.550092	11.162035	-0.509854	12.9118017568636	13.3026	9.13083	9.3601	-7.18448	-9.2596	0.292830685295626	0.296370634312089	CC
ENSMUSP00000055475	Unc119b	5	115.12255	115.134975	10	80.048749	S6J103201949	ENSMUSP00000005057	Thop1	10	81.070035	81.082559	0.48976	6.84254427821239	8.32233	4.61715	5.95737	-4.91684	-3.64993	0.325229065056745	0.284170418620747	CC
ENSMUSP00000055475	Unc119b	5	115.12255	115.134975	10	80.048749	S6J103201949	ENSMUSP00000020248	Washc3	10	88.201093	88.246158	0.46981	6.84254427821239	5.84461	4.985	3.73499	-4.14602	-3.9866	0.271469822143069	0.360951372290025	CC
ENSMUSP00000055475	Unc119b	5	115.12255	115.134975	10	80.048749	S6J103201949	ENSMUSP00000039322	Washc4	10	83.543752	83.596473	0.413329	6.84254427821239	6.30553	4.89593	3.8723	-4.33267	-3.61464	0.284486909994968	0.385888259987662	CC
ENSMUSP00000055475	Unc119b	5	115.12255	115.134975	10	80.048749	S6J103201949	ENSMUSP00000121111	Map2k2	10	81.105915	81.133975	0.456731	6.84254427821239	5.87138	4.96371	3.74046	-4.19064	-3.93019	0.274581237887618	0.362933415994196	CC
ENSMUSP00000055521	Mlkl	8	111.311797	111.338177	14	60.591807	SFJ142423672	ENSMUSP00000002397	Gmpr2	14	55.671941	55.6792	-0.451806	6.34983378713462	6.77298	4.18824	4.96074	-4.96572	-5.42302	0.340417380926445	0.267569075945891	CC
ENSMUSP00000055521	Mlkl	8	111.311797	111.338177	14	60.591807	SFJ142423672	ENSMUSP00000150058	R3hcc1	14	69.697307	69.707584	0.399353	6.34983378713462	4.27827	4.4966	2.80729	-4.26802	-5.03681	0.291855479885072	0.34382589224149	CC
ENSMUSP00000055694	Cavin2	1	51.289126	51.30296	1	166.799244	mJAX00012213	ENSMUSP00000000266	Ifi202b	1	173.962568	173.982744	-0.342669	6.10102980441131	4.64747	4.66952	3.19639	-4.80848	-4.16994	0.234634127401946	0.312230095083992	CC
ENSMUSP00000055772	Secisbp2l	2	125.736986	125.78287	6	135.528387	SBH065421135	ENSMUSP00000042232	Hebp1	6	135.137522	135.198022	-0.430384	6.71536368119374	12.0522	4.39214	9.72893	-6.14416	-4.09785	0.345956494910304	0.192767295597484	CC
ENSMUSP00000055813	Rbpms	8	33.782643	33.929863	1	78.08332	gUNC988578	ENSMUSP00000109141	Wdfy1	1	79.702262	79.776143	-0.358509	6.610809847807	20.1953	5.59468	18.7967	-4.0631	-2.69156	0.153707317439191	0.069253737255698	CC
ENSMUSP00000055862	Arf6	12	69.37215	69.373783	7	18.721256	gUNC12473470	ENSMUSP00000032566	Qpctl	7	19.139702	19.149291	0.380068	6.20603326282716	17.4995	4.4737	15.6718	-4.36309	-3.06072	0.279136960673974	0.10444298408526	CC
ENSMUSP00000056026	Thtpa	14	55.094784	55.098986	10	60.901401	gUNC18061716	ENSMUSP00000020266	Pbld1	10	63.060162	63.077962	0.47759	6.83554234417673	9.5183	4.38824	7.07441	-5.90517	-4.38225	0.358026067421206	0.256756983915195	CC
ENSMUSP00000056377	Pnlip	19	58.670365	58.681786	18	55.180036	gUNC29301484	ENSMUSP00000130560	Arhgef37	18	61.493794	61.536536	0.386937	6.97091381800145	6.92705	5.11616	4.74496	-6.24766	-5.82575	0.266070398576984	0.315009997040587	CC
ENSMUSP00000056500	Prkar1a	11	109.649405	109.669656	1	169.3529	SFH016774116	ENSMUSP00000038914	Kmo	1	175.620381	175.662116	-0.501461	7.65185734903891	6.75224	4.58859	3.79449	-6.881	-6.2444	0.400329908061297	0.438039820859448	CC
ENSMUSP00000056715	Atxn2	5	121.711337	121.816493	9	108.171395	gUNCHS027093	ENSMUSP00000010195	Hyal1	9	107.576927	107.58171	-0.381325	6.61506861118055	4.67555	5.2534	3.27643	-4.60768	-5.15672	0.205843460017801	0.299241800429896	CC
ENSMUSP00000056715	Atxn2	5	121.711337	121.816493	9	108.171395	gUNCHS027093	ENSMUSP00000062622	Dhx30	9	110.08432	110.11783	0.43642	6.61506861118055	6.14181	4.98359	4.19614	-5.3575	-5.27671	0.246630640901152	0.316790978555182	CC
ENSMUSP00000056715	Atxn2	5	121.711337	121.816493	9	108.171395	gUNCHS027093	ENSMUSP00000143171	Map4	9	109.93146	110.083955	0.416505	6.61506861118055	3.92819	5.28878	2.28771	-4.50935	-4.7159	0.20049506500037	0.417617274113523	CC
ENSMUSP00000056792	Tmem259	10	79.974948	79.98433	15	3.669416	gJAX00058379	ENSMUSP00000124417	C6	15	4.727175	4.814967	0.42588	6.32105734152247	7.79978	4.01522	5.78063	-5.57674	-4.44579	0.364786651495095	0.258872686152686	CC
ENSMUSP00000056792	Tmem259	10	79.974948	79.98433	19	21.266572	gUNCHS047326	ENSMUSP00000025632	Carnmt1	19	18.67078	18.704788	-0.499638	6.08566236925952	9.67107	3.53138	7.32016	-4.72276	-5.46312	0.419721340796354	0.243086855952857	CC
ENSMUSP00000056792	Tmem259	10	79.974948	79.98433	19	21.266572	gUNCHS047326	ENSMUSP00000025659	Zfand5	19	21.272278	21.282289	-0.517602	6.08566236925952	3.47821	3.88452	1.48044	-4.05743	-6.82315	0.361693146234688	0.574367275121399	CC
ENSMUSP00000056809	Adnp	2	168.180986	168.207112	2	181.023939	B10020181023	ENSMUSP00000037075	Gmeb2	2	181.251449	181.288035	0.476105	6.25428470700692	4.94836	3.90307	3.20446	-4.46884	-5.76358	0.375936628592038	0.352419791607725	CC
ENSMUSP00000056888	Ubqln2	X	153.498227	153.50157	12	104.005248	gUNCHS034595	ENSMUSP00000114522	Ahnak2	12	112.772194	112.802657	-0.463912	6.32483479616117	4.76907	3.66331	2.6168	-5.78594	-6.6862	0.420805425270012	0.451297632452449	CC
ENSMUSP00000057375	Golph3	15	12.32145	12.351591	14	112.778502	gUNC24780695	ENSMUSP00000047881	Dock9	14	121.542046	121.797837	-0.3448	6.23499002247922	5.02817	4.26756	4.05345	-4.05846	-4.53247	0.315546619222482	0.193851838740536	CC
ENSMUSP00000057462	Vti1b	12	79.156017	79.172667	2	71.270713	gUNC3300936	ENSMUSP00000028517	Ola1	2	73.092801	73.218924	0.435156	6.61638354688252	2.94537	4.7047	1.25885	-4.75825	-5.10383	0.288931790809386	0.572600386369115	CC
ENSMUSP00000057462	Vti1b	12	79.156017	79.172667	2	71.270713	gUNC3300936	ENSMUSP00000066891	Lnpk	2	74.520291	74.579435	0.440655	6.61638354688252	7.4884	4.57406	5.62137	-5.11053	-4.97234	0.30867671627725	0.249322952833716	CC
ENSMUSP00000057512	Swi5	2	32.278816	32.288075	19	48.103472	UNC30421895	ENSMUSP00000049977	Slk	19	47.579678	47.645246	0.467953	9.70838588546178	17.3927	6.97704	14.6614	-7.64515	-3.75094	0.281338825803365	0.157037147768892	CC
ENSMUSP00000057512	Swi5	2	32.278816	32.288075	19	48.103472	UNC30421895	ENSMUSP00000096954	Sfr1	19	47.731756	47.735588	0.680078	9.70838588546178	7.88394	4.38602	2.39947	-14.728	-13.6286	0.548223561388508	0.695650905511711	CC
ENSMUSP00000057635	Gpam	19	55.069734	55.099451	1	135.816613	gUNC1739568	ENSMUSP00000076564	Rnpep	1	135.262712	135.284084	0.432907	6.72917449933941	12.6611	4.87968	10.8758	-4.4874	-4.29203	0.274847159859055	0.141006705578504	CC
ENSMUSP00000057664	Rab2a	4	8.535644	8.607778	11	106.656409	gUNC20319200	ENSMUSP00000048350	Vat1	11	101.458745	101.46623	-0.402612	6.39066901378699	4.50862	4.42346	2.52975	-4.47556	-4.71844	0.307825207273762	0.438908135970652	CC
ENSMUSP00000006764	Aprt	8	122.574635	122.576909	2	164.366346	gUNC4402698	ENSMUSP00000017904	Ctsa	2	164.832873	164.841032	0.332575	6.10315838506788	7.96614	4.68231	6.52244	-4.60391	-3.22271	0.232805425555424	0.181229554087676	CC
ENSMUSP00000006838	Qars	9	108.507706	108.515941	15	86.260798	SBR153450431	ENSMUSP00000004072	Rpl8	15	76.904071	76.906318	0.579163	6.02738194847962	3.08096	4.31359	1.14678	-4.09724	-6.81241	0.284334386492947	0.627784846281679	CC
ENSMUSP00000006838	Qars	9	108.507706	108.515941	15	86.260798	SBR153450431	ENSMUSP00000080354	Rpl3	15	80.077794	80.091868	0.633411	6.02738194847962	2.97943	3.60886	0.421561	-5.50605	-7.97526	0.401255797152473	0.858509513564675	CC
ENSMUSP00000006900	Acot13	13	24.817948	24.83154	9	14.293867	gUNC15872990	ENSMUSP00000001826	Naalad2	9	18.321951	18.402995	0.329832	6.19021164292703	11.6546	4.51633	10.9617	-4.94868	-3.92818	0.270407821167087	0.05945291987713	CC
ENSMUSP00000006900	Acot13	13	24.817948	24.83154	9	14.293867	gUNC15872990	ENSMUSP00000002902	Qtrt1	9	21.411837	21.420274	0.317812	6.19021164292703	5.9184	4.73129	4.46689	-4.23684	-3.01741	0.235682029481819	0.245253784806704	CC
ENSMUSP00000006914	B4galnt1	10	127.165225	127.17233	9	57.07819	mUNC16421405	ENSMUSP00000149882	Adpgk	9	59.291558	59.324052	0.437383	6.46129542077873	2.60757	4.83016	1.23775	-4.44796	-4.91869	0.252447120051685	0.525324344121155	CC
ENSMUSP00000057905	Mgat2	12	69.184157	69.18677	7	116.117732	backupUNC070738764	ENSMUSP00000095690	Acsm2	7	119.55434	119.60069	0.433689	6.37067596784704	7.82423	4.27194	5.67037	-4.77613	-4.99548	0.329436935489956	0.275280762452024	CC
ENSMUSP00000057984	Riox1	12	83.950608	83.952951	11	105.811946	SS6114232477	ENSMUSP00000006969	Krt23	11	99.477974	99.493137	-0.395533	6.58557422350816	8.12986	4.00625	5.85378	-5.81458	-5.015	0.391662767128323	0.279965460659839	CC
ENSMUSP00000057984	Riox1	12	83.950608	83.952951	11	105.811946	SS6114232477	ENSMUSP00000024492	Acbd4	11	103.101682	103.1122	0.48552	6.58557422350816	13.251	2.9607	9.86694	-8.73095	-6.96946	0.550426447335245	0.25538148064297	CC
ENSMUSP00000057984	Riox1	12	83.950608	83.952951	11	105.811946	SS6114232477	ENSMUSP00000102791	Dusp3	11	101.971143	101.987013	-0.411761	6.58557422350816	11.3452	3.78751	8.99395	-6.42474	-4.05711	0.424877790234307	0.207246236293763	CC
ENSMUSP00000057984	Riox1	12	83.950608	83.952951	11	105.811946	SS6114232477	ENSMUSP00000103209	Cisd3	11	97.685826	97.688621	-0.442174	6.58557422350816	10.2513	3.90961	8.15967	-6.08415	-4.69832	0.406337265770374	0.20403558573059	CC
ENSMUSP00000058168	Dcaf7	11	106.036872	106.059324	7	79.187706	SS6073167508	ENSMUSP00000032747	Hddc3	7	80.343104	80.350547	0.481129	7.82037158208258	11.6714	4.76599	8.59746	-5.50644	-5.3716	0.390567321517118	0.263373716949124	CC
ENSMUSP00000058283	Timm29	9	21.592722	21.59597	17	87.898725	UNC28547483	ENSMUSP00000040771	Ttc7	17	87.282886	87.381769	0.43642	6.99261081901291	4.95886	4.84488	3.19921	-4.42224	-5.89386	0.30714290764949	0.35484970335924	CC
ENSMUSP00000058283	Timm29	9	21.592722	21.59597	17	87.898725	UNC28547483	ENSMUSP00000048443	Ppp1r21	17	88.530118	88.588367	-0.451913	6.99261081901291	10.4092	4.57885	8.02193	-4.98579	-4.82218	0.34518735297693	0.22934231256965	CC
ENSMUSP00000058321	Cavin1	11	100.956733	100.970887	6	32.344915	gJAX00606312	ENSMUSP00000087997	Gcc1	6	28.416091	28.42839	-0.380959	6.37768097617229	3.84835	5.30499	2.62917	-4.09545	-4.32971	0.168194517753394	0.316805903828914	CC
ENSMUSP00000058333	Fam185a	5	21.424958	21.482124	3	143.733602	B10030143733	ENSMUSP00000029814	Manba	3	135.485611	135.571404	-0.37859	6.16086438407307	8.47067	4.19089	7.0178	-4.60304	-3.61018	0.319756167521851	0.17151771937757	CC
ENSMUSP00000058333	Fam185a	5	21.424958	21.482124	16	35.913766	gUNC26646526	ENSMUSP00000023538	Mylk	16	34.74521	35.00242	0.36588	6.26493011254681	7.89893	4.94231	6.76997	-5.36133	-4.25992	0.211114902925732	0.142925687403231	CC
ENSMUSP00000058919	Rpl37a	1	72.71129	72.713813	12	37.490793	S1H121499631	ENSMUSP00000152456	Rps7	12	28.630854	28.635953	0.611478	6.4715464091304	3.29702	4.53358	1.71295	-4.27481	-4.1766	0.29945955519939	0.480455077615544	CC
ENSMUSP00000059142	Apon	10	128.254096	128.255896	4	105.445591	gJAX00122831	ENSMUSP00000102255	Nrd1	4	109.000655	109.061777	0.356978	7.21509377086018	7.69887	4.63929	6.06796	-4.23991	-3.43293	0.357002119814874	0.211837581359342	CC
ENSMUSP00000059142	Apon	10	128.254096	128.255896	4	105.445591	gJAX00122831	ENSMUSP00000134331	Cyp2j7	4	96.195197	96.236659	0.468752	7.21509377086018	3.95349	4.57985	2.4128	-4.39381	-5.09053	0.365240404983123	0.389703780710208	CC
ENSMUSP00000059143	Borcs6	11	69.059717	69.061578	6	135.050852	gUNC12149101	ENSMUSP00000127413	Borcs5	6	134.63951	134.711187	0.769245	7.74073094437435	14.9675	1.11707	7.36575	-12.806	-12.9235	0.855689338897402	0.507883748120929	CC
ENSMUSP00000059224	C1galt1c1	X	38.630785	38.635087	6	13.389524	gUNC10589014	ENSMUSP00000031707	Aass	6	23.072173	23.132986	-0.475726	8.41350998764633	6.97545	6.15991	4.89263	-5.6006	-4.81211	0.267854913223532	0.298592922320424	CC
ENSMUSP00000059224	C1galt1c1	X	38.630785	38.635087	6	13.389524	gUNC10589014	ENSMUSP00000040935	Sdhaf3	6	6.956004	7.042979	-0.509579	8.41350998764633	8.6148	6.67269	6.59355	-4.45884	-4.42015	0.206907698475713	0.234625296002229	CC
ENSMUSP00000059224	C1galt1c1	X	38.630785	38.635087	6	13.389524	gUNC10589014	ENSMUSP00000047931	C1galt1	6	7.844842	7.875687	0.855177	8.41350998764633	8.24957	2.44738	2.47129	-13.8669	-13.2823	0.709113080795825	0.700434083231005	CC
ENSMUSP00000059276	Cul4b	X	38.533274	38.576196	15	16.672726	gUNC25108250	ENSMUSP00000118911	Zfr	15	12.117831	12.185683	0.462893	6.34907005887793	5.10982	4.21831	3.47817	-4.97972	-4.80195	0.335601913212231	0.31931653169779	CC
ENSMUSP00000059404	Pura	18	36.281097	36.289723	11	28.899883	S1J111155995	ENSMUSP00000044342	Lgalsl	11	20.823576	20.831056	0.435746	6.60101987293156	4.9228	4.86965	3.13703	-4.92343	-6.21413	0.262288238220778	0.362754936215162	CC
ENSMUSP00000059404	Pura	18	36.281097	36.289723	11	28.899883	S1J111155995	ENSMUSP00000133523	Cct4	11	22.990519	23.00378	-0.562216	6.60101987293156	5.51591	5.03158	4.15096	-4.47212	-4.01026	0.237757180427115	0.24745690194365	CC
ENSMUSP00000059404	Pura	18	36.281097	36.289723	12	71.456526	UNC21368651	ENSMUSP00000074729	Plekhg3	12	76.530891	76.580488	0.3801	9.30594294686726	3.68378	7.62802	1.83041	-4.11623	-6.27501	0.180306601539193	0.503116364169413	CC
ENSMUSP00000059404	Pura	18	36.281097	36.289723	12	71.456526	UNC21368651	ENSMUSP00000146943	Gm4756	12	72.576002	72.649661	0.373122	9.30594294686726	8.15614	7.4392	6.2894	-4.58492	-4.09722	0.200596861331036	0.228875423913763	CC
ENSMUSP00000059501	Vamp8	6	72.385223	72.390703	1	163.082817	mUNC2081992	ENSMUSP00000037259	Fmo1	1	162.829561	162.86661	0.351195	6.60154796766125	8.9724	5.04327	7.31614	-4.46869	-2.74574	0.23604735969423	0.184594980161384	CC
ENSMUSP00000059501	Vamp8	6	72.385223	72.390703	1	163.082817	mUNC2081992	ENSMUSP00000079882	Fcgr2b	1	170.958617	170.976547	-0.433779	6.60154796766125	1.74728	5.16196	0.611156	-4.14145	-5.36635	0.218068243192854	0.650224348701983	CC
ENSMUSP00000000804	Ddx3x	X	13.28097	13.294052	8	112.393447	UNC15511451	ENSMUSP00000126268	Kars	8	111.993443	112.011323	0.476183	6.61749203934376	5.30785	4.28519	2.8122	-4.78882	-5.41341	0.352445008694722	0.470180958391816	CC
ENSMUSP00000006915	Mettl1	10	127.041414	127.046365	4	102.281427	gUNC7862387	ENSMUSP00000069636	Acot11	4	106.744555	106.804998	-0.478467	6.13358180949129	17.3496	3.85092	14.9617	-4.91557	-4.55719	0.372158044090817	0.137634297044312	CC
ENSMUSP00000007007	Wtap	17	12.966796	12.992546	9	56.698657	gUNC16417316	ENSMUSP00000034879	Hmg20a	9	56.418609	56.496936	0.568824	6.68492745145962	2.41165	4.60477	0.238254	-4.61602	-6.83681	0.311171282944205	0.901207057408828	CC
ENSMUSP00000059947	Ulk3	9	57.589452	57.596233	2	19.473898	B10020019473	ENSMUSP00000028332	Dpp7	2	25.352276	25.356359	0.384187	6.2378842585009	7.71387	5.56089	6.24822	-4.3424	-3.60604	0.108529467756364	0.190001905658249	CC
ENSMUSP00000060025	Dcaf1	9	106.821874	106.880992	5	128.106182	B10050128106	ENSMUSP00000117347	Erp29	5	121.42859	121.452506	-0.441441	6.18019059065178	5.50216	4.06893	3.03948	-5.50865	-4.79074	0.341617391839872	0.447584221469387	CC
ENSMUSP00000060225	Snx33	9	56.917193	56.928371	14	65.344047	mUNC140223024	ENSMUSP00000022828	Emc9	14	55.581516	55.585302	-0.369308	6.15704205208889	4.80428	4.41798	3.10325	-5.69168	-5.44625	0.282450897261434	0.354065541558777	CC
ENSMUSP00000060225	Snx33	9	56.917193	56.928371	14	65.344047	mUNC140223024	ENSMUSP00000069840	Mipep	14	60.784573	60.905478	0.330931	6.15704205208889	5.02476	4.79791	4.22313	-4.47194	-3.61216	0.220744318552734	0.159535977837747	CC
ENSMUSP00000060346	Dlst	12	85.110833	85.134845	5	121.118717	gJAX00135037	ENSMUSP00000113864	Glt1d1	5	127.632262	127.709374	0.479399	8.49407603870354	8.06723	5.46241	5.1853	-5.58575	-6.23565	0.356915340160561	0.35723910189743	CC
ENSMUSP00000060398	Patl1	19	11.912399	11.945096	12	87.389288	UNC21562220	ENSMUSP00000048470	Rbm25	12	83.631236	83.683123	0.557444	7.16875766172082	3.44088	3.64715	1.07896	-5.35234	-5.83539	0.49124378698491	0.686429053032945	CC
ENSMUSP00000060437	Upp2	2	58.567298	58.792971	19	26.276527	gUNC30126123	ENSMUSP00000025632	Carnmt1	19	18.67078	18.704788	0.423395	6.15937097336846	5.85995	3.5959	3.57753	-7.47235	-6.70632	0.416190384448713	0.389494790911185	CC
ENSMUSP00000060437	Upp2	2	58.567298	58.792971	19	26.276527	gUNC30126123	ENSMUSP00000068716	Vps13a	19	16.615366	16.780933	-0.335038	6.15937097336846	4.71322	4.64113	3.47602	-4.00799	-3.90306	0.246492861029632	0.262495703574202	CC
ENSMUSP00000060437	Upp2	2	58.567298	58.792971	19	26.276527	gUNC30126123	ENSMUSP00000097154	Tjp2	19	24.094523	24.225026	-0.328291	6.15937097336846	4.07524	4.61498	2.60576	-4.09464	-3.80803	0.25073842443425	0.360587351910562	CC
ENSMUSP00000060779	Lyrm4	13	35.978395	36.117526	7	142.438497	SNJ075697539	ENSMUSP00000026538	Echs1	7	140.10571	140.116476	0.559993	6.4294942262868	9.66185	3.69543	6.66216	-9.72698	-6.22498	0.425237838321506	0.310467457060501	CC
ENSMUSP00000060779	Lyrm4	13	35.978395	36.117526	15	99.806401	SS1153992256	ENSMUSP00000023087	Twf1	15	94.577951	94.589889	-0.347737	6.93345816923546	5.21541	4.43871	3.65444	-4.86468	-4.99446	0.359812968989262	0.299299575680531	CC
ENSMUSP00000060779	Lyrm4	13	35.978395	36.117526	15	99.806401	SS1153992256	ENSMUSP00000074471	Irak4	15	94.543643	94.581815	-0.43529	6.93345816923546	6.7418	3.52317	4.26529	-7.73649	-7.14621	0.49185962992714	0.367336616333917	CC
ENSMUSP00000060779	Lyrm4	13	35.978395	36.117526	15	99.806401	SS1153992256	ENSMUSP00000129146	Tns2	15	102.102988	102.116401	0.390321	6.93345816923546	4.1897	4.6581	3.7317	-4.17651	-3.50268	0.32817075025151	0.10931570279495	CC
ENSMUSP00000060900	Trnt1	6	106.76912	106.782474	14	115.723323	gUNC24819031	ENSMUSP00000043245	Ubac2	14	121.87862	122.021034	-0.381472	6.8870761460494	7.86291	5.07173	6.08487	-4.67327	-5.03686	0.263587349341378	0.226130020564905	CC
ENSMUSP00000061167	Rps19bp1	15	80.260614	80.264306	3	24.099619	gUNC4879415	ENSMUSP00000037487	Cyp7b1	3	18.07195	18.243338	0.466051	6.67085326275295	6.11149	4.33518	3.77581	-5.74148	-6.23187	0.350131110782229	0.382178486752003	CC
ENSMUSP00000061317	Vps53	11	76.046226	76.179647	3	76.315567	S1H033052622	ENSMUSP00000076503	Gfm1	3	67.430096	67.476529	-0.378162	6.22552344250207	8.32904	4.82177	6.37744	-4.03787	-3.38592	0.225483600771391	0.234312717912268	CC
ENSMUSP00000061493	Eea1	10	95.94065	96.045518	19	6.679635	SFT190267185	ENSMUSP00000010807	Fads1	19	10.182888	10.19687	-0.447225	6.85924444359099	3.03237	5.29929	1.47241	-4.34996	-4.03752	0.227423655246541	0.514435903270379	CC
ENSMUSP00000061493	Eea1	10	95.94065	96.045518	19	6.679635	SFT190267185	ENSMUSP00000025786	Pacs1	19	5.133688	5.273119	0.33894	6.85924444359099	5.52894	5.36883	4.03853	-4.15629	-4.84128	0.217285512398319	0.269565233118826	CC
ENSMUSP00000061493	Eea1	10	95.94065	96.045518	19	6.679635	SFT190267185	ENSMUSP00000025904	Prdx5	19	6.906697	6.910106	0.400339	6.85924444359099	8.77261	4.81824	6.27856	-5.68956	-4.44369	0.297555286209114	0.28429965540472	CC
ENSMUSP00000061493	Eea1	10	95.94065	96.045518	19	6.679635	SFT190267185	ENSMUSP00000035486	Ccs	19	4.825366	4.839322	0.333291	6.85924444359099	8.50593	5.38218	7.02886	-4.11912	-4.11653	0.215339233896395	0.173651793513466	CC
ENSMUSP00000061493	Eea1	10	95.94065	96.045518	19	6.679635	SFT190267185	ENSMUSP00000044556	Tkfc	19	10.5922	10.604258	0.411727	6.85924444359099	12.3292	4.55292	10.0768	-6.42844	-4.79814	0.336235931312512	0.182688252279142	CC
ENSMUSP00000061493	Eea1	10	95.94065	96.045518	19	6.679635	SFT190267185	ENSMUSP00000128810	Gm21992	19	4.742913	4.811612	0.356112	6.85924444359099	4.70124	5.31542	3.15741	-4.30504	-3.47461	0.225072084292532	0.328387829593894	CC
ENSMUSP00000061493	Eea1	10	95.94065	96.045518	19	6.679635	SFT190267185	ENSMUSP00000147514	Cfl1	19	5.490455	5.495201	0.426443	6.85924444359099	4.94558	4.83488	2.74662	-5.64323	-5.23449	0.295129363042671	0.444631367807214	CC
ENSMUSP00000061800	Chtop	3	90.498956	90.509498	7	67.333634	gUNCHS020199	ENSMUSP00000117947	Snrpa1	7	66.059003	66.074587	0.609582	6.81877408127581	3.56403	4.3588	1.32992	-4.4328	-5.27602	0.360764860655941	0.626849381178048	CC
ENSMUSP00000061923	Mcm2	6	88.883474	88.89878	4	134.862211	gUNC8275085	ENSMUSP00000099609	Mtfr1l	4	134.52555	134.535387	-0.399144	6.28472222412324	4.77397	3.58356	2.78823	-4.13339	-4.46997	0.42979818801778	0.415951503675138	CC
ENSMUSP00000062016	B4gat1	19	5.038826	5.041134	4	140.714652	S6T045628586	ENSMUSP00000030535	Cda	4	138.338424	138.367992	-0.403859	6.88399479460221	10.4314	4.88224	8.1246	-6.27249	-4.19361	0.290783891378274	0.22114001955634	CC
ENSMUSP00000007212	Psmd2	16	20.651652	20.663414	1	170.392509	gUNC2184852	ENSMUSP00000075289	Pex19	1	172.126755	172.136493	0.436138	6.02439217194322	10.8545	3.57992	9.10015	-5.24229	-4.78438	0.40576245738576	0.161624211156663	CC
ENSMUSP00000007212	Psmd2	16	20.651652	20.663414	7	119.130295	UNC13722818	ENSMUSP00000069752	Rras2	7	114.046782	114.117781	-0.524685	6.9389475040987	4.15571	4.39385	1.68994	-5.07875	-6.38036	0.3667843722114	0.593345060170224	CC
ENSMUSP00000007216	Ap2m1	16	20.535478	20.544909	1	164.295019	gUNC2097425	ENSMUSP00000028004	Aldh9a1	1	167.349991	167.368532	-0.54735	7.17170671505776	8.06798	4.24602	5.43396	-4.41255	-5.39858	0.4079484607081	0.326478251061604	CC
ENSMUSP00000007216	Ap2m1	16	20.535478	20.544909	12	86.805	gUNC21555204	ENSMUSP00000021649	Acot2	12	83.987861	83.993873	-0.609146	6.36540801478087	6.67524	2.67185	2.83115	-7.28864	-8.62203	0.58025471520509	0.575872927415344	CC
ENSMUSP00000007216	Ap2m1	16	20.535478	20.544909	12	86.805	gUNC21555204	ENSMUSP00000053540	Gstz1	12	87.147165	87.164723	-0.550783	6.36540801478087	10.9281	4.28943	8.66589	-4.23884	-3.93122	0.326134320056204	0.207008537623192	CC
ENSMUSP00000007216	Ap2m1	16	20.535478	20.544909	12	86.805	gUNC21555204	ENSMUSP00000126448	Acot1	12	84.00949	84.018371	-0.518405	6.36540801478087	4.65505	3.61603	1.72033	-5.50848	-8.06988	0.431924867722013	0.630437911515451	CC
ENSMUSP00000062039	Ndufaf6	4	11.051045	11.076205	12	53.184391	mUNC21123087	ENSMUSP00000044292	Nubpl	12	52.097737	52.312744	0.508787	6.15601077473033	14.3369	3.16874	11.2942	-10.8291	-6.19907	0.485260809970104	0.212228584980017	CC
ENSMUSP00000062039	Ndufaf6	4	11.051045	11.076205	13	71.259859	UNC22823661	ENSMUSP00000152174	Cast	13	74.692368	74.80881	-0.486222	6.30007577031013	7.06828	2.63945	4.08177	-10.1126	-7.68857	0.581044721328793	0.422522876852643	CC
ENSMUSP00000062395	C77080	4	129.219578	129.261404	4	145.383491	mUNC8413922	ENSMUSP00000030535	Cda	4	138.338424	138.367992	0.359057	7.58342202388063	8.90416	6.10583	7.08467	-4.45876	-3.97149	0.194845021050867	0.204341566189287	CC
ENSMUSP00000062395	C77080	4	129.219578	129.261404	5	105.474955	S3H054218998	ENSMUSP00000031255	Gpat3	5	100.845713	100.899102	0.348892	6.00860590720858	15.3743	4.24753	13.7984	-5.37696	-3.28852	0.29309226373056	0.102502227743702	CC
ENSMUSP00000062395	C77080	4	129.219578	129.261404	5	105.474955	S3H054218998	ENSMUSP00000062811	Hscb	5	110.82907	110.839777	-0.398854	6.00860590720858	11.25	3.92338	9.34987	-6.46304	-3.79454	0.347039885692439	0.168900444444445	CC
ENSMUSP00000062395	C77080	4	129.219578	129.261404	5	105.474955	S3H054218998	ENSMUSP00000129704	Enoph1	5	100.039985	100.06876	-0.428669	6.00860590720858	8.44415	4.27241	6.89306	-5.29358	-3.76225	0.288951536183402	0.183688115440867	CC
ENSMUSP00000062395	C77080	4	129.219578	129.261404	5	105.474955	S3H054218998	ENSMUSP00000142979	Mmab	5	114.431034	114.44406	-0.349955	6.00860590720858	2.58154	4.45068	1.20872	-4.69627	-5.58578	0.259282424453819	0.531783354121958	CC
ENSMUSP00000062413	Sfswap	5	129.501221	129.571384	1	64.70044	SAJ012588017	ENSMUSP00000116492	Eef1b2	1	63.176825	63.180486	0.425907	6.02666583746224	3.16283	4.43808	1.67195	-4.06789	-4.05579	0.263592819032285	0.471375318939051	CC
ENSMUSP00000062449	Rbm33	5	28.317121	28.419239	2	44.238193	B10020044238	ENSMUSP00000028241	Stom	2	35.313986	35.336976	0.333146	6.30607044694144	3.73461	4.95067	2.37921	-4.46454	-5.65677	0.214935823877267	0.362929462514158	CC
ENSMUSP00000063166	Prkaa1	15	5.143861	5.181899	14	73.673043	gJAX00383888	ENSMUSP00000048925	Vwa8	14	78.849052	79.20231	-0.410826	6.10882301922999	7.45089	2.49681	5.34054	-5.31117	-4.57925	0.591278059269309	0.283234620293683	CC
ENSMUSP00000063272	Ascc2	11	4.637747	4.685699	19	37.499231	gUNC30274954	ENSMUSP00000080414	Hoga1	19	42.04561	42.070953	-0.443642	6.11822539539533	6.61303	3.57577	4.243	-4.978	-5.1744	0.415554385640781	0.358387909929336	CC
ENSMUSP00000063548	Abat	16	8.513429	8.621568	7	114.567736	gUNC13659520	ENSMUSP00000033185	Hpx	7	105.591613	105.600137	-0.600903	6.43170681098106	5.82567	3.67884	3.43877	-4.65304	-4.20176	0.428014972057029	0.409721113622982	CC
ENSMUSP00000063734	Ezr	17	6.738041	6.782784	7	120.959271	gUNC13741625	ENSMUSP00000033008	Psma1	7	114.264606	114.276118	0.395341	6.22230097399813	3.46928	4.89655	2.61621	-4.15684	-3.331	0.213064424163698	0.245892519485311	CC
ENSMUSP00000063734	Ezr	17	6.738041	6.782784	18	20.605282	gUNC28848187	ENSMUSP00000025177	Trappc8	18	20.817223	20.896093	0.329887	6.10577129773686	10.3491	4.70522	8.39874	-4.21534	-2.92618	0.22938155221372	0.188456967272516	CC
ENSMUSP00000063795	Irs1	1	82.233101	82.291416	9	107.977049	gUNC17090740	ENSMUSP00000035202	Mon1a	9	107.888151	107.903139	-0.350584	6.26606664421844	8.77193	3.86417	7.22913	-5.19014	-4.05538	0.38331808143704	0.175879196482416	CC
ENSMUSP00000064158	Rpia	6	70.76572	70.792232	19	34.152631	mUNC30228013	ENSMUSP00000025778	Gldc	19	30.098449	30.175418	-0.455615	6.56239944090779	3.00519	4.81961	1.67549	-4.33471	-5.80169	0.265571984241591	0.442467863928737	CC
ENSMUSP00000064163	Flnc	6	29.433256	29.461883	14	7.705302	mJAX00049793	ENSMUSP00000052020	Flnb	14	7.817957	7.951588	0.788804	11.2380601884682	15.646	2.19366	6.60162	-21.3995	-16.9329	0.804800831886362	0.578063402786655	CC
ENSMUSP00000064163	Flnc	6	29.433256	29.461883	14	7.705302	mJAX00049793	ENSMUSP00000124017	Fhit	14	9.550092	11.162035	-0.452054	11.2380601884682	13.2997	8.77117	10.6708	-5.918	-6.06829	0.219512099694892	0.197666112769461	CC
ENSMUSP00000064204	Lypla2	4	135.968224	135.972626	12	112.517183	gUNC21910865	ENSMUSP00000042565	Cdc42bpb	12	111.292976	111.377718	-0.360127	6.27885727216526	9.3779	5.14316	7.52373	-4.06876	-4.23913	0.180876427498983	0.197716972883055	CC
ENSMUSP00000064204	Lypla2	4	135.968224	135.972626	12	112.517183	gUNC21910865	ENSMUSP00000100291	Ighv1-26	12	114.788372	114.788805	0.405158	6.27885727216526	8.65605	5.05752	6.80086	-4.27403	-4.90442	0.194515852045173	0.214322930204886	CC
ENSMUSP00000064310	Tmem62	2	120.977017	121.007852	3	52.161293	gUNC5261264	ENSMUSP00000035879	Alg5	3	54.735539	54.751318	0.398805	6.12017473323748	3.55387	4.09815	2.22684	-4.20706	-3.3095	0.330386765308555	0.373404204430663	CC
ENSMUSP00000007602	M6pr	6	122.30872	122.31768	11	101.774203	ST2114070968	ENSMUSP00000001802	Naglu	11	101.070012	101.077672	0.500136	6.39862715407853	9.55975	2.96821	6.13692	-10.4827	-7.60926	0.536117681414201	0.358045974005596	CC
ENSMUSP00000007602	M6pr	6	122.30872	122.31768	11	101.774203	ST2114070968	ENSMUSP00000006969	Krt23	11	99.477974	99.493137	-0.35841	6.39862715407853	10.3475	4.73921	8.23184	-5.03009	-3.44653	0.259339560521323	0.204460980913264	CC
ENSMUSP00000007602	M6pr	6	122.30872	122.31768	11	101.774203	ST2114070968	ENSMUSP00000010502	Ifi35	11	101.448407	101.458698	0.440739	6.39862715407853	8.54046	3.90527	6.04709	-7.59768	-5.40328	0.389670642473557	0.291947974699255	CC
ENSMUSP00000007602	M6pr	6	122.30872	122.31768	11	101.774203	ST2114070968	ENSMUSP00000017332	Coa3	11	101.277968	101.279114	-0.356922	6.39862715407853	6.70462	4.96029	5.26628	-4.34943	-3.66337	0.224788399049275	0.214529682517428	CC
ENSMUSP00000007602	M6pr	6	122.30872	122.31768	11	101.774203	ST2114070968	ENSMUSP00000021030	Mettl2	11	105.126425	105.140394	-0.344491	6.39862715407853	5.64198	4.80777	4.05389	-4.81902	-4.81596	0.248624762120185	0.281477424592076	CC
ENSMUSP00000007602	M6pr	6	122.30872	122.31768	11	101.774203	ST2114070968	ENSMUSP00000035458	Abca6	11	110.17682	110.251776	0.418536	6.39862715407853	4.16631	4.30625	2.07393	-6.36312	-6.0346	0.327004075045197	0.502214189534624	CC
ENSMUSP00000007602	M6pr	6	122.30872	122.31768	11	101.774203	ST2114070968	ENSMUSP00000046340	Grn	11	102.430315	102.437048	-0.380837	6.39862715407853	4.60017	4.6238	2.82534	-5.38543	-5.36178	0.277376242018922	0.385818350191406	CC
ENSMUSP00000007602	M6pr	6	122.30872	122.31768	11	101.774203	ST2114070968	ENSMUSP00000099409	Cnp	11	100.574904	100.591729	0.383055	6.39862715407853	11.1841	4.42976	9.1446	-5.98285	-4.29745	0.307701497003707	0.182357096234833	CC
ENSMUSP00000007602	M6pr	6	122.30872	122.31768	11	101.774203	ST2114070968	ENSMUSP00000102791	Dusp3	11	101.971143	101.987013	-0.353404	6.39862715407853	12.8987	4.71989	11.1391	-5.0896	-2.89558	0.262358958203791	0.13641684820951	CC
ENSMUSP00000064758	Atl2	17	79.84839	79.896123	11	64.550586	gUNC19796189	ENSMUSP00000018905	Mpdu1	11	69.656697	69.662642	0.572977	6.15328818895344	4.89982	2.98501	1.73154	-6.31029	-6.46639	0.514891890589689	0.646611508177852	CC
ENSMUSP00000064758	Atl2	17	79.84839	79.896123	11	64.550586	gUNC19796189	ENSMUSP00000044924	Dhrs7b	11	60.830631	60.860195	0.536427	6.15328818895344	12.0788	2.85718	8.78265	-6.57761	-5.65982	0.53566614917707	0.272887207338477	CC
ENSMUSP00000064758	Atl2	17	79.84839	79.896123	11	64.550586	gUNC19796189	ENSMUSP00000047008	Eif5a	11	69.916714	69.921958	-0.516299	6.15328818895344	7.05991	3.38829	4.29491	-5.46699	-5.86185	0.449352948219985	0.391648052170637	CC
ENSMUSP00000064840	Cnot10	9	114.585878	114.640184	1	164.662093	gUNC2102791	ENSMUSP00000027833	Copa	1	172.082529	172.12233	0.508006	6.45096338435542	5.02286	3.17166	2.54419	-4.55991	-3.76454	0.508343202242976	0.493477819409659	CC
ENSMUSP00000064840	Cnot10	9	114.585878	114.640184	5	116.464064	UNC9982516	ENSMUSP00000062811	Hscb	5	110.82907	110.839777	-0.480631	6.6535744511028	13.0754	3.59423	10.1641	-6.86909	-5.38888	0.45980464689859	0.222654756259847	CC
ENSMUSP00000064840	Cnot10	9	114.585878	114.640184	5	116.464064	UNC9982516	ENSMUSP00000070209	Rpap2	5	107.597373	107.661838	-0.431363	6.6535744511028	6.52452	4.44175	4.46324	-4.81734	-4.59842	0.33242649757022	0.315928221539669	CC
ENSMUSP00000064900	Sec31b	19	44.516957	44.545864	7	78.881817	SBR073155272	ENSMUSP00000103007	Idh2	7	80.094846	80.115392	0.889655	9.43924371673006	7.36172	3.40653	1.02303	-11.6956	-11.8071	0.639109858561837	0.861033834484332	CC
ENSMUSP00000065002	Purg	8	33.386325	33.417467	8	95.768627	S3J083830745	ENSMUSP00000126773	Ces2h	8	105.000853	105.021178	-0.356051	6.85585375020409	5.00421	5.3546	3.75776	-4.10466	-4.38184	0.218974004537276	0.249080274408948	CC
ENSMUSP00000065337	Asna1	8	85.017931	85.025281	6	85.653358	mUNC11523350	ENSMUSP00000032073	Nat8	6	85.830388	85.832082	0.379397	6.16516121805646	7.88737	4.79783	6.46421	-4.26613	-3.74736	0.221783530015701	0.180435303529567	CC
ENSMUSP00000065352	Ndufa8	2	36.036326	36.049406	9	124.179941	S2H094962715	ENSMUSP00000010795	Acaa1b	9	119.148023	119.157093	0.534219	6.2154023879654	5.7482	4.29019	3.70188	-4.64078	-4.61686	0.309748632155032	0.355993180473887	CC
ENSMUSP00000065542	Chdh	14	30.009023	30.040527	4	135.575318	mUNC8287091	ENSMUSP00000101669	Yars	4	129.18976	129.219607	-0.446428	6.50025700120923	6.1223	3.82811	4.33604	-4.59897	-4.18707	0.411083284970446	0.291762899563889	CC
ENSMUSP00000065796	Cyp2c67	19	39.608842	39.649051	19	54.427513	gUNC30521202	ENSMUSP00000138250	Xpnpep1	19	52.943417	53.040214	-0.411688	6.19110917212971	7.86002	3.9481	5.61701	-6.13146	-5.46543	0.362295205877968	0.285369502876583	CC
ENSMUSP00000065845	Cggbp1	16	64.851996	64.859507	4	5.435867	mJAX00115551	ENSMUSP00000082013	Impad1	4	4.762484	4.793355	-0.360539	7.55647167769289	7.30825	5.81646	5.94765	-4.10902	-5.26094	0.230267742924188	0.186173160469333	CC
ENSMUSP00000066038	Eif3k	7	28.971372	28.981864	1	164.295019	gUNC2097425	ENSMUSP00000027833	Copa	1	172.082529	172.12233	0.652621	7.05907354177523	5.20547	3.91879	1.91547	-4.62	-4.9748	0.444857745593837	0.632027463418289	CC
ENSMUSP00000066067	Dhx32	7	133.720942	133.782726	4	24.639993	gUNC6905295	ENSMUSP00000029888	Rmdn1	4	19.575162	19.606932	0.393123	6.23325415020201	5.80844	4.99174	3.97665	-5.92085	-4.31581	0.199175923247374	0.315366948784872	CC
ENSMUSP00000066067	Dhx32	7	133.720942	133.782726	4	24.639993	gUNC6905295	ENSMUSP00000095843	Ggh	4	20.042052	20.06675	-0.318843	6.23325415020201	7.62863	5.59083	7.58792	-4.06465	-3.6654	0.103064007133607	0.0053364758809904	CC
ENSMUSP00000066067	Dhx32	7	133.720942	133.782726	4	24.639993	gUNC6905295	ENSMUSP00000095845	Ttpa	4	20.007938	20.030785	-0.503006	6.23325415020201	7.34892	3.70582	4.14301	-9.90508	-7.88301	0.405475870115147	0.436242332206637	CC
ENSMUSP00000066419	H2-Q10	17	35.470089	35.474563	9	43.633143	gUNCHS025276	ENSMUSP00000002011	Esam	9	37.528078	37.538319	-0.386688	7.06497415102213	3.73235	5.23696	1.50627	-4.90342	-5.62401	0.258743218580306	0.596428523584337	CC
ENSMUSP00000066633	Ago3	4	126.331704	126.429556	1	91.097803	gUNC1138338	ENSMUSP00000027444	Pde6d	1	86.542994	86.582629	-0.467598	6.46705303600887	7.68887	4.02116	5.24297	-6.19142	-5.52689	0.378208284730311	0.318109162984938	CC
ENSMUSP00000066633	Ago3	4	126.331704	126.429556	1	91.097803	gUNC1138338	ENSMUSP00000035884	Cops8	1	90.602981	90.613341	-0.561855	6.46705303600887	8.14422	3.13844	4.79939	-8.46782	-5.7333	0.514703222236618	0.410699858304417	CC
ENSMUSP00000007708	Ppp2r1a	17	20.945311	20.965916	6	133.064134	gUNC12120757	ENSMUSP00000032336	Plbd1	6	136.61207	136.661928	-0.350763	6.26396987549348	9.7951	4.6553	8.26656	-4.05912	-3.58123	0.256813156427696	0.156051495135323	CC
ENSMUSP00000007803	Bcl2l1	2	152.780668	152.831728	1	136.791628	SAJ015471665	ENSMUSP00000055318	Yod1	1	130.717327	130.724358	0.409656	6.28125163418057	6.52818	4.50341	4.76598	-5.94702	-5.09989	0.283039390510344	0.269937409814068	CC
ENSMUSP00000007959	Rhoa	9	108.306129	108.337934	11	81.994492	SBJ113279779	ENSMUSP00000099563	Myo1c	11	75.650504	75.67391	0.585032	6.84112390443096	8.73926	3.8169	5.63265	-4.00427	-4.53097	0.442065360411348	0.355477466055478	CC
ENSMUSP00000066806	Ddx19b	8	111.003188	111.031751	12	79.9628	SFJ123198512	ENSMUSP00000152198	Dhrs7	12	72.650353	72.664909	-0.600827	8.00502888040044	11.5743	4.28735	7.91344	-8.20156	-5.82778	0.464417922276686	0.316292129977623	CC
ENSMUSP00000066878	Cbs	17	31.612623	31.637199	9	20.289816	gUNC15954014	ENSMUSP00000047083	Eepd1	9	25.481547	25.60411	-0.350229	6.09497114198856	6.96963	4.78281	5.83372	-4.25571	-3.76224	0.21528586623635	0.162979957329155	CC
ENSMUSP00000066915	Amacr	15	10.981756	10.996626	1	165.602275	mUNC010333272	ENSMUSP00000028014	Fmo4	1	162.793188	162.813972	-0.365687	6.48991680368876	7.6212	4.81067	5.91123	-4.76782	-3.64016	0.25874704630024	0.224370177924736	CC
ENSMUSP00000066915	Amacr	15	10.981756	10.996626	1	165.602275	mUNC010333272	ENSMUSP00000135107	Tor1aip2	1	156.035403	156.068861	0.361617	6.48991680368876	3.26589	5.03458	2.15387	-4.12201	-5.00122	0.224245833607847	0.340495240194863	CC
ENSMUSP00000067053	Rnf185	11	3.415982	3.452363	11	72.595171	gJAX00028940	ENSMUSP00000021050	Adap2	11	80.154105	80.178958	0.394789	6.48649971630867	7.79776	4.76409	6.6604	-4.30152	-4.60356	0.265537623007691	0.145857271831911	CC
ENSMUSP00000067053	Rnf185	11	3.415982	3.452363	11	72.595171	gJAX00028940	ENSMUSP00000021119	Aspa	11	73.304992	73.329596	-0.429009	6.48649971630867	19.409	4.24105	17.1636	-5.60187	-3.84783	0.346172791877729	0.115688598073059	CC
ENSMUSP00000067053	Rnf185	11	3.415982	3.452363	11	72.595171	gJAX00028940	ENSMUSP00000090647	Sat2	11	69.622024	69.62387	0.429915	6.48649971630867	13.0401	4.74896	11.3025	-4.33915	-3.35947	0.267870159916921	0.133250511882578	CC
ENSMUSP00000067053	Rnf185	11	3.415982	3.452363	11	72.595171	gJAX00028940	ENSMUSP00000103876	Utp6	11	79.932321	79.96239	0.455977	6.48649971630867	3.1346	4.67005	1.4132	-4.53532	-4.69987	0.280035426771339	0.54916097747719	CC
ENSMUSP00000067053	Rnf185	11	3.415982	3.452363	11	72.595171	gJAX00028940	ENSMUSP00000113372	Srr	11	74.906359	74.925948	-0.48869	6.48649971630867	13.2994	3.51198	10.7183	-7.41446	-4.94416	0.458570854297579	0.194076424500353	CC
ENSMUSP00000022429	Arf4	14	26.638074	26.665084	5	98.606876	S6T053944275	ENSMUSP00000048416	Cops4	5	100.518309	100.547803	0.412614	8.00029758803302	3.56221	5.81769	1.68576	-4.47323	-6.02758	0.272815800164459	0.526765687592815	CC
ENSMUSP00000022446	Eaf1	14	31.494399	31.509858	8	74.286125	gUNC15004266	ENSMUSP00000091163	Ell	8	70.539457	70.592858	0.479008	7.54233029374161	3.14275	5.47612	1.12235	-5.11056	-6.79148	0.273948529601798	0.642876461697558	CC
ENSMUSP00000022446	Eaf1	14	31.494399	31.509858	8	74.286125	gUNC15004266	ENSMUSP00000105722	Pde4c	8	70.72372	70.751186	0.584037	7.54233029374161	13.4793	2.89861	8.88139	-11.4994	-8.56523	0.615687740113268	0.341108959664078	CC
ENSMUSP00000022469	Nisch	14	31.17093	31.216946	13	108.494176	gUNC23327350	ENSMUSP00000022228	Cwc27	13	104.63114	104.817142	0.390192	7.86560245633905	4.59124	6.03822	2.78908	-4.28342	-4.85219	0.232325809304833	0.392521410337948	CC
ENSMUSP00000022507	Pspc1	14	56.72071	56.778316	17	56.961712	SFT172278468	ENSMUSP00000002735	Clpp	17	56.990264	56.996371	-0.481713	9.45361486891633	7.9001	7.69235	5.22709	-5.08319	-6.93667	0.186305967964424	0.33835141327325	CC
ENSMUSP00000022507	Pspc1	14	56.72071	56.778316	17	56.961712	SFT172278468	ENSMUSP00000007814	Khsrp	17	57.021058	57.031507	0.701498	9.45361486891633	7.8054	4.78896	2.51953	-10.6067	-8.22566	0.493425523844197	0.677206805544879	CC
ENSMUSP00000022507	Pspc1	14	56.72071	56.778316	17	56.961712	SFT172278468	ENSMUSP00000019808	Plin5	17	56.111601	56.117596	-0.471352	9.45361486891633	4.53598	7.50387	1.92712	-5.44175	-7.19012	0.206243314959564	0.575148038571599	CC
ENSMUSP00000022507	Pspc1	14	56.72071	56.778316	17	56.961712	SFT172278468	ENSMUSP00000038048	Lrg1	17	56.11968	56.121946	-0.441491	9.45361486891633	5.09832	7.92573	3.22776	-4.63919	-6.14089	0.161619115026575	0.366897330885468	CC
ENSMUSP00000022507	Pspc1	14	56.72071	56.778316	17	56.961712	SFT172278468	ENSMUSP00000040198	Slc25a23	17	57.043711	57.059863	0.464038	9.45361486891633	5.30349	8.18577	3.1239	-4.14449	-6.09196	0.134112176822966	0.410972774531488	CC
ENSMUSP00000022507	Pspc1	14	56.72071	56.778316	17	56.961712	SFT172278468	ENSMUSP00000084082	Ccdc94	17	55.959187	55.967949	0.494067	9.45361486891633	8.17592	7.08796	4.89852	-6.233	-7.57034	0.250238126020412	0.400860086693608	CC
ENSMUSP00000022507	Pspc1	14	56.72071	56.778316	19	55.27471	UNC30533121	ENSMUSP00000026073	Trub1	19	57.452906	57.491005	0.488188	6.20313999108074	3.09579	5.61076	2.24756	-4.1964	-5.48268	0.0954967954830137	0.27399468310189	CC
ENSMUSP00000022517	Cryl1	14	57.274993	57.398529	2	158.578302	mUNC021898190	ENSMUSP00000028981	Mapre1	2	153.741274	153.77331	-0.479496	6.05401434309559	7.1683	3.13728	4.79565	-8.75986	-4.40709	0.481785172250546	0.330992006472943	CC
ENSMUSP00000022538	Mrpl57	14	57.826234	57.829296	17	15.358323	gUNC27601987	ENSMUSP00000078123	Mrpl18	17	12.911349	12.916345	0.557445	6.30890484692642	2.82408	4.28109	0.79626	-4.91604	-7.19808	0.321421054228506	0.718046230984958	CC
ENSMUSP00000022585	Gpalpp1	14	76.086236	76.11076	6	76.569019	UNC11408294	ENSMUSP00000100166	Igkv12-46	6	69.764523	69.765022	0.477475	6.07936556318069	7.85892	3.50036	4.98735	-8.31997	-7.00007	0.424222813446239	0.365389900902414	CC
ENSMUSP00000022585	Gpalpp1	14	76.086236	76.11076	6	76.569019	UNC11408294	ENSMUSP00000109850	Igkv13-85	6	68.930269	68.930734	0.444882	6.07936556318069	11.0495	4.34645	10.0172	-5.81029	-4.56155	0.285048751415113	0.0934250418570975	CC
ENSMUSP00000001724	Ddx18	1	121.553835	121.567989	1	90.799394	SFC013631975	ENSMUSP00000057690	Dusp28	1	92.906981	92.908435	-0.427857	6.54848345943364	7.811	3.84315	5.53899	-4.59031	-4.8253	0.413123660797582	0.290873127640507	CC
ENSMUSP00000001757	Eef1e1	13	38.644207	38.659058	4	136.082855	gUNC8294388	ENSMUSP00000101477	Pithd1	4	135.97546	135.987264	0.39617	6.01397438126239	7.49869	4.27125	5.67993	-4.13099	-5.22399	0.289779149490919	0.24254369763252	CC
ENSMUSP00000001780	Akt1	12	112.653821	112.674884	10	64.323245	UNC18103943	ENSMUSP00000111946	Hk1	10	62.268855	62.379908	0.485336	6.65637532545324	4.76143	4.67953	2.53044	-4.2601	-5.45958	0.296985255307645	0.468554614895105	CC
ENSMUSP00000022590	Dnajc15	14	77.820681	77.875125	8	113.9176	UNC15531582	ENSMUSP00000111639	Esrp2	8	106.130319	106.136974	0.438224	6.30923558813061	3.68534	4.63941	2.06223	-5.59794	-5.48466	0.264663692582982	0.440423407338265	CC
ENSMUSP00000022609	Elp3	14	65.530449	65.593075	4	62.608978	gUNC7358610	ENSMUSP00000030140	Ikbkap	4	56.74968	56.802331	0.807421	7.99832008952437	14.233	2.00445	8.33318	-12.704	-9.99527	0.749391124940688	0.414516967610483	CC
ENSMUSP00000022704	Itm2b	14	73.362226	73.385289	17	24.312282	gUNC27686840	ENSMUSP00000036585	Rxrb	17	34.031812	34.038393	0.444255	8.31280714640327	2.53566	6.28467	0.652572	-4.04655	-4.80389	0.243977408676056	0.742642152339036	CC
ENSMUSP00000022765	Rab2b	14	52.261759	52.279545	17	85.066045	gJAX00448815	ENSMUSP00000000687	Haao	17	83.831356	83.84679	-0.416	6.37617223885877	16.5176	4.24337	14.3848	-6.34773	-4.11686	0.33449570666562	0.129122874993946	CC
ENSMUSP00000022765	Rab2b	14	52.261759	52.279545	17	85.066045	gJAX00448815	ENSMUSP00000092810	Srbd1	17	85.984665	86.145175	0.53118	6.37617223885877	6.73625	3.5403	3.90038	-8.44416	-7.47822	0.444760921227301	0.420986453887549	CC
ENSMUSP00000022765	Rab2b	14	52.261759	52.279545	17	85.066045	gJAX00448815	ENSMUSP00000108126	Fam98a	17	75.537086	75.551946	0.463386	6.37617223885877	4.70059	4.18468	2.1561	-6.52274	-6.3718	0.34370028863132	0.541312899019059	CC
ENSMUSP00000022781	Dad1	14	54.235479	54.254104	1	163.082817	mUNC2081992	ENSMUSP00000027833	Copa	1	172.082529	172.12233	0.566439	6.76710027864946	5.08967	3.60742	1.93	-4.76881	-4.87547	0.466917904056839	0.620800562708388	CC
ENSMUSP00000022803	Psmb5	14	54.614119	54.618022	4	124.273009	gUNC8134268	ENSMUSP00000030404	Ppie	4	123.127115	123.139951	0.400725	6.57387627375995	2.80223	5.1138	0.983548	-4.29202	-6.00819	0.22210279186238	0.649012393700731	CC
ENSMUSP00000022815	Ngdn	14	55.015454	55.024137	9	49.535195	gUNC16335829	ENSMUSP00000034588	Apoa1	9	46.22858	46.230466	0.42495	6.23358405066224	5.91543	4.08106	3.32757	-4.19886	-4.51383	0.345310824907151	0.437476227425563	CC
ENSMUSP00000022855	Brix1	15	10.474779	10.485947	5	131.204087	gJAX00597557	ENSMUSP00000019323	Mdh2	5	135.77848	135.790398	-0.447306	6.02821431055371	4.18689	3.48758	2.45708	-4.56712	-4.92213	0.421457197715378	0.413149139337312	CC
ENSMUSP00000022855	Brix1	15	10.474779	10.485947	5	131.204087	gJAX00597557	ENSMUSP00000037609	Bri3bp	5	125.441568	125.46037	0.524195	6.02821431055371	4.6764	2.82541	2.91945	-6.08948	-6.21021	0.531302330268268	0.375705671028997	CC
ENSMUSP00000022855	Brix1	15	10.474779	10.485947	19	17.807616	UNC29982619	ENSMUSP00000060398	Patl1	19	11.912399	11.945096	0.511391	6.62806315099462	4.41983	4.5363	1.8334	-5.53496	-5.92509	0.31559191627206	0.585187665588948	CC
ENSMUSP00000022855	Brix1	15	10.474779	10.485947	19	17.807616	UNC29982619	ENSMUSP00000075573	Pum3	19	27.388702	27.42982	0.652342	6.62806315099462	2.74547	5.10792	0.899154	-4.24108	-6.68839	0.229349527360267	0.67249541972777	CC
ENSMUSP00000022858	Agxt2	15	10.358532	10.410153	5	103.379609	SX1054135184	ENSMUSP00000098520	Gbp11	5	105.323042	105.346472	-0.531309	6.86170091751246	14.5403	4.19577	12.7277	-7.67298	-6.83711	0.388523334018896	0.124660426538655	CC
ENSMUSP00000067400	Pik3r4	9	105.642978	105.687657	7	84.037201	SAJ073361488	ENSMUSP00000049440	Arpin	7	79.925361	79.935359	0.459764	6.58493360834774	6.8317	4.43615	4.93231	-4.59296	-5.89824	0.326318188785339	0.2780259671824	CC
ENSMUSP00000067641	Sorbs2	8	45.507788	45.827906	10	76.634727	mUNC18261039	ENSMUSP00000001713	Gstt1	10	75.783813	75.798584	-0.438403	6.01529851706253	10.696	3.34523	8.34952	-5.00413	-4.10187	0.443879636145874	0.219379207180254	CC
ENSMUSP00000067641	Sorbs2	8	45.507788	45.827906	10	76.634727	mUNC18261039	ENSMUSP00000005057	Thop1	10	81.070035	81.082559	0.609131	6.01529851706253	8.70684	2.99817	5.75558	-5.68383	-4.37575	0.501575858372511	0.338958795613564	CC
ENSMUSP00000067641	Sorbs2	8	45.507788	45.827906	10	76.634727	mUNC18261039	ENSMUSP00000126192	Ptbp1	10	79.854427	79.864771	0.493292	6.01529851706253	2.36368	3.83442	0.747686	-4.04609	-5.06501	0.362555326369326	0.683677147498815	CC
ENSMUSP00000067767	Aldh3a2	11	61.223417	61.267464	7	115.370109	mUNC070408499	ENSMUSP00000033185	Hpx	7	105.591613	105.600137	-0.55419	6.66849346585342	4.9337	4.02223	2.05906	-4.98768	-5.58661	0.396830780355988	0.582653991933032	CC
ENSMUSP00000067767	Aldh3a2	11	61.223417	61.267464	7	115.370109	mUNC070408499	ENSMUSP00000138741	Nucb2	7	116.504369	116.540584	-0.571247	6.66849346585342	7.79161	4.39673	5.59972	-4.24518	-3.82555	0.340671169205785	0.281314131482454	CC
ENSMUSP00000067767	Aldh3a2	11	61.223417	61.267464	11	45.379284	mJAX00026916	ENSMUSP00000020625	Phykpl	11	51.584757	51.604489	0.414554	6.56053590603106	9.05104	4.09937	7.60326	-4.44848	-4.29058	0.375147082690078	0.159957308773357	CC
ENSMUSP00000067912	Aarsd1	11	101.406839	101.417615	2	161.361718	gUNCHS007610	ENSMUSP00000118776	Dpm1	2	168.209048	168.230591	-0.360833	6.1200448016403	4.96241	4.51118	3.35773	-4.03795	-4.95334	0.262884481043193	0.323367073659774	CC
ENSMUSP00000068087	Stx17	4	48.124915	48.186507	1	164.662093	gUNC2102791	ENSMUSP00000028004	Aldh9a1	1	167.349991	167.368532	0.492221	7.14695557345851	8.09123	3.70734	5.3766	-6.51033	-5.56334	0.481270037025574	0.335502760396133	CC
ENSMUSP00000068087	Stx17	4	48.124915	48.186507	1	164.662093	gUNC2102791	ENSMUSP00000037514	Tiprl	1	165.212286	165.236996	0.444653	7.14695557345851	11.2702	4.48623	9.23484	-4.81752	-4.25699	0.372287968787659	0.180596617628791	CC
ENSMUSP00000068087	Stx17	4	48.124915	48.186507	11	108.976492	gUNC20350715	ENSMUSP00000062392	Prkca	11	107.933387	108.343928	0.441786	6.62323625907564	18.3361	3.86986	15.6288	-5.81773	-4.93032	0.415714637282154	0.147648627570748	CC
ENSMUSP00000068148	Cpsf3	12	21.285391	21.315056	9	63.921995	SS1092556879	ENSMUSP00000082816	Pml	9	58.218076	58.249786	0.484579	7.16154461640581	6.32646	4.79582	4.05964	-4.10253	-3.99744	0.330337202813254	0.358307805629056	CC
ENSMUSP00000068195	Rab31	17	65.651726	65.772752	14	8.532524	S2C140341300	ENSMUSP00000126464	Acox2	14	8.225511	8.259353	0.406153	7.6709427149156	21.0744	5.51813	18.845	-5.4993	-4.28149	0.280645129930329	0.10578711612193	CC
ENSMUSP00000068230	Fbxo30	10	11.28133	11.298052	1	40.827603	S3R011633104	ENSMUSP00000050388	Rnf149	1	39.551296	39.577405	0.343312	6.17918426496234	9.57124	4.62041	8.00571	-4.80741	-3.31151	0.252262143047103	0.163566058316373	CC
ENSMUSP00000068568	Retsat	6	72.598475	72.608425	7	82.270633	S3C073290825	ENSMUSP00000032761	Pex11a	7	79.735957	79.743131	0.513254	6.41367901223995	4.90972	2.93845	2.86564	-4.64439	-3.97982	0.541846420066825	0.416333314323424	CC
ENSMUSP00000068568	Retsat	6	72.598475	72.608425	7	82.270633	S3C073290825	ENSMUSP00000032865	Fah	7	84.585159	84.606722	-0.504675	6.41367901223995	10.3288	2.6941	7.84158	-5.22576	-3.34027	0.579944678419587	0.240804352877391	CC
ENSMUSP00000068890	Pfn2	3	57.841895	57.848079	9	17.839118	mbackupUNC090017527	ENSMUSP00000034697	Slc44a2	9	21.320698	21.355028	0.472436	6.30285214869559	5.32362	4.98288	4.00364	-4.22912	-3.16181	0.209424577565058	0.247947824976238	CC
ENSMUSP00000068890	Pfn2	3	57.841895	57.848079	9	17.839118	mbackupUNC090017527	ENSMUSP00000054370	Acad8	9	26.974135	26.999566	-0.413097	6.30285214869559	6.31614	4.56271	4.5578	-5.584	-5.3786	0.276088048337882	0.278388382778089	CC
ENSMUSP00000068940	Abcd2	15	91.145884	91.191807	4	102.281427	gUNC7862387	ENSMUSP00000102229	Ttc39a	4	109.406623	109.444745	-0.461651	6.69282896507988	9.58139	4.24994	7.26607	-4.996	-4.32876	0.365000955175421	0.241647610628521	CC
ENSMUSP00000068971	Serpinc1	1	160.978585	161.005863	17	27.144344	gUNC27721077	ENSMUSP00000049186	Gfer	17	24.693191	24.696156	-0.441598	6.48115714124975	13.1532	4.22174	11.243	-5.27111	-3.27742	0.348613232484295	0.145227016999665	CC
ENSMUSP00000007993	Rbm28	6	29.123576	29.165006	7	84.028736	SFT073361149	ENSMUSP00000026092	3110040N11Rik	7	81.782182	81.789478	-0.413598	7.27140095674209	13.4788	5.08181	11.3011	-5.91084	-3.57327	0.301123672008746	0.161564827729471	CC
ENSMUSP00000007993	Rbm28	6	29.123576	29.165006	7	84.028736	SFT073361149	ENSMUSP00000026094	Hdgfl3	7	81.881251	81.934473	-0.564923	7.27140095674209	6.80198	4.23949	3.78335	-8.23937	-6.92921	0.416963797592661	0.443786956151003	CC
ENSMUSP00000007993	Rbm28	6	29.123576	29.165006	7	84.028736	SFT073361149	ENSMUSP00000046046	Efl1	7	82.648614	82.777852	0.404811	7.27140095674209	9.42141	5.49509	8.22168	-4.76836	-4.51075	0.244287306849044	0.127340812044057	CC
ENSMUSP00000008179	Mid1ip1	X	10.715013	10.71969	2	161.968897	SAH026478755	ENSMUSP00000017841	Ada	2	163.726584	163.750239	-0.417713	6.48992614237743	11.4823	4.2989	8.97883	-5.20056	-4.41492	0.33760417211386	0.218028617959816	CC
ENSMUSP00000008179	Mid1ip1	X	10.715013	10.71969	2	161.968897	SAH026478755	ENSMUSP00000096670	Mocs3	2	168.230622	168.232594	0.429893	6.48992614237743	7.19423	4.36034	5.05094	-5.06187	-4.78747	0.328137192266614	0.297917914773367	CC
ENSMUSP00000008179	Mid1ip1	X	10.715013	10.71969	2	161.968897	SAH026478755	ENSMUSP00000099431	Acss2	2	155.517948	155.585724	0.554888	6.48992614237743	4.02054	4.09089	2.47537	-5.67012	-7.08591	0.369655384321308	0.384319021822939	CC
ENSMUSP00000008517	Prpf31	7	3.629985	3.642486	4	134.598372	S6H045383934	ENSMUSP00000030623	Sfpq	4	127.021324	127.037013	0.727624	7.46064841578047	3.89066	4.68917	1.8791	-4.25855	-4.70056	0.371479563347115	0.517022818750546	CC
ENSMUSP00000008537	Carhsp1	16	8.658587	8.672153	2	55.795769	gUNC3103316	ENSMUSP00000028368	Wdsub1	2	59.852364	59.882591	-0.390015	6.43814752678815	5.60182	4.81288	3.85622	-4.33303	-4.53669	0.252443349585523	0.311613011485553	CC
ENSMUSP00000069087	Lamb2	9	108.479736	108.49053	14	20.731192	mUNC141357427	ENSMUSP00000108243	Oxsm	14	16.238652	16.249808	0.458287	6.41001338921967	7.66401	3.93908	5.19307	-5.75794	-6.83914	0.385480222767596	0.322408243204276	CC
ENSMUSP00000069159	Commd5	15	76.89991	76.901305	1	140.709872	gUNCHS002581	ENSMUSP00000038369	Tmcc2	1	132.356315	132.391281	-0.446729	6.99787174197191	5.62497	5.94502	3.95772	-5.16216	-5.49723	0.150453135009192	0.296401580808431	CC
ENSMUSP00000069159	Commd5	15	76.89991	76.901305	1	140.709872	gUNCHS002581	ENSMUSP00000092065	Cfhr2	1	139.804167	139.858702	0.322452	6.99787174197191	15.9145	6.23773	14.3087	-4.26285	-2.97223	0.108624703338406	0.100901693424236	CC
ENSMUSP00000069159	Commd5	15	76.89991	76.901305	1	140.709872	gUNCHS002581	ENSMUSP00000095195	Srgap2	1	131.285251	131.527352	0.372509	6.99787174197191	2.53984	6.15113	1.7231	-4.52891	-5.85709	0.120999894424088	0.321571437570871	CC
ENSMUSP00000069495	Abcg5	17	84.658234	84.683011	18	68.187486	mUNC180151602	ENSMUSP00000025474	Napg	18	62.977836	62.99945	-0.337501	8.23696456617895	6.84309	7.20521	4.88419	-4.19257	-3.0401	0.125259075462743	0.286259569872674	CC
ENSMUSP00000069508	Farsb	1	78.417975	78.488897	8	84.947287	SFT083397891	ENSMUSP00000003906	Farsa	8	84.856989	84.869257	0.842605	7.63409304162422	5.93714	4.38381	2.03102	-7.4738	-7.15001	0.425758898130051	0.657912732393038	CC
ENSMUSP00000069549	Rock1	18	10.064401	10.181792	8	50.677985	gUNC14717289	ENSMUSP00000034000	Asah1	8	41.340197	41.374773	0.459032	6.72161381767451	6.23594	4.18567	4.12798	-4.74807	-5.54877	0.37728198710349	0.338034041379487	CC
ENSMUSP00000069636	Acot11	4	106.744555	106.804998	16	36.351035	gUNCHS042457	ENSMUSP00000038166	Poglut1	16	38.525137	38.550258	0.327947	6.49644544914033	8.83267	5.19681	8.65478	-4.00191	-3.68966	0.200053315203671	0.0201400029662604	CC
ENSMUSP00000069725	Arl5b	2	15.049395	15.082456	10	30.546956	gJAX00286489	ENSMUSP00000125552	Hint3	10	30.608141	30.629632	-0.368537	6.17324493994967	14.8332	4.54719	13.2071	-4.6956	-2.85732	0.263403599851803	0.109625704500715	CC
ENSMUSP00000069900	Krt7	15	101.411043	101.430313	17	24.312282	gUNC27686840	ENSMUSP00000132922	Ergic1	17	26.561489	26.656931	-0.411696	8.45342875324337	8.73915	5.63703	7.16196	-5.45814	-4.81916	0.333166438785302	0.180474073565507	CC
ENSMUSP00000070019	Prkcb	7	122.288751	122.634402	11	103.868607	B10110103868	ENSMUSP00000024492	Acbd4	11	103.101682	103.1122	-0.471452	12.2145165047937	16.1725	9.19506	13.2708	-6.87857	-6.12259	0.24720229438543	0.179421858092441	CC
ENSMUSP00000070019	Prkcb	7	122.288751	122.634402	11	103.868607	B10110103868	ENSMUSP00000062392	Prkca	11	107.933387	108.343928	0.727768	12.2145165047937	15.0507	7.47633	10.3175	-10.718	-8.929	0.387914372454625	0.314483711721049	CC
ENSMUSP00000070019	Prkcb	7	122.288751	122.634402	14	119.548381	gUNC24882117	ENSMUSP00000047881	Dock9	14	121.542046	121.797837	0.422934	6.22989172366254	11.0844	4.14839	9.05529	-7.46813	-5.27259	0.334115232814805	0.183059976182743	CC
ENSMUSP00000070134	Rab12	17	66.494512	66.519717	4	115.058286	mUNC040260326	ENSMUSP00000075113	Yipf1	4	107.314363	107.359823	0.452807	6.07482094160683	8.75948	4.71063	7.22494	-4.09659	-4.32696	0.224564798653307	0.175186198267477	CC
ENSMUSP00000070259	Csnk1g3	18	53.862113	53.955684	8	10.158131	S6J080406325	ENSMUSP00000004684	Arhgef18	8	3.393006	3.456601	0.340467	6.08825198661388	6.67006	4.74796	5.67848	-4.2151	-3.03326	0.220143973928929	0.148661331382326	CC
ENSMUSP00000070259	Csnk1g3	18	53.862113	53.955684	8	10.158131	S6J080406325	ENSMUSP00000081104	Cd209b	8	3.917655	3.926844	0.401283	6.08825198661388	11.1009	4.44244	9.45782	-5.17362	-3.80944	0.2703258653276	0.148013224152997	CC
ENSMUSP00000070313	Cdkn2c	4	109.660876	109.667189	17	31.542037	SFC171261681	ENSMUSP00000025249	Apom	17	35.128997	35.13205	0.375716	7.96221366057793	5.03707	6.62784	3.61472	-4.19486	-3.34349	0.167588276007288	0.282376460918748	CC
ENSMUSP00000070726	Ppp2r5a	1	191.351975	191.403272	18	68.187486	mUNC180151602	ENSMUSP00000025418	Psmg2	18	67.641599	67.654162	0.371327	6.21647336615735	6.64816	4.85467	5.87952	-4.44808	-3.48148	0.219063653287899	0.115616952660586	CC
ENSMUSP00000070751	Bsg	10	79.704491	79.711969	3	104.0236	gUNC5885627	ENSMUSP00000015855	Prune1	3	95.253674	95.282076	-0.450966	10.2114812119741	6.09907	7.80161	4.37464	-5.79211	-6.61657	0.235996244026598	0.282736548359012	CC
ENSMUSP00000070751	Bsg	10	79.704491	79.711969	3	104.0236	gUNC5885627	ENSMUSP00000043910	Mindy1	3	95.281345	95.296166	-0.409483	10.2114812119741	8.59272	8.4676	6.81281	-4.18512	-3.84146	0.170776518682634	0.207141626865533	CC
ENSMUSP00000070751	Bsg	10	79.704491	79.711969	3	104.0236	gUNC5885627	ENSMUSP00000045216	Slc16a1	3	104.638668	104.658462	0.684491	10.2114812119741	9.62507	3.88421	3.26177	-15.2445	-13.1779	0.619623253534918	0.661117269796479	CC
ENSMUSP00000070751	Bsg	10	79.704491	79.711969	3	104.0236	gUNC5885627	ENSMUSP00000143391	Nras	3	103.058285	103.067914	0.499242	10.2114812119741	2.75171	8.5147	1.19874	-4.07146	-6.17149	0.166164063445017	0.564365430950209	CC
ENSMUSP00000070759	Sugct	13	16.857472	17.695553	9	20.814567	SFT090832582	ENSMUSP00000034405	Mre11a	9	14.784654	14.837123	0.357625	6.38456103766256	8.0095	5.00335	6.64634	-4.80594	-3.51638	0.216336100401388	0.170192895936076	CC
ENSMUSP00000070836	Gypa	8	80.493781	80.510542	4	140.304344	SFT045612173	ENSMUSP00000101480	Myom3	4	135.759715	135.815564	0.478001	6.42313917050125	4.39413	4.2252	2.24295	-6.99034	-8.08282	0.342190806108553	0.489557659878065	CC
ENSMUSP00000070993	Ywhae	11	75.732869	75.765845	1	115.134891	gUNC1469655	ENSMUSP00000027623	Tsn	1	118.294778	118.311739	0.54679	6.75592699976893	7.02121	4.31411	4.62097	-4.72258	-5.12099	0.361433301433312	0.341855606084991	CC
ENSMUSP00000071054	Psmc3	2	91.054009	91.066369	1	167.374602	SBC016694984	ENSMUSP00000028004	Aldh9a1	1	167.349991	167.368532	0.461083	7.53085147955351	10.4871	4.69657	8.2028	-4.26072	-4.9853	0.376356045162843	0.21781998836666	CC
ENSMUSP00000071078	Cope	8	70.302518	70.312993	4	106.614002	SBT044264560	ENSMUSP00000069636	Acot11	4	106.744555	106.804998	0.432264	6.82232887313569	22.8458	4.56853	20.6348	-5.24568	-3.99927	0.330356233926289	0.0967792767160704	CC
ENSMUSP00000071078	Cope	8	70.302518	70.312993	4	106.614002	SBT044264560	ENSMUSP00000102255	Nrd1	4	109.000655	109.061777	0.486109	6.82232887313569	8.24151	4.05941	5.39845	-6.41873	-5.83044	0.404981777412585	0.34496833711298	CC
ENSMUSP00000071078	Cope	8	70.302518	70.312993	12	64.381993	gUNC21274555	ENSMUSP00000057905	Mgat2	12	69.184157	69.18677	0.505896	6.90504702508416	2.84491	5.10973	1.04959	-4.27718	-4.53598	0.260000694935496	0.631063900088228	CC
ENSMUSP00000071078	Cope	8	70.302518	70.312993	12	64.381993	gUNC21274555	ENSMUSP00000152764	Srp54a	12	55.080262	55.115367	0.495523	6.90504702508416	13.1978	3.96599	10.2467	-7.04488	-4.96733	0.425638958635237	0.223605449393081	CC
ENSMUSP00000071081	Mprip	11	59.661305	59.78086	8	98.353259	S3J083934130	ENSMUSP00000034370	Slc12a4	8	105.94359	105.966097	0.384356	6.04404389140887	4.5604	4.17751	3.20076	-4.12384	-4.66921	0.308822027924383	0.298140513990001	CC
ENSMUSP00000071202	Chchd1	14	20.703006	20.704425	1	72.830096	mbackupUNC010570475	ENSMUSP00000109141	Wdfy1	1	79.702262	79.776143	-0.349025	6.64209448147764	11.2515	5.02551	9.90819	-4.06529	-3.28516	0.243384746481054	0.119389414744701	CC
ENSMUSP00000008594	Nutf2	8	105.86058	105.87933	5	62.563276	gUNC9315818	ENSMUSP00000013693	Commd8	5	72.156575	72.168189	0.407455	6.30599148133606	2.94829	4.65801	1.4534	-4.121	-5.92629	0.261335824225837	0.507036282048238	CC
ENSMUSP00000071231	Pygl	12	70.190811	70.231488	3	90.66763	S1L033626705	ENSMUSP00000114968	Plrg1	3	83.055522	83.072355	-0.382711	6.05228849017506	3.64467	4.40921	1.85871	-4.01874	-4.25824	0.271480530520371	0.490019672562948	CC
ENSMUSP00000071292	Bckdha	7	25.629946	25.658981	9	85.029733	gUNC16784014	ENSMUSP00000034903	Gsta4	9	78.182774	78.209349	0.437594	9.68879920879388	9.01084	8.65749	8.43261	-5.46262	-5.03566	0.106443449448083	0.0641704879900209	CC
ENSMUSP00000071292	Bckdha	7	25.629946	25.658981	9	85.029733	gUNC16784014	ENSMUSP00000082354	Mthfs	9	89.210676	89.377713	0.642899	9.68879920879388	18.5809	4.90621	13.7688	-12.9229	-10.2558	0.493620427643194	0.258980996614803	CC
ENSMUSP00000071292	Bckdha	7	25.629946	25.658981	9	85.029733	gUNC16784014	ENSMUSP00000108734	Mthfsl	9	88.688602	88.720296	0.621773	9.68879920879388	14.4175	6.12443	9.24362	-10.5002	-10.1141	0.367885548248201	0.358861106294434	CC
ENSMUSP00000071292	Bckdha	7	25.629946	25.658981	9	85.029733	gUNC16784014	ENSMUSP00000139684	Bckdhb	9	83.925145	84.12424	0.880944	9.68879920879388	8.32399	3.3693	2.08858	-15.9793	-16.0213	0.652247928005164	0.74908907867501	CC
ENSMUSP00000071399	Tpst2	5	112.276691	112.315361	5	141.004961	SAC055640198	ENSMUSP00000135512	Cux1	5	136.248135	136.56749	0.462916	6.47071074112681	4.41666	4.21026	1.7424	-5.97417	-7.14834	0.34933577338881	0.605493744141501	CC
ENSMUSP00000071399	Tpst2	5	112.276691	112.315361	19	57.031225	gUNC30558073	ENSMUSP00000048903	Fam160b1	19	57.361009	57.389594	-0.427032	6.04203236448112	5.74759	4.42513	4.02978	-4.50826	-3.73166	0.267609020763658	0.29887483275599	CC
ENSMUSP00000071422	Ints3	3	90.391388	90.433622	3	103.213011	S6J034128520	ENSMUSP00000045216	Slc16a1	3	104.638668	104.658462	0.492253	6.37963612292508	8.96079	3.48867	6.18432	-5.67559	-6.10996	0.453155331624081	0.309846564867607	CC
ENSMUSP00000071617	Fxyd1	7	31.051678	31.057199	4	134.138861	S3N045365554	ENSMUSP00000040647	Wdtc1	4	133.292459	133.353481	-0.361921	6.05796062311705	10.877	4.2213	9.20252	-4.42985	-2.93506	0.303181340616245	0.153946860347522	CC
ENSMUSP00000071752	Commd7	2	153.616933	153.632781	15	49.137016	gJAX00061776	ENSMUSP00000042746	Nudcd1	15	44.373163	44.428307	0.476494	6.51525193095935	6.0714	3.88156	3.84391	-7.29799	-5.31456	0.404234856743528	0.366882432387917	CC
ENSMUSP00000071770	Ano6	15	95.790843	95.974751	4	49.035041	S3T041961401	ENSMUSP00000103406	Tdrd7	4	45.965334	46.034761	0.36874	6.22238627367904	8.41796	4.40027	6.59584	-4.77712	-4.84203	0.292832394765762	0.216456243555446	CC
ENSMUSP00000071770	Ano6	15	95.790843	95.974751	8	87.288563	gUNCHS023667	ENSMUSP00000034178	Ces1f	8	93.256236	93.279747	-0.414709	8.46502436696417	8.29299	6.13766	5.96563	-4.92488	-5.50726	0.274938885710359	0.280641843291744	CC
ENSMUSP00000071778	Nudt1	5	140.321656	140.338137	9	107.582143	S6T094303285	ENSMUSP00000024031	Acy1	9	106.432981	106.438319	0.349575	6.55321543960873	13.6781	5.05567	12.2226	-4.35565	-2.7636	0.228520709170846	0.106410978132928	CC
ENSMUSP00000071778	Nudt1	5	140.321656	140.338137	9	107.582143	S6T094303285	ENSMUSP00000035179	Nudt16	9	105.128903	105.131824	0.343093	6.55321543960873	6.37353	5.10238	4.72817	-4.22602	-4.23358	0.221392910545812	0.258155213829699	CC
ENSMUSP00000071778	Nudt1	5	140.321656	140.338137	9	107.582143	S6T094303285	ENSMUSP00000035211	Mst1	9	108.080436	108.085003	0.409669	6.55321543960873	11.7873	4.62288	9.82167	-5.55653	-4.35085	0.294563097672855	0.166758290702706	CC
ENSMUSP00000071778	Nudt1	5	140.321656	140.338137	9	107.582143	S6T094303285	ENSMUSP00000107914	Gmppb	9	108.049242	108.052801	0.526685	6.55321543960873	4.19213	4.92163	2.56054	-4.72758	-4.02696	0.248974790260542	0.389203102003039	CC
ENSMUSP00000071840	Bloc1s4	5	36.747378	36.74865	5	127.063182	gUNC10116804	ENSMUSP00000031412	Acad10	5	121.621026	121.660514	-0.368711	6.17722115002616	8.78626	4.34033	6.94937	-4.8229	-3.9933	0.297365288600423	0.209063924809874	CC
ENSMUSP00000071840	Bloc1s4	5	36.747378	36.74865	5	127.063182	gUNC10116804	ENSMUSP00000117347	Erp29	5	121.42859	121.452506	0.450936	6.17722115002616	7.1447	3.48051	4.06597	-7.12637	-5.10247	0.43655732643063	0.430911024955561	CC
ENSMUSP00000072074	Ggt5	10	75.58934	75.6172	18	56.254299	gJAX00083735	ENSMUSP00000025419	Ppic	18	53.406341	53.418007	-0.532877	6.36133960750695	5.88489	4.78335	4.28293	-4.82573	-3.18042	0.248059324744238	0.272215793328337	CC
ENSMUSP00000072136	Flot2	11	78.037931	78.060434	11	20.770504	mJAX00305554	ENSMUSP00000099902	Sptbn1	11	30.099395	30.268175	0.456864	7.67718198035702	7.42788	4.84867	4.20667	-5.84565	-7.93512	0.368431019037207	0.433664787260968	CC
ENSMUSP00000072264	Cyp2b10	7	25.89762	25.926624	9	56.698657	gUNC16417316	ENSMUSP00000034524	Rexo2	9	48.468512	48.480623	-0.557218	6.20837901539383	5.92687	3.23351	3.47593	-7.73516	-7.0536	0.479170006859692	0.413530244462929	CC
ENSMUSP00000072382	Alg11	8	22.060721	22.071627	1	50.463537	S3N012018541	ENSMUSP00000050823	Cyp20a1	1	60.343323	60.38806	0.444661	6.46273568066323	5.66542	4.10989	3.66695	-4.78757	-6.23756	0.364063424054776	0.352748781202453	CC
ENSMUSP00000072386	Srp19	18	34.330847	34.336599	12	64.381993	gUNC21274555	ENSMUSP00000152198	Dhrs7	12	72.650353	72.664909	-0.451847	7.97209452919756	10.6894	5.53073	8.63587	-4.76146	-4.59489	0.306238783328037	0.192109005182704	CC
ENSMUSP00000072386	Srp19	18	34.330847	34.336599	12	64.381993	gUNC21274555	ENSMUSP00000152764	Srp54a	12	55.080262	55.115367	0.78442	7.97209452919756	13.1978	1.35278	6.56643	-13.1908	-11.2233	0.830310592147963	0.502460258527937	CC
ENSMUSP00000072386	Srp19	18	34.330847	34.336599	15	80.339206	mUNC150394441	ENSMUSP00000080354	Rpl3	15	80.077794	80.091868	0.631405	6.88048092211214	2.87442	4.33447	0.559046	-5.67068	-7.54934	0.370033861140418	0.805509981144022	CC
ENSMUSP00000072386	Srp19	18	34.330847	34.336599	15	80.339206	mUNC150394441	ENSMUSP00000086875	Apol9a	15	77.403789	77.41108	0.359043	6.88048092211214	5.6829	5.00339	4.64158	-4.0659	-3.72139	0.272813912771655	0.183237431593025	CC
ENSMUSP00000072527	Vipas39	12	87.238868	87.266256	7	96.45389	SS1073858155	ENSMUSP00000033185	Hpx	7	105.591613	105.600137	0.471268	7.13312223705776	5.88485	5.38007	3.81026	-4.93958	-3.8284	0.245762259330194	0.352530650738761	CC
ENSMUSP00000072527	Vipas39	12	87.238868	87.266256	7	96.45389	SS1073858155	ENSMUSP00000095781	Trim5	7	104.263386	104.288094	-0.418428	7.13312223705776	8.56016	5.27348	6.6442	-5.23166	-4.34035	0.260705224900901	0.223822919197772	CC
ENSMUSP00000072527	Vipas39	12	87.238868	87.266256	7	96.45389	SS1073858155	ENSMUSP00000148115	Nup98	7	102.119398	102.210176	0.425082	7.13312223705776	3.12324	5.48599	1.24186	-4.64934	-5.79366	0.230913221772737	0.602380860900859	CC
ENSMUSP00000072527	Vipas39	12	87.238868	87.266256	18	58.16732	gUNC29346250	ENSMUSP00000008445	Phax	18	56.562443	56.587712	0.464467	6.49834879175944	2.94124	4.67223	1.11512	-5.77033	-5.93754	0.281012738816843	0.620867389264392	CC
ENSMUSP00000072527	Vipas39	12	87.238868	87.266256	18	58.16732	gUNC29346250	ENSMUSP00000025482	Atp8b1	18	64.528979	64.661	0.423658	6.49834879175944	7.04338	4.30725	4.67551	-6.90125	-6.62792	0.337177775766357	0.336183764045103	CC
ENSMUSP00000072538	Col18a1	10	77.052178	77.166548	15	21.761212	gUNCHS039762	ENSMUSP00000070314	Cmbl	15	31.565389	31.590119	-0.390963	7.41485617349148	5.79647	6.19786	4.00781	-4.38884	-3.03815	0.164129437579964	0.308577461800027	CC
ENSMUSP00000072652	Serpina1a	12	103.853589	103.863562	14	49.004754	gUNC23979521	ENSMUSP00000125155	Osgep	14	50.906478	50.924893	-0.429297	6.27989213497542	3.99611	4.17927	2.25008	-4.68572	-5.73237	0.334499715891003	0.436932416775314	CC
ENSMUSP00000072672	Cgnl1	9	71.626509	71.771602	5	114.347724	gUNC9954237	ENSMUSP00000119998	Taok3	5	117.120129	117.275219	-0.42235	8.42849601511299	4.27274	6.48414	2.24508	-4.29505	-4.74892	0.230688370929594	0.47455730982929	CC
ENSMUSP00000072672	Cgnl1	9	71.626509	71.771602	7	87.1276	gUNC13307687	ENSMUSP00000026094	Hdgfl3	7	81.881251	81.934473	-0.450724	6.09730251626276	6.489	3.49937	4.91084	-4.53348	-3.70605	0.426078993019215	0.243205424564648	CC
ENSMUSP00000072672	Cgnl1	9	71.626509	71.771602	7	87.1276	gUNC13307687	ENSMUSP00000032865	Fah	7	84.585159	84.606722	0.424609	6.09730251626276	13.3515	3.01862	11.3169	-5.96197	-2.94001	0.504925335105366	0.15238737220537	CC
ENSMUSP00000072672	Cgnl1	9	71.626509	71.771602	12	15.572746	gJAX00326602	ENSMUSP00000020947	Rdh14	12	10.390772	10.395562	-0.464992	6.21345591726375	8.75847	5.2847	7.12143	-4.22294	-3.51847	0.149474934662891	0.186909357456268	CC
ENSMUSP00000008991	Sptbn2	19	4.711208	4.752353	6	145.010293	gUNC12305926	ENSMUSP00000032441	Ccdc91	6	147.475828	147.632612	-0.374274	6.30144696766299	6.59801	4.85244	5.23439	-4.02696	-3.67209	0.22994829205083	0.206671405469225	CC
ENSMUSP00000009003	Rala	13	17.880571	17.944239	4	95.571566	mJAX00558461	ENSMUSP00000095602	Focad	4	88.094629	88.411011	0.403803	6.26407573916666	12.2644	5.06741	11.6146	-6.11894	-3.36179	0.191036281966454	0.0529826163530218	CC
ENSMUSP00000009039	Rpl30	15	34.440505	34.44364	10	73.156302	gUNC18221643	ENSMUSP00000046101	Eef2	10	81.176631	81.182498	0.589774	6.31432010194611	8.52264	2.2383	4.26953	-7.12754	-5.81227	0.645520030048818	0.499036683468972	CC
ENSMUSP00000072826	Abcb8	5	24.393663	24.410054	5	3.92914	gUNC8545548	ENSMUSP00000041204	Abcb1a	5	8.660077	8.748575	0.513782	7.49716621115107	10.375	4.31672	7.19457	-7.77338	-7.93041	0.42421978139161	0.306547469879518	CC
ENSMUSP00000072826	Abcb8	5	24.393663	24.410054	5	3.92914	gUNC8545548	ENSMUSP00000046129	Akap9	5	3.928054	4.08131	-0.529987	7.49716621115107	10.112	4.39236	6.876	-7.58779	-5.70066	0.414130635990579	0.32001582278481	CC
ENSMUSP00000072826	Abcb8	5	24.393663	24.410054	5	3.92914	gUNC8545548	ENSMUSP00000111081	Steap4	5	7.960457	7.982213	0.417824	7.49716621115107	7.32615	5.30483	5.15341	-5.34882	-5.16635	0.292421983107464	0.296573234236263	CC
ENSMUSP00000072829	Gm10053	19	24.875686	24.876634	6	50.700098	gUNC11063030	ENSMUSP00000145257	Rarres2	6	48.569696	48.572789	0.443264	10.0292540846764	9.55492	7.41162	7.04315	-5.72058	-5.65886	0.260999877216777	0.262877135549016	CC
ENSMUSP00000072929	Erlec1	11	30.930774	30.954335	8	113.879018	gUNC15530876	ENSMUSP00000039134	Edc4	8	105.880881	105.894908	0.465552	6.29898522558395	2.39138	4.39613	0.960147	-4.09764	-4.58741	0.302089171102564	0.59849668392309	CC
ENSMUSP00000073161	Nsa2	13	97.129424	97.137937	10	21.325582	gUNCHS027654	ENSMUSP00000020182	Pex7	10	19.8539	19.907689	-0.474125	6.52108578564916	8.93892	4.39745	6.75839	-4.63613	-4.50523	0.325656777943729	0.243936627691041	CC
ENSMUSP00000073371	Lima1	15	99.77847	99.875428	10	124.4158	UNC18912539	ENSMUSP00000006915	Mettl1	10	127.041414	127.046365	-0.432685	6.29170457754348	4.9013	3.65408	3.24706	-5.19717	-4.06306	0.419222572362625	0.337510456409524	CC
ENSMUSP00000073444	Ugt1a9	1	88.0708	88.218997	4	87.118837	gUNC7677604	ENSMUSP00000061092	Mtap	4	89.137122	89.181081	0.516454	6.47505673716225	13.2587	2.98721	9.5832	-12.2165	-8.35087	0.53865886875469	0.277214206521001	CC
ENSMUSP00000073667	Mup20	4	62.050234	62.054158	2	34.946442	gUNC2862042	ENSMUSP00000046837	Ptpa	2	30.416039	30.447806	-0.339393	6.14234387563531	7.31406	4.85427	6.35217	-4.00356	-3.4351	0.209703966712884	0.131512456829722	CC
ENSMUSP00000073686	Acp1	12	30.893326	30.911589	1	157.132066	gUNC2018619	ENSMUSP00000049124	Acbd6	1	155.55812	155.69133	-0.387083	6.4317045262757	8.51175	4.80391	7.03452	-4.47351	-4.70834	0.253089133623226	0.173551854788968	CC
ENSMUSP00000073686	Acp1	12	30.893326	30.911589	1	157.132066	gUNC2018619	ENSMUSP00000083300	Sec16b	1	157.506728	157.568425	-0.466854	6.4317045262757	6.89874	4.22362	4.42187	-5.83942	-5.66205	0.343312494729029	0.359032229073715	CC
ENSMUSP00000073790	Myo5b	18	74.440936	74.771493	4	45.950762	mUNC7170328	ENSMUSP00000030189	Gba2	4	43.566928	43.578873	-0.467927	6.1296171489646	9.04715	3.88075	7.08907	-8.40112	-6.93992	0.366885417851011	0.216430588638411	CC
ENSMUSP00000073790	Myo5b	18	74.440936	74.771493	4	45.950762	mUNC7170328	ENSMUSP00000080256	Acnat2	4	49.37984	49.408151	-0.399146	6.1296171489646	6.06278	5.15711	4.55963	-4.74711	-4.90132	0.158657078465149	0.247930817215865	CC
ENSMUSP00000073957	Osbpl1a	18	12.755314	12.941841	4	49.679723	mUNC041084362	ENSMUSP00000030140	Ikbkap	4	56.74968	56.802331	0.401622	6.58086563835897	3.60723	5.85979	2.48035	-4.27544	-4.78602	0.109571548483822	0.312394829273431	CC
ENSMUSP00000073957	Osbpl1a	18	12.755314	12.941841	12	101.314112	S6T124052564	ENSMUSP00000072652	Serpina1a	12	103.853589	103.863562	-0.413679	8.57713483619413	6.22757	5.9849	4.36322	-4.20788	-3.83898	0.302226196241584	0.299370380421256	CC
ENSMUSP00000073957	Osbpl1a	18	12.755314	12.941841	12	101.314112	S6T124052564	ENSMUSP00000074258	Serpina11	12	103.980243	103.989957	-0.412051	8.57713483619413	6.3555	6.05944	4.68117	-4.03322	-4.44497	0.293535648474344	0.263445834316734	CC
ENSMUSP00000073957	Osbpl1a	18	12.755314	12.941841	12	101.314112	S6T124052564	ENSMUSP00000105700	Dglucy	12	100.779057	100.896981	-0.380725	8.57713483619413	11.2163	5.76276	9.33823	-4.72836	-4.4545	0.328125287749695	0.167441134777066	CC
ENSMUSP00000073975	Pdcd4	19	53.892231	53.929861	11	111.055645	gUNC20385213	ENSMUSP00000010502	Ifi35	11	101.448407	101.458698	0.419766	6.88432028423203	3.71716	4.97512	1.80796	-5.66409	-6.65733	0.27732589499139	0.513617923360845	CC
ENSMUSP00000073975	Pdcd4	19	53.892231	53.929861	11	111.055645	gUNC20385213	ENSMUSP00000020930	Gna13	11	109.362831	109.401369	0.506915	6.88432028423203	3.95612	4.9431	2.01717	-5.75576	-5.67869	0.281977044077719	0.490114051141017	CC
ENSMUSP00000074196	Srek1	13	103.739348	103.774608	13	52.316488	B10130052316	ENSMUSP00000026990	Thoc3	13	54.458837	54.468849	0.630636	6.35002408865477	3.76646	4.25558	2.04676	-4.28364	-4.72231	0.32983246353298	0.456582573557133	CC
ENSMUSP00000074196	Srek1	13	103.739348	103.774608	14	45.790379	gUNC23942894	ENSMUSP00000107109	Acin1	14	54.642161	54.686931	0.685096	6.34393712757855	3.71914	3.82912	0.616279	-4.75827	-5.90915	0.396412681431861	0.834295294073361	CC
ENSMUSP00000074196	Srek1	13	103.739348	103.774608	14	45.790379	gUNC23942894	ENSMUSP00000107237	Hnrnpc	14	52.073377	52.104028	0.639016	6.34393712757855	3.45403	3.99037	0.705905	-4.50003	-7.14107	0.370994711997862	0.79562858458091	CC
ENSMUSP00000074447	Borcs7	19	46.689906	46.703382	5	133.333531	gUNC10212872	ENSMUSP00000031378	Stx2	5	128.984557	129.008574	0.348384	6.07483612920868	6.06278	4.56163	4.75997	-4.04978	-4.08432	0.249094147895277	0.214886570187274	CC
ENSMUSP00000074447	Borcs7	19	46.689906	46.703382	6	137.837096	gUNC12197718	ENSMUSP00000127413	Borcs5	6	134.63951	134.711187	0.655181	6.02115761591501	9.63222	2.0822	4.96371	-11.7559	-9.02607	0.654186099613741	0.48467642973271	CC
ENSMUSP00000074578	Ntm	9	28.99475	29.963141	2	119.534204	gUNC3842618	ENSMUSP00000028624	Gatm	2	122.594467	122.611303	-0.411627	6.30643116181931	9.81436	4.41153	8.53532	-4.16102	-2.43298	0.300471235346468	0.130323322152438	CC
ENSMUSP00000074578	Ntm	9	28.99475	29.963141	2	119.534204	gUNC3842618	ENSMUSP00000087636	Zfyve19	2	119.208617	119.217049	-0.361909	6.30643116181931	10.0521	4.30345	8.6359	-4.49331	-3.03144	0.317609296038281	0.140885984023239	CC
ENSMUSP00000074578	Ntm	9	28.99475	29.963141	2	119.534204	gUNC3842618	ENSMUSP00000116898	Ganc	2	120.403896	120.4617	-0.314375	6.30643116181931	18.094	4.41461	18.0167	-4.15158	-2.59237	0.299982845015872	0.00427213440919648	CC
ENSMUSP00000074578	Ntm	9	28.99475	29.963141	7	19.34889	mbackupUNC070037076	ENSMUSP00000032566	Qpctl	7	19.139702	19.149291	0.452873	7.09372045396716	14.0159	4.82044	11.157	-8.16978	-5.18507	0.320463777607113	0.20397548498491	CC
ENSMUSP00000074578	Ntm	9	28.99475	29.963141	7	19.34889	mbackupUNC070037076	ENSMUSP00000043092	Blvrb	7	27.447978	27.466144	-0.395247	7.09372045396716	5.65281	5.7727	3.7658	-5.38895	-4.44459	0.18622392333326	0.333818048015058	CC
ENSMUSP00000074670	Rex1bd	8	70.504292	70.506752	17	90.070395	gUNC28583833	ENSMUSP00000040771	Ttc7	17	87.282886	87.381769	-0.382458	9.30976177054013	4.53615	7.48805	3.05773	-4.19763	-5.18971	0.195677592557176	0.325919557333862	CC
ENSMUSP00000074756	Exosc1	19	41.92298	41.933314	9	123.123889	SBJ094924955	ENSMUSP00000026891	Exosc7	9	123.113215	123.136129	0.554871	7.37827522121593	5.37368	4.21383	1.95148	-6.21403	-7.4471	0.428886850427685	0.636844769320093	CC
ENSMUSP00000074756	Exosc1	19	41.92298	41.933314	9	123.123889	SBJ094924955	ENSMUSP00000044227	Itga9	9	118.60669	118.901003	0.472261	7.37827522121593	4.41497	5.08201	1.97626	-4.55213	-6.43713	0.311219784078143	0.552372949306564	CC
ENSMUSP00000074756	Exosc1	19	41.92298	41.933314	9	123.123889	SBJ094924955	ENSMUSP00000112919	Snrk	9	122.117266	122.169702	0.515047	7.37827522121593	3.94039	5.3145	2.39229	-4.10709	-5.54299	0.279709709835929	0.392879892599463	CC
ENSMUSP00000074872	Stard5	7	83.631959	83.653127	11	96.179132	S6H113847165	ENSMUSP00000099409	Cnp	11	100.574904	100.591729	-0.374567	6.09562556645223	7.1712	3.90776	5.39931	-4.70239	-4.49971	0.358923877886025	0.247084170013387	CC
ENSMUSP00000074990	Cyp2a12	7	27.029081	27.037375	1	158.717589	S2R016348703	ENSMUSP00000027876	Scyl3	1	163.9291	163.955126	0.435733	7.25530316125315	2.23418	5.77713	0.774109	-4.17909	-4.87628	0.203736925721769	0.653515383720201	CC
ENSMUSP00000074990	Cyp2a12	7	27.029081	27.037375	1	158.717589	S2R016348703	ENSMUSP00000028005	Mgst3	1	167.371966	167.393841	0.401582	7.25530316125315	4.84734	5.60099	2.96798	-4.62564	-4.29117	0.228014339922829	0.387709547917002	CC
ENSMUSP00000074990	Cyp2a12	7	27.029081	27.037375	1	158.717589	S2R016348703	ENSMUSP00000041851	Dars2	1	161.040601	161.070658	-0.368448	7.25530316125315	17.2829	5.64836	16.6807	-4.50555	-2.9411	0.221485322603059	0.0348436894271216	CC
ENSMUSP00000074990	Cyp2a12	7	27.029081	27.037375	1	158.717589	S2R016348703	ENSMUSP00000076933	Arpc5	1	152.766542	152.775597	-0.450565	7.25530316125315	5.78145	5.4663	3.72406	-4.9671	-4.49442	0.24657869168132	0.355860554013267	CC
ENSMUSP00000074990	Cyp2a12	7	27.029081	27.037375	13	16.935026	B10130016935	ENSMUSP00000006900	Acot13	13	24.817948	24.83154	-0.478713	7.43300122296929	11.1324	3.83529	7.87904	-8.52845	-7.12108	0.484018650750618	0.292242463440049	CC
ENSMUSP00000075037	Pstk	7	131.371141	131.394482	19	42.23907	gUNC30339490	ENSMUSP00000080414	Hoga1	19	42.04561	42.070953	-0.431237	6.07392211882365	15.1411	3.42111	13.2374	-6.47116	-2.98427	0.436754384881284	0.12573062723316	CC
ENSMUSP00000009174	Pdcl	2	37.350074	37.359332	8	72.513023	S2C082900520	ENSMUSP00000105719	Rab3a	8	70.754679	70.758677	0.504021	6.85710344723407	4.46263	4.31294	2.05064	-6.68961	-6.4184	0.371025968444489	0.540486215527615	CC
ENSMUSP00000009174	Pdcl	2	37.350074	37.359332	8	72.513023	S2C082900520	ENSMUSP00000105754	Slc25a42	8	70.18434	70.212305	-0.444873	6.85710344723407	4.47949	4.87267	2.6179	-5.1267	-4.90619	0.289398207640359	0.415580791563325	CC
ENSMUSP00000009340	Ifi211	1	173.896345	173.913046	6	44.075999	gUNC10976578	ENSMUSP00000145462	Skap2	6	51.857422	52.012549	0.491333	9.13152892961127	3.24002	6.76534	1.00493	-5.66769	-6.08655	0.259122973584228	0.689838334331269	CC
ENSMUSP00000075089	Upf1	8	70.331525	70.353278	13	42.863733	gUNC22503041	ENSMUSP00000060246	Tubb2a	13	34.074274	34.078007	0.409734	6.58539402300487	3.00535	5.34556	1.24861	-4.10584	-6.22668	0.188270287043377	0.584537574658526	CC
ENSMUSP00000075150	Cox6b1	7	30.616861	30.626151	10	7.690169	SSR100307606	ENSMUSP00000015901	Ppil4	10	7.792891	7.823135	-0.426379	7.42722757820727	14.0217	4.87835	10.2395	-6.28751	-3.88228	0.343180217836074	0.269739047333776	CC
ENSMUSP00000075289	Pex19	1	172.126755	172.136493	10	22.613783	mJAX00015759	ENSMUSP00000020182	Pex7	10	19.8539	19.907689	0.526658	6.21502306319313	8.67883	4.62597	6.88423	-4.60282	-3.73456	0.255679350991291	0.206779024361579	CC
ENSMUSP00000075289	Pex19	1	172.126755	172.136493	10	22.613783	mJAX00015759	ENSMUSP00000114273	Enpp1	10	24.637914	24.712159	-0.362803	6.21502306319313	7.09554	4.70556	5.72733	-4.39476	-3.9548	0.242873284273478	0.19282676159954	CC
ENSMUSP00000075289	Pex19	1	172.126755	172.136493	10	22.613783	mJAX00015759	ENSMUSP00000149177	Tpd52l1	10	31.332376	31.445958	0.368876	6.21502306319313	3.55916	4.82633	1.5875	-4.079	-5.15666	0.223441337075208	0.553967790152733	CC
ENSMUSP00000075454	Ccdc186	19	56.787481	56.82219	5	125.572769	SBH055022910	ENSMUSP00000117347	Erp29	5	121.42859	121.452506	0.488018	6.5059266090991	7.62362	3.64458	4.3892	-7.39568	-5.38343	0.439806161523135	0.424263014158628	CC
ENSMUSP00000075614	Upf3b	X	37.091678	37.110322	7	79.711974	gUNC13209247	ENSMUSP00000026092	3110040N11Rik	7	81.782182	81.789478	-0.513339	6.47062318464853	16.1987	2.80893	12.4852	-8.23503	-5.42357	0.565894981079388	0.229246791409187	CC
ENSMUSP00000075825	Pyroxd2	19	42.725858	42.752775	16	5.617528	mUNC160000883	ENSMUSP00000005719	Adcy9	16	4.287529	4.420498	0.473767	6.74067105025806	4.95142	5.58774	2.40654	-6.412	-6.5007	0.171040990082719	0.513969729895666	CC
ENSMUSP00000076088	Kalrn	16	33.974258	34.573532	7	36.712182	gUNC12636653	ENSMUSP00000047778	Nudt19	7	35.547185	35.556304	-0.41566	6.49916497081077	7.0173	4.23279	4.75924	-6.81313	-6.33831	0.348717870832573	0.321784732019438	CC
ENSMUSP00000076294	Pcbp2	15	102.470632	102.500059	12	45.594772	S3T121823790	ENSMUSP00000044292	Nubpl	12	52.097737	52.312744	-0.388746	6.3772645851014	11.6431	4.72697	10.71	-4.38073	-3.02934	0.258777813446353	0.0801418866109541	CC
ENSMUSP00000076433	Ethe1	7	24.587543	24.608925	3	142.63903	gUNC6421327	ENSMUSP00000054526	Clca3a1	3	144.729677	144.760977	0.383734	7.12164057205039	6.09733	5.57472	4.55041	-5.1354	-4.71457	0.217214075380529	0.253704490326094	CC
ENSMUSP00000076433	Ethe1	7	24.587543	24.608925	3	142.63903	gUNC6421327	ENSMUSP00000124581	Clca3b	3	144.822623	144.849357	0.444048	7.12164057205039	6.41797	5.2178	4.51412	-6.31049	-5.28389	0.267331740880354	0.29664364277178	CC
ENSMUSP00000076514	Atrnl1	19	57.611034	58.133338	11	50.577069	gUNCHS030584	ENSMUSP00000011398	Thg1l	11	45.946843	45.955494	-0.497579	6.12809898952332	10.7517	4.43954	9.22769	-4.09609	-3.88153	0.275543686942737	0.141745956453398	CC
ENSMUSP00000076514	Atrnl1	19	57.611034	58.133338	11	50.577069	gUNCHS030584	ENSMUSP00000120778	Lyrm7	11	54.826866	54.860916	0.506998	6.12809898952332	15.6987	3.864	13.5991	-5.59386	-4.34734	0.369461882615482	0.133743558383815	CC
ENSMUSP00000076514	Atrnl1	19	57.611034	58.133338	11	50.577069	gUNCHS030584	ENSMUSP00000126303	Mgat1	11	49.244191	49.26303	-0.523062	6.12809898952332	6.60742	3.7578	4.40166	-5.87024	-4.52012	0.386791889879001	0.333830753909998	CC
ENSMUSP00000076698	Kdm2a	19	4.314419	4.398285	17	73.764338	gUNC28332995	ENSMUSP00000024887	Ndufaf7	17	78.937135	78.948052	-0.395295	7.50932071503579	10.0917	5.76378	9.08382	-4.37333	-4.30358	0.232449882123255	0.0998721721810993	CC
ENSMUSP00000076856	Col4a3bp	13	96.542618	96.640167	12	91.268256	UNC21601697	ENSMUSP00000053540	Gstz1	12	87.147165	87.164723	0.525415	6.77697982329301	9.46296	4.54951	7.35257	-4.99836	-3.89335	0.328681784714338	0.223015842822965	CC
ENSMUSP00000076856	Col4a3bp	13	96.542618	96.640167	12	91.268256	UNC21601697	ENSMUSP00000105700	Dglucy	12	100.779057	100.896981	-0.42117	6.77697982329301	8.74358	4.52502	6.64941	-5.05607	-5.19132	0.332295488847827	0.239509445787652	CC
ENSMUSP00000076971	Ssrp1	2	85.037234	85.047109	X	12.671555	mJAX00177172	ENSMUSP00000111318	Pqbp1	X	7.894519	7.899269	0.546793	6.90081041515697	4.96214	3.97459	2.4928	-5.86613	-6.04066	0.424040111104894	0.49763610055339	CC
ENSMUSP00000077040	Vps13c	9	67.840396	67.995638	8	17.235011	gUNC14253935	ENSMUSP00000044725	Bag4	8	25.764538	25.785287	-0.483503	6.81417418340442	3.4276	5.40708	2.0236	-4.01999	-5.44413	0.206495188636552	0.409616057883067	CC
ENSMUSP00000009699	Cdk9	2	32.705784	32.713076	10	76.634727	mUNC18261039	ENSMUSP00000001713	Gstt1	10	75.783813	75.798584	-0.489923	6.32806933352589	10.696	3.07502	7.74376	-5.60219	-5.09611	0.514066638981237	0.276013462976814	CC
ENSMUSP00000009699	Cdk9	2	32.705784	32.713076	10	76.634727	mUNC18261039	ENSMUSP00000001716	Ddt	10	75.77123	75.773414	-0.48737	6.32806933352589	4.82098	3.54885	2.60228	-4.739	-5.26835	0.439189140801868	0.460217632099698	CC
ENSMUSP00000009699	Cdk9	2	32.705784	32.713076	10	76.634727	mUNC18261039	ENSMUSP00000020397	Snrpd3	10	75.517551	75.537381	0.58172	6.32806933352589	3.10093	3.63232	0.703186	-4.58694	-5.28243	0.425998703782195	0.773233836300723	CC
ENSMUSP00000009713	Mkl2	16	13.256481	13.417529	5	147.989531	gUNC10405837	ENSMUSP00000065585	Cyp3a25	5	145.977194	146.009618	-0.418485	10.7205169316361	4.87947	8.38047	2.68529	-4.06962	-6.11407	0.218277434433283	0.449675886930343	CC
ENSMUSP00000009713	Mkl2	16	13.256481	13.417529	5	147.989531	gUNC10405837	ENSMUSP00000078251	Cyp3a57	5	145.345279	145.390926	-0.492569	10.7205169316361	7.1769	7.49666	4.33039	-5.64209	-6.77421	0.300718421713653	0.396621103819198	CC
ENSMUSP00000009790	Pla2g12b	10	59.40366	59.421976	7	4.743344	SBT070189733	ENSMUSP00000066859	Isoc2b	7	4.844959	4.870258	-0.570169	7.31651921176845	22.2342	2.04518	17.7204	-14.4075	-9.28477	0.720470904154755	0.203011576760126	CC
ENSMUSP00000077197	Rnf114	2	167.492645	167.516173	7	34.786477	UNC12605168	ENSMUSP00000002275	Vrk3	7	44.748413	44.777515	-0.3979	6.0526176617237	8.04917	4.07702	6.2657	-4.2575	-4.48777	0.32640384245931	0.221571913625877	CC
ENSMUSP00000077423	Rasal2	1	157.135182	157.412595	13	110.399049	gUNC23356997	ENSMUSP00000130532	Ndufaf2	13	108.002715	108.158623	0.440626	6.09336927475084	4.19929	4.34731	2.57113	-4.77716	-5.7956	0.28655070717378	0.387722686454139	CC
ENSMUSP00000077972	Grsf1	5	88.659448	88.676171	11	100.621354	gUNC20245896	ENSMUSP00000001480	Npepps	11	97.205842	97.280638	0.343509	6.59337833032056	6.38749	5.04527	4.83939	-4.62794	-4.48051	0.234797436573808	0.242364371607627	CC
ENSMUSP00000077972	Grsf1	5	88.659448	88.676171	11	100.621354	gUNC20245896	ENSMUSP00000001802	Naglu	11	101.070012	101.077672	-0.455052	6.59337833032056	9.28491	3.97419	6.67142	-7.83806	-5.71752	0.397245266250817	0.281477149482332	CC
ENSMUSP00000077972	Grsf1	5	88.659448	88.676171	11	100.621354	gUNC20245896	ENSMUSP00000006969	Krt23	11	99.477974	99.493137	0.498651	6.59337833032056	14.1195	3.5372	10.1775	-9.14777	-5.94458	0.463522367018786	0.279188356528206	CC
ENSMUSP00000077972	Grsf1	5	88.659448	88.676171	11	100.621354	gUNC20245896	ENSMUSP00000017743	Krt20	11	99.428403	99.43815	0.351671	6.59337833032056	7.61649	4.93565	5.95876	-4.95648	-4.38008	0.251423207841308	0.217650124926311	CC
ENSMUSP00000077972	Grsf1	5	88.659448	88.676171	11	100.621354	gUNC20245896	ENSMUSP00000042271	Spag9	11	93.996091	94.126085	0.574706	6.59337833032056	5.78851	3.23412	2.18577	-10.0561	-9.99181	0.509489697394209	0.622395055031433	CC
ENSMUSP00000077972	Grsf1	5	88.659448	88.676171	11	100.621354	gUNC20245896	ENSMUSP00000067912	Aarsd1	11	101.406839	101.417615	0.480988	6.59337833032056	4.47562	5.12395	3.00619	-4.39214	-3.23033	0.222864252088067	0.328318758071507	CC
ENSMUSP00000077972	Grsf1	5	88.659448	88.676171	11	100.621354	gUNC20245896	ENSMUSP00000073022	Gsdma3	11	98.62636	98.638226	0.365832	6.59337833032056	6.32477	5.21529	5.09605	-4.11839	-3.38422	0.209010959371652	0.194271096024045	CC
ENSMUSP00000077972	Grsf1	5	88.659448	88.676171	11	100.621354	gUNC20245896	ENSMUSP00000099364	Nsf	11	103.821782	103.954056	0.447328	6.59337833032056	11.4509	4.23014	9.08768	-7.07096	-5.09761	0.358426016516128	0.206378537931516	CC
ENSMUSP00000077972	Grsf1	5	88.659448	88.676171	11	100.621354	gUNC20245896	ENSMUSP00000099409	Cnp	11	100.574904	100.591729	-0.464185	6.59337833032056	10.5218	4.11779	7.99293	-7.4077	-5.70603	0.375465839558489	0.240345758330324	CC
ENSMUSP00000078251	Cyp3a57	5	145.345279	145.390926	17	44.082455	B10170044082	ENSMUSP00000002846	Gnmt	17	46.725664	46.729168	0.377084	6.29504991068882	6.54643	4.891	5.01035	-4.22619	-3.52756	0.223040314311851	0.234643920426859	CC
ENSMUSP00000078251	Cyp3a57	5	145.345279	145.390926	17	44.082455	B10170044082	ENSMUSP00000024733	Aars2	17	45.506841	45.520842	-0.498772	6.29504991068882	11.1823	3.19187	7.94847	-9.09543	-6.74473	0.492955569012997	0.289191847830947	CC
ENSMUSP00000078251	Cyp3a57	5	145.345279	145.390926	17	44.082455	B10170044082	ENSMUSP00000130073	Cyp39a1	17	43.667425	43.751431	0.568983	6.29504991068882	13.8957	3.21186	10.6805	-9.03814	-5.79397	0.489780058050636	0.23138093079154	CC
ENSMUSP00000078337	Apc	18	34.220924	34.322189	19	7.092977	S3R190283719	ENSMUSP00000025851	Dpp3	19	4.907229	4.928287	0.375709	7.86096980393003	16.886	6.57885	15.3336	-4.30901	-2.97046	0.163099443950166	0.0919341466303446	CC
ENSMUSP00000078436	Aadat	8	60.505932	60.545677	1	135.816613	gUNC1739568	ENSMUSP00000027726	Cyb5r1	1	134.405559	134.41174	-0.382829	6.2793705794815	10.4996	4.41206	8.89052	-4.67614	-3.57371	0.297372253452143	0.153251552440093	CC
ENSMUSP00000078436	Aadat	8	60.505932	60.545677	1	135.816613	gUNC1739568	ENSMUSP00000044630	Lad1	1	135.818598	135.833342	0.444098	6.2793705794815	4.75929	4.48464	3.22278	-4.46827	-4.30649	0.285813770148551	0.322844373845679	CC
ENSMUSP00000078589	Ybx1	4	119.277981	119.294604	1	159.383312	S6J016375332	ENSMUSP00000041851	Dars2	1	161.040601	161.070658	0.398927	6.67461625482442	19.0685	4.53826	18.0437	-4.17439	-3.27927	0.320071772407928	0.0537430841440071	CC
ENSMUSP00000078630	Gss	2	155.563181	155.59281	5	64.662729	JAX00130956	ENSMUSP00000031117	Gnpda2	5	69.573108	69.59234	-0.367383	7.23960146197164	6.37746	5.425	4.57111	-4.10323	-4.60105	0.25064935846309	0.283239722397318	CC
ENSMUSP00000078630	Gss	2	155.563181	155.59281	5	64.662729	JAX00130956	ENSMUSP00000109164	Fip1l1	5	74.535449	74.5988	0.504601	7.23960146197164	6.57676	4.12497	4.0429	-7.13383	-5.49278	0.430221398005436	0.38527481617088	CC
ENSMUSP00000078682	Ctbp1	5	33.247723	33.274994	19	48.429488	UNC30427206	ENSMUSP00000080414	Hoga1	19	42.04561	42.070953	-0.389424	8.49666736620358	5.12719	6.51289	3.14341	-5.12794	-4.98734	0.233477112931862	0.386913689564849	CC
ENSMUSP00000078706	Csnk1g2	10	80.622838	80.640749	19	25.90518	gJAX00087986	ENSMUSP00000084918	Aldh1a1	19	20.492715	20.643462	-0.376388	7.04472042395976	5.94787	5.44528	4.29752	-5.18812	-4.48553	0.227041007691364	0.277469077165439	CC
ENSMUSP00000078808	Scamp4	10	80.602872	80.615783	2	164.328431	S3C026573137	ENSMUSP00000028995	Fam210b	2	172.345565	172.355749	0.410658	6.57607917382823	5.81033	4.6838	4.64748	-4.45626	-3.94565	0.287751884338498	0.200134932095079	CC
ENSMUSP00000078972	Slc4a2	5	24.423837	24.44095	3	48.565951	gUNC5208223	ENSMUSP00000056643	Pgrmc2	3	41.066326	41.083046	-0.431689	6.55118604295896	3.23652	4.79568	1.37223	-4.70275	-4.93201	0.267967667449428	0.57601683289459	CC
ENSMUSP00000079065	Cyp2c50	19	40.089688	40.11395	1	180.074589	SSH017202983	ENSMUSP00000106845	Ifi204	1	173.747293	173.766943	0.40896	6.75935458869454	6.29261	4.85801	4.36672	-5.01588	-4.16615	0.281290848666922	0.306055833747841	CC
ENSMUSP00000010007	Sdhb	4	140.961203	140.979193	3	108.045878	gUNC5924294	ENSMUSP00000000348	Rtca	3	116.488963	116.508208	0.360215	7.16636698293084	13.5542	4.81774	11.9576	-4.04398	-4.11333	0.327729097396896	0.117793746587774	CC
ENSMUSP00000010049	Kdsr	1	106.720459	106.759727	1	93.003253	gUNC1161628	ENSMUSP00000027491	Agxt	1	93.13524	93.145421	-0.443651	14.7468969766612	6.14146	12.1174	2.96624	-4.8648	-5.97942	0.178308493022137	0.517013869666171	CC
ENSMUSP00000010049	Kdsr	1	106.720459	106.759727	1	93.003253	gUNC1161628	ENSMUSP00000027534	Ilkap	1	91.373861	91.398815	-0.47759	14.7468969766612	5.67668	11.6386	3.20799	-5.74579	-6.54213	0.210776340377263	0.434882713135142	CC
ENSMUSP00000010049	Kdsr	1	106.720459	106.759727	1	93.003253	gUNC1161628	ENSMUSP00000108466	Ppip5k2	1	97.706048	97.770411	-0.533983	14.7468969766612	5.97576	12.2089	3.43779	-4.69635	-6.2236	0.172103797882217	0.424710831760312	CC
ENSMUSP00000010189	Tmem115	9	107.533945	107.538673	4	115.058286	mUNC040260326	ENSMUSP00000041009	Tesk2	4	116.720948	116.805956	-0.446777	6.14224725463006	7.61605	4.41874	6.08212	-4.37802	-4.91339	0.280598807436622	0.201407553784442	CC
ENSMUSP00000010189	Tmem115	9	107.533945	107.538673	4	115.058286	mUNC040260326	ENSMUSP00000075113	Yipf1	4	107.314363	107.359823	0.470447	6.14224725463006	8.75948	3.96377	6.65866	-5.5379	-5.81817	0.35467104535525	0.239833871417025	CC
ENSMUSP00000010189	Tmem115	9	107.533945	107.538673	4	115.058286	mUNC040260326	ENSMUSP00000102255	Nrd1	4	109.000655	109.061777	0.454527	6.14224725463006	9.98753	3.65841	7.4804	-6.31639	-5.17301	0.404385748678178	0.251026029458735	CC
ENSMUSP00000010189	Tmem115	9	107.533945	107.538673	10	85.625943	UNC18355681	ENSMUSP00000043190	Gna11	10	81.528724	81.54519	0.452276	7.02343841743374	3.9988	4.87439	3.21226	-4.925	-5.61392	0.305982382090704	0.196694008202461	CC
ENSMUSP00000010189	Tmem115	9	107.533945	107.538673	10	85.625943	UNC18355681	ENSMUSP00000136313	Ndufa12	10	94.198955	94.221443	-0.581999	7.02343841743374	3.92086	4.99713	1.89455	-4.63447	-5.60641	0.288506611292269	0.516802436200221	CC
ENSMUSP00000010195	Hyal1	9	107.576927	107.58171	2	118.553201	S6R024742128	ENSMUSP00000028807	Ivd	2	118.861954	118.882909	0.464793	7.03766630021182	9.72951	4.08539	6.3499	-6.7236	-4.78589	0.419496488505424	0.347356650026569	CC
ENSMUSP00000010195	Hyal1	9	107.576927	107.58171	9	65.342572	gUNCHS025997	ENSMUSP00000149882	Adpgk	9	59.291558	59.324052	0.426339	6.37456388672287	4.26981	4.6192	2.64793	-4.75096	-4.37713	0.275370035961047	0.379848283647282	CC
ENSMUSP00000010198	Tusc2	9	107.563255	107.566112	7	117.044155	gUNCHS021261	ENSMUSP00000033008	Psma1	7	114.264606	114.276118	0.478327	6.82439138370869	4.11514	4.84024	2.40449	-4.60854	-4.54718	0.290744078430978	0.415696671316164	CC
ENSMUSP00000010198	Tusc2	9	107.563255	107.566112	7	117.044155	gUNCHS021261	ENSMUSP00000033201	Anks4b	7	120.173858	120.185586	0.469154	6.82439138370869	4.7001	5.00417	2.87941	-4.22915	-5.8842	0.266722888733193	0.387372609093424	CC
ENSMUSP00000079324	Met	6	17.4638	17.57398	19	17.807616	UNC29982619	ENSMUSP00000025663	Tmem2	19	21.778342	21.858327	0.346681	6.34782004557213	9.16794	4.19231	7.07749	-4.65182	-4.01343	0.339566974189145	0.228017417216954	CC
ENSMUSP00000079324	Met	6	17.4638	17.57398	19	17.807616	UNC29982619	ENSMUSP00000097154	Tjp2	19	24.094523	24.225026	-0.456413	6.34782004557213	6.32833	3.66845	4.17594	-6.16621	-5.11426	0.422092943142127	0.340119747231892	CC
ENSMUSP00000079398	Pex5	6	124.396816	124.415067	4	109.368996	S6Y044374759	ENSMUSP00000102229	Ttc39a	4	109.406623	109.444745	-0.491175	6.49970213974455	13.4268	3.55054	10.4254	-7.52496	-5.58736	0.453738044657606	0.223537998629606	CC
ENSMUSP00000079398	Pex5	6	124.396816	124.415067	4	109.368996	S6Y044374759	ENSMUSP00000133095	Usp24	4	106.316213	106.441322	0.374348	6.49970213974455	5.0952	4.91149	3.41721	-4.19096	-3.38194	0.244351526515793	0.329327602449364	CC
ENSMUSP00000079628	Rps17	7	81.342732	81.345254	12	80.141423	S2C123205656	ENSMUSP00000082288	Aldh6a1	12	84.430717	84.451004	-0.524097	6.01356259503077	8.48674	2.75099	4.40347	-6.80851	-5.24452	0.542535733764001	0.481135276914339	CC
ENSMUSP00000079628	Rps17	7	81.342732	81.345254	12	80.141423	S2C123205656	ENSMUSP00000152198	Dhrs7	12	72.650353	72.664909	-0.494994	6.01356259503077	11.6496	3.69021	9.46802	-4.78343	-3.62055	0.386352109638077	0.187266515588518	CC
ENSMUSP00000079628	Rps17	7	81.342732	81.345254	12	80.141423	S2C123205656	ENSMUSP00000152564	Daam1	12	71.831078	71.992333	-0.504499	6.01356259503077	7.66876	3.75279	5.40799	-4.64851	-5.85334	0.375945632776639	0.294802549564728	CC
ENSMUSP00000080085	Rrp1b	17	32.0361	32.062865	17	76.817924	JAX00078388	ENSMUSP00000024885	Cebpz	17	78.919006	78.93707	0.599391	7.08315377990434	5.30277	5.14702	3.68102	-4.09097	-4.78223	0.273343462540282	0.305830726205361	CC
ENSMUSP00000080085	Rrp1b	17	32.0361	32.062865	17	76.817924	JAX00078388	ENSMUSP00000048337	Wdr43	17	71.616215	71.659031	0.522016	7.08315377990434	5.37555	4.63869	2.846	-5.19259	-4.91138	0.345109517011976	0.470565802569039	CC
ENSMUSP00000080085	Rrp1b	17	32.0361	32.062865	17	76.817924	JAX00078388	ENSMUSP00000064758	Atl2	17	79.84839	79.896123	-0.424396	7.08315377990434	6.52344	5.02746	4.46774	-4.35008	-3.8863	0.290222949237183	0.315125148694554	CC
ENSMUSP00000080600	Nmt2	2	3.284212	3.328877	1	157.132066	gUNC2018619	ENSMUSP00000028052	Rabgap1l	1	160.219174	160.793211	0.430334	6.37478227774641	7.07884	4.45776	4.99306	-5.00993	-5.58415	0.300719647232268	0.294649970899187	CC
ENSMUSP00000080600	Nmt2	2	3.284212	3.328877	1	157.132066	gUNC2018619	ENSMUSP00000083300	Sec16b	1	157.506728	157.568425	0.538032	6.37478227774641	6.89874	3.88119	4.40515	-6.52319	-5.69999	0.391165089112336	0.361455860055604	CC
ENSMUSP00000080601	Dtx3l	16	35.926511	35.939151	11	101.057721	S2C114042308	ENSMUSP00000001802	Naglu	11	101.070012	101.077672	0.445038	7.82967785988078	9.87884	5.7246	7.74392	-4.76721	-4.66829	0.268858808440535	0.216110393527985	CC
ENSMUSP00000080601	Dtx3l	16	35.926511	35.939151	11	101.057721	S2C114042308	ENSMUSP00000006969	Krt23	11	99.477974	99.493137	-0.506371	7.82967785988078	12.9247	4.23805	8.51516	-8.12995	-7.17109	0.458719748648186	0.341171555239193	CC
ENSMUSP00000080601	Dtx3l	16	35.926511	35.939151	11	101.057721	S2C114042308	ENSMUSP00000010502	Ifi35	11	101.448407	101.458698	0.527036	7.82967785988078	7.78233	4.61093	4.52877	-7.28645	-7.28994	0.411095822520825	0.41807016664675	CC
ENSMUSP00000080601	Dtx3l	16	35.926511	35.939151	11	101.057721	S2C114042308	ENSMUSP00000014339	Dnajc7	11	100.582818	100.620168	0.463779	7.82967785988078	3.9071	5.46576	2.52023	-5.35273	-6.85872	0.301917639803993	0.354961480381869	CC
ENSMUSP00000080601	Dtx3l	16	35.926511	35.939151	11	101.057721	S2C114042308	ENSMUSP00000024492	Acbd4	11	103.101682	103.1122	0.444044	7.82967785988078	13.3103	5.10839	10.6539	-6.16114	-6.22162	0.347560641520725	0.199574765407241	CC
ENSMUSP00000080601	Dtx3l	16	35.926511	35.939151	11	101.057721	S2C114042308	ENSMUSP00000042123	Lasp1	11	97.799	97.838764	0.465342	7.82967785988078	5.58316	5.26122	2.97989	-5.81544	-6.05078	0.328041319942618	0.466271788736128	CC
ENSMUSP00000080601	Dtx3l	16	35.926511	35.939151	11	101.057721	S2C114042308	ENSMUSP00000103209	Cisd3	11	97.685826	97.688621	-0.432488	7.82967785988078	13.8153	5.50667	11.181	-5.26018	-4.73589	0.296692648337917	0.190679898373542	CC
ENSMUSP00000080683	Mpp5	12	78.748907	78.840714	4	129.664737	SSR045186589	ENSMUSP00000030583	Ak2	4	128.991958	129.011529	-0.381962	7.82031073400724	6.18031	6.07576	4.58691	-4.98766	-4.03709	0.223079464914473	0.257818782552979	CC
ENSMUSP00000080683	Mpp5	12	78.748907	78.840714	4	129.664737	SSR045186589	ENSMUSP00000030669	Slc9a1	4	133.369706	133.423702	0.340172	7.82031073400724	2.78493	6.32929	1.67956	-4.25786	-5.54906	0.190660037014056	0.396911232957381	CC
ENSMUSP00000080683	Mpp5	12	78.748907	78.840714	4	129.664737	SSR045186589	ENSMUSP00000030742	Mecr	4	131.84347	131.867786	0.373971	7.82031073400724	7.73816	6.26116	5.52771	-4.45398	-4.32755	0.199371967053323	0.285655763127152	CC
ENSMUSP00000080743	Ptcd3	6	71.880638	71.90875	7	93.00012	gUNC13380176	ENSMUSP00000116090	Mrpl48	7	100.545751	100.608301	0.553055	7.26060058850725	2.84273	5.08982	0.861373	-5.77227	-7.93519	0.298980857305849	0.696990920699468	CC
ENSMUSP00000080767	Dut	2	125.24719	125.258608	10	31.280651	gUNC17689735	ENSMUSP00000038878	Aldh8a1	10	21.377291	21.396585	0.354639	6.83604541837444	6.72539	5.66317	5.1622	-5.74721	-3.93966	0.171572209748914	0.232431130387977	CC
ENSMUSP00000080767	Dut	2	125.24719	125.258608	10	31.280651	gUNC17689735	ENSMUSP00000125552	Hint3	10	30.608141	30.629632	-0.377718	6.83604541837444	14.8021	5.93641	13.4173	-4.8234	-2.45685	0.131601732188077	0.0935542929719432	CC
ENSMUSP00000080832	Hdac10	15	89.123307	89.1287	13	115.447807	gUNC23442164	ENSMUSP00000117256	Paip1	13	119.428601	119.458218	0.54891	6.03099922254178	5.95114	3.68665	3.60258	-5.17012	-6.17535	0.388716551940418	0.394640354621131	CC
ENSMUSP00000080949	Mdc1	17	35.841515	35.85967	19	18.137471	SSH190725498	ENSMUSP00000025639	Ccdc86	19	10.941481	10.949266	0.442136	6.9679761008169	4.40758	4.81253	2.35735	-4.61473	-5.67747	0.30933603526054	0.465160019784099	CC
ENSMUSP00000081000	mt-Nd4	MT	0.010167	0.011544	6	97.716775	gUNC11669759	ENSMUSP00000144827	Suclg2	6	95.473009	95.7188	0.469394	6.54332880773776	6.18189	3.66386	3.43575	-5.32891	-5.56556	0.440061762498114	0.444223368581453	CC
ENSMUSP00000081011	Gpx3	11	54.902453	54.910377	4	126.544146	B10040126544	ENSMUSP00000035800	Smap2	4	120.968317	121.017247	-0.335564	6.47730274483416	6.69194	5.03335	5.24723	-4.03774	-3.43602	0.222925004699797	0.21588806833295	CC
ENSMUSP00000081011	Gpx3	11	54.902453	54.910377	4	126.544146	B10040126544	ENSMUSP00000139121	1110065P20Rik	4	124.84908	124.851196	0.495021	6.47730274483416	2.32115	4.86566	1.17391	-4.49756	-5.92161	0.248813867179436	0.494255002908041	CC
ENSMUSP00000081020	Selenoo	15	89.089084	89.10034	3	123.886059	SAH034955442	ENSMUSP00000043730	Dph5	3	115.887837	115.934361	-0.349705	6.25325433157377	7.51174	4.62572	5.61675	-4.31638	-3.94201	0.260269972285641	0.252270445995202	CC
ENSMUSP00000081020	Selenoo	15	89.089084	89.10034	3	123.886059	SAH034955442	ENSMUSP00000101944	Cyp2u1	3	131.288441	131.303227	0.376221	6.25325433157377	4.576	4.58533	3.06142	-4.42139	-4.78166	0.266729009110046	0.330983391608392	CC
ENSMUSP00000081020	Selenoo	15	89.089084	89.10034	4	93.646063	gUNC7754999	ENSMUSP00000061092	Mtap	4	89.137122	89.181081	0.397446	6.5084635440129	12.7893	4.76224	10.7731	-6.31136	-4.53833	0.268300426391608	0.157647408380443	CC
ENSMUSP00000010241	Nxf1	19	8.757073	8.772475	10	81.003769	gJAX00020088	ENSMUSP00000001713	Gstt1	10	75.783813	75.798584	-0.52374	8.46614499321448	9.95681	5.63998	7.08626	-4.63378	-5.30003	0.333819583231756	0.288300168427438	CC
ENSMUSP00000010348	Fdx1l	9	21.06752	21.073614	2	180.466158	gUNC4596439	ENSMUSP00000139222	Arfgap1	2	180.967225	180.982526	-0.362514	6.22747701863054	5.26686	4.64458	3.34952	-4.20365	-3.40665	0.254179503817524	0.364038535294274	CC
ENSMUSP00000081142	Tardbp	4	148.612382	148.627019	15	102.935412	S1L154117416	ENSMUSP00000003450	Ddx23	15	98.645134	98.662889	0.639631	6.27306816983424	5.18238	3.66093	2.46572	-4.13349	-5.32819	0.416405194254929	0.524210883802423	CC
ENSMUSP00000081270	Phactr4	4	132.355923	132.422489	1	51.530355	gUNC656936	ENSMUSP00000045606	Hibch	1	52.844929	52.920986	-0.356176	6.95206595428338	8.80354	5.45767	7.1119	-5.90229	-4.19097	0.214957102552032	0.192154519659137	CC
ENSMUSP00000081270	Phactr4	4	132.355923	132.422489	1	51.530355	gUNC656936	ENSMUSP00000048929	Aox4	1	58.210397	58.268597	0.391915	6.95206595428338	5.44657	5.4526	3.80015	-5.91997	-5.14031	0.215686382169535	0.302285658680601	CC
ENSMUSP00000081270	Phactr4	4	132.355923	132.422489	1	51.530355	gUNC656936	ENSMUSP00000055694	Cavin2	1	51.289126	51.30296	0.405695	6.95206595428338	2.64328	5.78916	1.28313	-4.74663	-6.44829	0.167274873675052	0.514569020308102	CC
ENSMUSP00000081544	Oat	7	132.557478	132.576398	10	83.321847	S6J103332873	ENSMUSP00000005057	Thop1	10	81.070035	81.082559	-0.469196	8.41483858311074	7.2354	6.01175	5.0879	-4.3901	-3.81868	0.285577502096586	0.296804599607485	CC
ENSMUSP00000081544	Oat	7	132.557478	132.576398	10	83.321847	S6J103332873	ENSMUSP00000046101	Eef2	10	81.176631	81.182498	-0.517972	8.41483858311074	5.38381	6.19728	3.16158	-4.03183	-3.98836	0.263529545006551	0.412761594484204	CC
ENSMUSP00000081544	Oat	7	132.557478	132.576398	10	83.321847	S6J103332873	ENSMUSP00000046856	Lss	10	76.531588	76.557138	-0.425201	8.41483858311074	9.42625	6.19182	7.20323	-4.04237	-4.27685	0.264178398807616	0.23583291340671	CC
ENSMUSP00000081782	Ipo7	7	110.018274	110.056609	1	162.418283	S2J016496731	ENSMUSP00000027833	Copa	1	172.082529	172.12233	0.549192	6.5137317240036	4.76118	3.39987	2.12405	-4.56306	-4.22388	0.478045743353044	0.553881600779639	CC
ENSMUSP00000081958	Arap1	7	101.348067	101.412586	7	89.876116	ST2073595044	ENSMUSP00000032865	Fah	7	84.585159	84.606722	0.408345	8.22972563465171	12.7708	5.95073	10.2447	-6.51603	-3.46276	0.276922431661132	0.197802800137814	CC
ENSMUSP00000082011	Trmt61a	12	111.678105	111.683902	2	134.214506	gUNC4015115	ENSMUSP00000044687	Trmt6	2	132.804207	132.816055	0.784633	9.23622389505212	8.62263	3.79888	3.14254	-8.83245	-10.6771	0.588697714221168	0.635547390993235	CC
ENSMUSP00000082013	Impad1	4	4.762484	4.793355	6	52.555447	mUNC060377743	ENSMUSP00000076521	Pdia4	6	47.796141	47.81343	0.316696	7.62269186141558	7.14932	6.52663	5.77514	-4.20443	-2.80755	0.143789343888293	0.192211287227317	CC
ENSMUSP00000082013	Impad1	4	4.762484	4.793355	6	52.555447	mUNC060377743	ENSMUSP00000126759	Gsdme	6	50.188888	50.263862	0.422991	7.62269186141558	6.42215	5.79309	4.43996	-6.686	-6.26318	0.240020440899182	0.30864897269606	CC
ENSMUSP00000082013	Impad1	4	4.762484	4.793355	16	10.325731	mUNC26327459	ENSMUSP00000125736	Fgd4	16	16.416917	16.600549	-0.377927	6.18591247532482	4.91922	4.76963	3.88086	-4.26949	-3.699	0.228952879785201	0.211082244746118	CC
ENSMUSP00000082288	Aldh6a1	12	84.430717	84.451004	19	36.008291	SFR191440331	ENSMUSP00000025696	Ak3	19	29.020833	29.047961	0.542073	6.60387828131158	4.31024	3.60847	1.64537	-5.33334	-7.22079	0.453583205763852	0.618264876201789	CC
ENSMUSP00000082354	Mthfs	9	89.210676	89.377713	13	85.808377	mbackupUNC130149286	ENSMUSP00000015941	Bhmt2	13	93.65572	93.674302	-0.398649	8.53980712753078	10.6803	6.92282	8.75981	-5.44349	-4.3224	0.18934703130682	0.179816110034362	CC
ENSMUSP00000082490	Pih1d1	7	45.154303	45.160065	15	100.269228	UNC150277167	ENSMUSP00000023104	Rpap3	15	97.675105	97.705822	0.856625	8.02628528996445	10.1444	2.48457	4.01039	-12.5893	-11.4333	0.690445840106563	0.604669571389141	CC
ENSMUSP00000082652	Anp32a	9	62.341293	62.378812	9	107.620538	S6Y094304821	ENSMUSP00000024031	Acy1	9	106.432981	106.438319	0.469619	6.63394238002699	14.5254	3.60051	11.559	-7.4267	-5.75198	0.4572593800573	0.204221570490314	CC
ENSMUSP00000082691	Diexf	1	193.091104	193.130272	5	96.574944	gUNC9719635	ENSMUSP00000113353	Cox18	5	90.214724	90.224001	-0.43856	6.1026748496306	8.72361	4.38607	7.35193	-4.47595	-3.85069	0.281287286628831	0.157237657345984	CC
ENSMUSP00000082754	Usp12	5	146.734809	146.795006	4	156.073392	UNC8536741	ENSMUSP00000057521	B3galt6	4	155.989466	155.992649	0.414362	6.99110698435863	5.03333	5.13914	4.54604	-4.69218	-4.69889	0.264903253304817	0.0968126468957928	CC
ENSMUSP00000082754	Usp12	5	146.734809	146.795006	4	156.073392	UNC8536741	ENSMUSP00000095344	Pusl1	4	155.887879	155.891781	-0.383337	6.99110698435863	16.0043	4.92246	14.2606	-5.34758	-4.00445	0.295896914320845	0.108951969158289	CC
ENSMUSP00000082754	Usp12	5	146.734809	146.795006	4	156.073392	UNC8536741	ENSMUSP00000124588	Kcnab2	4	152.390742	152.477871	-0.507849	6.99110698435863	4.80052	4.38186	2.43757	-6.98282	-6.9231	0.373223724110696	0.492227925308092	CC
ENSMUSP00000082754	Usp12	5	146.734809	146.795006	19	54.305455	gUNC30519143	ENSMUSP00000026062	Casp7	19	56.397129	56.442344	-0.346599	6.21007424617207	4.725	4.77057	3.19313	-4.45625	-3.99679	0.231801455040475	0.324205291005291	CC
ENSMUSP00000083281	Ap2s1	7	16.73841	16.749294	9	67.040593	mJAX00172357	ENSMUSP00000034745	Myo1e	9	70.20735	70.399766	0.353946	7.42221065056324	7.55171	5.70465	5.96488	-4.23963	-3.73602	0.231408232860233	0.210128566907363	CC
ENSMUSP00000083281	Ap2s1	7	16.73841	16.749294	9	67.040593	mJAX00172357	ENSMUSP00000077040	Vps13c	9	67.840396	67.995638	0.545689	7.42221065056324	14.9061	2.96631	10.482	-11.3719	-9.11664	0.60034683200821	0.296797955199549	CC
ENSMUSP00000083341	Nfrkb	9	31.386192	31.421333	1	58.523233	mbackupJAX00252178	ENSMUSP00000141132	Stat1	1	52.11944	52.161865	0.417014	7.63150021395717	2.60689	5.98033	0.937616	-5.78246	-5.54974	0.21636246709885	0.640331582843925	CC
ENSMUSP00000083393	Anapc5	5	122.787459	122.821339	18	81.259093	gJAX00085603	ENSMUSP00000025439	Me2	18	73.77004	73.815392	0.406311	9.47956474493049	3.26412	7.4615	1.31647	-4.17857	-5.61259	0.21288580216826	0.596684558165754	CC
ENSMUSP00000083393	Anapc5	5	122.787459	122.821339	18	81.259093	gJAX00085603	ENSMUSP00000025462	Rbfa	18	80.192265	80.200658	-0.457582	9.47956474493049	4.82884	7.21693	2.76458	-4.72113	-7.23261	0.238685509916529	0.427485690145045	CC
ENSMUSP00000010550	Mrpl52	14	54.426909	54.429756	8	126.45751	mUNC15722763	ENSMUSP00000034464	2310022B05Rik	8	124.635756	124.663369	0.587101	6.69210959073482	6.7641	3.91726	4.11146	-7.1851	-7.1474	0.414644971531336	0.392164515604441	CC
ENSMUSP00000010550	Mrpl52	14	54.426909	54.429756	8	126.45751	mUNC15722763	ENSMUSP00000060457	Car5a	8	121.916126	121.944904	0.434488	6.69210959073482	12.8482	4.67817	10.8342	-5.18884	-4.40092	0.300942410375812	0.156753475194969	CC
ENSMUSP00000083928	Man2a1	17	64.600736	64.75511	17	54.65627	S2C172186250	ENSMUSP00000002735	Clpp	17	56.990264	56.996371	0.468774	6.21020933009206	7.74046	4.11237	5.63631	-5.62503	-5.28375	0.337804930330901	0.271837849430137	CC
ENSMUSP00000083928	Man2a1	17	64.600736	64.75511	17	54.65627	S2C172186250	ENSMUSP00000038048	Lrg1	17	56.11968	56.121946	0.552519	6.21020933009206	4.90929	3.74538	2.92797	-6.59586	-6.2048	0.396899556694255	0.403585854573676	CC
[truncated: 7,088 more rows]
