# Supplementary material for: Regulation of protein abundance in genetically diverse mouse populations
Source: Cell Genom. 2021 Aug 31;1(1):100003. doi: 10.1016/j.xgen.2021.100003 (PMC9536773; doi:10.1016/j.xgen.2021.100003)
Supplement: Table S6. Protein complex annotations and summaries for the CC, DO, and founder strains, related to Figure 3 [file mmc7.xlsx]

## Sheet: Ori et al annotation
Complex ID	num_human_members	Source	complex_name	Original source	Original source identifier	Original source species	Reference (PMID)	human_ensembl_ids	mouse_ensembl_ids	simple_complex_name	num_cc_members	num_do_members	num_founder_members
embl_complex_001	40	Manual annotation	26S Proteasome	Literature	NA	Human	17323924	ENSG00000222028 ENSG00000108671 ENSG00000197170 ENSG00000110801 ENSG00000115233 ENSG00000101182 ENSG00000108344 ENSG00000101843 ENSG00000165916 ENSG00000008018 ENSG00000129084 ENSG00000106588 ENSG00000100567 ENSG00000041357 ENSG00000236443 ENSG00000239836 ENSG00000143106 ENSG00000159377 ENSG00000142507 ENSG00000100804 ENSG00000161057 ENSG00000205220 ENSG00000013275 ENSG00000099341 ENSG00000108294…	ENSMUSG00000072423 ENSMUSG00000017428 ENSMUSG00000020720 ENSMUSG00000029440 ENSMUSG00000026914 ENSMUSG00000027566 ENSMUSG00000017221 ENSMUSG00000031429 ENSMUSG00000002102 ENSMUSG00000014769 ENSMUSG00000015671 ENSMUSG00000060073 ENSMUSG00000032301 ENSMUSG00000068749 ENSMUSG00000005779 ENSMUSG00000018286 ENSMUSG00000022193 ENSMUSG00000028932 ENSMUSG00000031897 ENSMUSG00000030603 ENSMUSG00000030591 …	26S Proteasome	33	33	33
embl_complex_002	28	Manual annotation	Nuclear pore complex (NPC)	Literature	NA	Human	22577827	ENSG00000155561 ENSG00000095319 ENSG00000102900 ENSG00000113569 ENSG00000163002 ENSG00000069248 ENSG00000030066 ENSG00000111581 ENSG00000125450 ENSG00000085415 ENSG00000157020 ENSG00000075188 ENSG00000120253 ENSG00000047410 ENSG00000093000 ENSG00000124789 ENSG00000058804 ENSG00000132182 ENSG00000135213 ENSG00000213024 ENSG00000138750 ENSG00000126883 ENSG00000119392 ENSG00000108559 ENSG00000153201…	ENSMUSG00000038759 ENSMUSG00000052533 ENSMUSG00000032939 ENSMUSG00000022142 ENSMUSG00000026999 ENSMUSG00000039509 ENSMUSG00000051329 ENSMUSG00000052798 ENSMUSG00000020739 ENSMUSG00000079614 ENSMUSG00000030298 ENSMUSG00000035351 ENSMUSG00000040034 ENSMUSG00000006005 ENSMUSG00000016619 ENSMUSG00000021374 ENSMUSG00000028614 ENSMUSG00000030091 ENSMUSG00000109511 ENSMUSG00000034826 ENSMUSG00000001855 …	Nuclear pore complex (NPC)	26	26	26
embl_complex_003	21	Manual annotation	Mediator	CCI	AM000090	Human	21620140	ENSG00000108510 ENSG00000180182 ENSG00000175221 ENSG00000042429 ENSG00000130772 ENSG00000156603 ENSG00000125686 ENSG00000124641 ENSG00000112282 ENSG00000008838 ENSG00000104973 ENSG00000105085 ENSG00000160563 ENSG00000118579 ENSG00000063322 ENSG00000164758 ENSG00000136146 ENSG00000133997 ENSG00000155868 ENSG00000159479 ENSG00000141026	ENSMUSG00000034297 ENSMUSG00000064127 ENSMUSG00000013833 ENSMUSG00000031935 ENSMUSG00000066042 ENSMUSG00000027080 ENSMUSG00000018160 ENSMUSG00000092558 ENSMUSG00000019984 ENSMUSG00000017210 ENSMUSG00000002968 ENSMUSG00000045248 ENSMUSG00000026799 ENSMUSG00000015804 ENSMUSG00000003444 ENSMUSG00000038622 ENSMUSG00000022109 ENSMUSG00000002679 ENSMUSG00000020397 ENSMUSG00000006392 ENSMUSG00000061650	Mediator	11	9	9
embl_complex_004	19	Manual annotation	BAF complex	Literature	NA	Human	17640523	ENSG00000075624 ENSG00000267807 ENSG00000136518 ENSG00000077080 ENSG00000117713 ENSG00000049618 ENSG00000080503 ENSG00000127616 ENSG00000099956 ENSG00000173473 ENSG00000139613 ENSG00000066117 ENSG00000073584 ENSG00000082014 ENSG00000163939 ENSG00000130024 ENSG00000205683 ENSG00000011332 ENSG00000133884	ENSMUSG00000029580 ENSMUSG00000027671 ENSMUSG00000029712 ENSMUSG00000007880 ENSMUSG00000069729 ENSMUSG00000024921 ENSMUSG00000032187 ENSMUSG00000000902 ENSMUSG00000032481 ENSMUSG00000023018 ENSMUSG00000037935 ENSMUSG00000028949 ENSMUSG00000042323 ENSMUSG00000023883 ENSMUSG00000021221 ENSMUSG00000030584 ENSMUSG00000024826	BAF complex	13	10	8
embl_complex_005	18	Manual annotation	Integrator	CCI	AM000088	Human	21620140	ENSG00000064102 ENSG00000146576 ENSG00000165359 ENSG00000104613 ENSG00000127054 ENSG00000138785 ENSG00000164880 ENSG00000108506 ENSG00000262826 ENSG00000149262 ENSG00000185085 ENSG00000102786 ENSG00000143493 ENSG00000164941 ENSG00000104299 ENSG00000139579 ENSG00000173559 ENSG00000148153	ENSMUSG00000040250 ENSMUSG00000039244 ENSMUSG00000035967 ENSMUSG00000029034 ENSMUSG00000028016 ENSMUSG00000029547 ENSMUSG00000018068 ENSMUSG00000025133 ENSMUSG00000071652 ENSMUSG00000035161 ENSMUSG00000037461 ENSMUSG00000040738 ENSMUSG00000021975 ENSMUSG00000026107 ENSMUSG00000038544	Integrator	12	12	12
embl_complex_006	18	Manual annotation	Spliceosome-A	Literature	NA	Human	22365833	ENSG00000154473 ENSG00000060339 ENSG00000008128 ENSG00000123144 ENSG00000100201 ENSG00000108654 ENSG00000089280 ENSG00000102241 ENSG00000007392 ENSG00000196504 ENSG00000182872 ENSG00000100461 ENSG00000119707 ENSG00000131051 ENSG00000003756 ENSG00000168066 ENSG00000105705 ENSG00000113649	ENSMUSG00000066979 ENSMUSG00000020074 ENSMUSG00000029062 ENSMUSG00000055065 ENSMUSG00000020719 ENSMUSG00000030795 ENSMUSG00000067873 ENSMUSG00000024188 ENSMUSG00000061136 ENSMUSG00000031060 ENSMUSG00000010608 ENSMUSG00000027620 ENSMUSG00000032580 ENSMUSG00000024949 ENSMUSG00000011306 ENSMUSG00000024498	Spliceosome-A	15	16	16
embl_complex_007	17	Manual annotation	Large Drosha complex	CORUM	1332	Human	15531877	ENSG00000079785 ENSG00000100201 ENSG00000215301 ENSG00000108654 ENSG00000109606 ENSG00000182944 ENSG00000089280 ENSG00000169045 ENSG00000099783 ENSG00000153187 ENSG00000105323 ENSG00000152795 ENSG00000143621 ENSG00000129351 ENSG00000125970 ENSG00000172660 ENSG00000120948	ENSMUSG00000037149 ENSMUSG00000055065 ENSMUSG00000000787 ENSMUSG00000020719 ENSMUSG00000029169 ENSMUSG00000009079 ENSMUSG00000030795 ENSMUSG00000007850 ENSMUSG00000059208 ENSMUSG00000039630 ENSMUSG00000040725 ENSMUSG00000029328 ENSMUSG00000001016 ENSMUSG00000032178 ENSMUSG00000027593 ENSMUSG00000041459	Large Drosha complex	15	16	16
embl_complex_008	16	Manual annotation	Survival of motor neuron (SMN) complex	CORUM	1142	Human	10601333	ENSG00000064703 ENSG00000179409 ENSG00000082516 ENSG00000152147 ENSG00000142252 ENSG00000046647 ENSG00000092208 ENSG00000205571 ENSG00000125835 ENSG00000167088 ENSG00000125743 ENSG00000100028 ENSG00000182004 ENSG00000139343 ENSG00000143977 ENSG00000023734	ENSMUSG00000027905 ENSMUSG00000049396 ENSMUSG00000037275 ENSMUSG00000055760 ENSMUSG00000044709 ENSMUSG00000040621 ENSMUSG00000060121 ENSMUSG00000021645 ENSMUSG00000027404 ENSMUSG00000002477 ENSMUSG00000040824 ENSMUSG00000020180 ENSMUSG00000057278 ENSMUSG00000030224	Survival of motor neuron (SMN) complex	10	9	11
embl_complex_009	16	Manual annotation	Polycomb-group repressive complex 1 (PRC1)	Literature	NA	Human	22325352	ENSG00000115289 ENSG00000056661 ENSG00000185619 ENSG00000180628 ENSG00000156374 ENSG00000168283 ENSG00000262762 ENSG00000141582 ENSG00000183741 ENSG00000100307 ENSG00000262572 ENSG00000111752 ENSG00000134686 ENSG00000173889 ENSG00000226788 ENSG00000121481	ENSMUSG00000069678 ENSMUSG00000033623 ENSMUSG00000024805 ENSMUSG00000025050 ENSMUSG00000026739 ENSMUSG00000039989 ENSMUSG00000089837 ENSMUSG00000053411 ENSMUSG00000040669 ENSMUSG00000028796 ENSMUSG00000037652 ENSMUSG00000026484	Polycomb-group repressive complex 1 (PRC1)	2	2	3
embl_complex_010	15	Manual annotation	Spliceosome-C	Literature	NA	Human	22365833	ENSG00000105298 ENSG00000143751 ENSG00000136819 ENSG00000018610 ENSG00000183258 ENSG00000101452 ENSG00000105058 ENSG00000071859 ENSG00000145945 ENSG00000076650 ENSG00000142546 ENSG00000138398 ENSG00000240344 ENSG00000113593 ENSG00000123154	ENSMUSG00000034889 ENSMUSG00000038806 ENSMUSG00000026851 ENSMUSG00000006423 ENSMUSG00000021494 ENSMUSG00000027655 ENSMUSG00000003039 ENSMUSG00000001962 ENSMUSG00000038246 ENSMUSG00000063808 ENSMUSG00000003421 ENSMUSG00000042133 ENSMUSG00000026035 ENSMUSG00000021713	Spliceosome-C	11	10	11
embl_complex_011	15	Manual annotation	TAF complex	CCI	AM000232	Human	21620140	ENSG00000263302 ENSG00000166337 ENSG00000064995 ENSG00000120656 ENSG00000122728 ENSG00000147133 ENSG00000064313 ENSG00000165632 ENSG00000141384 ENSG00000130699 ENSG00000148835 ENSG00000106290 ENSG00000178913 ENSG00000137413 ENSG00000187325	ENSMUSG00000043866 ENSMUSG00000024218 ENSMUSG00000028899 ENSMUSG00000031314 ENSMUSG00000031314 ENSMUSG00000037343 ENSMUSG00000025782 ENSMUSG00000054321 ENSMUSG00000039117 ENSMUSG00000025049 ENSMUSG00000036980 ENSMUSG00000051316 ENSMUSG00000023980 ENSMUSG00000047242	TAF complex	5	4	6
embl_complex_012	14	Manual annotation	Exon Junction Complex (EJC)	Literature	NA	Human	21289489	ENSG00000141543 ENSG00000131795 ENSG00000162385 ENSG00000111196 ENSG00000108349 ENSG00000205937 ENSG00000169062 ENSG00000125351 ENSG00000133226 ENSG00000183684 ENSG00000100941 ENSG00000100813 ENSG00000150459 ENSG00000170473	ENSMUSG00000025580 ENSMUSG00000028609 ENSMUSG00000030188 ENSMUSG00000078676 ENSMUSG00000034681 ENSMUSG00000038398 ENSMUSG00000036572 ENSMUSG00000028809 ENSMUSG00000094314 ENSMUSG00000020994 ENSMUSG00000022185 ENSMUSG00000021963	Exon Junction Complex (EJC)	12	9	9
embl_complex_013	13	Manual annotation	SIN3 complex	CCI	AM000026	Human	21620140	ENSG00000032219 ENSG00000054267 ENSG00000114439 ENSG00000100916 ENSG00000174744 ENSG00000139146 ENSG00000153487 ENSG00000168556 ENSG00000164105 ENSG00000111707 ENSG00000169375 ENSG00000136715 ENSG00000164576	ENSMUSG00000048118 ENSMUSG00000039219 ENSMUSG00000022641 ENSMUSG00000012076 ENSMUSG00000080268 ENSMUSG00000039985 ENSMUSG00000045969 ENSMUSG00000063049 ENSMUSG00000031609 ENSMUSG00000066900 ENSMUSG00000042557 ENSMUSG00000024260 ENSMUSG00000020519	SIN3 complex	6	3	6
embl_complex_014	13	Manual annotation	CENP-A NAC-CAD complex	CORUM	1179	Human	16622419	ENSG00000175279 ENSG00000145241 ENSG00000153044 ENSG00000123219 ENSG00000120334 ENSG00000100162 ENSG00000166451 ENSG00000138092 ENSG00000188312 ENSG00000031691 ENSG00000102901 ENSG00000142856 ENSG00000151725	ENSMUSG00000073705 ENSMUSG00000029253 ENSMUSG00000045273 ENSMUSG00000021714 ENSMUSG00000026708 ENSMUSG00000068101 ENSMUSG00000031756 ENSMUSG00000020652 ENSMUSG00000021391 ENSMUSG00000023919 ENSMUSG00000036672 ENSMUSG00000028549 ENSMUSG00000031629	CENP-A NAC-CAD complex	0	0	0
embl_complex_015	13	Manual annotation	NuRD complex	CCI	AM000052	Human	21620140	ENSG00000111642 ENSG00000116478 ENSG00000196591 ENSG00000071655 ENSG00000149480 ENSG00000162521 ENSG00000102054 ENSG00000182979 ENSG00000057935 ENSG00000134046 ENSG00000170004 ENSG00000167491 ENSG00000261992	ENSMUSG00000063870 ENSMUSG00000028800 ENSMUSG00000019777 ENSMUSG00000035478 ENSMUSG00000071646 ENSMUSG00000057236 ENSMUSG00000031353 ENSMUSG00000021144 ENSMUSG00000055817 ENSMUSG00000024513 ENSMUSG00000018474 ENSMUSG00000036180	NuRD complex	12	12	12
embl_complex_016	12	Manual annotation	CCR4-NOT complex	CCI	AM000052	Human	21620140	ENSG00000158435 ENSG00000138767 ENSG00000125107 ENSG00000111596 ENSG00000088038 ENSG00000080802 ENSG00000113300 ENSG00000198791 ENSG00000155508 ENSG00000182973 ENSG00000144580 ENSG00000149115	ENSMUSG00000003135 ENSMUSG00000034724 ENSMUSG00000036550 ENSMUSG00000020166 ENSMUSG00000035632 ENSMUSG00000038784 ENSMUSG00000020362 ENSMUSG00000031601 ENSMUSG00000020515 ENSMUSG00000056167 ENSMUSG00000026174 ENSMUSG00000033955	CCR4-NOT complex	11	11	10
embl_complex_017	12	Manual annotation	INO80 complex	CCI	AM000096	Human	21620140	ENSG00000101442 ENSG00000113812 ENSG00000115274 ENSG00000153391 ENSG00000114933 ENSG00000169592 ENSG00000128908 ENSG00000170322 ENSG00000105619 ENSG00000100811 ENSG00000230797 ENSG00000116750	ENSMUSG00000037761 ENSMUSG00000015971 ENSMUSG00000030034 ENSMUSG00000047989 ENSMUSG00000040865 ENSMUSG00000030689 ENSMUSG00000034154 ENSMUSG00000042185 ENSMUSG00000006335 ENSMUSG00000021264 ENSMUSG00000018189	INO80 complex	5	4	5
embl_complex_018	12	Manual annotation	Spliceosome-U2	Literature	NA	Human	22365833	ENSG00000100410 ENSG00000115128 ENSG00000131876 ENSG00000125870 ENSG00000099995 ENSG00000104897 ENSG00000183431 ENSG00000115524 ENSG00000087365 ENSG00000189091 ENSG00000143368 ENSG00000169976	ENSMUSG00000061360 ENSMUSG00000037361 ENSMUSG00000030512 ENSMUSG00000008333 ENSMUSG00000002129 ENSMUSG00000020211 ENSMUSG00000028902 ENSMUSG00000025982 ENSMUSG00000024853 ENSMUSG00000033732 ENSMUSG00000068856 ENSMUSG00000078348	Spliceosome-U2	12	12	12
embl_complex_019	12	Manual annotation	STAGA complex	CORUM	475	Human	11564863	ENSG00000259958 ENSG00000189091 ENSG00000196284 ENSG00000119760 ENSG00000152382 ENSG00000171148 ENSG00000166337 ENSG00000120656 ENSG00000135801 ENSG00000162227 ENSG00000263302 ENSG00000261023	ENSMUSG00000033732 ENSMUSG00000038954 ENSMUSG00000053134 ENSMUSG00000026563 ENSMUSG00000048930 ENSMUSG00000043866 ENSMUSG00000028899 ENSMUSG00000038697 ENSMUSG00000003680	STAGA complex	3	2	4
embl_complex_020	11	Manual annotation	Exosome	CCI	AM000401	Human	21620140	ENSG00000171311 ENSG00000130713 ENSG00000107371 ENSG00000260189 ENSG00000077348 ENSG00000223496 ENSG00000075914 ENSG00000120699 ENSG00000123737 ENSG00000171824 ENSG00000135698	ENSMUSG00000034321 ENSMUSG00000039356 ENSMUSG00000028322 ENSMUSG00000061286 ENSMUSG00000109941 ENSMUSG00000025785 ENSMUSG00000027752 ENSMUSG00000027714 ENSMUSG00000017264 ENSMUSG00000031843	Exosome	10	9	8
embl_complex_021	11	Manual annotation	Polycomb-group repressive complex 2 (PRC2)	Literature	NA	Human	21248841	ENSG00000008083 ENSG00000139154 ENSG00000074266 ENSG00000108799 ENSG00000106462 ENSG00000178691 ENSG00000102054 ENSG00000162521 ENSG00000112511 ENSG00000143033 ENSG00000119403	ENSMUSG00000038518 ENSMUSG00000030232 ENSMUSG00000030619 ENSMUSG00000006920 ENSMUSG00000029687 ENSMUSG00000017548 ENSMUSG00000031353 ENSMUSG00000057236 ENSMUSG00000024193 ENSMUSG00000029267 ENSMUSG00000026873	Polycomb-group repressive complex 2 (PRC2)	5	3	3
embl_complex_022	11	Manual annotation	KMT2C/D containing complex	Literature	NA	Human	22500810	ENSG00000172534 ENSG00000129691 ENSG00000162961 ENSG00000117222 ENSG00000196363 ENSG00000198646 ENSG00000157212 ENSG00000185928 ENSG00000147050 ENSG00000055609 ENSG00000272333	ENSMUSG00000031386 ENSMUSG00000031575 ENSMUSG00000024067 ENSMUSG00000026439 ENSMUSG00000026917 ENSMUSG00000038369 ENSMUSG00000002221 ENSMUSG00000037369 ENSMUSG00000038056 ENSMUSG00000006307	KMT2C/D containing complex	6	5	5
embl_complex_023	10	Manual annotation	Anaphase promoting complex (APC)	CCI	AM000138	Human	21620140	ENSG00000176248 ENSG00000164162 ENSG00000166295 ENSG00000153107 ENSG00000053900 ENSG00000089053 ENSG00000196510 ENSG00000130177 ENSG00000094880 ENSG00000004897	ENSMUSG00000026965 ENSMUSG00000036977 ENSMUSG00000020107 ENSMUSG00000014355 ENSMUSG00000029176 ENSMUSG00000029472 ENSMUSG00000029466 ENSMUSG00000038416 ENSMUSG00000024370 ENSMUSG00000020687	Anaphase promoting complex (APC)	9	8	8
embl_complex_024	10	Manual annotation	FANC complex	CCI	AM000120	Human	21620140	ENSG00000187741 ENSG00000181544 ENSG00000158169 ENSG00000112039 ENSG00000183161 ENSG00000221829 ENSG00000115392 ENSG00000187790 ENSG00000185504 ENSG00000182983	ENSMUSG00000032815 ENSMUSG00000047757 ENSMUSG00000021461 ENSMUSG00000007570 ENSMUSG00000092118 ENSMUSG00000028453 ENSMUSG00000004018 ENSMUSG00000055884 ENSMUSG00000025384	FANC complex	0	0	0
embl_complex_025	10	Manual annotation	Cohesin complex	CCI	AM000047	Human	21620140	ENSG00000121892 ENSG00000083642 ENSG00000164754 ENSG00000244588 ENSG00000072501 ENSG00000077935 ENSG00000108055 ENSG00000118007 ENSG00000101972 ENSG00000062650	ENSMUSG00000029202 ENSMUSG00000034021 ENSMUSG00000022314 ENSMUSG00000074704 ENSMUSG00000041133 ENSMUSG00000022432 ENSMUSG00000024974 ENSMUSG00000037286 ENSMUSG00000025862 ENSMUSG00000041408	Cohesin complex	8	8	8
embl_complex_026	10	Manual annotation	Spliceosome-B	Literature	NA	Human	22365833	ENSG00000106211 ENSG00000151657 ENSG00000140259 ENSG00000134748 ENSG00000112739 ENSG00000113141 ENSG00000122692 ENSG00000054118 ENSG00000198258 ENSG00000146007	ENSMUSG00000004951 ENSMUSG00000037262 ENSMUSG00000048222 ENSMUSG00000063800 ENSMUSG00000021413 ENSMUSG00000024474 ENSMUSG00000028409 ENSMUSG00000043962 ENSMUSG00000113489 ENSMUSG00000001383	Spliceosome-B	9	10	10
embl_complex_027	10	Manual annotation	Transcription-export (TREX) complex	Literature	NA	Human	19229134	ENSG00000132661 ENSG00000162231 ENSG00000123136 ENSG00000225073 ENSG00000163634 ENSG00000100296 ENSG00000125676 ENSG00000131652 ENSG00000051596 ENSG00000183684	ENSMUSG00000036992 ENSMUSG00000010097 ENSMUSG00000005481 ENSMUSG00000053453 ENSMUSG00000034274 ENSMUSG00000037475 ENSMUSG00000041319 ENSMUSG00000025872 ENSMUSG00000094314	Transcription-export (TREX) complex	10	9	9
embl_complex_028	10	Manual annotation	multi-tRNAsynthase complex	CCI	AM000272	Human	21620140	ENSG00000164022 ENSG00000106305 ENSG00000115866 ENSG00000136628 ENSG00000196305 ENSG00000065427 ENSG00000133706 ENSG00000166986 ENSG00000172053 ENSG00000113643	ENSMUSG00000028029 ENSMUSG00000029610 ENSMUSG00000026356 ENSMUSG00000026615 ENSMUSG00000037851 ENSMUSG00000031948 ENSMUSG00000024493 ENSMUSG00000040354 ENSMUSG00000032604 ENSMUSG00000018848	multi-tRNAsynthase complex	10	10	10
embl_complex_029	10	Manual annotation	RANBP9-containing complex	CCI	AM000208	Human	21620140	ENSG00000114098 ENSG00000141034 ENSG00000101193 ENSG00000090316 ENSG00000128585 ENSG00000010017 ENSG00000141084 ENSG00000153561 ENSG00000162923 ENSG00000119801	ENSMUSG00000032468 ENSMUSG00000018415 ENSMUSG00000027573 ENSMUSG00000079562 ENSMUSG00000025609 ENSMUSG00000038546 ENSMUSG00000037415 ENSMUSG00000002222 ENSMUSG00000038733 ENSMUSG00000039770	RANBP9-containing complex	9	9	9
embl_complex_030	10	Manual annotation	NuA4/Tip60 HAT complex	CORUM	528	Human	12963728	ENSG00000136518 ENSG00000163875 ENSG00000178028 ENSG00000183495 ENSG00000071243 ENSG00000185787 ENSG00000101189 ENSG00000175792 ENSG00000183207 ENSG00000261023	ENSMUSG00000027671 ENSMUSG00000028863 ENSMUSG00000009640 ENSMUSG00000029505 ENSMUSG00000029670 ENSMUSG00000027569 ENSMUSG00000030079 ENSMUSG00000003868	NuA4/Tip60 HAT complex	7	5	4
embl_complex_031	9	Manual annotation	RNA polymerase III core complex	CCI	AM001317	Human	21620140	ENSG00000148606 ENSG00000013503 ENSG00000186141 ENSG00000168495 ENSG00000058600 ENSG00000132664 ENSG00000113356 ENSG00000100413 ENSG00000241258	ENSMUSG00000025280 ENSMUSG00000034453 ENSMUSG00000028099 ENSMUSG00000000776 ENSMUSG00000030880 ENSMUSG00000027427 ENSMUSG00000022476 ENSMUSG00000025532	RNA polymerase III core complex	6	3	5
embl_complex_032	9	Manual annotation	Spliceosome-Bact	Literature	NA	Human	22365833	ENSG00000160799 ENSG00000163510 ENSG00000153015 ENSG00000260380 ENSG00000100023 ENSG00000168438 ENSG00000125352 ENSG00000167978 ENSG00000198783	ENSMUSG00000019659 ENSMUSG00000027014 ENSMUSG00000021715 ENSMUSG00000022771 ENSMUSG00000038446 ENSMUSG00000036537 ENSMUSG00000039218 ENSMUSG00000046010	Spliceosome-Bact	8	7	6
embl_complex_033	9	Manual annotation	Spliceosome-Prp19	Literature	NA	Human	22365833	ENSG00000096401 ENSG00000132792 ENSG00000261974 ENSG00000109971 ENSG00000171566 ENSG00000102103 ENSG00000110107 ENSG00000116752 ENSG00000084463	ENSMUSG00000112216 ENSMUSG00000027649 ENSMUSG00000015656 ENSMUSG00000027998 ENSMUSG00000031157 ENSMUSG00000024735 ENSMUSG00000005687	Spliceosome-Prp19	7	7	7
embl_complex_034	9	Manual annotation	COREST complex	Literature	NA	Human	21258344	ENSG00000004487 ENSG00000140382 ENSG00000064961 ENSG00000135365 ENSG00000089902 ENSG00000167771 ENSG00000117625 ENSG00000121741 ENSG00000147130	ENSMUSG00000036940 ENSMUSG00000032329 ENSMUSG00000020232 ENSMUSG00000058318 ENSMUSG00000037896 ENSMUSG00000024968 ENSMUSG00000037395 ENSMUSG00000021945 ENSMUSG00000031310	COREST complex	3	2	3
embl_complex_035	9	Manual annotation	RNA polymerase II core complex	CORUM	104	Human	9852112	ENSG00000181222 ENSG00000047315 ENSG00000102978 ENSG00000144231 ENSG00000099817 ENSG00000168002 ENSG00000163882 ENSG00000105258 ENSG00000177700	ENSMUSG00000005198 ENSMUSG00000029250 ENSMUSG00000031783 ENSMUSG00000024258 ENSMUSG00000004667 ENSMUSG00000071662 ENSMUSG00000021018 ENSMUSG00000019738 ENSMUSG00000038489	RNA polymerase II core complex	9	7	8
embl_complex_036	9	Manual annotation	COP9 signalosome	CORUM	2174	Human	9535219	ENSG00000166200 ENSG00000141030 ENSG00000138663 ENSG00000121022 ENSG00000168090 ENSG00000111652 ENSG00000144524 ENSG00000198612 ENSG00000169727	ENSMUSG00000027206 ENSMUSG00000019373 ENSMUSG00000035297 ENSMUSG00000025917 ENSMUSG00000019494 ENSMUSG00000030127 ENSMUSG00000026240 ENSMUSG00000034432 ENSMUSG00000025156	COP9 signalosome	9	9	9
embl_complex_037	8	Manual annotation	TFIIH complex	CCI	AM001965	Human	21620140	ENSG00000104884 ENSG00000163161 ENSG00000183474 ENSG00000110768 ENSG00000145736 ENSG00000111358 ENSG00000234370 ENSG00000272047	ENSMUSG00000030400 ENSMUSG00000024382 ENSMUSG00000021639 ENSMUSG00000006599 ENSMUSG00000021639 ENSMUSG00000029387 ENSMUSG00000034345	TFIIH complex	5	4	5
embl_complex_038	8	Manual annotation	Spliceosome-U5	Literature	NA	Human	22365833	ENSG00000169217 ENSG00000174243 ENSG00000101161 ENSG00000174231 ENSG00000060688 ENSG00000141759 ENSG00000144028 ENSG00000108883	ENSMUSG00000042502 ENSMUSG00000003360 ENSMUSG00000002455 ENSMUSG00000020850 ENSMUSG00000074088 ENSMUSG00000057130 ENSMUSG00000003660 ENSMUSG00000020929	Spliceosome-U5	7	8	8
embl_complex_039	7	Manual annotation	HDAC3/NCOR complex	CCI	AM000028	Human	21620140	ENSG00000132522 ENSG00000171720 ENSG00000141027 ENSG00000196498 ENSG00000177565 ENSG00000101849 ENSG00000092377	ENSMUSG00000023170 ENSMUSG00000024454 ENSMUSG00000018501 ENSMUSG00000029478 ENSMUSG00000027630 ENSMUSG00000025246 ENSMUSG00000025246	HDAC3/NCOR complex	5	6	4
embl_complex_040	7	Manual annotation	MCM complex	CCI	AM000372	Human	21620140	ENSG00000073111 ENSG00000112118 ENSG00000104738 ENSG00000100297 ENSG00000076003 ENSG00000166508 ENSG00000197771	ENSMUSG00000002870 ENSMUSG00000041859 ENSMUSG00000022673 ENSMUSG00000005410 ENSMUSG00000026355 ENSMUSG00000029730 ENSMUSG00000048170	MCM complex	7	7	6
embl_complex_041	7	Manual annotation	Nuclear cap binding complex (NCBC)	CORUM	1176	Human	10786834	ENSG00000169045 ENSG00000169813 ENSG00000104897 ENSG00000136937 ENSG00000114503 ENSG00000262472 ENSG00000108424	ENSMUSG00000007850 ENSMUSG00000042079 ENSMUSG00000020211 ENSMUSG00000028330 ENSMUSG00000022774 ENSMUSG00000001440	Nuclear cap binding complex (NCBC)	6	6	6
embl_complex_042	7	Manual annotation	RNA polymerase I core complex	CCI	AM000039	Human	21620140	ENSG00000068654 ENSG00000125630 ENSG00000117877 ENSG00000105849 ENSG00000137054 ENSG00000171453 ENSG00000186184	ENSMUSG00000049553 ENSMUSG00000027395 ENSMUSG00000047649 ENSMUSG00000020561 ENSMUSG00000028318 ENSMUSG00000067148 ENSMUSG00000029642	RNA polymerase I core complex	5	5	6
embl_complex_043	7	Manual annotation	Spliceosome-LSm	Literature	NA	Human	22365833	ENSG00000225998 ENSG00000170860 ENSG00000130520 ENSG00000106355 ENSG00000164167 ENSG00000130332 ENSG00000128534	ENSMUSG00000034192 ENSMUSG00000031848 ENSMUSG00000091625 ENSMUSG00000031683 ENSMUSG00000035215 ENSMUSG00000044155	Spliceosome-LSm	5	4	4
embl_complex_044	7	Manual annotation	Spliceosome-Sm	Literature	NA	Human	22365833	ENSG00000125835 ENSG00000182004 ENSG00000139343 ENSG00000143977 ENSG00000167088 ENSG00000125743 ENSG00000100028	ENSMUSG00000027404 ENSMUSG00000057278 ENSMUSG00000002477 ENSMUSG00000040824 ENSMUSG00000020180	Spliceosome-Sm	4	5	5
embl_complex_045	7	Manual annotation	Rap1 complex	CORUM	1193	Human	15100233	ENSG00000020922 ENSG00000143799 ENSG00000113522 ENSG00000132604 ENSG00000166848 ENSG00000079246 ENSG00000196419	ENSMUSG00000031928 ENSMUSG00000026496 ENSMUSG00000020380 ENSMUSG00000031921 ENSMUSG00000033430 ENSMUSG00000026187 ENSMUSG00000022471	Rap1 complex	7	6	6
embl_complex_046	7	Manual annotation	BP-SMAD complex	CORUM	443	Human	16101586	ENSG00000163161 ENSG00000121742 ENSG00000155090 ENSG00000119950 ENSG00000165916 ENSG00000120693 ENSG00000120708	ENSMUSG00000024382 ENSMUSG00000040055 ENSMUSG00000037465 ENSMUSG00000025025 ENSMUSG00000002102 ENSMUSG00000035493	BP-SMAD complex	3	3	3
embl_complex_047	7	Manual annotation	LINC complex	CORUM	5596	Human	17671431	ENSG00000205250 ENSG00000267796 ENSG00000205659 ENSG00000189308 ENSG00000183814 ENSG00000162521 ENSG00000103479	ENSMUSG00000014859 ENSMUSG00000036845 ENSMUSG00000085793 ENSMUSG00000118665 ENSMUSG00000058729 ENSMUSG00000057236 ENSMUSG00000031666	LINC complex	2	2	2
embl_complex_048	6	Manual annotation	PRC1-core complex	CCI	AM000367	Human	21620140	ENSG00000168283 ENSG00000141582 ENSG00000134686 ENSG00000173889 ENSG00000226788 ENSG00000121481	ENSMUSG00000026739 ENSMUSG00000039989 ENSMUSG00000028796 ENSMUSG00000037652 ENSMUSG00000026484	PRC1-core complex	2	2	3
embl_complex_049	6	Manual annotation	Telomeric Complex	Literature	NA	Human	18657499	ENSG00000166848 ENSG00000132604 ENSG00000092330 ENSG00000128513 ENSG00000147601 ENSG00000102977	ENSMUSG00000033430 ENSMUSG00000031921 ENSMUSG00000007589 ENSMUSG00000024174 ENSMUSG00000025925 ENSMUSG00000038000	Telomeric Complex	2	1	1
embl_complex_050	6	Manual annotation	TFIID complex	CORUM	155	Human	9836642	ENSG00000166337 ENSG00000172660 ENSG00000130699 ENSG00000148835 ENSG00000106290 ENSG00000263302	ENSMUSG00000043866 ENSMUSG00000039117 ENSMUSG00000025049 ENSMUSG00000036980	TFIID complex	3	3	3
embl_complex_051	6	Manual annotation	DotCom	Literature	NA	Human	22500810	ENSG00000104885 ENSG00000078403 ENSG00000171843 ENSG00000130382 ENSG00000108292 ENSG00000261023	ENSMUSG00000061589 ENSMUSG00000026743 ENSMUSG00000028496 ENSMUSG00000024212	DotCom	0	0	0
embl_complex_052	6	Manual annotation	Mis12 centromere complex	CORUM	1464	Human	15502821	ENSG00000094916 ENSG00000149636 ENSG00000167842 ENSG00000117697 ENSG00000160783 ENSG00000122952	ENSMUSG00000027635 ENSMUSG00000040599 ENSMUSG00000062510 ENSMUSG00000028066 ENSMUSG00000019923	Mis12 centromere complex	1	1	1
embl_complex_053	6	Manual annotation	Toposome	CORUM	924	Human	15034300	ENSG00000165732 ENSG00000135829 ENSG00000092199 ENSG00000174231 ENSG00000149136 ENSG00000131747	ENSMUSG00000020075 ENSMUSG00000042699 ENSMUSG00000020850 ENSMUSG00000027067 ENSMUSG00000020914	Toposome	4	4	4
embl_complex_054	6	Manual annotation	ASCOM complex	CORUM	1400	Human	12482968	ENSG00000167548 ENSG00000055609 ENSG00000198646 ENSG00000117222 ENSG00000127824 ENSG00000224156	ENSMUSG00000048154 ENSMUSG00000038056 ENSMUSG00000038369 ENSMUSG00000026439 ENSMUSG00000026202	ASCOM complex	3	3	3
embl_complex_055	6	Manual annotation	SRC-3 complex	CORUM	2727	Human	11971985	ENSG00000005339 ENSG00000104365 ENSG00000073009 ENSG00000140396 ENSG00000124151 ENSG00000116747	ENSMUSG00000022521 ENSMUSG00000031537 ENSMUSG00000005886 ENSMUSG00000027678 ENSMUSG00000018199	SRC-3 complex	5	4	3
embl_complex_056	5	Manual annotation	Spliceosome-U4/U6	Literature	NA	Human	22365833	ENSG00000100138 ENSG00000171960 ENSG00000105618 ENSG00000136875 ENSG00000117360	ENSMUSG00000063480 ENSMUSG00000060288 ENSMUSG00000008373 ENSMUSG00000066148 ENSMUSG00000015748	Spliceosome-U4/U6	5	4	4
embl_complex_057	5	Manual annotation	Signal recognition particle (SRP) complex	CCI	AM001535	Human	21620140	ENSG00000140319 ENSG00000153037 ENSG00000100883 ENSG00000167881 ENSG00000174780	ENSMUSG00000009549 ENSMUSG00000014504 ENSMUSG00000073079 ENSMUSG00000020780 ENSMUSG00000036323	Signal recognition particle (SRP) complex	5	5	5
embl_complex_058	5	Manual annotation	TFIIIC complex	CORUM	1105	Human	9660958	ENSG00000077235 ENSG00000115207 ENSG00000119041 ENSG00000125484 ENSG00000148308	ENSMUSG00000032777 ENSMUSG00000101678 ENSMUSG00000041303 ENSMUSG00000035666 ENSMUSG00000026816	TFIIIC complex	5	4	4
embl_complex_059	5	Manual annotation	Paf complex	CORUM	1167	Human	16307923	ENSG00000134371 ENSG00000198730 ENSG00000166477 ENSG00000006712 ENSG00000140395	ENSMUSG00000026361 ENSMUSG00000005609 ENSMUSG00000042487 ENSMUSG00000003437 ENSMUSG00000061559	Paf complex	5	5	5
embl_complex_060	5	Manual annotation	Replication factor C (RFC) complex	CORUM	2799	Human	9488738	ENSG00000035928 ENSG00000049541 ENSG00000133119 ENSG00000163918 ENSG00000111445	ENSMUSG00000029191 ENSMUSG00000023104 ENSMUSG00000033970 ENSMUSG00000022881 ENSMUSG00000029363	Replication factor C (RFC) complex	5	4	4
embl_complex_061	5	Manual annotation	Condensin II complex	CORUM	160	Human	14532007	ENSG00000151503 ENSG00000146918 ENSG00000025770 ENSG00000136824 ENSG00000113810	ENSMUSG00000035024 ENSMUSG00000042029 ENSMUSG00000008690 ENSMUSG00000028312 ENSMUSG00000034349	Condensin II complex	1	0	0
embl_complex_062	5	Manual annotation	Cleavage and polyadenylation specificity factor (CPSF) complex	CORUM	1144	Human	14749727	ENSG00000261230 ENSG00000165934 ENSG00000119203 ENSG00000160917 ENSG00000145216	ENSMUSG00000041781 ENSMUSG00000054309 ENSMUSG00000029625	Cleavage and polyadenylation specificity factor (CPSF) complex	3	3	3
embl_complex_063	5	Manual annotation	VEGF transcriptional complex	CORUM	298	Human	15735682	ENSG00000125931 ENSG00000164442 ENSG00000179862 ENSG00000100644 ENSG00000168610	ENSMUSG00000051159 ENSMUSG00000039910 ENSMUSG00000070803 ENSMUSG00000021109 ENSMUSG00000004040	VEGF transcriptional complex	1	1	1
embl_complex_064	5	Manual annotation	Origin recognition complex (ORC) complex	CORUM	289	Human	16549788	ENSG00000115942 ENSG00000135336 ENSG00000115947 ENSG00000164815 ENSG00000091651	ENSMUSG00000026037 ENSMUSG00000040044 ENSMUSG00000026761 ENSMUSG00000029012 ENSMUSG00000031697	Origin recognition complex (ORC) complex	0	0	0
embl_complex_065	52	COMPLEAT	cytoplasmic ribosomal large subunit	CYC2008	NA	Yeast	11983894	ENSG00000100316 ENSG00000177600 ENSG00000156482 ENSG00000174748 ENSG00000146223 ENSG00000122406 ENSG00000142541 ENSG00000142676 ENSG00000198242 ENSG00000109475 ENSG00000167526 ENSG00000125691 ENSG00000063177 ENSG00000163923 ENSG00000147403 ENSG00000215472 ENSG00000198918 ENSG00000131469 ENSG00000108298 ENSG00000197756 ENSG00000165496 ENSG00000140986 ENSG00000037241 ENSG00000163584 ENSG00000161970…	ENSMUSG00000060036 ENSMUSG00000118552 ENSMUSG00000058600 ENSMUSG00000012405 ENSMUSG00000063888 ENSMUSG00000058558 ENSMUSG00000059291 ENSMUSG00000058546 ENSMUSG00000062006 ENSMUSG00000000740 ENSMUSG00000071415 ENSMUSG00000059070 ENSMUSG00000062328 ENSMUSG00000079641 ENSMUSG00000063316 ENSMUSG00000017404 ENSMUSG00000046330 ENSMUSG00000060499 ENSMUSG00000002500 ENSMUSG00000039221 ENSMUSG00000060938 …	cytoplasmic ribosomal large subunit	34	29	29
embl_complex_066	41	COMPLEAT	cytoplasmic ribosomal small subunit	CYC2008	NA	Yeast	10404161	ENSG00000142937 ENSG00000008988 ENSG00000115268 ENSG00000140988 ENSG00000213741 ENSG00000130222 ENSG00000083845 ENSG00000184779 ENSG00000233927 ENSG00000105193 ENSG00000142534 ENSG00000137154 ENSG00000171858 ENSG00000226225 ENSG00000186468 ENSG00000110700 ENSG00000185088 ENSG00000129824 ENSG00000118181 ENSG00000124614 ENSG00000138326 ENSG00000177954 ENSG00000204628 ENSG00000170889 ENSG00000168028…	ENSMUSG00000028234 ENSMUSG00000063457 ENSMUSG00000044533 ENSMUSG00000034892 ENSMUSG00000021453 ENSMUSG00000012848 ENSMUSG00000067288 ENSMUSG00000037563 ENSMUSG00000003429 ENSMUSG00000028495 ENSMUSG00000039001 ENSMUSG00000049517 ENSMUSG00000090862 ENSMUSG00000036781 ENSMUSG00000009927 ENSMUSG00000025290 ENSMUSG00000050621 ENSMUSG00000020372 ENSMUSG00000006333 ENSMUSG00000028391 ENSMUSG00000028081 …	cytoplasmic ribosomal small subunit	24	21	21
embl_complex_067	36	COMPLEAT	mitochondrial ribosomal large subunit	CYC2008	NA	Yeast	12392552	ENSG00000135900 ENSG00000159111 ENSG00000082515 ENSG00000156508 ENSG00000142676 ENSG00000125691 ENSG00000204822 ENSG00000149792 ENSG00000259494 ENSG00000130312 ENSG00000158042 ENSG00000183617 ENSG00000185608 ENSG00000182154 ENSG00000197345 ENSG00000174547 ENSG00000137547 ENSG00000106591 ENSG00000161016 ENSG00000262814 ENSG00000055950 ENSG00000166902 ENSG00000171421 ENSG00000105364 ENSG00000112651…	ENSMUSG00000026248 ENSMUSG00000001445 ENSMUSG00000020514 ENSMUSG00000059291 ENSMUSG00000071415 ENSMUSG00000030037 ENSMUSG00000007338 ENSMUSG00000030612 ENSMUSG00000034880 ENSMUSG00000030879 ENSMUSG00000034932 ENSMUSG00000022706 ENSMUSG00000036850 ENSMUSG00000024829 ENSMUSG00000024902 ENSMUSG00000033845 ENSMUSG00000015672 ENSMUSG00000003970 ENSMUSG00000039640 ENSMUSG00000025208 ENSMUSG00000024683 …	mitochondrial ribosomal large subunit	31	34	33
embl_complex_068	35	COMPLEAT	Nucleosomal protein complex	CYC2008	NA	Yeast	9256430	ENSG00000183598 ENSG00000197837 ENSG00000184678 ENSG00000196787 ENSG00000198366 ENSG00000168148 ENSG00000203814 ENSG00000137259 ENSG00000158373 ENSG00000182611 ENSG00000183558 ENSG00000197903 ENSG00000132475 ENSG00000185130 ENSG00000188486 ENSG00000196890 ENSG00000184260 ENSG00000101812 ENSG00000246705 ENSG00000124635 ENSG00000180596 ENSG00000184270 ENSG00000164508 ENSG00000197459 ENSG00000181218…	ENSMUSG00000100210 ENSMUSG00000105827 ENSMUSG00000114279 ENSMUSG00000049932 ENSMUSG00000068855 ENSMUSG00000048155 ENSMUSG00000068854 ENSMUSG00000063689 ENSMUSG00000060081 ENSMUSG00000078851 ENSMUSG00000050799 ENSMUSG00000016559 ENSMUSG00000048155	Nucleosomal protein complex	2	2	2
embl_complex_069	30	COMPLEAT	smc5p-Smc6p complex	CYC2008	NA	Yeast	15738391	ENSG00000182798 ENSG00000147381 ENSG00000198887 ENSG00000187601 ENSG00000107672 ENSG00000123584 ENSG00000179222 ENSG00000176746 ENSG00000163029 ENSG00000046774 ENSG00000156009 ENSG00000183305 ENSG00000185247 ENSG00000198681 ENSG00000185115 ENSG00000177689 ENSG00000176774 ENSG00000213401 ENSG00000124260 ENSG00000156973 ENSG00000198798 ENSG00000214107 ENSG00000169189 ENSG00000156831 ENSG00000182636…	ENSMUSG00000024943 ENSMUSG00000047238 ENSMUSG00000040331 ENSMUSG00000025151 ENSMUSG00000073069 ENSMUSG00000020608 ENSMUSG00000100937 ENSMUSG00000067649 ENSMUSG00000063728 ENSMUSG00000026239 ENSMUSG00000030750 ENSMUSG00000059586 ENSMUSG00000033585 ENSMUSG00000035427 ENSMUSG00000031224	smc5p-Smc6p complex	2	2	1
embl_complex_070	23	COMPLEAT	COPII	CYC2008	NA	Yeast	10359606	ENSG00000113615 ENSG00000157020 ENSG00000100934 ENSG00000134970 ENSG00000158604 ENSG00000166557 ENSG00000148396 ENSG00000101310 ENSG00000138802 ENSG00000138674 ENSG00000152700 ENSG00000099203 ENSG00000117500 ENSG00000120341 ENSG00000079332 ENSG00000170348 ENSG00000176986 ENSG00000125991 ENSG00000075826 ENSG00000184840 ENSG00000086598 ENSG00000157315 ENSG00000243414	ENSMUSG00000036391 ENSMUSG00000030298 ENSMUSG00000020986 ENSMUSG00000033184 ENSMUSG00000004394 ENSMUSG00000032353 ENSMUSG00000026924 ENSMUSG00000027429 ENSMUSG00000001052 ENSMUSG00000035325 ENSMUSG00000020386 ENSMUSG00000032180 ENSMUSG00000063406 ENSMUSG00000026589 ENSMUSG00000020088 ENSMUSG00000021248 ENSMUSG00000039367 ENSMUSG00000005881 ENSMUSG00000051984 ENSMUSG00000058569 ENSMUSG00000029390 …	COPII	21	20	21
embl_complex_071	22	COMPLEAT	INO80.com	PINdb	NA	Yeast	10952318;12887900;14645854	ENSG00000188219 ENSG00000108064 ENSG00000159251 ENSG00000267807 ENSG00000077080 ENSG00000128908 ENSG00000113812 ENSG00000196834 ENSG00000222038 ENSG00000196604 ENSG00000163017 ENSG00000127337 ENSG00000175792 ENSG00000143632 ENSG00000114439 ENSG00000107796 ENSG00000075624 ENSG00000101442 ENSG00000153391 ENSG00000183207 ENSG00000136518 ENSG00000169067	ENSMUSG00000003923 ENSMUSG00000068614 ENSMUSG00000029712 ENSMUSG00000034154 ENSMUSG00000015971 ENSMUSG00000059430 ENSMUSG00000020171 ENSMUSG00000030079 ENSMUSG00000031972 ENSMUSG00000022641 ENSMUSG00000035783 ENSMUSG00000029580 ENSMUSG00000037761 ENSMUSG00000047989 ENSMUSG00000003868 ENSMUSG00000027671 ENSMUSG00000055194	INO80.com	11	7	6
embl_complex_072	21	COMPLEAT	Yph1-L	PINdb	NA	Yeast	12110181	ENSG00000100316 ENSG00000163938 ENSG00000161016 ENSG00000107937 ENSG00000171490 ENSG00000134697 ENSG00000196363 ENSG00000122406 ENSG00000138442 ENSG00000260501 ENSG00000100029 ENSG00000137876 ENSG00000242372 ENSG00000182899 ENSG00000125691 ENSG00000196981 ENSG00000215472 ENSG00000261236 ENSG00000130119 ENSG00000174444 ENSG00000140986	ENSMUSG00000060036 ENSMUSG00000042354 ENSMUSG00000003970 ENSMUSG00000021149 ENSMUSG00000005846 ENSMUSG00000028869 ENSMUSG00000026917 ENSMUSG00000058558 ENSMUSG00000026019 ENSMUSG00000020430 ENSMUSG00000032215 ENSMUSG00000027613 ENSMUSG00000060636 ENSMUSG00000071415 ENSMUSG00000034379 ENSMUSG00000062328 ENSMUSG00000022557 ENSMUSG00000025266 ENSMUSG00000002500	Yph1-L	16	16	16
embl_complex_073	21	COMPLEAT	mitochondrial ribosomal small subunit	CYC2008	NA	Yeast	12392552	ENSG00000135972 ENSG00000115268 ENSG00000148090 ENSG00000249773 ENSG00000122140 ENSG00000116898 ENSG00000048544 ENSG00000061794 ENSG00000165792 ENSG00000120333 ENSG00000125445 ENSG00000181991 ENSG00000243927 ENSG00000187145 ENSG00000132676 ENSG00000181610 ENSG00000214517 ENSG00000163319 ENSG00000144029 ENSG00000226225 ENSG00000182180	ENSMUSG00000060679 ENSMUSG00000063457 ENSMUSG00000021460 ENSMUSG00000034211 ENSMUSG00000035772 ENSMUSG00000028861 ENSMUSG00000034729 ENSMUSG00000040112 ENSMUSG00000004561 ENSMUSG00000058267 ENSMUSG00000046756 ENSMUSG00000030611 ENSMUSG00000039680 ENSMUSG00000068921 ENSMUSG00000023723 ENSMUSG00000030718 ENSMUSG00000016833 ENSMUSG00000027374 ENSMUSG00000049960	mitochondrial ribosomal small subunit	18	19	19
embl_complex_074	21	COMPLEAT	H+-transporting ATPase; vacuolar	CYC2008	NA	Yeast	11592965	ENSG00000114573 ENSG00000143882 ENSG00000250565 ENSG00000033627 ENSG00000147416 ENSG00000116039 ENSG00000117410 ENSG00000100554 ENSG00000110719 ENSG00000128524 ENSG00000206445 ENSG00000263014 ENSG00000105929 ENSG00000185344 ENSG00000147614 ENSG00000185883 ENSG00000047249 ENSG00000155097 ENSG00000131100 ENSG00000159720 ENSG00000136888	ENSMUSG00000052459 ENSMUSG00000020566 ENSMUSG00000053375 ENSMUSG00000019302 ENSMUSG00000006273 ENSMUSG00000006269 ENSMUSG00000033379 ENSMUSG00000021114 ENSMUSG00000001750 ENSMUSG00000004285 ENSMUSG00000038600 ENSMUSG00000038023 ENSMUSG00000028238 ENSMUSG00000024121 ENSMUSG00000033793 ENSMUSG00000022295 ENSMUSG00000019210 ENSMUSG00000013160 ENSMUSG00000039105	H+-transporting ATPase; vacuolar	12	11	12
embl_complex_075	19	COMPLEAT	RSC	PINdb	NA	Yeast	11336698;12417720;14729968;11931764;10619019;9844636;9154831;8980231;16204215;11304548	ENSG00000080503 ENSG00000115073 ENSG00000044574 ENSG00000109971 ENSG00000082014 ENSG00000127616 ENSG00000163939 ENSG00000139613 ENSG00000138107 ENSG00000235941 ENSG00000173110 ENSG00000099956 ENSG00000226704 ENSG00000173473 ENSG00000108604 ENSG00000155304 ENSG00000136518 ENSG00000126803 ENSG00000066117	ENSMUSG00000024921 ENSMUSG00000037351 ENSMUSG00000026864 ENSMUSG00000015656 ENSMUSG00000028949 ENSMUSG00000032187 ENSMUSG00000042323 ENSMUSG00000025228 ENSMUSG00000000902 ENSMUSG00000032481 ENSMUSG00000078619 ENSMUSG00000032932 ENSMUSG00000027671 ENSMUSG00000059970 ENSMUSG00000023018	RSC	14	13	11
embl_complex_076	19	COMPLEAT	H3.3 com	PINdb	NA	Human	14718166;20504901	ENSG00000143799 ENSG00000132780 ENSG00000102054 ENSG00000085224 ENSG00000118900 ENSG00000253729 ENSG00000197837 ENSG00000129484 ENSG00000100084 ENSG00000105011 ENSG00000079246 ENSG00000131747 ENSG00000206279 ENSG00000099991 ENSG00000128708 ENSG00000162521 ENSG00000132475 ENSG00000111875 ENSG00000196497	ENSMUSG00000026496 ENSMUSG00000028693 ENSMUSG00000031353 ENSMUSG00000031229 ENSMUSG00000039473 ENSMUSG00000022672 ENSMUSG00000036023 ENSMUSG00000022702 ENSMUSG00000005470 ENSMUSG00000026187 ENSMUSG00000020914 ENSMUSG00000020196 ENSMUSG00000027018 ENSMUSG00000057236 ENSMUSG00000019857 ENSMUSG00000002319	H3.3 com	11	10	11
embl_complex_077	19	COMPLEAT	ELL.com	PINdb	NA	Human	21896721	ENSG00000102054 ENSG00000147050 ENSG00000048028 ENSG00000006704 ENSG00000144597 ENSG00000145088 ENSG00000196363 ENSG00000004487 ENSG00000183878 ENSG00000082258 ENSG00000139687 ENSG00000105656 ENSG00000072364 ENSG00000129315 ENSG00000136807 ENSG00000116478 ENSG00000172493 ENSG00000162521 ENSG00000196591	ENSMUSG00000031353 ENSMUSG00000037369 ENSMUSG00000032267 ENSMUSG00000023079 ENSMUSG00000021890 ENSMUSG00000022838 ENSMUSG00000026917 ENSMUSG00000036940 ENSMUSG00000068457 ENSMUSG00000026349 ENSMUSG00000022105 ENSMUSG00000070002 ENSMUSG00000049470 ENSMUSG00000011960 ENSMUSG00000009555 ENSMUSG00000028800 ENSMUSG00000029313 ENSMUSG00000057236 ENSMUSG00000019777	ELL.com	11	9	12
embl_complex_078	19	COMPLEAT	AF4.com	PINdb	NA	Human	21896721	ENSG00000187555 ENSG00000112282 ENSG00000128886 ENSG00000130382 ENSG00000144597 ENSG00000136146 ENSG00000082258 ENSG00000105656 ENSG00000072364 ENSG00000105085 ENSG00000129315 ENSG00000136807 ENSG00000099917 ENSG00000008838 ENSG00000172493 ENSG00000042429 ENSG00000187735 ENSG00000168517 ENSG00000171843	ENSMUSG00000022710 ENSMUSG00000019984 ENSMUSG00000027246 ENSMUSG00000024212 ENSMUSG00000021890 ENSMUSG00000022109 ENSMUSG00000026349 ENSMUSG00000070002 ENSMUSG00000049470 ENSMUSG00000045248 ENSMUSG00000011960 ENSMUSG00000009555 ENSMUSG00000012114 ENSMUSG00000017210 ENSMUSG00000029313 ENSMUSG00000031935 ENSMUSG00000033813 ENSMUSG00000043372 ENSMUSG00000028496	AF4.com	11	10	12
embl_complex_079	18	COMPLEAT	Tubulins	CYC2008	NA	Yeast	15321725	ENSG00000137267 ENSG00000167552 ENSG00000188229 ENSG00000264528 ENSG00000167553 ENSG00000176014 ENSG00000152086 ENSG00000123416 ENSG00000101162 ENSG00000104833 ENSG00000075886 ENSG00000183785 ENSG00000137285 ENSG00000263440 ENSG00000261456 ENSG00000224156 ENSG00000127824 ENSG00000198211	ENSMUSG00000058672 ENSMUSG00000072235 ENSMUSG00000036752 ENSMUSG00000043091 ENSMUSG00000001473 ENSMUSG00000023004 ENSMUSG00000016255 ENSMUSG00000062591 ENSMUSG00000067338 ENSMUSG00000030137 ENSMUSG00000045136 ENSMUSG00000026202	Tubulins	7	8	8
embl_complex_080	16	COMPLEAT	mRNA cleavage factor complex (CFI)	CYC2008	NA	Yeast	11344258	ENSG00000135486 ENSG00000122566 ENSG00000153944 ENSG00000071626 ENSG00000197451 ENSG00000176102 ENSG00000131795 ENSG00000172409 ENSG00000138668 ENSG00000101811 ENSG00000177733 ENSG00000177613 ENSG00000165494 ENSG00000152795 ENSG00000170144 ENSG00000135097	ENSMUSG00000004980 ENSMUSG00000069769 ENSMUSG00000069565 ENSMUSG00000020358 ENSMUSG00000027176 ENSMUSG00000027079 ENSMUSG00000000568 ENSMUSG00000031256 ENSMUSG00000007836 ENSMUSG00000053536 ENSMUSG00000041328 ENSMUSG00000029328 ENSMUSG00000059005 ENSMUSG00000054256	mRNA cleavage factor complex (CFI)	13	13	12
embl_complex_081	16	COMPLEAT	emerin C52	PINdb	NA	Human	17620012	ENSG00000167088 ENSG00000102119 ENSG00000143321 ENSG00000126351 ENSG00000140575 ENSG00000129351 ENSG00000165119 ENSG00000128534 ENSG00000134308 ENSG00000104824 ENSG00000166165 ENSG00000153187 ENSG00000108953 ENSG00000166181 ENSG00000108561 ENSG00000150593	ENSMUSG00000002477 ENSMUSG00000001964 ENSMUSG00000004897 ENSMUSG00000058756 ENSMUSG00000030536 ENSMUSG00000032178 ENSMUSG00000021546 ENSMUSG00000044155 ENSMUSG00000076432 ENSMUSG00000001270 ENSMUSG00000039630 ENSMUSG00000020849 ENSMUSG00000027193 ENSMUSG00000018446 ENSMUSG00000024975	emerin C52	13	14	14
embl_complex_082	16	COMPLEAT	F0/F1 ATP synthase (complex V)	CYC2008	NA	Yeast	9857174	ENSG00000159199 ENSG00000167283 ENSG00000130770 ENSG00000198899 ENSG00000154518 ENSG00000135390 ENSG00000167863 ENSG00000165629 ENSG00000228253 ENSG00000263005 ENSG00000152234 ENSG00000110955 ENSG00000124172 ENSG00000241837 ENSG00000099624 ENSG00000116459	ENSMUSG00000096486 ENSMUSG00000054428 ENSMUSG00000064357 ENSMUSG00000018770 ENSMUSG00000034566 ENSMUSG00000025781 ENSMUSG00000064356 ENSMUSG00000025428 ENSMUSG00000025393 ENSMUSG00000016252 ENSMUSG00000022956 ENSMUSG00000003072 ENSMUSG00000000563	F0/F1 ATP synthase (complex V)	10	13	13
embl_complex_083	16	COMPLEAT	HCF-1N	PINdb	NA	Human	12670868	ENSG00000172534 ENSG00000170606 ENSG00000102054 ENSG00000099381 ENSG00000044574 ENSG00000109971 ENSG00000147162 ENSG00000111707 ENSG00000116478 ENSG00000129691 ENSG00000080824 ENSG00000162521 ENSG00000169375 ENSG00000196363 ENSG00000196591 ENSG00000185591	ENSMUSG00000031386 ENSMUSG00000020361 ENSMUSG00000031353 ENSMUSG00000026864 ENSMUSG00000015656 ENSMUSG00000034160 ENSMUSG00000066900 ENSMUSG00000028800 ENSMUSG00000031575 ENSMUSG00000057236 ENSMUSG00000042557 ENSMUSG00000026917 ENSMUSG00000019777 ENSMUSG00000001280	HCF-1N	13	13	13
embl_complex_084	16	COMPLEAT	CtBP	PINdb	NA	Human	12700765	ENSG00000236759 ENSG00000124782 ENSG00000153046 ENSG00000181090 ENSG00000116478 ENSG00000148516 ENSG00000089902 ENSG00000175029 ENSG00000171940 ENSG00000117625 ENSG00000196233 ENSG00000159692 ENSG00000196591 ENSG00000141582 ENSG00000004487 ENSG00000169554	ENSMUSG00000039087 ENSMUSG00000059288 ENSMUSG00000036893 ENSMUSG00000028800 ENSMUSG00000024238 ENSMUSG00000037896 ENSMUSG00000030970 ENSMUSG00000052056 ENSMUSG00000037395 ENSMUSG00000025019 ENSMUSG00000037373 ENSMUSG00000019777 ENSMUSG00000039989 ENSMUSG00000036940 ENSMUSG00000026872	CtBP	10	6	9
embl_complex_085	15	COMPLEAT	Rpd3L complex	CYC2008	NA	Yeast	16286007	ENSG00000127511 ENSG00000174744 ENSG00000153487 ENSG00000102054 ENSG00000005483 ENSG00000111653 ENSG00000171720 ENSG00000168556 ENSG00000116478 ENSG00000071243 ENSG00000162521 ENSG00000169375 ENSG00000139990 ENSG00000196591 ENSG00000100916	ENSMUSG00000031622 ENSMUSG00000080268 ENSMUSG00000045969 ENSMUSG00000031353 ENSMUSG00000029004 ENSMUSG00000030330 ENSMUSG00000024454 ENSMUSG00000063049 ENSMUSG00000028800 ENSMUSG00000029670 ENSMUSG00000057236 ENSMUSG00000042557 ENSMUSG00000049106 ENSMUSG00000019777 ENSMUSG00000012076	Rpd3L complex	9	7	8
embl_complex_086	15	COMPLEAT	COMPASS complex	CYC2008	NA	Yeast	11742990	ENSG00000006459 ENSG00000162961 ENSG00000139718 ENSG00000196981 ENSG00000112981 ENSG00000099381 ENSG00000154832 ENSG00000164091 ENSG00000129691 ENSG00000101191 ENSG00000108799 ENSG00000196363 ENSG00000117222 ENSG00000118058 ENSG00000106462	ENSMUSG00000042599 ENSMUSG00000024067 ENSMUSG00000038384 ENSMUSG00000034379 ENSMUSG00000035984 ENSMUSG00000024560 ENSMUSG00000020257 ENSMUSG00000031575 ENSMUSG00000038914 ENSMUSG00000006920 ENSMUSG00000026917 ENSMUSG00000026439 ENSMUSG00000002028 ENSMUSG00000029687	COMPASS complex	6	6	7
embl_complex_087	14	COMPLEAT	heterotrimeric G-protein complex	CYC2008	NA	Yeast	8417317	ENSG00000134183 ENSG00000111664 ENSG00000069966 ENSG00000128266 ENSG00000087258 ENSG00000114450 ENSG00000214415 ENSG00000078369 ENSG00000085433 ENSG00000114349 ENSG00000065135 ENSG00000263156 ENSG00000172354 ENSG00000127955	ENSMUSG00000009108 ENSMUSG00000023439 ENSMUSG00000032192 ENSMUSG00000040009 ENSMUSG00000031748 ENSMUSG00000027669 ENSMUSG00000028777 ENSMUSG00000029064 ENSMUSG00000040389 ENSMUSG00000034837 ENSMUSG00000000001 ENSMUSG00000029713 ENSMUSG00000057614	heterotrimeric G-protein complex	4	4	4
embl_complex_088	14	COMPLEAT	emerin C32	PINdb	NA	Human	17620012	ENSG00000162961 ENSG00000102119 ENSG00000173473 ENSG00000177565 ENSG00000171720 ENSG00000089902 ENSG00000116478 ENSG00000111642 ENSG00000150459 ENSG00000101849 ENSG00000139613 ENSG00000130726 ENSG00000136146 ENSG00000099956	ENSMUSG00000024067 ENSMUSG00000001964 ENSMUSG00000032481 ENSMUSG00000027630 ENSMUSG00000024454 ENSMUSG00000037896 ENSMUSG00000028800 ENSMUSG00000063870 ENSMUSG00000021963 ENSMUSG00000025246 ENSMUSG00000005566 ENSMUSG00000022109 ENSMUSG00000000902	emerin C32	11	13	11
embl_complex_089	14	COMPLEAT	Sin3-CI	PINdb	NA	Human	11784859	ENSG00000153487 ENSG00000102054 ENSG00000173473 ENSG00000116478 ENSG00000127616 ENSG00000169375 ENSG00000139613 ENSG00000162521 ENSG00000136518 ENSG00000032219 ENSG00000196591 ENSG00000099956 ENSG00000066117 ENSG00000164105	ENSMUSG00000045969 ENSMUSG00000031353 ENSMUSG00000032481 ENSMUSG00000028800 ENSMUSG00000032187 ENSMUSG00000042557 ENSMUSG00000057236 ENSMUSG00000027671 ENSMUSG00000048118 ENSMUSG00000019777 ENSMUSG00000000902 ENSMUSG00000023018 ENSMUSG00000031609	Sin3-CI	11	9	8
embl_complex_090	14	COMPLEAT	SNARE complex	CYC2008	NA	Yeast	10048921	ENSG00000111450 ENSG00000117533 ENSG00000139190 ENSG00000106089 ENSG00000092531 ENSG00000118640 ENSG00000049245 ENSG00000132639 ENSG00000220205 ENSG00000103496 ENSG00000099365 ENSG00000166900 ENSG00000135604 ENSG00000178750	ENSMUSG00000029428 ENSMUSG00000026696 ENSMUSG00000030337 ENSMUSG00000007207 ENSMUSG00000027287 ENSMUSG00000050732 ENSMUSG00000028955 ENSMUSG00000027273 ENSMUSG00000020894 ENSMUSG00000030805 ENSMUSG00000030806 ENSMUSG00000041488 ENSMUSG00000039232 ENSMUSG00000047854	SNARE complex	6	6	6
embl_complex_091	13	COMPLEAT	HMC Complex	CYC2008	NA	Yeast	11689685	ENSG00000226704 ENSG00000166598 ENSG00000140403 ENSG00000096384 ENSG00000109971 ENSG00000138709 ENSG00000086061 ENSG00000080824 ENSG00000126803 ENSG00000235941 ENSG00000069345 ENSG00000155506 ENSG00000173110	ENSMUSG00000020048 ENSMUSG00000032285 ENSMUSG00000023944 ENSMUSG00000015656 ENSMUSG00000025762 ENSMUSG00000028410 ENSMUSG00000059970 ENSMUSG00000031701 ENSMUSG00000037331	HMC Complex	9	9	8
embl_complex_092	13	COMPLEAT	emerin C25	PINdb	NA	Human	17620012	ENSG00000107949 ENSG00000136715 ENSG00000167088 ENSG00000102119 ENSG00000225998 ENSG00000165119 ENSG00000128534 ENSG00000132485 ENSG00000138385 ENSG00000108953 ENSG00000145907 ENSG00000166913 ENSG00000105401	ENSMUSG00000030983 ENSMUSG00000024260 ENSMUSG00000002477 ENSMUSG00000001964 ENSMUSG00000021546 ENSMUSG00000044155 ENSMUSG00000028180 ENSMUSG00000068882 ENSMUSG00000020849 ENSMUSG00000018583 ENSMUSG00000018326 ENSMUSG00000019471	emerin C25	12	11	12
embl_complex_093	12	COMPLEAT	E2F6.com-1	PINdb	NA	Human	12004135	ENSG00000169016 ENSG00000125952 ENSG00000236759 ENSG00000185513 ENSG00000198176 ENSG00000181090 ENSG00000156374 ENSG00000121481 ENSG00000015153 ENSG00000174197 ENSG00000226788 ENSG00000122565	ENSMUSG00000057469 ENSMUSG00000059436 ENSMUSG00000038482 ENSMUSG00000036893 ENSMUSG00000025050 ENSMUSG00000026484 ENSMUSG00000022634 ENSMUSG00000033943	E2F6.com-1	1	1	2
embl_complex_094	12	COMPLEAT	telomerase	PINdb	NA	Human	18082603	ENSG00000164362 ENSG00000125835 ENSG00000155858 ENSG00000092199 ENSG00000135372 ENSG00000130119 ENSG00000182004 ENSG00000100028 ENSG00000153187 ENSG00000145912 ENSG00000130826 ENSG00000182117	ENSMUSG00000021611 ENSMUSG00000027404 ENSMUSG00000044847 ENSMUSG00000027185 ENSMUSG00000025266 ENSMUSG00000020180 ENSMUSG00000039630 ENSMUSG00000001056 ENSMUSG00000031403 ENSMUSG00000027133	telomerase	4	8	8
embl_complex_095	12	COMPLEAT	STE5-MAPK complex	CYC2008	NA	Yeast	8062390	ENSG00000198909 ENSG00000176601 ENSG00000069956 ENSG00000169032 ENSG00000087095 ENSG00000141639 ENSG00000197442 ENSG00000166484 ENSG00000100030 ENSG00000126934 ENSG00000180815 ENSG00000102882	ENSMUSG00000020700 ENSMUSG00000051590 ENSMUSG00000042688 ENSMUSG00000004936 ENSMUSG00000017376 ENSMUSG00000024558 ENSMUSG00000001034 ENSMUSG00000063358 ENSMUSG00000035027 ENSMUSG00000031303 ENSMUSG00000063065	STE5-MAPK complex	5	5	5
embl_complex_096	12	COMPLEAT	Cytochrome c oxidase (complex IV)	CYC2008	NA	Yeast	7851399	ENSG00000135940 ENSG00000127184 ENSG00000160471 ENSG00000198712 ENSG00000198938 ENSG00000111775 ENSG00000198804 ENSG00000178741 ENSG00000131143 ENSG00000156885 ENSG00000131055 ENSG00000126267	ENSMUSG00000079941 ENSMUSG00000017778 ENSMUSG00000051811 ENSMUSG00000064354 ENSMUSG00000064358 ENSMUSG00000041697 ENSMUSG00000064351 ENSMUSG00000000088 ENSMUSG00000031818 ENSMUSG00000030785 ENSMUSG00000009876 ENSMUSG00000036751	Cytochrome c oxidase (complex IV)	8	7	7
embl_complex_097	11	COMPLEAT	SPB components	CYC2008	NA	Yeast	15872084	ENSG00000160014 ENSG00000187672 ENSG00000119397 ENSG00000239605 ENSG00000122966 ENSG00000129007 ENSG00000177380 ENSG00000146950 ENSG00000145147 ENSG00000147324 ENSG00000178363	ENSMUSG00000019370 ENSMUSG00000040640 ENSMUSG00000057110 ENSMUSG00000036557 ENSMUSG00000029516 ENSMUSG00000032246 ENSMUSG00000003863 ENSMUSG00000045180 ENSMUSG00000031558 ENSMUSG00000070056 ENSMUSG00000063130	SPB components	1	2	1
embl_complex_098	11	COMPLEAT	eIF3	CYC2008	NA	Yeast	10358023	ENSG00000184110 ENSG00000084623 ENSG00000132361 ENSG00000160633 ENSG00000104131 ENSG00000205609 ENSG00000106263 ENSG00000130254 ENSG00000130811 ENSG00000137776 ENSG00000107581	ENSMUSG00000030738 ENSMUSG00000028798 ENSMUSG00000020741 ENSMUSG00000071054 ENSMUSG00000043424 ENSMUSG00000030738 ENSMUSG00000056076 ENSMUSG00000042625 ENSMUSG00000070319 ENSMUSG00000032212 ENSMUSG00000024991	eIF3	10	10	10
embl_complex_099	11	COMPLEAT	Arp2/3 protein complex	CYC2008	NA	Yeast	10377407	ENSG00000136950 ENSG00000106526 ENSG00000130429 ENSG00000162704 ENSG00000115091 ENSG00000241553 ENSG00000138071 ENSG00000163466 ENSG00000241685 ENSG00000133627 ENSG00000111229	ENSMUSG00000026755 ENSMUSG00000056367 ENSMUSG00000029622 ENSMUSG00000008475 ENSMUSG00000026341 ENSMUSG00000079426 ENSMUSG00000020152 ENSMUSG00000006304 ENSMUSG00000056367 ENSMUSG00000029465	Arp2/3 protein complex	9	8	8
embl_complex_100	11	COMPLEAT	NuA3 histone acetyltransferase complex	CYC2008	NA	Yeast	12077334	ENSG00000077684 ENSG00000156983 ENSG00000127337 ENSG00000153487 ENSG00000096070 ENSG00000136504 ENSG00000172977 ENSG00000102221 ENSG00000100425 ENSG00000043143 ENSG00000163875	ENSMUSG00000025764 ENSMUSG00000001632 ENSMUSG00000020171 ENSMUSG00000045969 ENSMUSG00000063952 ENSMUSG00000038909 ENSMUSG00000024926 ENSMUSG00000037315 ENSMUSG00000022387 ENSMUSG00000020387 ENSMUSG00000028863	NuA3 histone acetyltransferase complex	3	3	3
embl_complex_101	11	COMPLEAT	Kornberg's mediator (SRB) complex	CYC2008	NA	Yeast	15477388	ENSG00000112237 ENSG00000132964 ENSG00000133398 ENSG00000155111 ENSG00000108590 ENSG00000133997 ENSG00000180182 ENSG00000155868 ENSG00000161920 ENSG00000152944 ENSG00000163207	ENSMUSG00000028252 ENSMUSG00000029635 ENSMUSG00000038481 ENSMUSG00000020801 ENSMUSG00000002679 ENSMUSG00000064127 ENSMUSG00000020397 ENSMUSG00000018923 ENSMUSG00000030291	Kornberg's mediator (SRB) complex	2	1	1
embl_complex_102	11	COMPLEAT	mitochondrial pyruvate dehydrogenase complex	CYC2008	NA	Yeast	16643908	ENSG00000131828 ENSG00000103507 ENSG00000248098 ENSG00000164951 ENSG00000172840 ENSG00000163114 ENSG00000067992 ENSG00000091140 ENSG00000110435 ENSG00000168291 ENSG00000263032	ENSMUSG00000031299 ENSMUSG00000030802 ENSMUSG00000060376 ENSMUSG00000049225 ENSMUSG00000048371 ENSMUSG00000047674 ENSMUSG00000035232 ENSMUSG00000020664 ENSMUSG00000010914 ENSMUSG00000021748	mitochondrial pyruvate dehydrogenase complex	8	7	8
embl_complex_103	11	COMPLEAT	COPI	CYC2008	NA	Yeast	1461285	ENSG00000111481 ENSG00000005243 ENSG00000122218 ENSG00000105669 ENSG00000242247 ENSG00000095139 ENSG00000266779 ENSG00000181789 ENSG00000184432 ENSG00000129083 ENSG00000149182	ENSMUSG00000018672 ENSMUSG00000026553 ENSMUSG00000055681 ENSMUSG00000054277 ENSMUSG00000032096 ENSMUSG00000030058 ENSMUSG00000032458 ENSMUSG00000030754 ENSMUSG00000027255	COPI	9	9	9
embl_complex_104	11	COMPLEAT	Cdc28p/Clb5p complex	CYC2008	NA	Yeast	8319908	ENSG00000164885 ENSG00000175305 ENSG00000145386 ENSG00000147082 ENSG00000133101 ENSG00000134057 ENSG00000248333 ENSG00000157456 ENSG00000123374 ENSG00000170312 ENSG00000250506	ENSMUSG00000028969 ENSMUSG00000028212 ENSMUSG00000027715 ENSMUSG00000051592 ENSMUSG00000027793 ENSMUSG00000041431 ENSMUSG00000029062 ENSMUSG00000032218 ENSMUSG00000092300	Cdc28p/Clb5p complex	2	2	2
embl_complex_105	10	COMPLEAT	Sro1p/Sec4p/Sec9p complex	CYC2008	NA	Yeast	16390997	ENSG00000167461 ENSG00000145087 ENSG00000073350 ENSG00000143545 ENSG00000166128 ENSG00000092531 ENSG00000131899 ENSG00000164506 ENSG00000132639 ENSG00000084733	ENSMUSG00000003037 ENSMUSG00000022829 ENSMUSG00000020782 ENSMUSG00000027935 ENSMUSG00000036943 ENSMUSG00000027287 ENSMUSG00000020536 ENSMUSG00000019790 ENSMUSG00000027273 ENSMUSG00000020671	Sro1p/Sec4p/Sec9p complex	8	7	7
embl_complex_106	10	COMPLEAT	chaperonin-containing T-complex	CYC2008	NA	Yeast	7908441	ENSG00000150753 ENSG00000166226 ENSG00000120438 ENSG00000146731 ENSG00000163468 ENSG00000135624 ENSG00000132141 ENSG00000198445 ENSG00000156261 ENSG00000115484	ENSMUSG00000022234 ENSMUSG00000034024 ENSMUSG00000068039 ENSMUSG00000029447 ENSMUSG00000001416 ENSMUSG00000030007 ENSMUSG00000020698 ENSMUSG00000038044 ENSMUSG00000025613 ENSMUSG00000007739	chaperonin-containing T-complex	8	7	7
embl_complex_107	10	COMPLEAT	AP-1 adaptor complex	CYC2008	NA	Yeast	10564262	ENSG00000161203 ENSG00000129354 ENSG00000182287 ENSG00000072958 ENSG00000006125 ENSG00000106367 ENSG00000213983 ENSG00000152056 ENSG00000100280 ENSG00000166747	ENSMUSG00000022841 ENSMUSG00000003309 ENSMUSG00000031367 ENSMUSG00000003033 ENSMUSG00000035152 ENSMUSG00000004849 ENSMUSG00000040701 ENSMUSG00000054702 ENSMUSG00000009090 ENSMUSG00000031731	AP-1 adaptor complex	7	8	7
embl_complex_108	10	COMPLEAT	actin cytoskeleton-regulatory complex; Pan1p/Sla1p/End3p complex	CYC2008	NA	Yeast	10594004	ENSG00000177885 ENSG00000073756 ENSG00000154016 ENSG00000169891 ENSG00000101082 ENSG00000024422 ENSG00000100351 ENSG00000155926 ENSG00000198399 ENSG00000185313	ENSMUSG00000059923 ENSMUSG00000032487 ENSMUSG00000004837 ENSMUSG00000040855 ENSMUSG00000027636 ENSMUSG00000074364 ENSMUSG00000042351 ENSMUSG00000022372 ENSMUSG00000020640 ENSMUSG00000034533	actin cytoskeleton-regulatory complex; Pan1p/Sla1p/End3p complex	4	4	4
embl_complex_109	10	COMPLEAT	TRAPP complex	CYC2008	NA	Yeast	10727015	ENSG00000173626 ENSG00000054116 ENSG00000160218 ENSG00000170043 ENSG00000196655 ENSG00000181029 ENSG00000153339 ENSG00000196459 ENSG00000182400 ENSG00000007255	ENSMUSG00000071340 ENSMUSG00000028847 ENSMUSG00000000374 ENSMUSG00000049299 ENSMUSG00000032112 ENSMUSG00000040236 ENSMUSG00000079317 ENSMUSG00000020993 ENSMUSG00000002043	TRAPP complex	5	6	7
embl_complex_110	10	COMPLEAT	multi-eIF complex	CYC2008	NA	Yeast	11018020	ENSG00000125977 ENSG00000184110 ENSG00000084623 ENSG00000130741 ENSG00000173812 ENSG00000134001 ENSG00000106263 ENSG00000205609 ENSG00000100664 ENSG00000114784	ENSMUSG00000074656 ENSMUSG00000030738 ENSMUSG00000028798 ENSMUSG00000069049 ENSMUSG00000021116 ENSMUSG00000056076 ENSMUSG00000030738 ENSMUSG00000021282 ENSMUSG00000006941	multi-eIF complex	9	8	8
embl_complex_111	10	COMPLEAT	Kel1p/Kel2p/Lte1p complex	CYC2008	NA	Yeast	12234925	ENSG00000172534 ENSG00000100485 ENSG00000162755 ENSG00000133020 ENSG00000138193 ENSG00000111727 ENSG00000128607 ENSG00000145332 ENSG00000124702 ENSG00000136933	ENSMUSG00000031386 ENSMUSG00000034801 ENSMUSG00000045259 ENSMUSG00000055775 ENSMUSG00000024998 ENSMUSG00000020246 ENSMUSG00000029775 ENSMUSG00000029312 ENSMUSG00000063576 ENSMUSG00000070953	Kel1p/Kel2p/Lte1p complex	2	4	4
embl_complex_112	10	COMPLEAT	Mob1p/Dbf2p complex	CYC2008	NA	Yeast	9528782	ENSG00000182208 ENSG00000173542 ENSG00000120162 ENSG00000112079 ENSG00000067900 ENSG00000114978 ENSG00000069020 ENSG00000142961 ENSG00000172081 ENSG00000104936	ENSMUSG00000025147 ENSMUSG00000006262 ENSMUSG00000073910 ENSMUSG00000024006 ENSMUSG00000024290 ENSMUSG00000043131 ENSMUSG00000034751 ENSMUSG00000028709 ENSMUSG00000003348 ENSMUSG00000030409	Mob1p/Dbf2p complex	6	5	5
embl_complex_113	10	COMPLEAT	GST-Smad3	PINdb	NA	Human	18003620	ENSG00000005339 ENSG00000197323 ENSG00000124151 ENSG00000196498 ENSG00000173473 ENSG00000127616 ENSG00000112851 ENSG00000141027 ENSG00000139613 ENSG00000049618	ENSMUSG00000022521 ENSMUSG00000033014 ENSMUSG00000027678 ENSMUSG00000029478 ENSMUSG00000032481 ENSMUSG00000032187 ENSMUSG00000021709 ENSMUSG00000018501 ENSMUSG00000069729	GST-Smad3	9	8	6
embl_complex_114	9	COMPLEAT	BRCA1/BARD1	PINdb	NA	Human	16391231	ENSG00000156273 ENSG00000139618 ENSG00000101773 ENSG00000113522 ENSG00000072501 ENSG00000012048 ENSG00000076242 ENSG00000138376 ENSG00000116062	ENSMUSG00000025612 ENSMUSG00000041147 ENSMUSG00000041238 ENSMUSG00000020380 ENSMUSG00000041133 ENSMUSG00000017146 ENSMUSG00000032498 ENSMUSG00000026196 ENSMUSG00000005370	BRCA1/BARD1	4	3	4
embl_complex_115	9	COMPLEAT	Cytochrome bc1 complex (Ubiquinol-cytochrome c reductase complex; complex III)	CYC2008	NA	Yeast	10873857	ENSG00000169021 ENSG00000198727 ENSG00000156467 ENSG00000164405 ENSG00000184076 ENSG00000140740 ENSG00000010256 ENSG00000173660 ENSG00000179091	ENSMUSG00000038462 ENSMUSG00000064370 ENSMUSG00000021520 ENSMUSG00000044894 ENSMUSG00000059534 ENSMUSG00000030884 ENSMUSG00000025651 ENSMUSG00000063882 ENSMUSG00000022551	Cytochrome bc1 complex (Ubiquinol-cytochrome c reductase complex; complex III)	7	9	9
embl_complex_116	9	COMPLEAT	protein phosphatase type 2A complex (Rts1p)	CYC2008	NA	Yeast	17550305	ENSG00000113575 ENSG00000078304 ENSG00000154001 ENSG00000068971 ENSG00000066027 ENSG00000105568 ENSG00000112640 ENSG00000262764 ENSG00000104695	ENSMUSG00000020349 ENSMUSG00000017843 ENSMUSG00000021051 ENSMUSG00000024777 ENSMUSG00000026626 ENSMUSG00000007564 ENSMUSG00000059409 ENSMUSG00000009630	protein phosphatase type 2A complex (Rts1p)	6	7	8
embl_complex_117	9	COMPLEAT	Snf1p/Snf4p/Sip2p complex	CYC2008	NA	Yeast	12393914	ENSG00000162409 ENSG00000111725 ENSG00000101255 ENSG00000106617 ENSG00000131791 ENSG00000132356 ENSG00000181929 ENSG00000196182 ENSG00000115592	ENSMUSG00000028518 ENSMUSG00000029513 ENSMUSG00000032715 ENSMUSG00000028944 ENSMUSG00000038205 ENSMUSG00000050697 ENSMUSG00000067713 ENSMUSG00000042608 ENSMUSG00000006542	Snf1p/Snf4p/Sip2p complex	6	5	5
embl_complex_118	9	COMPLEAT	N-CoR-1	PINdb	NA	Human	11013263	ENSG00000136715 ENSG00000080603 ENSG00000173473 ENSG00000127616 ENSG00000141027 ENSG00000139613 ENSG00000130726 ENSG00000099956 ENSG00000099995	ENSMUSG00000024260 ENSMUSG00000053877 ENSMUSG00000032481 ENSMUSG00000032187 ENSMUSG00000018501 ENSMUSG00000005566 ENSMUSG00000000902 ENSMUSG00000002129	N-CoR-1	7	6	5
embl_complex_119	9	COMPLEAT	Exocyst complex	CYC2008	NA	Yeast	8978675	ENSG00000180104 ENSG00000144036 ENSG00000131558 ENSG00000116903 ENSG00000112685 ENSG00000182473 ENSG00000149503 ENSG00000070367 ENSG00000138190	ENSMUSG00000034152 ENSMUSG00000033769 ENSMUSG00000029763 ENSMUSG00000074030 ENSMUSG00000021357 ENSMUSG00000020792 ENSMUSG00000024660 ENSMUSG00000061244 ENSMUSG00000053799	Exocyst complex	8	8	8
embl_complex_120	9	COMPLEAT	SRCAP	PINdb	NA	Human	15647280	ENSG00000127337 ENSG00000080603 ENSG00000075089 ENSG00000106400 ENSG00000178028 ENSG00000175792 ENSG00000163159 ENSG00000183207 ENSG00000136518	ENSMUSG00000020171 ENSMUSG00000053877 ENSMUSG00000059518 ENSMUSG00000009640 ENSMUSG00000030079 ENSMUSG00000008958 ENSMUSG00000003868 ENSMUSG00000027671	SRCAP	5	4	3
embl_complex_121	9	COMPLEAT	nuclear ubiquitin ligase complex	CYC2008	NA	Yeast	14747994	ENSG00000100387 ENSG00000108094 ENSG00000114125 ENSG00000113558 ENSG00000055130 ENSG00000107872 ENSG00000153558 ENSG00000108306 ENSG00000151743	ENSMUSG00000022400 ENSMUSG00000024231 ENSMUSG00000048185 ENSMUSG00000036309 ENSMUSG00000029686 ENSMUSG00000025226 ENSMUSG00000032507 ENSMUSG00000020883 ENSMUSG00000068250	nuclear ubiquitin ligase complex	6	7	5
embl_complex_122	9	COMPLEAT	eIF4F	CYC2008	NA	Yeast	8336723	ENSG00000114867 ENSG00000175766 ENSG00000125457 ENSG00000141543 ENSG00000156976 ENSG00000075151 ENSG00000161960 ENSG00000110321 ENSG00000151247	ENSMUSG00000045983 ENSMUSG00000074895 ENSMUSG00000020743 ENSMUSG00000025580 ENSMUSG00000022884 ENSMUSG00000028760 ENSMUSG00000059796 ENSMUSG00000005610 ENSMUSG00000028156	eIF4F	8	8	8
embl_complex_123	9	COMPLEAT	PFD-like	PINdb	NA	Human	14615539	ENSG00000175792 ENSG00000126756 ENSG00000099817 ENSG00000145604 ENSG00000113558 ENSG00000055130 ENSG00000105176 ENSG00000183207 ENSG00000143256	ENSMUSG00000030079 ENSMUSG00000001134 ENSMUSG00000004667 ENSMUSG00000054115 ENSMUSG00000036309 ENSMUSG00000029686 ENSMUSG00000030421 ENSMUSG00000003868 ENSMUSG00000006412	PFD-like	7	7	7
embl_complex_124	9	COMPLEAT	mitochondrial inner membrane presequence translocase complex	CYC2008	NA	Yeast	12437925	ENSG00000204152 ENSG00000138297 ENSG00000134375 ENSG00000217930 ENSG00000075336 ENSG00000126768 ENSG00000205981 ENSG00000120675 ENSG00000105197	ENSMUSG00000013701 ENSMUSG00000062580 ENSMUSG00000045886 ENSMUSG00000024645 ENSMUSG00000031158 ENSMUSG00000027679 ENSMUSG00000022013 ENSMUSG00000003438	mitochondrial inner membrane presequence translocase complex	7	6	7
embl_complex_125	9	COMPLEAT	oligosaccharyl transferase complex	CYC2008	NA	Yeast	9435788	ENSG00000163902 ENSG00000104723 ENSG00000244038 ENSG00000102158 ENSG00000134910 ENSG00000134825 ENSG00000129562 ENSG00000118705 ENSG00000163527	ENSMUSG00000030062 ENSMUSG00000118664 ENSMUSG00000028757 ENSMUSG00000031232 ENSMUSG00000032116 ENSMUSG00000036372 ENSMUSG00000022174 ENSMUSG00000027642 ENSMUSG00000032437	oligosaccharyl transferase complex	8	8	8
embl_complex_126	9	COMPLEAT	emerin	PINdb	NA	Human	17620012	ENSG00000117519 ENSG00000136153 ENSG00000102119 ENSG00000123609 ENSG00000100345 ENSG00000075624 ENSG00000157483 ENSG00000052723 ENSG00000197694	ENSMUSG00000053931 ENSMUSG00000033060 ENSMUSG00000001964 ENSMUSG00000026946 ENSMUSG00000022443 ENSMUSG00000029580 ENSMUSG00000032220 ENSMUSG00000027854 ENSMUSG00000057738	emerin	8	8	7
embl_complex_127	9	COMPLEAT	Ada2p/Gcn5p/Ada3 transcription activator complex	CYC2008	NA	Yeast	10490601	ENSG00000171148 ENSG00000259958 ENSG00000114166 ENSG00000262858 ENSG00000099954 ENSG00000162511 ENSG00000173011 ENSG00000152382 ENSG00000108264	ENSMUSG00000048930 ENSMUSG00000000708 ENSMUSG00000071226 ENSMUSG00000028581 ENSMUSG00000029196 ENSMUSG00000026563	Ada2p/Gcn5p/Ada3 transcription activator complex	1	0	2
embl_complex_128	8	COMPLEAT	ESCRT III complex	CYC2008	NA	Yeast	12194857	ENSG00000130724 ENSG00000254505 ENSG00000176108 ENSG00000115561 ENSG00000101421 ENSG00000147457 ENSG00000249884 ENSG00000164695	ENSMUSG00000033916 ENSMUSG00000025371 ENSMUSG00000053119 ENSMUSG00000038467 ENSMUSG00000034190 ENSMUSG00000027536	ESCRT III complex	5	5	4
embl_complex_129	8	COMPLEAT	Suv39h1	PINdb	NA	Human	20129054	ENSG00000108468 ENSG00000236759 ENSG00000181090 ENSG00000171681 ENSG00000094916 ENSG00000130726 ENSG00000122565 ENSG00000143379	ENSMUSG00000018666 ENSMUSG00000036893 ENSMUSG00000030213 ENSMUSG00000005566 ENSMUSG00000015697	Suv39h1	5	4	4
embl_complex_130	8	COMPLEAT	NSL	PINdb	NA	Human	20018852	ENSG00000172534 ENSG00000103510 ENSG00000139620 ENSG00000187778 ENSG00000196363 ENSG00000117697 ENSG00000114982 ENSG00000025293	ENSMUSG00000031386 ENSMUSG00000030801 ENSMUSG00000022992 ENSMUSG00000037570 ENSMUSG00000026917 ENSMUSG00000062510 ENSMUSG00000010453 ENSMUSG00000038116	NSL	2	3	4
embl_complex_131	8	COMPLEAT	cAMP-dependent protein kinase	CYC2008	NA	Yeast	3036373	ENSG00000165059 ENSG00000188191 ENSG00000183943 ENSG00000005249 ENSG00000072062 ENSG00000114302 ENSG00000142875 ENSG00000108946	ENSMUSG00000025855 ENSMUSG00000035725 ENSMUSG00000002997 ENSMUSG00000005469 ENSMUSG00000032601 ENSMUSG00000005034 ENSMUSG00000020612	cAMP-dependent protein kinase	5	4	5
embl_complex_132	8	COMPLEAT	BCOR	PINdb	NA	Human	16943429	ENSG00000113558 ENSG00000121481 ENSG00000183337 ENSG00000170606 ENSG00000115289 ENSG00000089094 ENSG00000226788 ENSG00000163602	ENSMUSG00000036309 ENSMUSG00000026484 ENSMUSG00000040363 ENSMUSG00000020361 ENSMUSG00000069678 ENSMUSG00000029475 ENSMUSG00000072872	BCOR	3	4	2
embl_complex_133	8	COMPLEAT	cytoplasmic dynein complex	CYC2008	NA	Yeast	15642746	ENSG00000121083 ENSG00000197102 ENSG00000124721 ENSG00000187240 ENSG00000158560 ENSG00000007174 ENSG00000088986 ENSG00000100246	ENSMUSG00000018707 ENSMUSG00000033826 ENSMUSG00000047193 ENSMUSG00000029757 ENSMUSG00000056752 ENSMUSG00000064063	cytoplasmic dynein complex	2	1	1
embl_complex_134	8	COMPLEAT	BLM-CII	PINdb	NA	Human	12724401	ENSG00000117748 ENSG00000185504 ENSG00000177302 ENSG00000076242 ENSG00000197299 ENSG00000106399 ENSG00000178966 ENSG00000132383	ENSMUSG00000028884 ENSMUSG00000025384 ENSMUSG00000002814 ENSMUSG00000032498 ENSMUSG00000030528 ENSMUSG00000012483 ENSMUSG00000035367 ENSMUSG00000000751	BLM-CII	3	3	4
embl_complex_135	8	COMPLEAT	Fatty Acid Import Complex	CYC2008	NA	Yeast	12601005	ENSG00000167114 ENSG00000130304 ENSG00000068366 ENSG00000083807 ENSG00000113396 ENSG00000263163 ENSG00000140284 ENSG00000123983	ENSMUSG00000059316 ENSMUSG00000031808 ENSMUSG00000031278 ENSMUSG00000030382 ENSMUSG00000024600 ENSMUSG00000027359 ENSMUSG00000032883	Fatty Acid Import Complex	6	6	6
embl_complex_136	8	COMPLEAT	ISW1b complex	CYC2008	NA	Yeast	12482963	ENSG00000112273 ENSG00000166503 ENSG00000167674 ENSG00000153147 ENSG00000143321 ENSG00000164985 ENSG00000102038 ENSG00000078328	ENSMUSG00000045835 ENSMUSG00000025104 ENSMUSG00000002833 ENSMUSG00000031715 ENSMUSG00000004897 ENSMUSG00000028484 ENSMUSG00000031099 ENSMUSG00000008658	ISW1b complex	6	5	5
embl_complex_137	8	COMPLEAT	Pho85p/Pcl1p complex	CYC2008	NA	Yeast	9032248	ENSG00000164885 ENSG00000117266 ENSG00000108100 ENSG00000059758 ENSG00000163249 ENSG00000138395 ENSG00000102225 ENSG00000058091	ENSMUSG00000028969 ENSMUSG00000026437 ENSMUSG00000024286 ENSMUSG00000020015 ENSMUSG00000026023 ENSMUSG00000031065 ENSMUSG00000028926	Pho85p/Pcl1p complex	4	4	4
embl_complex_138	8	COMPLEAT	2A-DUB	PINdb	NA	Human	17707232	ENSG00000169045 ENSG00000182872 ENSG00000114166 ENSG00000138160 ENSG00000162601 ENSG00000156508 ENSG00000235941 ENSG00000224156	ENSMUSG00000007850 ENSMUSG00000031060 ENSMUSG00000000708 ENSMUSG00000012443 ENSMUSG00000062627	2A-DUB	2	2	3
embl_complex_139	8	COMPLEAT	B-WICH	PINdb	NA	Human	16603771	ENSG00000009954 ENSG00000165732 ENSG00000152582 ENSG00000132382 ENSG00000119707 ENSG00000225830 ENSG00000115524 ENSG00000124795	ENSMUSG00000002748 ENSMUSG00000020075 ENSMUSG00000072663 ENSMUSG00000040463 ENSMUSG00000010608 ENSMUSG00000054051 ENSMUSG00000025982 ENSMUSG00000021377	B-WICH	6	6	6
embl_complex_140	8	COMPLEAT	AP-3 adaptor complex	CYC2008	NA	Yeast	9335339	ENSG00000129354 ENSG00000157823 ENSG00000242498 ENSG00000132842 ENSG00000065000 ENSG00000177879 ENSG00000185009 ENSG00000103723	ENSMUSG00000003309 ENSMUSG00000063801 ENSMUSG00000039043 ENSMUSG00000021686 ENSMUSG00000020198 ENSMUSG00000024480 ENSMUSG00000021824 ENSMUSG00000062444	AP-3 adaptor complex	7	6	6
embl_complex_141	7	COMPLEAT	Cul3p-RING ubiquitin ligase complex	CYC2008	NA	Yeast	16675952	ENSG00000158290 ENSG00000011007 ENSG00000036257 ENSG00000171823 ENSG00000154582 ENSG00000071794 ENSG00000183791	ENSMUSG00000028668 ENSMUSG00000004364 ENSMUSG00000030019 ENSMUSG00000079658 ENSMUSG00000002428	Cul3p-RING ubiquitin ligase complex	4	4	3
embl_complex_142	7	COMPLEAT	Flag-FCP1	PINdb	NA	Human	12560496;15670829	ENSG00000100632 ENSG00000060069 ENSG00000116455 ENSG00000100462 ENSG00000112079 ENSG00000047315 ENSG00000125651	ENSMUSG00000021131 ENSMUSG00000033323 ENSMUSG00000000561 ENSMUSG00000023110 ENSMUSG00000024006 ENSMUSG00000029250 ENSMUSG00000002658	Flag-FCP1	7	7	7
embl_complex_143	7	COMPLEAT	hMOF	PINdb	NA	Human	16227571	ENSG00000172534 ENSG00000103510 ENSG00000005302 ENSG00000188895 ENSG00000174579 ENSG00000224287 ENSG00000120071	ENSMUSG00000031386 ENSMUSG00000030801 ENSMUSG00000031358 ENSMUSG00000052915 ENSMUSG00000066415 ENSMUSG00000018412	hMOF	1	2	2
embl_complex_144	7	COMPLEAT	Pol epsilon	PINdb	NA	Yeast	1923754;2169349;2406268	ENSG00000108654 ENSG00000080007 ENSG00000107625 ENSG00000177084 ENSG00000178105 ENSG00000100201 ENSG00000184735	ENSMUSG00000020719 ENSMUSG00000020076 ENSMUSG00000007080 ENSMUSG00000053289 ENSMUSG00000055065	Pol epsilon	3	4	4
embl_complex_145	7	COMPLEAT	Sac3-Thp	PINdb	NA	Yeast	15311284;12411502	ENSG00000147400 ENSG00000160294 ENSG00000126226 ENSG00000153140 ENSG00000120533 ENSG00000203666 ENSG00000168061	ENSMUSG00000031347 ENSMUSG00000001150 ENSMUSG00000038542 ENSMUSG00000021537 ENSMUSG00000022338 ENSMUSG00000026495 ENSMUSG00000024790	Sac3-Thp	5	5	5
embl_complex_146	7	COMPLEAT	Sli15p/Bir1p complex	CYC2008	NA	Yeast	16381814	ENSG00000023445 ENSG00000249437 ENSG00000101197 ENSG00000110330 ENSG00000179222 ENSG00000270294 ENSG00000163098	ENSMUSG00000032000 ENSMUSG00000038840 ENSMUSG00000057367 ENSMUSG00000025151	Sli15p/Bir1p complex	1	1	1
embl_complex_147	7	COMPLEAT	DNMT3B	PINdb	NA	Human	15148359	ENSG00000116478 ENSG00000090889 ENSG00000136824 ENSG00000153147 ENSG00000169375 ENSG00000088305 ENSG00000113810	ENSMUSG00000028800 ENSMUSG00000034311 ENSMUSG00000028312 ENSMUSG00000031715 ENSMUSG00000042557 ENSMUSG00000027478 ENSMUSG00000034349	DNMT3B	4	3	3
embl_complex_148	7	COMPLEAT	Prp19-associated complex	CYC2008	NA	Yeast	11842115	ENSG00000261796 ENSG00000117614 ENSG00000240682 ENSG00000076924 ENSG00000096401 ENSG00000110107 ENSG00000101343	ENSMUSG00000030056 ENSMUSG00000028821 ENSMUSG00000030056 ENSMUSG00000019470 ENSMUSG00000112216 ENSMUSG00000024735 ENSMUSG00000001767	Prp19-associated complex	6	6	6
embl_complex_149	7	COMPLEAT	calcineurin complex	CYC2008	NA	Yeast	1321337	ENSG00000188386 ENSG00000138814 ENSG00000120910 ENSG00000107758 ENSG00000243667 ENSG00000088992 ENSG00000221823	ENSMUSG00000028310 ENSMUSG00000028161 ENSMUSG00000022092 ENSMUSG00000021816 ENSMUSG00000078970 ENSMUSG00000029359 ENSMUSG00000033953	calcineurin complex	4	3	4
embl_complex_150	7	COMPLEAT	Polzeta-Rev1p complex	CYC2008	NA	Yeast	17030609	ENSG00000009413 ENSG00000122008 ENSG00000170734 ENSG00000135945 ENSG00000116670 ENSG00000101751 ENSG00000050030	ENSMUSG00000019841 ENSMUSG00000021668 ENSMUSG00000023953 ENSMUSG00000026082 ENSMUSG00000029003 ENSMUSG00000038425 ENSMUSG00000046449	Polzeta-Rev1p complex	0	1	1
embl_complex_151	7	COMPLEAT	mitochondrial outer membrane translocase complex	CYC2008	NA	Yeast	9774667	ENSG00000100216 ENSG00000154174 ENSG00000158882 ENSG00000173726 ENSG00000130204 ENSG00000196683 ENSG00000196860	ENSMUSG00000022427 ENSMUSG00000022752 ENSMUSG00000005674 ENSMUSG00000093904 ENSMUSG00000002984 ENSMUSG00000028998 ENSMUSG00000021078	mitochondrial outer membrane translocase complex	5	5	5
embl_complex_152	7	COMPLEAT	MMS22L-TONSL	PINdb	NA	Human	21055983	ENSG00000104738 ENSG00000073111 ENSG00000166508 ENSG00000260716 ENSG00000146263 ENSG00000149136 ENSG00000092201	ENSMUSG00000022673 ENSMUSG00000002870 ENSMUSG00000029730 ENSMUSG00000045751 ENSMUSG00000027067 ENSMUSG00000035726	MMS22L-TONSL	5	5	5
embl_complex_153	7	COMPLEAT	PAM complex	CYC2008	NA	Yeast	16107694	ENSG00000113013 ENSG00000205981 ENSG00000120675 ENSG00000109519 ENSG00000217930 ENSG00000164284 ENSG00000104980	ENSMUSG00000024359 ENSMUSG00000027679 ENSMUSG00000022013 ENSMUSG00000029198 ENSMUSG00000045886 ENSMUSG00000024580 ENSMUSG00000002949	PAM complex	6	6	6
embl_complex_154	7	COMPLEAT	emerin C24	PINdb	NA	Human	17620012	ENSG00000104738 ENSG00000136715 ENSG00000076003 ENSG00000102119 ENSG00000153187 ENSG00000073111 ENSG00000108561	ENSMUSG00000022673 ENSMUSG00000024260 ENSMUSG00000026355 ENSMUSG00000001964 ENSMUSG00000039630 ENSMUSG00000002870 ENSMUSG00000018446	emerin C24	6	6	7
embl_complex_155	7	COMPLEAT	picNuA4	PINdb	NA	Yeast	12782659	ENSG00000172977 ENSG00000103510 ENSG00000136504 ENSG00000111653 ENSG00000168395 ENSG00000120616 ENSG00000135999	ENSMUSG00000024926 ENSMUSG00000030801 ENSMUSG00000038909 ENSMUSG00000030330 ENSMUSG00000026283 ENSMUSG00000024240 ENSMUSG00000069495	picNuA4	1	2	2
embl_complex_156	7	COMPLEAT	HOPS complex	CYC2008	NA	Yeast	10944212	ENSG00000184056 ENSG00000104142 ENSG00000139719 ENSG00000166887 ENSG00000160695 ENSG00000006715 ENSG00000215305	ENSMUSG00000030534 ENSMUSG00000034216 ENSMUSG00000029434 ENSMUSG00000027291 ENSMUSG00000032127 ENSMUSG00000041236 ENSMUSG00000027411	HOPS complex	7	7	7
embl_complex_157	7	COMPLEAT	retromer complex	CYC2008	NA	Yeast	9700157	ENSG00000205302 ENSG00000151502 ENSG00000028528 ENSG00000122958 ENSG00000111237 ENSG00000069329 ENSG00000129515	ENSMUSG00000034484 ENSMUSG00000031988 ENSMUSG00000032382 ENSMUSG00000020078 ENSMUSG00000029462 ENSMUSG00000031696 ENSMUSG00000005656	retromer complex	7	7	7
embl_complex_158	7	COMPLEAT	chromatin assembly complex	CYC2008	NA	Yeast	9030687	ENSG00000122741 ENSG00000127580 ENSG00000162521 ENSG00000102054 ENSG00000159259 ENSG00000103091 ENSG00000167670	ENSMUSG00000035572 ENSMUSG00000025737 ENSMUSG00000057236 ENSMUSG00000031353 ENSMUSG00000022945 ENSMUSG00000031959 ENSMUSG00000002835	chromatin assembly complex	4	3	4
embl_complex_159	7	COMPLEAT	Gac1p/Glc7p complex	CYC2008	NA	Yeast	11459182	ENSG00000213639 ENSG00000119938 ENSG00000173281 ENSG00000132825 ENSG00000172531 ENSG00000186298 ENSG00000154415	ENSMUSG00000014956 ENSMUSG00000067279 ENSMUSG00000046794 ENSMUSG00000049999 ENSMUSG00000040385 ENSMUSG00000004455 ENSMUSG00000042717	Gac1p/Glc7p complex	4	4	4
embl_complex_160	7	COMPLEAT	SCF-CDC4 complex	CYC2008	NA	Yeast	10445024	ENSG00000113558 ENSG00000055130 ENSG00000165416 ENSG00000109670 ENSG00000099804 ENSG00000107341 ENSG00000108094	ENSMUSG00000036309 ENSMUSG00000029686 ENSMUSG00000022024 ENSMUSG00000028086 ENSMUSG00000020307 ENSMUSG00000036241 ENSMUSG00000024231	SCF-CDC4 complex	6	6	6
embl_complex_161	6	COMPLEAT	Hym1p/Kic1p/Sog2p complex	CYC2008	NA	Yeast	12972564	ENSG00000135932 ENSG00000102547 ENSG00000115694 ENSG00000134602 ENSG00000102572 ENSG00000180979	ENSMUSG00000036707 ENSMUSG00000021981 ENSMUSG00000026277 ENSMUSG00000031112 ENSMUSG00000063410 ENSMUSG00000027286	Hym1p/Kic1p/Sog2p complex	5	5	6
embl_complex_162	6	COMPLEAT	UTP C complex	CYC2008	NA	Yeast	14759368	ENSG00000101266 ENSG00000244672 ENSG00000230700 ENSG00000189306 ENSG00000070770 ENSG00000165271	ENSMUSG00000074698 ENSMUSG00000018040 ENSMUSG00000046707 ENSMUSG00000028430	UTP C complex	3	4	3
embl_complex_163	6	COMPLEAT	Gyl1p/Gyp5p complex	CYC2008	NA	Yeast	15331637	ENSG00000142459 ENSG00000067208 ENSG00000136111 ENSG00000065882 ENSG00000152061 ENSG00000011454	ENSMUSG00000011832 ENSMUSG00000011831 ENSMUSG00000033083 ENSMUSG00000029174 ENSMUSG00000026721 ENSMUSG00000035437	Gyl1p/Gyp5p complex	4	3	4
embl_complex_164	6	COMPLEAT	EKC/KEOPS protein complex	CYC2008	NA	Yeast	16564010	ENSG00000126890 ENSG00000092094 ENSG00000172315 ENSG00000144034 ENSG00000183678 ENSG00000196976	ENSMUSG00000079536 ENSMUSG00000006289 ENSMUSG00000039725 ENSMUSG00000054226 ENSMUSG00000015289	EKC/KEOPS protein complex	3	3	4
embl_complex_165	6	COMPLEAT	mitotic checkpoint complex	CYC2008	NA	Yeast	11726501	ENSG00000169679 ENSG00000156970 ENSG00000154473 ENSG00000117399 ENSG00000164109 ENSG00000164287	ENSMUSG00000027379 ENSMUSG00000040084 ENSMUSG00000066979 ENSMUSG00000006398 ENSMUSG00000029910 ENSMUSG00000078926	mitotic checkpoint complex	2	2	2
embl_complex_166	6	COMPLEAT	ubiquitin ligase ERAD-L complex	CYC2008	NA	Yeast	16873066	ENSG00000101251 ENSG00000099958 ENSG00000068912 ENSG00000162298 ENSG00000091490 ENSG00000071537	ENSMUSG00000074764 ENSMUSG00000009092 ENSMUSG00000020311 ENSMUSG00000024807 ENSMUSG00000029189 ENSMUSG00000020964	ubiquitin ligase ERAD-L complex	3	3	3
embl_complex_167	6	COMPLEAT	chromatin accessibility complex	CYC2008	NA	Yeast	14673157	ENSG00000009954 ENSG00000198604 ENSG00000104472 ENSG00000148229 ENSG00000153147 ENSG00000102038	ENSMUSG00000002748 ENSMUSG00000035021 ENSMUSG00000068391 ENSMUSG00000028394 ENSMUSG00000031715 ENSMUSG00000031099	chromatin accessibility complex	3	2	3
embl_complex_168	6	COMPLEAT	RNA Degradation Complex	CYC2008	NA	Yeast	15565157	ENSG00000088930 ENSG00000114127 ENSG00000141425 ENSG00000163125 ENSG00000101413 ENSG00000225682	ENSMUSG00000027433 ENSMUSG00000032410 ENSMUSG00000040446 ENSMUSG00000028106 ENSMUSG00000027651	RNA Degradation Complex	5	5	5
embl_complex_169	6	COMPLEAT	HDAC1-PP1	PINdb	NA	Human	12567184	ENSG00000116478 ENSG00000172531 ENSG00000066027 ENSG00000227804 ENSG00000196591 ENSG00000149923	ENSMUSG00000028800 ENSMUSG00000040385 ENSMUSG00000026626 ENSMUSG00000019777 ENSMUSG00000030697	HDAC1-PP1	5	5	4
embl_complex_170	6	COMPLEAT	Mcm1-SFF	PINdb	NA	Yeast	10899128	ENSG00000112658 ENSG00000187140 ENSG00000164916 ENSG00000129654 ENSG00000141568 ENSG00000186564	ENSMUSG00000015605 ENSMUSG00000067261 ENSMUSG00000056493 ENSMUSG00000034227 ENSMUSG00000039275 ENSMUSG00000055210	Mcm1-SFF	1	1	1
embl_complex_171	6	COMPLEAT	Chs5p/Arf-1binding proteins (ChAPs)	CYC2008	NA	Yeast	16498409	ENSG00000143761 ENSG00000166197 ENSG00000004059 ENSG00000168374 ENSG00000258372 ENSG00000134287	ENSMUSG00000048076 ENSMUSG00000015176 ENSMUSG00000020440 ENSMUSG00000021877 ENSMUSG00000051853	Chs5p/Arf-1binding proteins (ChAPs)	4	4	4
embl_complex_172	6	COMPLEAT	RecQ helicase-Topo III complex	CYC2008	NA	Yeast	15899853	ENSG00000004700 ENSG00000165392 ENSG00000108469 ENSG00000197299 ENSG00000083544 ENSG00000177302	ENSMUSG00000030243 ENSMUSG00000031583 ENSMUSG00000020752 ENSMUSG00000030528 ENSMUSG00000022019 ENSMUSG00000002814	RecQ helicase-Topo III complex	1	2	3
embl_complex_173	6	COMPLEAT	UTP B complex	CYC2008	NA	Yeast	14759368	ENSG00000065183 ENSG00000241945 ENSG00000134987 ENSG00000108651 ENSG00000011260 ENSG00000183751	ENSMUSG00000033285 ENSMUSG00000032834 ENSMUSG00000038299 ENSMUSG00000035575 ENSMUSG00000054079 ENSMUSG00000040688	UTP B complex	6	6	6
embl_complex_174	6	COMPLEAT	Hse1p/Vps27p complex	CYC2008	NA	Yeast	12055639	ENSG00000100711 ENSG00000139668 ENSG00000185359 ENSG00000085449 ENSG00000115145 ENSG00000260045	ENSMUSG00000021286 ENSMUSG00000014547 ENSMUSG00000025793 ENSMUSG00000073643 ENSMUSG00000055371	Hse1p/Vps27p complex	4	5	5
embl_complex_175	6	COMPLEAT	Mot1p complex	CYC2008	NA	Yeast	12805227	ENSG00000182521 ENSG00000112592 ENSG00000095564 ENSG00000028839 ENSG00000138375 ENSG00000121988	ENSMUSG00000061809 ENSMUSG00000014767 ENSMUSG00000040565 ENSMUSG00000071359 ENSMUSG00000039354 ENSMUSG00000036086	Mot1p complex	3	2	2
embl_complex_176	6	COMPLEAT	Met4p/Met28p/Met32p complex	CYC2008	NA	Yeast	9799240	ENSG00000172845 ENSG00000170616 ENSG00000160062 ENSG00000156127 ENSG00000168062 ENSG00000123685	ENSMUSG00000027109 ENSMUSG00000028807 ENSMUSG00000034266 ENSMUSG00000039699 ENSMUSG00000026630	Met4p/Met28p/Met32p complex	1	1	1
embl_complex_177	6	COMPLEAT	prefoldin complex	CYC2008	NA	Yeast	9463374	ENSG00000123349 ENSG00000143256 ENSG00000101132 ENSG00000155959 ENSG00000235692 ENSG00000113068	ENSMUSG00000001289 ENSMUSG00000006412 ENSMUSG00000052033 ENSMUSG00000031197 ENSMUSG00000024346	prefoldin complex	5	5	5
embl_complex_178	6	COMPLEAT	Sko1p/Cyc8p/Tup1 repressor complex	CYC2008	NA	Yeast	12086627	ENSG00000183878 ENSG00000132510 ENSG00000146592 ENSG00000147050 ENSG00000140395 ENSG00000140332	ENSMUSG00000068457 ENSMUSG00000018476 ENSMUSG00000053007 ENSMUSG00000037369 ENSMUSG00000061559 ENSMUSG00000032280	Sko1p/Cyc8p/Tup1 repressor complex	2	2	2
embl_complex_179	6	COMPLEAT	dynactin complex	CYC2008	NA	Yeast	16291862	ENSG00000115073 ENSG00000135837 ENSG00000138107 ENSG00000175203 ENSG00000105270 ENSG00000131966	ENSMUSG00000037351 ENSMUSG00000033671 ENSMUSG00000025228 ENSMUSG00000025410 ENSMUSG00000013921 ENSMUSG00000021076	dynactin complex	4	4	5
embl_complex_180	5	COMPLEAT	Rot2p/Gtb1p complex	CYC2008	NA	Yeast	16373354	ENSG00000171298 ENSG00000090581 ENSG00000214013 ENSG00000130175 ENSG00000089597	ENSMUSG00000025579 ENSMUSG00000035521 ENSMUSG00000062646 ENSMUSG00000003402 ENSMUSG00000071650	Rot2p/Gtb1p complex	4	4	4
embl_complex_181	5	COMPLEAT	TORC 2 complex	CYC2008	NA	Yeast	15689497	ENSG00000119487 ENSG00000164327 ENSG00000198793 ENSG00000164512 ENSG00000167965	ENSMUSG00000038696 ENSMUSG00000050310 ENSMUSG00000028991 ENSMUSG00000049985 ENSMUSG00000024142	TORC 2 complex	4	3	3
embl_complex_182	5	COMPLEAT	nuclear condensin complex	CYC2008	NA	Yeast	10811823	ENSG00000010292 ENSG00000136824 ENSG00000109805 ENSG00000121152 ENSG00000113810	ENSMUSG00000038252 ENSMUSG00000028312 ENSMUSG00000015880 ENSMUSG00000034906 ENSMUSG00000034349	nuclear condensin complex	1	0	0
embl_complex_183	5	COMPLEAT	transcription factor TFIIA complex	CYC2008	NA	Yeast	7862117	ENSG00000243244 ENSG00000165417 ENSG00000140307 ENSG00000140022 ENSG00000068781	ENSMUSG00000033855 ENSMUSG00000020962 ENSMUSG00000033543 ENSMUSG00000020961 ENSMUSG00000033855	transcription factor TFIIA complex	3	3	2
embl_complex_184	5	COMPLEAT	mitochondrial oxoglutarate dehydrogenase complex	CYC2008	NA	Yeast	2072900	ENSG00000181192 ENSG00000105953 ENSG00000091140 ENSG00000119689 ENSG00000197444	ENSMUSG00000025815 ENSMUSG00000020456 ENSMUSG00000020664 ENSMUSG00000004789 ENSMUSG00000021913	mitochondrial oxoglutarate dehydrogenase complex	4	3	3
embl_complex_185	5	COMPLEAT	UTP A complex	CYC2008	NA	Yeast	14759368	ENSG00000115368 ENSG00000132382 ENSG00000119285 ENSG00000141076 ENSG00000164338	ENSMUSG00000025995 ENSMUSG00000040463 ENSMUSG00000050244 ENSMUSG00000041438 ENSMUSG00000041747	UTP A complex	5	5	5
embl_complex_186	5	COMPLEAT	BCDIN3-TAP	PINdb	NA	Human	17643375	ENSG00000146834 ENSG00000145386 ENSG00000186834 ENSG00000136807 ENSG00000075856	ENSMUSG00000029726 ENSMUSG00000027715 ENSMUSG00000048878 ENSMUSG00000009555 ENSMUSG00000018974	BCDIN3-TAP	4	4	4
embl_complex_187	5	COMPLEAT	DNA polymerase epsilon complex	CYC2008	NA	Yeast	2406268	ENSG00000104472 ENSG00000148229 ENSG00000177084 ENSG00000100479 ENSG00000115350	ENSMUSG00000068391 ENSMUSG00000028394 ENSMUSG00000007080 ENSMUSG00000113786 ENSMUSG00000030042	DNA polymerase epsilon complex	1	0	1
embl_complex_188	5	COMPLEAT	Synaptonemal complex (SC)	CYC2008	NA	Yeast	10958662	ENSG00000143452 ENSG00000176635 ENSG00000141577 ENSG00000198765 ENSG00000122966	ENSMUSG00000028109 ENSMUSG00000020419 ENSMUSG00000039781 ENSMUSG00000027855 ENSMUSG00000029516	Synaptonemal complex (SC)	0	1	1
embl_complex_189	5	COMPLEAT	BRCA	PINdb	NA	Human	19369211;19553677	ENSG00000185787 ENSG00000012048 ENSG00000139618 ENSG00000123562 ENSG00000083093	ENSMUSG00000017146 ENSMUSG00000041147 ENSMUSG00000031422 ENSMUSG00000044702	BRCA	1	1	0
embl_complex_190	5	COMPLEAT	NatA complex	CYC2008	NA	Yeast	14517307	ENSG00000102030 ENSG00000156269 ENSG00000172766 ENSG00000164134 ENSG00000121579	ENSMUSG00000031388 ENSMUSG00000022020 ENSMUSG00000063273 ENSMUSG00000022698	NatA complex	4	4	4
embl_complex_191	5	COMPLEAT	nucleolar ribonuclease P complex	CYC2008	NA	Yeast	9620854	ENSG00000148688 ENSG00000104356 ENSG00000241779 ENSG00000105171 ENSG00000167272	ENSMUSG00000024800 ENSMUSG00000022325 ENSMUSG00000030423 ENSMUSG00000060152	nucleolar ribonuclease P complex	3	2	2
embl_complex_192	5	COMPLEAT	eEF1	CYC2008	NA	Yeast	3528160	ENSG00000254772 ENSG00000156508 ENSG00000101210 ENSG00000104529 ENSG00000114942	ENSMUSG00000071644 ENSMUSG00000016349 ENSMUSG00000055762 ENSMUSG00000025967	eEF1	4	3	3
embl_complex_193	5	COMPLEAT	signal peptidase complex	CYC2008	NA	Yeast	1846444	ENSG00000140612 ENSG00000118363 ENSG00000129128 ENSG00000114902 ENSG00000166562	ENSMUSG00000025724 ENSMUSG00000035227 ENSMUSG00000048040 ENSMUSG00000021917 ENSMUSG00000024516	signal peptidase complex	4	3	3
embl_complex_194	5	COMPLEAT	CUL4/DDB1	PINdb	NA	Human	16861906	ENSG00000143476 ENSG00000166200 ENSG00000169727 ENSG00000167986 ENSG00000158290	ENSMUSG00000037474 ENSMUSG00000027206 ENSMUSG00000025156 ENSMUSG00000024740	CUL4/DDB1	3	3	3
embl_complex_195	5	COMPLEAT	nascent polypeptide-associated complex	CYC2008	NA	Yeast	10219998	ENSG00000145741 ENSG00000136274 ENSG00000253506 ENSG00000196531 ENSG00000134717	ENSMUSG00000021660 ENSMUSG00000041073 ENSMUSG00000061315 ENSMUSG00000028568	nascent polypeptide-associated complex	2	3	3
embl_complex_196	5	COMPLEAT	Nonsense-mediated mRNA decay pathway complex	CYC2008	NA	Yeast	9032286	ENSG00000151461 ENSG00000124201 ENSG00000005007 ENSG00000021776 ENSG00000125351	ENSMUSG00000043241 ENSMUSG00000039501 ENSMUSG00000058301 ENSMUSG00000040383 ENSMUSG00000036572	Nonsense-mediated mRNA decay pathway complex	5	5	5
embl_complex_197	5	COMPLEAT	Cdc42p/Ste20p complex	CYC2008	NA	Yeast	9003780	ENSG00000149269 ENSG00000137843 ENSG00000070831 ENSG00000077264 ENSG00000180370	ENSMUSG00000030774 ENSMUSG00000074923 ENSMUSG00000006699 ENSMUSG00000031284 ENSMUSG00000022781	Cdc42p/Ste20p complex	3	2	2
embl_complex_198	5	COMPLEAT	GPI-anchor transamidase complex	CYC2008	NA	Yeast	15075373	ENSG00000260226 ENSG00000101464 ENSG00000124155 ENSG00000142892 ENSG00000087111	ENSMUSG00000038383 ENSMUSG00000017721 ENSMUSG00000039047 ENSMUSG00000041958	GPI-anchor transamidase complex	3	4	4
embl_complex_199	5	COMPLEAT	Aurora B-INCENP protein kinase complex	CYC2008	NA	Yeast	10385519	ENSG00000087586 ENSG00000105146 ENSG00000163482 ENSG00000178999 ENSG00000179222	ENSMUSG00000027496 ENSMUSG00000070837 ENSMUSG00000033276 ENSMUSG00000020897 ENSMUSG00000025151	Aurora B-INCENP protein kinase complex	1	1	1
embl_complex_200	5	COMPLEAT	eIF2B	CYC2008	NA	Yeast	8506384	ENSG00000119718 ENSG00000145191 ENSG00000115211 ENSG00000070785 ENSG00000111361	ENSMUSG00000004788 ENSMUSG00000003235 ENSMUSG00000029145 ENSMUSG00000028683 ENSMUSG00000029388	eIF2B	5	5	5
embl_complex_201	5	COMPLEAT	glycosylphosphatidylinositol-N-acetylglucosaminyltransferase (GPI-GnT) complex	CYC2008	NA	Yeast	16278447	ENSG00000135845 ENSG00000165195 ENSG00000007541 ENSG00000185808 ENSG00000100564	ENSMUSG00000026698 ENSMUSG00000031381 ENSMUSG00000025728 ENSMUSG00000022940 ENSMUSG00000021120	glycosylphosphatidylinositol-N-acetylglucosaminyltransferase (GPI-GnT) complex	0	0	0
embl_complex_202	5	COMPLEAT	Elongator complex	CYC2008	NA	Yeast	11689709	ENSG00000109911 ENSG00000070061 ENSG00000134759 ENSG00000170291 ENSG00000134014	ENSMUSG00000027167 ENSMUSG00000028431 ENSMUSG00000024271 ENSMUSG00000018565 ENSMUSG00000022031	Elongator complex	5	5	4
embl_complex_203	5	COMPLEAT	BAHD1	PINdb	NA	Human	21252314	ENSG00000116478 ENSG00000140320 ENSG00000130726 ENSG00000196591 ENSG00000122565	ENSMUSG00000028800 ENSMUSG00000040007 ENSMUSG00000005566 ENSMUSG00000019777	BAHD1	3	3	3
embl_complex_204	5	COMPLEAT	Ndc80p complex	CYC2008	NA	Yeast	11266451	ENSG00000143228 ENSG00000101004 ENSG00000174125 ENSG00000080986 ENSG00000100503	ENSMUSG00000026683 ENSMUSG00000068115 ENSMUSG00000044827 ENSMUSG00000024056 ENSMUSG00000021068	Ndc80p complex	0	0	0
embl_complex_205	5	COMPLEAT	GSE Complex	CYC2008	NA	Yeast	16732272	ENSG00000116954 ENSG00000135521 ENSG00000083750 ENSG00000155876 ENSG00000025039	ENSMUSG00000028646 ENSMUSG00000019814 ENSMUSG00000041658 ENSMUSG00000070934 ENSMUSG00000028278	GSE Complex	3	3	3
embl_complex_206	5	COMPLEAT	Mob2p/Cbk1p complex	CYC2008	NA	Yeast	12196508	ENSG00000182208 ENSG00000143776 ENSG00000171219 ENSG00000211455 ENSG00000112079	ENSMUSG00000025147 ENSMUSG00000026490 ENSMUSG00000024769 ENSMUSG00000001630 ENSMUSG00000024006	Mob2p/Cbk1p complex	5	4	5
embl_complex_207	5	COMPLEAT	Dsl1p complex	CYC2008	NA	Yeast	15958492	ENSG00000053501 ENSG00000101158 ENSG00000113734 ENSG00000135249 ENSG00000168818	ENSMUSG00000002395 ENSMUSG00000016253 ENSMUSG00000024191 ENSMUSG00000028999 ENSMUSG00000029125	Dsl1p complex	5	5	5
embl_complex_208	19	CORUMcore	RNA polymerase II complex; chromatin structure modifying	Literature	3064	Human	9710619	ENSG00000112237 ENSG00000132964 ENSG00000175550 ENSG00000137947 ENSG00000153767 ENSG00000125651 ENSG00000110768 ENSG00000152944 ENSG00000115257 ENSG00000181222 ENSG00000099956 ENSG00000173473 ENSG00000139613 ENSG00000112592 ENSG00000080503 ENSG00000127616 ENSG00000066117 ENSG00000108604 ENSG00000082014	ENSMUSG00000028252 ENSMUSG00000029635 ENSMUSG00000024914 ENSMUSG00000028271 ENSMUSG00000022828 ENSMUSG00000002658 ENSMUSG00000006599 ENSMUSG00000030291 ENSMUSG00000020131 ENSMUSG00000005198 ENSMUSG00000000902 ENSMUSG00000032481 ENSMUSG00000014767 ENSMUSG00000024921 ENSMUSG00000032187 ENSMUSG00000023018 ENSMUSG00000078619 ENSMUSG00000028949	RNA polymerase II complex; chromatin structure modifying	13	11	9
embl_complex_209	17	CORUMcore	TNF-alpha/Nf-kappa B signaling complex (RPL6; RPL30; RPS13; CHUK; DDX3X; NFKB2; NFKBIB; REL; IKBKG; NFKB1; MAP3K8; RELB; GLG1; NFKBIA; RELA; TNIP2; GTF2I)	Literature	5232	Human	14743216	ENSG00000213341 ENSG00000215301 ENSG00000260539 ENSG00000077809 ENSG00000073009 ENSG00000107968 ENSG00000109320 ENSG00000077150 ENSG00000100906 ENSG00000104825 ENSG00000162924 ENSG00000173039 ENSG00000104856 ENSG00000156482 ENSG00000089009 ENSG00000110700 ENSG00000168884	ENSMUSG00000025199 ENSMUSG00000000787 ENSMUSG00000024235 ENSMUSG00000028163 ENSMUSG00000025225 ENSMUSG00000021025 ENSMUSG00000020275 ENSMUSG00000024927 ENSMUSG00000002983 ENSMUSG00000058600 ENSMUSG00000029614 ENSMUSG00000090862 ENSMUSG00000059866	TNF-alpha/Nf-kappa B signaling complex (RPL6; RPL30; RPS13; CHUK; DDX3X; NFKB2; NFKBIB; REL; IKBKG; NFKB1; MAP3K8; RELB; GLG1; NFKBIA; RELA; TNIP2; GTF2I)	9	9	10
embl_complex_210	16	CORUMcore	CF IIAm complex (Cleavage factor IIAm complex)	Literature	1141	Human	11060040	ENSG00000135387 ENSG00000172409 ENSG00000119203 ENSG00000111605 ENSG00000149532 ENSG00000233561 ENSG00000163161 ENSG00000234370 ENSG00000020922 ENSG00000167005 ENSG00000165494 ENSG00000011304 ENSG00000116560 ENSG00000104067 ENSG00000160201 ENSG00000063244	ENSMUSG00000027184 ENSMUSG00000027079 ENSMUSG00000054309 ENSMUSG00000055531 ENSMUSG00000034820 ENSMUSG00000024382 ENSMUSG00000031928 ENSMUSG00000031754 ENSMUSG00000041328 ENSMUSG00000028820 ENSMUSG00000030516 ENSMUSG00000061613 ENSMUSG00000030435	CF IIAm complex (Cleavage factor IIAm complex)	13	13	13
embl_complex_211	16	CORUMcore	Kinase maturation complex 1	Literature	5199	Human	14743216	ENSG00000105401 ENSG00000080824 ENSG00000096384 ENSG00000170606 ENSG00000137764 ENSG00000198909 ENSG00000072518 ENSG00000088356 ENSG00000143256 ENSG00000131653 ENSG00000166913 ENSG00000108953 ENSG00000170027 ENSG00000128245 ENSG00000134308 ENSG00000164924	ENSMUSG00000019471 ENSMUSG00000023944 ENSMUSG00000020361 ENSMUSG00000058444 ENSMUSG00000020700 ENSMUSG00000024969 ENSMUSG00000027472 ENSMUSG00000006412 ENSMUSG00000052752 ENSMUSG00000018326 ENSMUSG00000020849 ENSMUSG00000051391 ENSMUSG00000018965 ENSMUSG00000076432 ENSMUSG00000022285	Kinase maturation complex 1	13	14	14
embl_complex_212	13	CORUMcore	TNF-alpha/NF-kappa B signaling complex 6	Literature	5266	Human	14743216	ENSG00000105401 ENSG00000213341 ENSG00000105202 ENSG00000080824 ENSG00000096384 ENSG00000104365 ENSG00000073009 ENSG00000156482 ENSG00000174444 ENSG00000089009 ENSG00000161016 ENSG00000142534 ENSG00000110700	ENSMUSG00000019471 ENSMUSG00000025199 ENSMUSG00000046865 ENSMUSG00000023944 ENSMUSG00000031537 ENSMUSG00000058600 ENSMUSG00000029614 ENSMUSG00000003970 ENSMUSG00000003429 ENSMUSG00000090862	TNF-alpha/NF-kappa B signaling complex 6	10	10	10
embl_complex_213	13	CORUMcore	RC complex during S-phase of cell cycle	Literature	1004	Human	12006500	ENSG00000145386 ENSG00000123374 ENSG00000105486 ENSG00000143799 ENSG00000101868 ENSG00000062822 ENSG00000177084 ENSG00000035928 ENSG00000049541 ENSG00000132383 ENSG00000117748 ENSG00000106399 ENSG00000198900	ENSMUSG00000027715 ENSMUSG00000056394 ENSMUSG00000026496 ENSMUSG00000006678 ENSMUSG00000038644 ENSMUSG00000007080 ENSMUSG00000029191 ENSMUSG00000023104 ENSMUSG00000000751 ENSMUSG00000028884 ENSMUSG00000012483 ENSMUSG00000070544	RC complex during S-phase of cell cycle	7	7	7
embl_complex_214	13	CORUMcore	H2AX complex; isolated from cells without IR exposure	Literature	1223	Human	16522924	ENSG00000160014 ENSG00000179218 ENSG00000100129 ENSG00000188486 ENSG00000197837 ENSG00000196890 ENSG00000125944 ENSG00000044574 ENSG00000181163 ENSG00000070756 ENSG00000138385 ENSG00000149136 ENSG00000092201	ENSMUSG00000019370 ENSMUSG00000003814 ENSMUSG00000033047 ENSMUSG00000049932 ENSMUSG00000066037 ENSMUSG00000026864 ENSMUSG00000057113 ENSMUSG00000068882 ENSMUSG00000027067 ENSMUSG00000035726	H2AX complex; isolated from cells without IR exposure	9	9	9
embl_complex_215	13	CORUMcore	HES1 promoter-Notch enhancer complex	Literature	2639	Human	15546612	ENSG00000129315 ENSG00000262841 ENSG00000132964 ENSG00000136807 ENSG00000100393 ENSG00000161021 ENSG00000125686 ENSG00000148400 ENSG00000181222 ENSG00000168214 ENSG00000132376 ENSG00000092201 ENSG00000109111	ENSMUSG00000011960 ENSMUSG00000029635 ENSMUSG00000009555 ENSMUSG00000055024 ENSMUSG00000050567 ENSMUSG00000018160 ENSMUSG00000026923 ENSMUSG00000005198 ENSMUSG00000039191 ENSMUSG00000006127 ENSMUSG00000035726 ENSMUSG00000002052	HES1 promoter-Notch enhancer complex	9	7	6
embl_complex_216	12	CORUMcore	TNF-alpha/NF-kappa B signaling complex (CHUK; BTRC; NFKB2; PPP6C; REL; CUL1; IKBKE; SAPS2; SAPS1; ANKRD28; RELA; SKP1)	Literature	5196	Human	14743216	ENSG00000206560 ENSG00000166167 ENSG00000213341 ENSG00000055130 ENSG00000263528 ENSG00000077150 ENSG00000119414 ENSG00000162924 ENSG00000173039 ENSG00000105063 ENSG00000100239 ENSG00000113558	ENSMUSG00000014496 ENSMUSG00000025217 ENSMUSG00000025199 ENSMUSG00000029686 ENSMUSG00000042349 ENSMUSG00000025225 ENSMUSG00000026753 ENSMUSG00000020275 ENSMUSG00000024927 ENSMUSG00000052296 ENSMUSG00000036561 ENSMUSG00000036309	TNF-alpha/NF-kappa B signaling complex (CHUK; BTRC; NFKB2; PPP6C; REL; CUL1; IKBKE; SAPS2; SAPS1; ANKRD28; RELA; SKP1)	11	11	11
embl_complex_217	11	CORUMcore	P2X7 receptor signalling complex	Literature	725	Human	11707406	ENSG00000075624 ENSG00000130402 ENSG00000096384 ENSG00000235941 ENSG00000109971 ENSG00000160255 ENSG00000053747 ENSG00000161647 ENSG00000241973 ENSG00000127329 ENSG00000197321	ENSMUSG00000029580 ENSMUSG00000023944 ENSMUSG00000015656 ENSMUSG00000000157 ENSMUSG00000024421 ENSMUSG00000052373 ENSMUSG00000041720 ENSMUSG00000020154 ENSMUSG00000024236	P2X7 receptor signalling complex	7	6	6
embl_complex_218	11	CORUMcore	BLOC1-BLOC2 complex	Literature	654	Human	16837549	ENSG00000135441 ENSG00000196072 ENSG00000189114 ENSG00000186222 ENSG00000047579 ENSG00000163755 ENSG00000110756 ENSG00000166189 ENSG00000188428 ENSG00000104164 ENSG00000143553	ENSMUSG00000057506 ENSMUSG00000057667 ENSMUSG00000060708 ENSMUSG00000057531 ENSMUSG00000027615 ENSMUSG00000014418 ENSMUSG00000074811 ENSMUSG00000038982 ENSMUSG00000005804 ENSMUSG00000001018	BLOC1-BLOC2 complex	8	8	7
embl_complex_219	11	CORUMcore	NK-3-Groucho-HIPK2-SIN3A-RbpA48-HDAC1 complex	Literature	3149	Human	10559189	ENSG00000116478 ENSG00000064393 ENSG00000162521 ENSG00000169375 ENSG00000167034 ENSG00000109705 ENSG00000196781 ENSG00000065717 ENSG00000140332 ENSG00000106829 ENSG00000104953	ENSMUSG00000028800 ENSMUSG00000061436 ENSMUSG00000057236 ENSMUSG00000042557 ENSMUSG00000022061 ENSMUSG00000049691 ENSMUSG00000008305 ENSMUSG00000034771 ENSMUSG00000032280 ENSMUSG00000024642 ENSMUSG00000034758	NK-3-Groucho-HIPK2-SIN3A-RbpA48-HDAC1 complex	5	5	5
embl_complex_220	11	CORUMcore	Polycystin-1 multiprotein complex (ACTN1; CDH1; SRC; JUP; VCL; CTNNB1; PXN; BCAR1; PKD1; PTK2; TLN1)	Literature	5177	Human	11113628	ENSG00000072110 ENSG00000050820 ENSG00000039068 ENSG00000168036 ENSG00000261577 ENSG00000008710 ENSG00000169398 ENSG00000089159 ENSG00000197122 ENSG00000137076 ENSG00000035403	ENSMUSG00000015143 ENSMUSG00000031955 ENSMUSG00000000303 ENSMUSG00000006932 ENSMUSG00000032855 ENSMUSG00000022607 ENSMUSG00000029528 ENSMUSG00000027646 ENSMUSG00000028465 ENSMUSG00000021823	Polycystin-1 multiprotein complex (ACTN1; CDH1; SRC; JUP; VCL; CTNNB1; PXN; BCAR1; PKD1; PTK2; TLN1)	9	9	9
embl_complex_221	10	CORUMcore	SMN-PolII-RHA complex	Literature	1749	Human	11149922	ENSG00000064703 ENSG00000135829 ENSG00000179409 ENSG00000137947 ENSG00000181222 ENSG00000092208 ENSG00000125835 ENSG00000125870 ENSG00000128739 ENSG00000112592	ENSMUSG00000027905 ENSMUSG00000042699 ENSMUSG00000049396 ENSMUSG00000028271 ENSMUSG00000005198 ENSMUSG00000060121 ENSMUSG00000027404 ENSMUSG00000008333 ENSMUSG00000102252 ENSMUSG00000014767	SMN-PolII-RHA complex	9	7	8
embl_complex_222	9	CORUMcore	RICH1/AMOT polarity complex; Flag-Rich1 precipitated	Literature	846	Human	16678097	ENSG00000126016 ENSG00000140750 ENSG00000077549 ENSG00000198087 ENSG00000132849 ENSG00000072415 ENSG00000147010 ENSG00000116489 ENSG00000198898	ENSMUSG00000041688 ENSMUSG00000030766 ENSMUSG00000028745 ENSMUSG00000061665 ENSMUSG00000061859 ENSMUSG00000021112 ENSMUSG00000040990 ENSMUSG00000055357 ENSMUSG00000015733	RICH1/AMOT polarity complex; Flag-Rich1 precipitated	7	7	7
embl_complex_223	9	CORUMcore	Emerin regulatory complex	Literature	5609	Human	17620012	ENSG00000075624 ENSG00000175334 ENSG00000102119 ENSG00000116478 ENSG00000171720 ENSG00000124610 ENSG00000198366 ENSG00000136153 ENSG00000080839	ENSMUSG00000029580 ENSMUSG00000001964 ENSMUSG00000028800 ENSMUSG00000024454 ENSMUSG00000049539 ENSMUSG00000033060 ENSMUSG00000027641	Emerin regulatory complex	6	5	5
embl_complex_224	8	CORUMcore	Conserved oligomeric Golgi (COG) complex	Literature	162	Human	11980916	ENSG00000166685 ENSG00000135775 ENSG00000136152 ENSG00000103051 ENSG00000164597 ENSG00000133103 ENSG00000168434 ENSG00000213380	ENSMUSG00000018661 ENSMUSG00000031979 ENSMUSG00000034893 ENSMUSG00000031753 ENSMUSG00000035933 ENSMUSG00000027742 ENSMUSG00000034951 ENSMUSG00000031916	Conserved oligomeric Golgi (COG) complex	8	8	8
embl_complex_225	8	CORUMcore	p27-cyclinE-Cdk2 - Ubiquitin E3 ligase (SKP1A; SKP2; CUL1; CKS1B; RBX1) complex	Literature	3015	Human	17409098	ENSG00000105173 ENSG00000123374 ENSG00000111276 ENSG00000173207 ENSG00000055130 ENSG00000100387 ENSG00000113558 ENSG00000145604	ENSMUSG00000002068 ENSMUSG00000003031 ENSMUSG00000062687 ENSMUSG00000029686 ENSMUSG00000022400 ENSMUSG00000036309 ENSMUSG00000054115	p27-cyclinE-Cdk2 - Ubiquitin E3 ligase (SKP1A; SKP2; CUL1; CKS1B; RBX1) complex	3	4	4
embl_complex_226	8	CORUMcore	DNA-PK-Ku-eIF2-NF90-NF45 complex	Literature	5183	Human	9442054	ENSG00000134001 ENSG00000125977 ENSG00000130741 ENSG00000143621 ENSG00000129351 ENSG00000253729 ENSG00000079246 ENSG00000196419	ENSMUSG00000021116 ENSMUSG00000074656 ENSMUSG00000069049 ENSMUSG00000001016 ENSMUSG00000032178 ENSMUSG00000022672 ENSMUSG00000026187 ENSMUSG00000022471	DNA-PK-Ku-eIF2-NF90-NF45 complex	9	9	9
embl_complex_227	8	CORUMcore	Kinase maturation complex 2	Literature	5212	Human	14743216	ENSG00000163512 ENSG00000105401 ENSG00000080824 ENSG00000096384 ENSG00000136560 ENSG00000183735 ENSG00000198933 ENSG00000127191	ENSMUSG00000039285 ENSMUSG00000019471 ENSMUSG00000023944 ENSMUSG00000064289 ENSMUSG00000020115 ENSMUSG00000038517 ENSMUSG00000026942	Kinase maturation complex 2	4	4	4
embl_complex_228	8	CORUMcore	TNF-alpha/NF-kappa B signaling complex 7	Literature	5268	Human	14743216	ENSG00000105401 ENSG00000096060 ENSG00000080824 ENSG00000096384 ENSG00000135341 ENSG00000100324 ENSG00000055208 ENSG00000157625	ENSMUSG00000019471 ENSMUSG00000024222 ENSMUSG00000023944 ENSMUSG00000028284 ENSMUSG00000022414 ENSMUSG00000015755 ENSMUSG00000035476	TNF-alpha/NF-kappa B signaling complex 7	6	5	6
embl_complex_229	7	CORUMcore	ASF1-histone containing complex	Literature	2236	Human	15664198	ENSG00000111875 ENSG00000105011 ENSG00000159259 ENSG00000183765 ENSG00000198366 ENSG00000132780 ENSG00000100380	ENSMUSG00000019857 ENSMUSG00000005470 ENSMUSG00000022945 ENSMUSG00000029521 ENSMUSG00000028693 ENSMUSG00000022403	ASF1-histone containing complex	3	3	3
embl_complex_230	7	CORUMcore	LAT-PLC-gamma-1-p85-GRB2-CBL-VAV-SLP-76 signaling complex; C305 activated	Literature	2529	Human	9489702	ENSG00000110395 ENSG00000177885 ENSG00000213658 ENSG00000043462 ENSG00000145675 ENSG00000124181 ENSG00000141968	ENSMUSG00000034342 ENSMUSG00000059923 ENSMUSG00000030742 ENSMUSG00000002699 ENSMUSG00000041417 ENSMUSG00000016933 ENSMUSG00000034116	LAT-PLC-gamma-1-p85-GRB2-CBL-VAV-SLP-76 signaling complex; C305 activated	5	6	6
embl_complex_231	7	CORUMcore	Respiratory chain complex I (early intermediate NDUFAF1 assembly); mitochondrial	Literature	2884	Human	17557076	ENSG00000198888 ENSG00000184983 ENSG00000139180 ENSG00000137806 ENSG00000165264 ENSG00000213619 ENSG00000115286	ENSMUSG00000064341 ENSMUSG00000022450 ENSMUSG00000000399 ENSMUSG00000027305 ENSMUSG00000071014 ENSMUSG00000005510 ENSMUSG00000020153	Respiratory chain complex I (early intermediate NDUFAF1 assembly); mitochondrial	6	7	7
embl_complex_232	7	CORUMcore	60S APC containing complex	Literature	3008	Human	17126424	ENSG00000134982 ENSG00000140575 ENSG00000167552 ENSG00000123416 ENSG00000167553 ENSG00000131462 ENSG00000037042	ENSMUSG00000005871 ENSMUSG00000030536 ENSMUSG00000072235 ENSMUSG00000023004 ENSMUSG00000043091 ENSMUSG00000035198 ENSMUSG00000045007	60S APC containing complex	5	4	4
embl_complex_233	6	CORUMcore	RalBP1-CCNB1-AP2A-NUMB-EPN1 complex	Literature	247	Human	12775724	ENSG00000134057 ENSG00000063245 ENSG00000133961 ENSG00000017797 ENSG00000196961 ENSG00000183020	ENSMUSG00000041431 ENSMUSG00000035203 ENSMUSG00000021224 ENSMUSG00000024096 ENSMUSG00000060279 ENSMUSG00000002957	RalBP1-CCNB1-AP2A-NUMB-EPN1 complex	5	5	5
embl_complex_234	6	CORUMcore	WIP-WASp-actin-myosin-IIa complex	Literature	486	Human	16606694	ENSG00000107796 ENSG00000101608 ENSG00000100345 ENSG00000092841 ENSG00000015285 ENSG00000115935	ENSMUSG00000035783 ENSMUSG00000024048 ENSMUSG00000022443 ENSMUSG00000031165 ENSMUSG00000075284	WIP-WASp-actin-myosin-IIa complex	4	4	1
embl_complex_235	6	CORUMcore	Ubiquitin E3 ligase (AHR; ARNT; DDB1; TBL3; CUL4B; RBX1)	Literature	1211	Human	17392787	ENSG00000106546 ENSG00000143437 ENSG00000158290 ENSG00000167986 ENSG00000100387 ENSG00000183751	ENSMUSG00000019256 ENSMUSG00000015522 ENSMUSG00000024740 ENSMUSG00000022400 ENSMUSG00000040688	Ubiquitin E3 ligase (AHR; ARNT; DDB1; TBL3; CUL4B; RBX1)	3	5	5
embl_complex_236	6	CORUMcore	FIB-associated protein complex	Literature	1231	Human	14583623	ENSG00000108561 ENSG00000105202 ENSG00000126457 ENSG00000100462 ENSG00000167552 ENSG00000101162	ENSMUSG00000018446 ENSMUSG00000046865 ENSMUSG00000109324 ENSMUSG00000023110 ENSMUSG00000072235 ENSMUSG00000016255	FIB-associated protein complex	6	4	4
embl_complex_237	6	CORUMcore	SMAD3/4-E2F4/5-p107-DP1 complex	Literature	1474	Human	12150994	ENSG00000205250 ENSG00000133740 ENSG00000080839 ENSG00000166949 ENSG00000141646 ENSG00000198176	ENSMUSG00000014859 ENSMUSG00000027552 ENSMUSG00000027641 ENSMUSG00000032402 ENSMUSG00000024515 ENSMUSG00000038482	SMAD3/4-E2F4/5-p107-DP1 complex	1	1	1
embl_complex_238	6	CORUMcore	MDC1-MRN-ATM-FANCD2 complex	Literature	2217	Human	12607005	ENSG00000149311 ENSG00000144554 ENSG00000234012 ENSG00000020922 ENSG00000104320 ENSG00000113522	ENSMUSG00000034218 ENSMUSG00000034023 ENSMUSG00000031928 ENSMUSG00000028224 ENSMUSG00000020380	MDC1-MRN-ATM-FANCD2 complex	3	4	4
embl_complex_239	6	CORUMcore	ESR1-CDK7-CCNH-MNAT1-MTA1-HDAC2 complex	Literature	2657	Human	12527756	ENSG00000134480 ENSG00000262841 ENSG00000091831 ENSG00000196591 ENSG00000020426 ENSG00000182979	ENSMUSG00000021548 ENSMUSG00000019768 ENSMUSG00000019777 ENSMUSG00000021103 ENSMUSG00000021144	ESR1-CDK7-CCNH-MNAT1-MTA1-HDAC2 complex	4	4	4
embl_complex_240	6	CORUMcore	Profilin 1 complex	Literature	2837	Human	9463375	ENSG00000267807 ENSG00000141367 ENSG00000109971 ENSG00000108518 ENSG00000137285 ENSG00000165280	ENSMUSG00000047126 ENSMUSG00000015656 ENSMUSG00000018293 ENSMUSG00000045136 ENSMUSG00000028452	Profilin 1 complex	4	4	4
embl_complex_241	6	CORUMcore	ITGA2b-ITGB3-CD9-GP1b-CD47 complex	Literature	2872	Human	10429193	ENSG00000196776 ENSG00000010278 ENSG00000005961 ENSG00000259207 ENSG00000185245 ENSG00000203618	ENSMUSG00000055447 ENSMUSG00000030342 ENSMUSG00000034664 ENSMUSG00000020689 ENSMUSG00000050675 ENSMUSG00000050761	ITGA2b-ITGB3-CD9-GP1b-CD47 complex	4	6	6
embl_complex_242	6	CORUMcore	Ecsit complex (ECSIT; MT-CO2; NDUFA1; MT-ND1; TRAF6; NDUFAF1)	Literature	2939	Human	17344420	ENSG00000130159 ENSG00000198712 ENSG00000198888 ENSG00000125356 ENSG00000137806 ENSG00000175104	ENSMUSG00000066839 ENSMUSG00000064354 ENSMUSG00000064341 ENSMUSG00000016427 ENSMUSG00000027305 ENSMUSG00000027164	Ecsit complex (ECSIT; MT-CO2; NDUFA1; MT-ND1; TRAF6; NDUFAF1)	6	6	6
embl_complex_243	6	CORUMcore	p97/VCP-VIMP-DERL1-DERL2-HRD1-SEL1L complex	Literature	4999	Human	16186509	ENSG00000136986 ENSG00000072849 ENSG00000071537 ENSG00000131871 ENSG00000162298 ENSG00000165280	ENSMUSG00000022365 ENSMUSG00000018442 ENSMUSG00000020964 ENSMUSG00000075701 ENSMUSG00000024807 ENSMUSG00000028452	p97/VCP-VIMP-DERL1-DERL2-HRD1-SEL1L complex	6	6	6
embl_complex_244	6	CORUMcore	Ubiquilin-proteasome complex	Literature	5209	Human	10983987	ENSG00000129084 ENSG00000256646 ENSG00000100902 ENSG00000114062 ENSG00000135018 ENSG00000188021	ENSMUSG00000021024 ENSMUSG00000025326 ENSMUSG00000005312 ENSMUSG00000050148	Ubiquilin-proteasome complex	4	4	4
embl_complex_245	6	CORUMcore	TRBP containing complex (DICER; TRBP; AGO2; RPL7A; EIF6; MOV10)	Literature	5378	Human	17507929	ENSG00000100697 ENSG00000123908 ENSG00000242372 ENSG00000155363 ENSG00000260501 ENSG00000139546	ENSMUSG00000041415 ENSMUSG00000036698 ENSMUSG00000027613 ENSMUSG00000002227	TRBP containing complex (DICER; TRBP; AGO2; RPL7A; EIF6; MOV10)	4	4	4
embl_complex_246	5	CORUMcore	SNAPc (small nuclear RNA-activating protein) complex	Literature	114	Human	11056176	ENSG00000023608 ENSG00000104976 ENSG00000164975 ENSG00000165684 ENSG00000174446	ENSMUSG00000114046 ENSMUSG00000011837 ENSMUSG00000028483 ENSMUSG00000036281 ENSMUSG00000032398	SNAPc (small nuclear RNA-activating protein) complex	0	0	0
embl_complex_247	5	CORUMcore	CD147-gamma-secretase complex (APH-1a; PS-1; PEN-2; NCT variant)	Literature	142	Human	15890777	ENSG00000117362 ENSG00000172270 ENSG00000162736 ENSG00000080815 ENSG00000205155	ENSMUSG00000015750 ENSMUSG00000023175 ENSMUSG00000003458 ENSMUSG00000019969 ENSMUSG00000036835	CD147-gamma-secretase complex (APH-1a; PS-1; PEN-2; NCT variant)	4	4	3
embl_complex_248	5	CORUMcore	Wave-2 complex	Literature	186	Human	15070726	ENSG00000136754 ENSG00000254999 ENSG00000068793 ENSG00000061676 ENSG00000158195	ENSMUSG00000058835 ENSMUSG00000033940 ENSMUSG00000027002 ENSMUSG00000028868	Wave-2 complex	3	4	4
embl_complex_249	5	CORUMcore	Ubiquitin E3 ligase (ASB2; TCEB1; TCEB2; CUL5; RNF7)	Literature	207	Human	16325183	ENSG00000100628 ENSG00000166266 ENSG00000114125 ENSG00000154582 ENSG00000103363	ENSMUSG00000021200 ENSMUSG00000032030 ENSMUSG00000048185 ENSMUSG00000079658 ENSMUSG00000055839	Ubiquitin E3 ligase (ASB2; TCEB1; TCEB2; CUL5; RNF7)	4	4	3
embl_complex_250	5	CORUMcore	RAD51B-RAD51C-RAD51D-XRCC2-XRCC3 complex	Literature	261	Human	11744692	ENSG00000108384 ENSG00000182185 ENSG00000185379 ENSG00000196584 ENSG00000126215	ENSMUSG00000007646 ENSMUSG00000059060 ENSMUSG00000018841 ENSMUSG00000028933 ENSMUSG00000021287	RAD51B-RAD51C-RAD51D-XRCC2-XRCC3 complex	0	0	0
embl_complex_251	5	CORUMcore	HMGB1-HMGB2-HSC70-ERP60-GAPDH complex	Literature	280	Human	12517784	ENSG00000111640 ENSG00000189403 ENSG00000164104 ENSG00000109971 ENSG00000167004	ENSMUSG00000097148 ENSMUSG00000066551 ENSMUSG00000054717 ENSMUSG00000015656 ENSMUSG00000027248	HMGB1-HMGB2-HSC70-ERP60-GAPDH complex	5	6	6
embl_complex_252	5	CORUMcore	PCNA-DNA polymerase delta complex	Literature	297	Human	11328591	ENSG00000132646 ENSG00000062822 ENSG00000106628 ENSG00000077514 ENSG00000175482	ENSMUSG00000027342 ENSMUSG00000038644 ENSMUSG00000020471 ENSMUSG00000117873	PCNA-DNA polymerase delta complex	2	2	3
embl_complex_253	5	CORUMcore	Cell cycle kinase complex CDK5	Literature	313	Human	7903056	ENSG00000110092 ENSG00000112576 ENSG00000164885 ENSG00000124762 ENSG00000132646	ENSMUSG00000070348 ENSMUSG00000034165 ENSMUSG00000028969 ENSMUSG00000023067 ENSMUSG00000027342	Cell cycle kinase complex CDK5	2	3	3
embl_complex_254	5	CORUMcore	PCNA-MutS-alpha-MutL-alpha-DNA complex	Literature	376	Human	16204460	ENSG00000076242 ENSG00000095002 ENSG00000116062 ENSG00000132646 ENSG00000122512	ENSMUSG00000032498 ENSMUSG00000024151 ENSMUSG00000005370 ENSMUSG00000027342 ENSMUSG00000079109	PCNA-MutS-alpha-MutL-alpha-DNA complex	3	3	4
embl_complex_255	5	CORUMcore	Decapping complex	Literature	559	Human	16364915	ENSG00000162290 ENSG00000172795 ENSG00000110367 ENSG00000179151 ENSG00000038358	ENSMUSG00000024472 ENSMUSG00000032097 ENSMUSG00000038957 ENSMUSG00000036270	Decapping complex	3	3	3
embl_complex_256	5	CORUMcore	UTM-SGCE-DAG1-CAV1-NOS3 complex	Literature	753	Human	17127434	ENSG00000105974 ENSG00000173402 ENSG00000164867 ENSG00000127990 ENSG00000152818	ENSMUSG00000007655 ENSMUSG00000039952 ENSMUSG00000028978 ENSMUSG00000004631 ENSMUSG00000019820	UTM-SGCE-DAG1-CAV1-NOS3 complex	4	4	4
embl_complex_257	5	CORUMcore	SMG-1-Upf1-eRF1-eRF3 complex (SURF)	Literature	784	Human	16452507	ENSG00000120705 ENSG00000157106 ENSG00000005007 ENSG00000103342 ENSG00000189369	ENSMUSG00000024360 ENSMUSG00000030655 ENSMUSG00000058301 ENSMUSG00000062203 ENSMUSG00000071723	SMG-1-Upf1-eRF1-eRF3 complex (SURF)	4	5	5
embl_complex_258	5	CORUMcore	SNARE complex (VAMP4; STX6; STX16; VTI1a; VTI1b)	Literature	877	Human	11839770	ENSG00000124222 ENSG00000135823 ENSG00000117533 ENSG00000151532 ENSG00000100568	ENSMUSG00000027522 ENSMUSG00000026470 ENSMUSG00000026696 ENSMUSG00000024983 ENSMUSG00000021124	SNARE complex (VAMP4; STX6; STX16; VTI1a; VTI1b)	5	5	5
embl_complex_259	5	CORUMcore	DNA repair complex NEIL2-PNK-Pol(beta)-LigIII(alpha)-XRCC1	Literature	1085	Human	16982218	ENSG00000005156 ENSG00000154328 ENSG00000160209 ENSG00000070501 ENSG00000073050	ENSMUSG00000020697 ENSMUSG00000035121 ENSMUSG00000032788 ENSMUSG00000031536 ENSMUSG00000051768	DNA repair complex NEIL2-PNK-Pol(beta)-LigIII(alpha)-XRCC1	4	4	4
embl_complex_260	5	CORUMcore	CRM1-RAN-PHAX-CBC complex (cap binding complex)	Literature	1176	Human	10786834	ENSG00000136937 ENSG00000114503 ENSG00000132341 ENSG00000164902 ENSG00000082898	ENSMUSG00000028330 ENSMUSG00000022774 ENSMUSG00000083649 ENSMUSG00000008301 ENSMUSG00000020290	CRM1-RAN-PHAX-CBC complex (cap binding complex)	4	4	4
embl_complex_261	5	CORUMcore	RNA pol II containing coactivator complex Tat-SF	Literature	1191	Human	10393184	ENSG00000136807 ENSG00000102241 ENSG00000115053 ENSG00000181222 ENSG00000196235	ENSMUSG00000009555 ENSMUSG00000067873 ENSMUSG00000026234 ENSMUSG00000005198 ENSMUSG00000003435	RNA pol II containing coactivator complex Tat-SF	5	5	5
embl_complex_262	5	CORUMcore	Ubiquitin E3 ligase (DET1; DDB1; CUL4A; RBX1; COP1)	Literature	1214	Human	14739464	ENSG00000139842 ENSG00000167986 ENSG00000140543 ENSG00000100387 ENSG00000143207	ENSMUSG00000031446 ENSMUSG00000024740 ENSMUSG00000030610 ENSMUSG00000022400 ENSMUSG00000040782	Ubiquitin E3 ligase (DET1; DDB1; CUL4A; RBX1; COP1)	3	3	3
embl_complex_263	5	CORUMcore	SRm160/300 complex	Literature	1261	Human	10339552	ENSG00000104852 ENSG00000131876 ENSG00000133226 ENSG00000167978 ENSG00000136527	ENSMUSG00000063511 ENSMUSG00000030512 ENSMUSG00000028809 ENSMUSG00000039218 ENSMUSG00000022858	SRm160/300 complex	5	5	5
embl_complex_264	5	CORUMcore	Septin complex	Literature	1345	Human	15485874	ENSG00000138758 ENSG00000168385 ENSG00000122545 ENSG00000164402 ENSG00000184640	ENSMUSG00000058013 ENSMUSG00000116048 ENSMUSG00000001833 ENSMUSG00000018398 ENSMUSG00000059248	Septin complex	5	5	5
embl_complex_265	5	CORUMcore	Rb-tal-1-E2A-Lmo2-Ldb1 complex	Literature	1372	Human	10866689	ENSG00000198728 ENSG00000135363 ENSG00000139687 ENSG00000162367 ENSG00000071564	ENSMUSG00000025223 ENSMUSG00000032698 ENSMUSG00000022105 ENSMUSG00000028717 ENSMUSG00000020167	Rb-tal-1-E2A-Lmo2-Ldb1 complex	0	0	0
embl_complex_266	5	CORUMcore	BARD1-BRCA1-CSTF complex	Literature	2211	Human	10477523	ENSG00000138376 ENSG00000012048 ENSG00000101138 ENSG00000101811 ENSG00000176102	ENSMUSG00000026196 ENSMUSG00000017146 ENSMUSG00000027498 ENSMUSG00000031256 ENSMUSG00000027176	BARD1-BRCA1-CSTF complex	3	3	3
embl_complex_267	5	CORUMcore	MSH2/6-BLM-p53-RAD51 complex	Literature	2224	Human	15064730	ENSG00000197299 ENSG00000095002 ENSG00000116062 ENSG00000051180 ENSG00000141510	ENSMUSG00000030528 ENSMUSG00000024151 ENSMUSG00000005370 ENSMUSG00000027323 ENSMUSG00000059552	MSH2/6-BLM-p53-RAD51 complex	2	2	2
embl_complex_268	5	CORUMcore	ITGA6-ITGB4-Laminin10/12 complex	Literature	2319	Human	10671376	ENSG00000091409 ENSG00000132470 ENSG00000130702 ENSG00000091136 ENSG00000135862	ENSMUSG00000027111 ENSMUSG00000020758 ENSMUSG00000015647 ENSMUSG00000002900 ENSMUSG00000026478	ITGA6-ITGB4-Laminin10/12 complex	4	4	3
embl_complex_269	5	CORUMcore	Ubiquitin ligase complex (TRAF6; TAB2; MALT1; UEV1A; BCL10)	Literature	2745	Human	15125833	ENSG00000142867 ENSG00000172175 ENSG00000055208 ENSG00000175104 ENSG00000124208	ENSMUSG00000028191 ENSMUSG00000032688 ENSMUSG00000015755 ENSMUSG00000027164	Ubiquitin ligase complex (TRAF6; TAB2; MALT1; UEV1A; BCL10)	2	2	1
embl_complex_270	5	CORUMcore	hs4 enhancer complex (faster migrating complex)	Literature	3045	Human	14707079	ENSG00000109320 ENSG00000143190 ENSG00000028277 ENSG00000173039 ENSG00000100811	ENSMUSG00000028163 ENSMUSG00000026565 ENSMUSG00000008496 ENSMUSG00000024927 ENSMUSG00000021264	hs4 enhancer complex (faster migrating complex)	4	3	4
embl_complex_271	5	CORUMcore	pRb2/p130-multimolecular complex (DNMT1; E2F4; SuV39H1; HDAC1; RBL2)	Literature	5117	Human	12789259	ENSG00000130816 ENSG00000205250 ENSG00000116478 ENSG00000103479 ENSG00000101945	ENSMUSG00000004099 ENSMUSG00000014859 ENSMUSG00000028800 ENSMUSG00000031666 ENSMUSG00000039231	pRb2/p130-multimolecular complex (DNMT1; E2F4; SuV39H1; HDAC1; RBL2)	3	3	3
embl_complex_272	5	CORUMcore	SWI/SNF chromatin-remodeling complex	Literature	5184	Human	15696166	ENSG00000116478 ENSG00000169057 ENSG00000169375 ENSG00000080503 ENSG00000073584	ENSMUSG00000028800 ENSMUSG00000031393 ENSMUSG00000042557 ENSMUSG00000024921 ENSMUSG00000037935	SWI/SNF chromatin-remodeling complex	5	5	5
embl_complex_273	5	CORUMcore	RAF1-PPP2-PIN1 complex	Literature	5211	Human	15664191	ENSG00000127445 ENSG00000104695 ENSG00000105568 ENSG00000221914 ENSG00000132155	ENSMUSG00000032171 ENSMUSG00000009630 ENSMUSG00000007564 ENSMUSG00000022052 ENSMUSG00000000441	RAF1-PPP2-PIN1 complex	4	5	5
embl_complex_274	5	CORUMcore	53BP1-containing complex	Literature	5231	Human	15856006	ENSG00000132383 ENSG00000117748 ENSG00000067369 ENSG00000079246 ENSG00000196419	ENSMUSG00000000751 ENSMUSG00000028884 ENSMUSG00000043909 ENSMUSG00000026187 ENSMUSG00000022471	53BP1-containing complex	5	4	5
embl_complex_275	5	CORUMcore	TCF4-CTNNB1-SUMO1-EP300-HADAC6 complex	Literature	5260	Human	15782138	ENSG00000168036 ENSG00000100393 ENSG00000094631 ENSG00000116030 ENSG00000196628	ENSMUSG00000006932 ENSMUSG00000055024 ENSMUSG00000031161 ENSMUSG00000053477	TCF4-CTNNB1-SUMO1-EP300-HADAC6 complex	3	2	2
embl_complex_276	5	CORUMcore	tRNA splicing endonuclease	Literature	5283	Human	15109492	ENSG00000172409 ENSG00000198860 ENSG00000154743 ENSG00000170892 ENSG00000182173	ENSMUSG00000027079 ENSMUSG00000014980 ENSMUSG00000042389 ENSMUSG00000035585 ENSMUSG00000020781	tRNA splicing endonuclease	3	2	2
embl_complex_277	5	CORUMcore	BRCC complex	Literature	5400	Human	14636569	ENSG00000012048 ENSG00000139618 ENSG00000185515 ENSG00000158019 ENSG00000051180	ENSMUSG00000017146 ENSMUSG00000041147 ENSMUSG00000031201 ENSMUSG00000052139 ENSMUSG00000027323	BRCC complex	2	1	1
embl_complex_278	5	CORUMcore	LMO4-gp130 complex	Literature	5564	Human	15677447	ENSG00000134352 ENSG00000162434 ENSG00000143013 ENSG00000179295 ENSG00000184557	ENSMUSG00000021756 ENSMUSG00000028530 ENSMUSG00000028266 ENSMUSG00000043733 ENSMUSG00000053113	LMO4-gp130 complex	3	3	3
embl_complex_279	5	CORUMcore	MAP2K1-BRAF-RAF1-YWHAE-KSR1 complex	Literature	5877	Human	17979178	ENSG00000157764 ENSG00000141068 ENSG00000169032 ENSG00000132155 ENSG00000108953	ENSMUSG00000002413 ENSMUSG00000018334 ENSMUSG00000004936 ENSMUSG00000000441 ENSMUSG00000020849	MAP2K1-BRAF-RAF1-YWHAE-KSR1 complex	4	4	4

## Sheet: Protein level
complex_name	simple_complex_name	num_human_members	human_ensembl_id	mouse_ensembl_id	protein.id	symbol	in_cc	in_do	in_founder	cc_h2	do_h2	founder_h2	cc_sex_effect_size	do_sex_effect_size	founder_sex_effect_size	cc_median_cor	do_median_cor	founder_median_cor	cc_cis	cc_fdr10_pass	cc_fdr50_pass	do_cis	do_fdr10_pass	do_fdr50_pass	cc_pqtl_status	do_pqtl_status
26S Proteasome	26S Proteasome	40	ENSG00000108671	ENSMUSG00000017428	ENSMUSP00000133571	Psmd11	TRUE	TRUE	TRUE	0.394918	0.140777	0.123039	0.00570991	0.00185196	0.210175	0.656731	0.302968	0.440346	FALSE	FALSE	FALSE	FALSE	FALSE	FALSE	None	None
26S Proteasome	26S Proteasome	40	ENSG00000197170	ENSMUSG00000020720	ENSMUSP00000021063	Psmd12	TRUE	TRUE	TRUE	0.113514	0.219682	0.214652	0.0156285	0.00144177	0.00309194	0.483006	0.32694	0.273508	FALSE	FALSE	TRUE	FALSE	FALSE	FALSE	Distal	None
26S Proteasome	26S Proteasome	40	ENSG00000110801	ENSMUSG00000029440	ENSMUSP00000098295	Psmd9	TRUE	TRUE	TRUE	0.603121	0.734034	0.698202	0.00481242	0.0159361	0.00430561	0.198812	0.0359677	-0.132868	TRUE	TRUE	TRUE	TRUE	TRUE	TRUE	Local	Local
26S Proteasome	26S Proteasome	40	ENSG00000115233	ENSMUSG00000026914	ENSMUSP00000028278	Psmd14	TRUE	TRUE	TRUE	0.231459	0.179601	0.401668	0.00100494	0.00590478	8.476e-06	0.623243	0.248639	0.31675	FALSE	FALSE	FALSE	FALSE	FALSE	TRUE	None	Distal
26S Proteasome	26S Proteasome	40	ENSG00000101182	ENSMUSG00000027566	ENSMUSP00000029082	Psma7	TRUE	TRUE	TRUE	0.233414	0	0.204147	0.00258708	0.0962795	0.00171754	0.601684	0.352187	0.369841	FALSE	FALSE	FALSE	FALSE	FALSE	FALSE	None	None
26S Proteasome	26S Proteasome	40	ENSG00000108344	ENSMUSG00000017221	ENSMUSP00000017365	Psmd3	TRUE	TRUE	TRUE	0.232616	0.161939	0.255235	0.0665233	0.18134	0.0125067	0.437145	0.397192	0.383248	FALSE	FALSE	FALSE	FALSE	FALSE	FALSE	None	None
26S Proteasome	26S Proteasome	40	ENSG00000101843	ENSMUSG00000031429	ENSMUSP00000033805	Psmd10	TRUE	TRUE	TRUE	0.29346	0.0877723	0.255313	0.000390659	0.000131754	0.0522248	0.279643	0.199719	0.378447	FALSE	FALSE	TRUE	FALSE	FALSE	TRUE	Distal	Distal
26S Proteasome	26S Proteasome	40	ENSG00000165916	ENSMUSG00000002102	ENSMUSP00000071054	Psmc3	TRUE	TRUE	TRUE	0.237598	0.247361	0.317472	0.0229091	0.00314932	0.0244387	0.620757	0.296502	0.369216	FALSE	FALSE	TRUE	FALSE	FALSE	FALSE	Distal	None
26S Proteasome	26S Proteasome	40	ENSG00000008018	ENSMUSG00000014769	ENSMUSP00000014913	Psmb1	TRUE	TRUE	TRUE	0.461865	0.287186	0.115786	0.00121514	0.0538387	5.27331e-05	0.659672	0.263044	0.445871	FALSE	FALSE	TRUE	FALSE	FALSE	FALSE	Distal	None
26S Proteasome	26S Proteasome	40	ENSG00000106588	ENSMUSG00000015671	ENSMUSP00000129767	Psma2	TRUE	TRUE	TRUE	0.326451	0.0703482	0.275867	0.00100547	0.0679921	0.00329586	0.60808	0.32841	0.470206	FALSE	FALSE	TRUE	FALSE	FALSE	TRUE	Distal	Distal
26S Proteasome	26S Proteasome	40	ENSG00000100567	ENSMUSG00000060073	ENSMUSP00000125548	Psma3	TRUE	TRUE	TRUE	0.459374	2.08748e-10	0.234387	0.00234376	0.128722	0.000894998	0.571075	0.379882	0.401303	FALSE	FALSE	TRUE	FALSE	FALSE	FALSE	Distal	None
26S Proteasome	26S Proteasome	40	ENSG00000041357	ENSMUSG00000032301	ENSMUSP00000034848	Psma4	TRUE	TRUE	TRUE	0.478543	0.0958658	0.344595	0.00446174	0.0589711	0.0125727	0.528239	0.285702	0.405827	FALSE	TRUE	TRUE	FALSE	FALSE	FALSE	Distal	None
26S Proteasome	26S Proteasome	40	ENSG00000143106	ENSMUSG00000068749	ENSMUSP00000088057	Psma5	TRUE	TRUE	TRUE	0.212761	0.0808096	0.108745	0.0113751	0.127002	0.000385152	0.591795	0.343421	0.362443	FALSE	FALSE	TRUE	FALSE	FALSE	FALSE	Distal	None
26S Proteasome	26S Proteasome	40	ENSG00000159377	ENSMUSG00000005779	ENSMUSP00000005923	Psmb4	TRUE	TRUE	TRUE	0.448581	0.174654	0.292594	0.000681823	0.0910606	0.000575013	0.649538	0.371138	0.507141	FALSE	FALSE	TRUE	FALSE	FALSE	FALSE	Distal	None
26S Proteasome	26S Proteasome	40	ENSG00000142507	ENSMUSG00000018286	ENSMUSP00000018430	Psmb6	TRUE	TRUE	TRUE	0.586772	0.0919135	0.399971	0.00396593	0.030675	0.0383795	0.391165	0.102153	0.380688	FALSE	FALSE	FALSE	FALSE	TRUE	TRUE	None	Distal
26S Proteasome	26S Proteasome	40	ENSG00000100804	ENSMUSG00000022193	ENSMUSP00000022803	Psmb5	TRUE	TRUE	TRUE	0.557622	0.24141	0.492168	0.000695467	0.0218024	0.0469831	0.299304	0.125342	0.18689	FALSE	FALSE	TRUE	FALSE	FALSE	FALSE	Distal	None
26S Proteasome	26S Proteasome	40	ENSG00000161057	ENSMUSG00000028932	ENSMUSP00000030769	Psmc2	TRUE	TRUE	TRUE	0.383184	0.372135	0.251662	0.00105273	0.0211077	0.0136502	0.635815	0.396961	0.504651	FALSE	FALSE	TRUE	FALSE	FALSE	FALSE	Distal	None
26S Proteasome	26S Proteasome	40	ENSG00000205220	ENSMUSG00000031897	ENSMUSP00000034369	Psmb10	TRUE	TRUE	TRUE	0.518435	0.200228	0.566434	0.0345625	0.300967	0.0449366	0.100894	0.143094	0.0867469	FALSE	FALSE	TRUE	FALSE	FALSE	TRUE	Distal	Distal
26S Proteasome	26S Proteasome	40	ENSG00000013275	ENSMUSG00000030603	ENSMUSP00000032824	Psmc4	TRUE	TRUE	TRUE	0.209341	0.162529	0.0332335	0.00356621	0.0536014	0.179872	0.606918	0.351973	0.321226	FALSE	FALSE	FALSE	FALSE	FALSE	FALSE	None	None
26S Proteasome	26S Proteasome	40	ENSG00000099341	ENSMUSG00000030591	ENSMUSP00000138613	Psmd8	FALSE	TRUE	TRUE	NA	0.114355	0.0491879	NA	0.100331	0.0744758	NA	0.337466	0.329248	FALSE	FALSE	FALSE	FALSE	FALSE	FALSE	None	None
26S Proteasome	26S Proteasome	40	ENSG00000099341	ENSMUSG00000030591	ENSMUSP00000051657	Psmd8	TRUE	FALSE	FALSE	0.162279	NA	NA	0.0258278	NA	NA	0.54169	NA	NA	FALSE	FALSE	TRUE	FALSE	FALSE	FALSE	Distal	None
26S Proteasome	26S Proteasome	40	ENSG00000126067	ENSMUSG00000028837	ENSMUSP00000030642	Psmb2	TRUE	TRUE	TRUE	0.263879	0.0501013	0.167508	0.0191219	0.0392928	5.42571e-08	0.482761	0.286897	0.429085	FALSE	FALSE	TRUE	FALSE	FALSE	FALSE	Distal	None
26S Proteasome	26S Proteasome	40	ENSG00000103035	ENSMUSG00000039067	ENSMUSP00000041968	Psmd7	TRUE	TRUE	TRUE	0.341722	0.172297	0.164288	0.0011134	0.00906958	0.0285716	0.483232	0.296005	0.564468	FALSE	FALSE	FALSE	FALSE	FALSE	FALSE	None	None
26S Proteasome	26S Proteasome	40	ENSG00000159352	ENSMUSG00000005625	ENSMUSP00000102857	Psmd4	TRUE	TRUE	TRUE	0.235091	0.0547422	0.0134759	0.00921982	0.00574002	0.0309251	0.484506	0.159394	0.314744	FALSE	FALSE	FALSE	FALSE	FALSE	TRUE	None	Distal
26S Proteasome	26S Proteasome	40	ENSG00000159352	ENSMUSG00000005625	ENSMUSP00000071589	Psmd4	TRUE	TRUE	FALSE	0.331882	5.20883e-11	NA	0.000108575	0.000437182	NA	0.571343	0.0443733	NA	FALSE	FALSE	TRUE	FALSE	FALSE	FALSE	Distal	None
26S Proteasome	26S Proteasome	40	ENSG00000100902	ENSMUSG00000021024	ENSMUSP00000021412	Psma6	TRUE	TRUE	TRUE	0.487379	0.187526	0.110062	0.0014353	0.0101316	0.0184207	0.563358	0.18936	0.364234	FALSE	FALSE	TRUE	FALSE	FALSE	TRUE	Distal	Distal
26S Proteasome	26S Proteasome	40	ENSG00000100764	ENSMUSG00000021178	ENSMUSP00000021595	Psmc1	TRUE	TRUE	TRUE	0.313749	0.0752755	0.0935743	0.00409758	0.020383	0.00101128	0.65895	0.371293	0.458647	FALSE	FALSE	FALSE	FALSE	FALSE	FALSE	None	None
26S Proteasome	26S Proteasome	40	ENSG00000087191	ENSMUSG00000020708	ENSMUSP00000021049	Psmc5	TRUE	TRUE	TRUE	0.368888	0.0647069	0.230401	0.00518115	0.101139	0.135131	0.631513	0.390393	0.290448	FALSE	FALSE	FALSE	FALSE	FALSE	FALSE	None	None
26S Proteasome	26S Proteasome	40	ENSG00000100519	ENSMUSG00000021832	ENSMUSP00000022380	Psmc6	TRUE	TRUE	TRUE	0.430771	3.94054e-10	0.146224	0.007696	0.0168081	0.0137025	0.578874	0.33694	0.287633	FALSE	FALSE	TRUE	FALSE	FALSE	TRUE	Distal	Distal
26S Proteasome	26S Proteasome	40	ENSG00000175166	ENSMUSG00000006998	ENSMUSP00000007212	Psmd2	TRUE	TRUE	TRUE	0.300093	0.058096	0.322606	0.0317595	0.00568443	0.0462076	0.605931	0.340759	0.360882	FALSE	FALSE	TRUE	FALSE	FALSE	FALSE	Distal	None
26S Proteasome	26S Proteasome	40	ENSG00000163636	ENSMUSG00000021737	ENSMUSP00000022256	Psmd6	TRUE	TRUE	TRUE	0.419427	0.329327	0.318156	0.0442612	0.000480678	0.0103412	0.509927	0.287678	0.446032	FALSE	FALSE	FALSE	FALSE	FALSE	FALSE	None	None
26S Proteasome	26S Proteasome	40	ENSG00000095261	ENSMUSG00000026869	ENSMUSP00000028225	Psmd5	TRUE	TRUE	TRUE	0.430894	0.299815	0.109122	0.00293035	0.0453277	0.00156593	0.293433	0.364921	0.567058	FALSE	FALSE	TRUE	TRUE	TRUE	TRUE	Distal	Local
26S Proteasome	26S Proteasome	40	ENSG00000136930	ENSMUSG00000026750	ENSMUSP00000028083	Psmb7	TRUE	TRUE	TRUE	0.157383	0.55191	0.23137	0.00168268	0.00731202	0.0718616	0.361338	0.251871	0.570843	FALSE	FALSE	TRUE	FALSE	FALSE	FALSE	Distal	None
26S Proteasome	26S Proteasome	40	ENSG00000173692	ENSMUSG00000026229	ENSMUSP00000027432	Psmd1	TRUE	TRUE	TRUE	0.462885	0.11778	0.190789	0.0147451	0.103397	0.0110005	0.511787	0.352187	0.230362	FALSE	FALSE	FALSE	FALSE	FALSE	FALSE	None	None
26S Proteasome	26S Proteasome	40	ENSG00000185627	ENSMUSG00000025487	ENSMUSP00000026560	Psmd13	TRUE	TRUE	TRUE	0.204542	0.41616	0.440719	0.0191575	0.019975	0.000190965	0.405454	0.309603	0.498643	FALSE	FALSE	FALSE	FALSE	FALSE	TRUE	None	Distal
Nuclear pore complex (NPC)	Nuclear pore complex (NPC)	28	ENSG00000155561	ENSMUSG00000038759	ENSMUSP00000144126	Nup205	TRUE	FALSE	FALSE	0.223139	NA	NA	1.74128e-05	NA	NA	0.371875	NA	NA	FALSE	FALSE	FALSE	FALSE	FALSE	FALSE	None	None
Nuclear pore complex (NPC)	Nuclear pore complex (NPC)	28	ENSG00000155561	ENSMUSG00000038759	ENSMUSP00000039656	Nup205	FALSE	TRUE	TRUE	NA	9.63904e-11	0.327626	NA	0.0893304	0.0768332	NA	0.477949	0.77886	FALSE	FALSE	FALSE	FALSE	FALSE	FALSE	None	None
Nuclear pore complex (NPC)	Nuclear pore complex (NPC)	28	ENSG00000095319	ENSMUSG00000052533	ENSMUSP00000065836	Nup188	TRUE	TRUE	TRUE	0.187082	5.01021e-11	0.226456	0.0191321	0.017494	0.00731709	0.379028	0.455947	0.732257	FALSE	FALSE	FALSE	FALSE	FALSE	FALSE	None	None
Nuclear pore complex (NPC)	Nuclear pore complex (NPC)	28	ENSG00000102900	ENSMUSG00000032939	ENSMUSP00000078878	Nup93	FALSE	TRUE	TRUE	NA	0	0.291243	NA	0.114635	0.0911742	NA	0.503519	0.766081	FALSE	FALSE	FALSE	FALSE	FALSE	FALSE	None	None
Nuclear pore complex (NPC)	Nuclear pore complex (NPC)	28	ENSG00000102900	ENSMUSG00000032939	ENSMUSP00000105174	Nup93	TRUE	FALSE	FALSE	0.458824	NA	NA	0.00911365	NA	NA	0.520145	NA	NA	FALSE	FALSE	TRUE	FALSE	FALSE	FALSE	Distal	None
Nuclear pore complex (NPC)	Nuclear pore complex (NPC)	28	ENSG00000113569	ENSMUSG00000022142	ENSMUSP00000128819	Nup155	TRUE	TRUE	TRUE	0.217543	0.191591	0.512831	0.00536912	0.0131874	9.67689e-05	0.446261	0.444019	0.726133	FALSE	FALSE	TRUE	FALSE	FALSE	FALSE	Distal	None
Nuclear pore complex (NPC)	Nuclear pore complex (NPC)	28	ENSG00000069248	ENSMUSG00000039509	ENSMUSP00000048084	Nup133	TRUE	TRUE	TRUE	0.287046	1.63683e-08	0.229456	0.00619541	0.10338	0.0571649	0.546519	0.516475	0.778096	FALSE	FALSE	FALSE	FALSE	FALSE	FALSE	None	None
Nuclear pore complex (NPC)	Nuclear pore complex (NPC)	28	ENSG00000030066	ENSMUSG00000051329	ENSMUSP00000059289	Nup160	TRUE	TRUE	TRUE	0.188649	0.180807	0.286624	0.00751755	0.0127014	0.0772313	0.406425	0.476469	0.716553	FALSE	FALSE	TRUE	FALSE	FALSE	TRUE	Distal	Distal
Nuclear pore complex (NPC)	Nuclear pore complex (NPC)	28	ENSG00000111581	ENSMUSG00000052798	ENSMUSP00000063590	Nup107	TRUE	TRUE	TRUE	0.0359247	0.132798	0.265611	0.0153563	0.0452711	0.0349358	0.3507	0.52076	0.786285	FALSE	FALSE	TRUE	FALSE	FALSE	FALSE	Distal	None
Nuclear pore complex (NPC)	Nuclear pore complex (NPC)	28	ENSG00000125450	ENSMUSG00000020739	ENSMUSP00000021085	Nup85	TRUE	TRUE	TRUE	0.129196	0	0.298702	0.0385003	0.0880212	0.0888343	0.508064	0.476469	0.750333	FALSE	FALSE	FALSE	FALSE	FALSE	FALSE	None	None
Nuclear pore complex (NPC)	Nuclear pore complex (NPC)	28	ENSG00000085415	ENSMUSG00000079614	ENSMUSP00000025421	Seh1l	TRUE	TRUE	TRUE	0.232123	0.306193	0	0.000542011	0.0903704	0.177702	0.219399	0.298357	0.416607	FALSE	FALSE	TRUE	FALSE	TRUE	TRUE	Distal	Distal
Nuclear pore complex (NPC)	Nuclear pore complex (NPC)	28	ENSG00000157020	ENSMUSG00000030298	ENSMUSP00000032440	Sec13	TRUE	TRUE	TRUE	0.0644642	3.27361e-11	0.0917929	0.0597256	0.154997	0.0369698	0.152033	-0.0497879	0.0596753	FALSE	FALSE	FALSE	FALSE	FALSE	FALSE	None	None
Nuclear pore complex (NPC)	Nuclear pore complex (NPC)	28	ENSG00000075188	ENSMUSG00000035351	ENSMUSP00000059880	Nup37	FALSE	TRUE	TRUE	NA	0.226953	0.0582675	NA	0.0918503	0.0462621	NA	0.359066	0.608832	FALSE	FALSE	FALSE	FALSE	FALSE	TRUE	None	Distal
Nuclear pore complex (NPC)	Nuclear pore complex (NPC)	28	ENSG00000075188	ENSMUSG00000035351	ENSMUSP00000129728	Nup37	TRUE	FALSE	FALSE	0.224162	NA	NA	4.25575e-05	NA	NA	0.550983	NA	NA	FALSE	FALSE	TRUE	FALSE	FALSE	FALSE	Distal	None
Nuclear pore complex (NPC)	Nuclear pore complex (NPC)	28	ENSG00000120253	ENSMUSG00000040034	ENSMUSP00000046732	Nup43	TRUE	TRUE	TRUE	0.201978	0.329825	0.10827	0.00969868	0.0289725	0.0107492	0.374441	0.30002	0.485335	FALSE	FALSE	FALSE	FALSE	FALSE	TRUE	None	Distal
Nuclear pore complex (NPC)	Nuclear pore complex (NPC)	28	ENSG00000047410	ENSMUSG00000006005	ENSMUSP00000117616	Tpr	TRUE	TRUE	TRUE	0.247692	0.17309	0.366072	0.000681349	0.0550271	0.0204465	0.490671	0.583865	0.799987	FALSE	FALSE	TRUE	FALSE	FALSE	TRUE	Distal	Distal
Nuclear pore complex (NPC)	Nuclear pore complex (NPC)	28	ENSG00000093000	ENSMUSG00000016619	ENSMUSP00000131457	Nup50	TRUE	TRUE	TRUE	0.289955	0.15591	0.447067	4.3115e-05	0.0877633	0.0156018	0.280146	0.0739334	0.548603	FALSE	FALSE	TRUE	TRUE	TRUE	TRUE	Distal	Local
Nuclear pore complex (NPC)	Nuclear pore complex (NPC)	28	ENSG00000124789	ENSMUSG00000021374	ENSMUSP00000021803	Nup153	TRUE	TRUE	TRUE	0.0870379	0.103229	0.157745	0.00415613	0.00195411	0.0957296	0.409947	0.289562	0.643668	FALSE	FALSE	FALSE	FALSE	FALSE	FALSE	None	None
Nuclear pore complex (NPC)	Nuclear pore complex (NPC)	28	ENSG00000058804	ENSMUSG00000028614	ENSMUSP00000120365	Ndc1	TRUE	TRUE	TRUE	0.269378	0.0538487	0.322383	0.0192926	0.0312519	0.0782359	0.185278	0.0327335	0.649266	FALSE	FALSE	FALSE	FALSE	FALSE	TRUE	None	Distal
Nuclear pore complex (NPC)	Nuclear pore complex (NPC)	28	ENSG00000132182	ENSMUSG00000030091	ENSMUSP00000032179	Nup210	TRUE	TRUE	TRUE	0.399762	0.597111	0.373618	0.0789159	0.242154	0.106542	0.225518	0.450596	0.716553	FALSE	FALSE	FALSE	TRUE	TRUE	TRUE	None	Local
Nuclear pore complex (NPC)	Nuclear pore complex (NPC)	28	ENSG00000213024	ENSMUSG00000109511	ENSMUSP00000056785	Nup62	FALSE	TRUE	TRUE	NA	0	0.280075	NA	0.0403131	0.0458588	NA	0.388339	0.661378	FALSE	FALSE	FALSE	FALSE	FALSE	FALSE	None	None
Nuclear pore complex (NPC)	Nuclear pore complex (NPC)	28	ENSG00000213024	ENSMUSG00000109511	ENSMUSP00000147181	Nup62	TRUE	FALSE	FALSE	0.00434955	NA	NA	0.000122327	NA	NA	0.450816	NA	NA	FALSE	FALSE	TRUE	FALSE	FALSE	FALSE	Distal	None
Nuclear pore complex (NPC)	Nuclear pore complex (NPC)	28	ENSG00000138750	ENSMUSG00000034826	ENSMUSP00000046540	Nup54	TRUE	TRUE	TRUE	0.111627	0.0492337	0.227536	0.0137971	0.0226076	0.02824	0.438119	0.51601	0.777657	FALSE	FALSE	TRUE	FALSE	FALSE	FALSE	Distal	None
Nuclear pore complex (NPC)	Nuclear pore complex (NPC)	28	ENSG00000126883	ENSMUSG00000001855	ENSMUSP00000066492	Nup214	TRUE	TRUE	TRUE	0.345738	0.0788147	0.353555	0.0123529	0.0595229	0.0208856	0.566655	0.4515	0.755647	FALSE	FALSE	TRUE	FALSE	FALSE	FALSE	Distal	None
Nuclear pore complex (NPC)	Nuclear pore complex (NPC)	28	ENSG00000119392	ENSMUSG00000019715	ENSMUSP00000019859	Gle1	TRUE	TRUE	TRUE	0.193564	0.0110689	0.256238	-0.000122735	0.0158072	0.0137426	0.327991	0.398169	0.661378	FALSE	FALSE	FALSE	FALSE	FALSE	FALSE	None	None
Nuclear pore complex (NPC)	Nuclear pore complex (NPC)	28	ENSG00000108559	ENSMUSG00000040667	ENSMUSP00000104171	Nup88	FALSE	TRUE	TRUE	NA	0.0663448	0.343874	NA	0.0718277	0.0301213	NA	0.410968	0.811016	FALSE	FALSE	FALSE	FALSE	FALSE	FALSE	None	None
Nuclear pore complex (NPC)	Nuclear pore complex (NPC)	28	ENSG00000108559	ENSMUSG00000040667	ENSMUSP00000048101	Nup88	TRUE	FALSE	FALSE	0.395192	NA	NA	0.00553932	NA	NA	0.492416	NA	NA	FALSE	FALSE	TRUE	FALSE	FALSE	FALSE	Distal	None
Nuclear pore complex (NPC)	Nuclear pore complex (NPC)	28	ENSG00000153201	ENSMUSG00000003226	ENSMUSP00000003310	Ranbp2	TRUE	TRUE	TRUE	0.327955	0.240924	0.273797	0.00105767	0.00256948	0.0207795	0.581442	0.446404	0.678659	FALSE	FALSE	TRUE	FALSE	FALSE	TRUE	Distal	Distal
Nuclear pore complex (NPC)	Nuclear pore complex (NPC)	28	ENSG00000094914	ENSMUSG00000036678	ENSMUSP00000044604	Aaas	TRUE	TRUE	TRUE	0.0173509	0.193272	0.109	0.0941191	0.126008	0.146145	0.0985569	0.219677	0.563013	FALSE	FALSE	FALSE	FALSE	FALSE	FALSE	None	None
Nuclear pore complex (NPC)	Nuclear pore complex (NPC)	28	ENSG00000101146	ENSMUSG00000027509	ENSMUSP00000029013	Rae1	TRUE	TRUE	TRUE	0.072002	0.29462	0.41164	0.00558366	1.04987e-05	0.00754375	0.410565	0.338936	0.632457	FALSE	FALSE	TRUE	FALSE	FALSE	FALSE	Distal	None
Nuclear pore complex (NPC)	Nuclear pore complex (NPC)	28	ENSG00000110713	ENSMUSG00000063550	ENSMUSP00000148115	Nup98	TRUE	FALSE	FALSE	0.358317	NA	NA	0.0070955	NA	NA	0.564687	NA	NA	FALSE	FALSE	FALSE	FALSE	FALSE	FALSE	None	None
Nuclear pore complex (NPC)	Nuclear pore complex (NPC)	28	ENSG00000110713	ENSMUSG00000063550	ENSMUSP00000068530	Nup98	FALSE	TRUE	TRUE	NA	0.109902	0.310266	NA	0.000768395	0.000176411	NA	0.444019	0.653956	FALSE	FALSE	FALSE	FALSE	FALSE	FALSE	None	None
Mediator	Mediator	21	ENSG00000108510	ENSMUSG00000034297	ENSMUSP00000044268	Med13	TRUE	FALSE	TRUE	0.142257	NA	0.169176	0.000501234	NA	0.00218181	0.0840883	NA	0.453317	FALSE	FALSE	FALSE	FALSE	FALSE	FALSE	None	None
Mediator	Mediator	21	ENSG00000180182	ENSMUSG00000064127	ENSMUSP00000094239	Med14	TRUE	TRUE	TRUE	0.247505	0	0.0913309	-0.000723082	0.0282292	0.0588355	0.206228	0.0344316	0.444072	FALSE	FALSE	TRUE	FALSE	FALSE	FALSE	Distal	None
Mediator	Mediator	21	ENSG00000175221	ENSMUSG00000013833	ENSMUSP00000101017	Med16	FALSE	TRUE	TRUE	NA	0.0711389	0	NA	0.00475604	0.0270578	NA	0.264255	0.463566	FALSE	FALSE	FALSE	FALSE	FALSE	TRUE	None	Distal
Mediator	Mediator	21	ENSG00000042429	ENSMUSG00000031935	ENSMUSP00000034411	Med17	TRUE	TRUE	FALSE	0.506595	0	NA	0.0107695	0.00364002	NA	0.367614	0.256692	NA	FALSE	FALSE	TRUE	FALSE	FALSE	FALSE	Distal	None
Mediator	Mediator	21	ENSG00000125686	ENSMUSG00000018160	ENSMUSP00000103169	Med1	TRUE	TRUE	FALSE	0.340437	0	NA	0.00755782	0.0310513	NA	0.310431	0.289343	NA	FALSE	FALSE	FALSE	FALSE	FALSE	FALSE	None	None
Mediator	Mediator	21	ENSG00000124641	ENSMUSG00000092558	ENSMUSP00000024778	Med20	TRUE	FALSE	FALSE	0.53409	NA	NA	0.0152369	NA	NA	0.233125	NA	NA	FALSE	FALSE	FALSE	FALSE	FALSE	FALSE	None	None
Mediator	Mediator	21	ENSG00000112282	ENSMUSG00000019984	ENSMUSP00000090316	Med23	TRUE	TRUE	TRUE	0.0657892	0.00583831	0.227276	0.000410883	0.00632433	0.000274841	0.0750065	0.15823	0.376627	FALSE	FALSE	FALSE	FALSE	FALSE	FALSE	None	None
Mediator	Mediator	21	ENSG00000008838	ENSMUSG00000017210	ENSMUSP00000017354	Med24	FALSE	TRUE	TRUE	NA	0.22683	0.00413595	NA	0.00763544	0.0176562	NA	0.151367	0.471653	FALSE	FALSE	FALSE	FALSE	FALSE	FALSE	None	None
Mediator	Mediator	21	ENSG00000008838	ENSMUSG00000017210	ENSMUSP00000098069	Med24	TRUE	FALSE	FALSE	0.150407	NA	NA	3.62138e-05	NA	NA	0.186522	NA	NA	FALSE	TRUE	TRUE	FALSE	FALSE	FALSE	Distal	None
Mediator	Mediator	21	ENSG00000104973	ENSMUSG00000002968	ENSMUSP00000146405	Med25	TRUE	FALSE	FALSE	0.353731	NA	NA	0.0135286	NA	NA	0.207674	NA	NA	FALSE	FALSE	FALSE	FALSE	FALSE	FALSE	None	None
Mediator	Mediator	21	ENSG00000104973	ENSMUSG00000002968	ENSMUSP00000003049	Med25	FALSE	TRUE	TRUE	NA	0	0.157996	NA	0.00170205	0.00166134	NA	0.0957133	0.236852	FALSE	FALSE	FALSE	FALSE	FALSE	TRUE	None	Distal
Mediator	Mediator	21	ENSG00000118579	ENSMUSG00000015804	ENSMUSP00000115882	Med28	TRUE	FALSE	FALSE	0.355434	NA	NA	0.00822591	NA	NA	0.0869741	NA	NA	FALSE	FALSE	FALSE	FALSE	FALSE	FALSE	None	None
Mediator	Mediator	21	ENSG00000164758	ENSMUSG00000038622	ENSMUSP00000042204	Med30	FALSE	FALSE	TRUE	NA	NA	0.0885244	NA	NA	0.0435843	NA	NA	0.443599	FALSE	FALSE	FALSE	FALSE	FALSE	FALSE	None	None
Mediator	Mediator	21	ENSG00000136146	ENSMUSG00000022109	ENSMUSP00000022705	Med4	FALSE	TRUE	TRUE	NA	7.77024e-12	0.306232	NA	0.00345558	0.0381106	NA	0.0963796	-0.483621	FALSE	FALSE	FALSE	FALSE	FALSE	FALSE	None	None
Mediator	Mediator	21	ENSG00000155868	ENSMUSG00000020397	ENSMUSP00000131852	Med7	TRUE	FALSE	FALSE	0	NA	NA	0.00889328	NA	NA	0.159495	NA	NA	FALSE	FALSE	FALSE	FALSE	FALSE	FALSE	None	None
Mediator	Mediator	21	ENSG00000159479	ENSMUSG00000006392	ENSMUSP00000019229	Med8	TRUE	TRUE	TRUE	0.0143478	0.182483	0.314527	0.0399829	0.0241199	0.0117288	0.271877	0.27306	0.500373	FALSE	FALSE	TRUE	FALSE	FALSE	FALSE	Distal	None
BAF complex	BAF complex	19	ENSG00000075624	ENSMUSG00000029580	ENSMUSP00000098066	Actb	TRUE	FALSE	FALSE	0.261946	NA	NA	2.05574e-06	NA	NA	0.241088	NA	NA	FALSE	FALSE	FALSE	FALSE	FALSE	FALSE	None	None
BAF complex	BAF complex	19	ENSG00000136518	ENSMUSG00000027671	ENSMUSP00000029214	Actl6a	TRUE	TRUE	TRUE	0.182322	0.0201919	0.102546	0.00490322	0.0351831	0.0979534	0.381232	0.401179	0.294571	FALSE	FALSE	FALSE	FALSE	FALSE	FALSE	None	None
BAF complex	BAF complex	19	ENSG00000117713	ENSMUSG00000007880	ENSMUSP00000122354	Arid1a	TRUE	TRUE	TRUE	0.245416	0.375715	0.317964	0.159455	0.0179411	0.0494448	0.344934	0.328884	0.133531	TRUE	FALSE	TRUE	FALSE	TRUE	TRUE	Local	Distal
BAF complex	BAF complex	19	ENSG00000049618	ENSMUSG00000069729	ENSMUSP00000090398	Arid1b	FALSE	TRUE	TRUE	NA	1.50515e-10	0.185596	NA	0.0351686	0.0268106	NA	0.311187	0.115865	FALSE	FALSE	FALSE	FALSE	FALSE	FALSE	None	None
BAF complex	BAF complex	19	ENSG00000049618	ENSMUSG00000069729	ENSMUSP00000111463	Arid1b	TRUE	FALSE	FALSE	0.160206	NA	NA	0.0274271	NA	NA	0.257512	NA	NA	FALSE	FALSE	TRUE	FALSE	FALSE	FALSE	Distal	None
BAF complex	BAF complex	19	ENSG00000080503	ENSMUSG00000024921	ENSMUSP00000025862	Smarca2	FALSE	TRUE	TRUE	NA	0.135892	0.0908034	NA	0.243559	0.217179	NA	0.480929	0.321806	FALSE	FALSE	FALSE	FALSE	FALSE	FALSE	None	None
BAF complex	BAF complex	19	ENSG00000080503	ENSMUSG00000024921	ENSMUSP00000135784	Smarca2	TRUE	FALSE	FALSE	0.251844	NA	NA	0.0125588	NA	NA	0.245687	NA	NA	FALSE	FALSE	FALSE	FALSE	FALSE	FALSE	None	None
BAF complex	BAF complex	19	ENSG00000127616	ENSMUSG00000032187	ENSMUSP00000034707	Smarca4	FALSE	TRUE	TRUE	NA	2.78921e-11	0	NA	0.0592348	0.0228244	NA	0.316276	0.0832458	FALSE	FALSE	FALSE	FALSE	FALSE	FALSE	None	None
BAF complex	BAF complex	19	ENSG00000127616	ENSMUSG00000032187	ENSMUSP00000096547	Smarca4	TRUE	FALSE	FALSE	0.152939	NA	NA	0.148151	NA	NA	0.344877	NA	NA	FALSE	FALSE	FALSE	FALSE	FALSE	FALSE	None	None
BAF complex	BAF complex	19	ENSG00000099956	ENSMUSG00000000902	ENSMUSP00000000925	Smarcb1	TRUE	TRUE	FALSE	0.169387	1.51575e-11	NA	0.096408	0.0723825	NA	0.316371	0.416629	NA	FALSE	FALSE	FALSE	FALSE	FALSE	FALSE	None	None
BAF complex	BAF complex	19	ENSG00000173473	ENSMUSG00000032481	ENSMUSP00000086094	Smarcc1	TRUE	TRUE	FALSE	0.398211	0	NA	0.0340174	0.0298149	NA	0.323081	0.338589	NA	FALSE	FALSE	FALSE	FALSE	FALSE	FALSE	None	None
BAF complex	BAF complex	19	ENSG00000066117	ENSMUSG00000023018	ENSMUSP00000023759	Smarcd1	TRUE	FALSE	FALSE	0.339392	NA	NA	0.205519	NA	NA	0.286752	NA	NA	FALSE	FALSE	FALSE	FALSE	FALSE	FALSE	None	None
BAF complex	BAF complex	19	ENSG00000073584	ENSMUSG00000037935	ENSMUSP00000099422	Smarce1	TRUE	TRUE	TRUE	0.0841213	0.104335	2.69569e-12	0.158636	0.185414	0.364046	0.449276	0.402689	0.394904	FALSE	FALSE	FALSE	FALSE	FALSE	FALSE	None	None
BAF complex	BAF complex	19	ENSG00000163939	ENSMUSG00000042323	ENSMUSP00000107727	Pbrm1	TRUE	FALSE	FALSE	0.0884971	NA	NA	0.184693	NA	NA	0.40475	NA	NA	FALSE	FALSE	FALSE	FALSE	FALSE	FALSE	None	None
BAF complex	BAF complex	19	ENSG00000163939	ENSMUSG00000042323	ENSMUSP00000107724	Pbrm1	FALSE	TRUE	TRUE	NA	0.253582	0.077489	NA	0.055652	0.0119691	NA	0.0987835	0.0433512	FALSE	FALSE	FALSE	FALSE	FALSE	TRUE	None	Distal
BAF complex	BAF complex	19	ENSG00000130024	ENSMUSG00000023883	ENSMUSP00000024657	Phf10	TRUE	FALSE	FALSE	0.597047	NA	NA	0.0776391	NA	NA	0.0779435	NA	NA	FALSE	FALSE	FALSE	FALSE	FALSE	FALSE	None	None
BAF complex	BAF complex	19	ENSG00000133884	ENSMUSG00000024826	ENSMUSP00000120125	Dpf2	TRUE	TRUE	TRUE	0.2082	0.0126071	0.1878	0.00120247	0.00354935	0.039	0.226201	0.357294	0.294571	FALSE	FALSE	FALSE	FALSE	FALSE	FALSE	None	None
Integrator	Integrator	18	ENSG00000064102	ENSMUSG00000040250	ENSMUSP00000032427	Ints13	TRUE	TRUE	TRUE	0.308546	0.0538177	0.278085	0.00880046	0.0036744	0.00216029	0.382537	0.354945	0.26399	FALSE	FALSE	TRUE	FALSE	FALSE	FALSE	Distal	None
Integrator	Integrator	18	ENSG00000146576	ENSMUSG00000039244	ENSMUSP00000041800	E130309D02Rik	TRUE	TRUE	TRUE	0.0220731	0.310184	0.389399	0.0700417	0.0117228	0.0301611	0.0908372	0.286516	0.270871	FALSE	FALSE	FALSE	FALSE	FALSE	FALSE	None	None
Integrator	Integrator	18	ENSG00000127054	ENSMUSG00000029034	ENSMUSP00000112656	Ints11	FALSE	TRUE	TRUE	NA	1.03165e-09	0.423731	NA	0.00196538	0.0793783	NA	0.360048	0.322641	FALSE	FALSE	FALSE	FALSE	FALSE	TRUE	None	Distal
Integrator	Integrator	18	ENSG00000127054	ENSMUSG00000029034	ENSMUSP00000030901	Ints11	TRUE	FALSE	FALSE	0.0475973	NA	NA	0.000379167	NA	NA	0.183552	NA	NA	FALSE	FALSE	FALSE	FALSE	FALSE	FALSE	None	None
Integrator	Integrator	18	ENSG00000138785	ENSMUSG00000028016	ENSMUSP00000029650	Ints12	TRUE	TRUE	TRUE	0.0326914	0.0954403	0.162048	0.0105592	0.0774046	0.121619	0.30335	0.151458	-0.0795851	FALSE	FALSE	TRUE	FALSE	FALSE	FALSE	Distal	None
Integrator	Integrator	18	ENSG00000164880	ENSMUSG00000029547	ENSMUSP00000072406	Ints1	FALSE	TRUE	TRUE	NA	0.234	0.123308	NA	0.00327109	0.104299	NA	0.227493	0.410756	FALSE	FALSE	FALSE	FALSE	FALSE	TRUE	None	Distal
Integrator	Integrator	18	ENSG00000164880	ENSMUSG00000029547	ENSMUSP00000143789	Ints1	TRUE	FALSE	FALSE	0.468091	NA	NA	0.00142009	NA	NA	0.395118	NA	NA	FALSE	FALSE	TRUE	FALSE	FALSE	FALSE	Distal	None
Integrator	Integrator	18	ENSG00000108506	ENSMUSG00000018068	ENSMUSP00000018212	Ints2	TRUE	TRUE	TRUE	0.354761	0	0	0.0600522	1.73201e-06	0.00110979	0.391578	0.222518	0.291477	FALSE	FALSE	FALSE	FALSE	FALSE	FALSE	None	None
Integrator	Integrator	18	ENSG00000149262	ENSMUSG00000025133	ENSMUSP00000026126	Ints4	TRUE	TRUE	TRUE	0.262816	0.0191805	0.0637488	0.044266	0.000474035	0.00297874	0.349793	0.259179	0.185486	FALSE	FALSE	TRUE	FALSE	FALSE	TRUE	Distal	Distal
Integrator	Integrator	18	ENSG00000185085	ENSMUSG00000071652	ENSMUSP00000093968	Ints5	TRUE	TRUE	TRUE	0.280354	0.192856	0.162802	0.0119902	0.0193742	0.00238784	0.30335	0.234012	0.103213	FALSE	FALSE	FALSE	FALSE	FALSE	FALSE	None	None
Integrator	Integrator	18	ENSG00000102786	ENSMUSG00000035161	ENSMUSP00000086788	Ints6	TRUE	TRUE	TRUE	0.0464252	0.115304	0.073539	0.0018763	0.00935353	0.0325062	0.122277	0.240675	0.398941	FALSE	FALSE	FALSE	FALSE	FALSE	FALSE	None	None
Integrator	Integrator	18	ENSG00000143493	ENSMUSG00000037461	ENSMUSP00000036277	Ints7	TRUE	TRUE	TRUE	0.0418043	0	0.239393	0.0215588	0.00954326	0.0244232	0.121405	0.341625	0.458858	FALSE	FALSE	FALSE	FALSE	FALSE	FALSE	None	None
Integrator	Integrator	18	ENSG00000164941	ENSMUSG00000040738	ENSMUSP00000038418	Ints8	TRUE	TRUE	TRUE	0.0925359	0	0.175976	0.00167798	0.0544802	0.117421	0.371987	0.197166	0.431633	FALSE	FALSE	TRUE	FALSE	FALSE	FALSE	Distal	None
Integrator	Integrator	18	ENSG00000104299	ENSMUSG00000021975	ENSMUSP00000045552	Ints9	TRUE	TRUE	TRUE	0.363724	0.264772	0.271839	0.00589381	0.00095847	0.0736726	0.383755	0.302847	0.513893	FALSE	FALSE	FALSE	FALSE	FALSE	TRUE	None	Distal
Spliceosome-A	Spliceosome-A	18	ENSG00000154473	ENSMUSG00000066979	ENSMUSP00000081547	Bub3	TRUE	TRUE	TRUE	0.260834	0.288559	0.0525925	0.0383286	0.0697943	0.255056	0.594377	0.461127	0.410265	FALSE	FALSE	FALSE	FALSE	FALSE	TRUE	None	Distal
Spliceosome-A	Spliceosome-A	18	ENSG00000060339	ENSMUSG00000020074	ENSMUSP00000020268	Ccar1	FALSE	TRUE	TRUE	NA	0.222395	0.258178	NA	0.0384578	0.101954	NA	0.513035	0.500531	FALSE	FALSE	FALSE	TRUE	FALSE	TRUE	None	Local
Spliceosome-A	Spliceosome-A	18	ENSG00000060339	ENSMUSG00000020074	ENSMUSP00000151895	Ccar1	TRUE	FALSE	FALSE	0.530476	NA	NA	0.0309292	NA	NA	0.586566	NA	NA	TRUE	FALSE	TRUE	FALSE	FALSE	FALSE	Local	None
Spliceosome-A	Spliceosome-A	18	ENSG00000008128	ENSMUSG00000029062	ENSMUSP00000101225	Cdk11b	TRUE	FALSE	FALSE	0.283209	NA	NA	0.00129053	NA	NA	0.591418	NA	NA	FALSE	FALSE	FALSE	FALSE	FALSE	FALSE	None	None
Spliceosome-A	Spliceosome-A	18	ENSG00000008128	ENSMUSG00000029062	ENSMUSP00000101223	Cdk11b	FALSE	TRUE	TRUE	NA	0.0241422	0.187034	NA	0.0085702	0.000104737	NA	0.466663	0.343047	FALSE	FALSE	FALSE	FALSE	FALSE	FALSE	None	None
Spliceosome-A	Spliceosome-A	18	ENSG00000100201	ENSMUSG00000055065	ENSMUSP00000055535	Ddx17	TRUE	TRUE	TRUE	0.272661	0	0.0764387	0.0517144	0.00292906	0.0105345	0.620085	0.53844	0.396621	FALSE	FALSE	FALSE	FALSE	FALSE	FALSE	None	None
Spliceosome-A	Spliceosome-A	18	ENSG00000108654	ENSMUSG00000020719	ENSMUSP00000021062	Ddx5	TRUE	TRUE	TRUE	0.280215	0.199229	0.0813698	0.00114287	0.0871785	0.0129868	0.639339	0.453067	0.374017	FALSE	FALSE	FALSE	FALSE	FALSE	TRUE	None	Distal
Spliceosome-A	Spliceosome-A	18	ENSG00000089280	ENSMUSG00000030795	ENSMUSP00000101858	Fus	TRUE	TRUE	TRUE	0.272086	0.0561246	0.160801	0.0355996	0.0711335	0.108515	0.446128	0.392988	0.359224	FALSE	FALSE	FALSE	FALSE	FALSE	TRUE	None	Distal
Spliceosome-A	Spliceosome-A	18	ENSG00000102241	ENSMUSG00000067873	ENSMUSP00000086027	Htatsf1	TRUE	TRUE	TRUE	0.40935	0.300653	0.229712	0.19604	0.0900506	0.294777	0.545691	0.364706	0.149887	FALSE	FALSE	FALSE	TRUE	TRUE	TRUE	None	Local
Spliceosome-A	Spliceosome-A	18	ENSG00000007392	ENSMUSG00000024188	ENSMUSP00000025023	Luc7l	FALSE	TRUE	TRUE	NA	1.00071e-10	0.0721721	NA	0.022717	7.63428e-05	NA	0.49534	0.362786	FALSE	FALSE	FALSE	FALSE	FALSE	FALSE	None	None
Spliceosome-A	Spliceosome-A	18	ENSG00000007392	ENSMUSG00000024188	ENSMUSP00000110627	Luc7l	TRUE	FALSE	FALSE	0.218724	NA	NA	0.0568245	NA	NA	0.33212	NA	NA	FALSE	FALSE	TRUE	FALSE	FALSE	FALSE	Distal	None
Spliceosome-A	Spliceosome-A	18	ENSG00000196504	ENSMUSG00000061136	ENSMUSP00000075655	Prpf40a	TRUE	TRUE	TRUE	0.186578	0.163011	0.0614487	0.0102793	0.014178	0.0325649	0.565545	0.498739	0.528455	FALSE	FALSE	FALSE	FALSE	FALSE	TRUE	None	Distal
Spliceosome-A	Spliceosome-A	18	ENSG00000182872	ENSMUSG00000031060	ENSMUSP00000111033	Rbm10	FALSE	TRUE	TRUE	NA	0.249946	0.0172961	NA	0.00628855	0.147756	NA	0.230511	0.542591	FALSE	FALSE	FALSE	FALSE	FALSE	FALSE	None	None
Spliceosome-A	Spliceosome-A	18	ENSG00000182872	ENSMUSG00000031060	ENSMUSP00000111032	Rbm10	TRUE	FALSE	FALSE	0.298768	NA	NA	0.00514384	NA	NA	0.526335	NA	NA	FALSE	FALSE	FALSE	FALSE	FALSE	FALSE	None	None
Spliceosome-A	Spliceosome-A	18	ENSG00000119707	ENSMUSG00000010608	ENSMUSP00000048470	Rbm25	TRUE	TRUE	TRUE	0.400324	0	0.0505997	0.00194935	0.00863612	0.108674	0.60593	0.470881	0.48078	FALSE	FALSE	TRUE	FALSE	FALSE	FALSE	Distal	None
Spliceosome-A	Spliceosome-A	18	ENSG00000131051	ENSMUSG00000027620	ENSMUSP00000105216	Rbm39	TRUE	TRUE	TRUE	0.19113	0.29493	0	0.0427428	0.0413199	0.128113	0.643582	0.544554	0.336647	FALSE	FALSE	FALSE	FALSE	FALSE	TRUE	None	Distal
Spliceosome-A	Spliceosome-A	18	ENSG00000003756	ENSMUSG00000032580	ENSMUSP00000138379	Rbm5	TRUE	TRUE	TRUE	0.257073	0.385792	0.0245478	0.0654806	0.0082076	0.0685537	0.417167	0.0639808	0.39535	FALSE	FALSE	TRUE	FALSE	FALSE	TRUE	Distal	Distal
Spliceosome-A	Spliceosome-A	18	ENSG00000168066	ENSMUSG00000024949	ENSMUSP00000121309	Sf1	FALSE	TRUE	TRUE	NA	0.126574	0.108573	NA	0.0136794	0.0323957	NA	0.316155	0.434301	FALSE	FALSE	FALSE	FALSE	FALSE	FALSE	None	None
Spliceosome-A	Spliceosome-A	18	ENSG00000105705	ENSMUSG00000011306	ENSMUSP00000011450	Sugp1	TRUE	TRUE	TRUE	0.234757	1.28555e-10	0.10592	0.0238374	0.0404251	0.0172127	0.166133	0.24665	0.212252	FALSE	FALSE	FALSE	FALSE	FALSE	TRUE	None	Distal
Spliceosome-A	Spliceosome-A	18	ENSG00000113649	ENSMUSG00000024498	ENSMUSP00000025375	Tcerg1	TRUE	TRUE	TRUE	0.324564	0.128596	0.140517	0.0116308	0.00779501	0.0641743	0.65888	0.553842	0.548829	FALSE	FALSE	TRUE	FALSE	FALSE	TRUE	Distal	Distal
Large Drosha complex	Large Drosha complex	17	ENSG00000079785	ENSMUSG00000037149	ENSMUSP00000065987	Ddx1	TRUE	TRUE	TRUE	0.304417	0.367215	0.411116	0.0417944	0.232645	0.049696	0.280193	0.135813	0.0364923	FALSE	FALSE	TRUE	FALSE	FALSE	TRUE	Distal	Distal
Large Drosha complex	Large Drosha complex	17	ENSG00000100201	ENSMUSG00000055065	ENSMUSP00000055535	Ddx17	TRUE	TRUE	TRUE	0.272661	0	0.0764387	0.0517144	0.00292906	0.0105345	0.610259	0.423422	0.264883	FALSE	FALSE	FALSE	FALSE	FALSE	FALSE	None	None
Large Drosha complex	Large Drosha complex	17	ENSG00000215301	ENSMUSG00000000787	ENSMUSP00000000804	Ddx3x	TRUE	TRUE	TRUE	0.349477	0.135816	0.106576	0.00991399	0.484794	0.190866	0.355093	0.140701	0.00875196	FALSE	FALSE	TRUE	FALSE	FALSE	TRUE	Distal	Distal
Large Drosha complex	Large Drosha complex	17	ENSG00000108654	ENSMUSG00000020719	ENSMUSP00000021062	Ddx5	TRUE	TRUE	TRUE	0.280215	0.199229	0.0813698	0.00114287	0.0871785	0.0129868	0.621766	0.405673	0.490367	FALSE	FALSE	FALSE	FALSE	FALSE	TRUE	None	Distal
Large Drosha complex	Large Drosha complex	17	ENSG00000109606	ENSMUSG00000029169	ENSMUSP00000031061	Dhx15	TRUE	TRUE	TRUE	0.370484	0.0267621	0.157215	0.0190888	0.000454523	0.0706791	0.492224	0.397554	0.537521	FALSE	FALSE	TRUE	FALSE	TRUE	TRUE	Distal	Distal
Large Drosha complex	Large Drosha complex	17	ENSG00000182944	ENSMUSG00000009079	ENSMUSP00000078867	Ewsr1	FALSE	TRUE	TRUE	NA	0.0829487	0	NA	0.112168	0.108842	NA	0.337997	0.352085	FALSE	FALSE	FALSE	FALSE	FALSE	FALSE	None	None
Large Drosha complex	Large Drosha complex	17	ENSG00000182944	ENSMUSG00000009079	ENSMUSP00000099994	Ewsr1	TRUE	FALSE	FALSE	0.461219	NA	NA	0.0234207	NA	NA	0.592837	NA	NA	FALSE	FALSE	FALSE	FALSE	FALSE	FALSE	None	None
Large Drosha complex	Large Drosha complex	17	ENSG00000089280	ENSMUSG00000030795	ENSMUSP00000101858	Fus	TRUE	TRUE	TRUE	0.272086	0.0561246	0.160801	0.0355996	0.0711335	0.108515	0.514655	0.330527	0.448421	FALSE	FALSE	FALSE	FALSE	FALSE	TRUE	None	Distal
Large Drosha complex	Large Drosha complex	17	ENSG00000169045	ENSMUSG00000007850	ENSMUSP00000104770	Hnrnph1	FALSE	TRUE	TRUE	NA	0.201761	0.276744	NA	0.0101455	0.0225567	NA	0.232072	0.209549	FALSE	FALSE	FALSE	FALSE	FALSE	FALSE	None	None
Large Drosha complex	Large Drosha complex	17	ENSG00000169045	ENSMUSG00000007850	ENSMUSP00000076989	Hnrnph1	TRUE	FALSE	FALSE	0.217303	NA	NA	0.0334879	NA	NA	0.404133	NA	NA	FALSE	FALSE	FALSE	FALSE	FALSE	FALSE	None	None
Large Drosha complex	Large Drosha complex	17	ENSG00000099783	ENSMUSG00000059208	ENSMUSP00000120115	Hnrnpm	TRUE	TRUE	TRUE	0.363666	0.223576	0.151919	0.141636	0.09054	0.209333	0.636714	0.437188	0.544811	FALSE	FALSE	FALSE	FALSE	FALSE	FALSE	None	None
Large Drosha complex	Large Drosha complex	17	ENSG00000153187	ENSMUSG00000039630	ENSMUSP00000124147	Hnrnpu	FALSE	TRUE	TRUE	NA	0.296281	0.0693621	NA	0.189613	0.128745	NA	0.405673	0.533323	FALSE	FALSE	FALSE	FALSE	FALSE	FALSE	None	None
Large Drosha complex	Large Drosha complex	17	ENSG00000105323	ENSMUSG00000040725	ENSMUSP00000146263	Hnrnpul1	TRUE	FALSE	FALSE	0.403092	NA	NA	0.151879	NA	NA	0.416715	NA	NA	FALSE	FALSE	FALSE	FALSE	FALSE	FALSE	None	None
Large Drosha complex	Large Drosha complex	17	ENSG00000105323	ENSMUSG00000040725	ENSMUSP00000037268	Hnrnpul1	FALSE	TRUE	TRUE	NA	0.0257684	0.20394	NA	0.362138	0.396282	NA	0.316434	0.361066	FALSE	FALSE	FALSE	FALSE	FALSE	FALSE	None	None
Large Drosha complex	Large Drosha complex	17	ENSG00000152795	ENSMUSG00000029328	ENSMUSP00000121005	Hnrnpdl	TRUE	TRUE	TRUE	0.350014	0.0622962	0.000713522	0.0271682	0.00109049	0.0349322	0.487133	0.207934	0.346322	FALSE	FALSE	TRUE	FALSE	FALSE	TRUE	Distal	Distal
Large Drosha complex	Large Drosha complex	17	ENSG00000143621	ENSMUSG00000001016	ENSMUSP00000001042	Ilf2	TRUE	TRUE	TRUE	0.52872	0	0.500278	0.00285337	0.0662654	0.000803681	0.609123	0.244271	0.382062	FALSE	FALSE	FALSE	FALSE	FALSE	TRUE	None	Distal
Large Drosha complex	Large Drosha complex	17	ENSG00000129351	ENSMUSG00000032178	ENSMUSP00000065770	Ilf3	FALSE	TRUE	TRUE	NA	0.37921	0.402375	NA	0.07189	0.000804119	NA	0.313791	0.44592	FALSE	FALSE	FALSE	TRUE	FALSE	TRUE	None	Local
Large Drosha complex	Large Drosha complex	17	ENSG00000129351	ENSMUSG00000032178	ENSMUSP00000149483	Ilf3	TRUE	FALSE	FALSE	0.453307	NA	NA	8.08667e-05	NA	NA	0.557734	NA	NA	FALSE	FALSE	FALSE	FALSE	FALSE	FALSE	None	None
Large Drosha complex	Large Drosha complex	17	ENSG00000125970	ENSMUSG00000027593	ENSMUSP00000112090	Raly	FALSE	TRUE	TRUE	NA	0.209671	0	NA	0.158	0.112002	NA	0.427611	0.479945	FALSE	FALSE	FALSE	FALSE	FALSE	TRUE	None	Distal
Large Drosha complex	Large Drosha complex	17	ENSG00000125970	ENSMUSG00000027593	ENSMUSP00000029120	Raly	TRUE	FALSE	FALSE	0.323633	NA	NA	0.186809	NA	NA	0.592256	NA	NA	FALSE	FALSE	FALSE	FALSE	FALSE	FALSE	None	None
Large Drosha complex	Large Drosha complex	17	ENSG00000120948	ENSMUSG00000041459	ENSMUSP00000081142	Tardbp	TRUE	TRUE	TRUE	0.266427	4.06093e-10	0.320815	0.00757111	0.0312705	0.101223	0.588937	0.291315	0.490649	FALSE	FALSE	FALSE	FALSE	FALSE	FALSE	None	None
Survival of motor neuron (SMN) complex	Survival of motor neuron (SMN) complex	16	ENSG00000064703	ENSMUSG00000027905	ENSMUSP00000088176	Ddx20	TRUE	TRUE	TRUE	0.63533	0	0.0799499	0.0700423	0.00737517	0.0175109	0.256559	0.0404977	0.0981792	FALSE	FALSE	FALSE	FALSE	FALSE	FALSE	None	None
Survival of motor neuron (SMN) complex	Survival of motor neuron (SMN) complex	16	ENSG00000179409	ENSMUSG00000049396	ENSMUSP00000099558	Gemin4	TRUE	TRUE	TRUE	0.144681	0	0.0309636	0.0194413	0.0117551	0.0179385	0.094881	0.0633861	NA	FALSE	FALSE	FALSE	TRUE	FALSE	TRUE	None	Local
Survival of motor neuron (SMN) complex	Survival of motor neuron (SMN) complex	16	ENSG00000082516	ENSMUSG00000037275	ENSMUSP00000036603	Gemin5	FALSE	TRUE	TRUE	NA	0.0520091	0.537053	NA	0.108888	0.125982	NA	0.0400839	-0.0423663	FALSE	FALSE	FALSE	TRUE	TRUE	TRUE	None	Local
Survival of motor neuron (SMN) complex	Survival of motor neuron (SMN) complex	16	ENSG00000082516	ENSMUSG00000037275	ENSMUSP00000131842	Gemin5	TRUE	FALSE	FALSE	0.542609	NA	NA	0.0572933	NA	NA	0.0983773	NA	NA	TRUE	TRUE	TRUE	FALSE	FALSE	FALSE	Local	None
Survival of motor neuron (SMN) complex	Survival of motor neuron (SMN) complex	16	ENSG00000092208	ENSMUSG00000060121	ENSMUSP00000021379	Gemin2	TRUE	FALSE	TRUE	0.498703	NA	0.632785	0.00271469	NA	-0.000171933	0.303497	NA	0.153024	FALSE	FALSE	TRUE	FALSE	FALSE	FALSE	Distal	None
Survival of motor neuron (SMN) complex	Survival of motor neuron (SMN) complex	16	ENSG00000205571	ENSMUSG00000021645	ENSMUSP00000022147	Smn1	TRUE	FALSE	TRUE	0.247639	NA	0.373144	0.0367558	NA	0.000650224	0.229288	NA	NA	FALSE	FALSE	FALSE	FALSE	FALSE	FALSE	None	None
Survival of motor neuron (SMN) complex	Survival of motor neuron (SMN) complex	16	ENSG00000125835	ENSMUSG00000027404	ENSMUSP00000099488	Snrpb	FALSE	TRUE	TRUE	NA	0	0.0867038	NA	0.0252754	0.121857	NA	0.0585748	0.108067	FALSE	FALSE	FALSE	FALSE	FALSE	FALSE	None	None
Survival of motor neuron (SMN) complex	Survival of motor neuron (SMN) complex	16	ENSG00000167088	ENSMUSG00000002477	ENSMUSP00000002551	Snrpd1	TRUE	TRUE	TRUE	0.0350318	0	0.141396	0.0528519	0.0376934	0.00572095	0.184648	0.123306	0.181425	FALSE	FALSE	FALSE	FALSE	FALSE	TRUE	None	Distal
Survival of motor neuron (SMN) complex	Survival of motor neuron (SMN) complex	16	ENSG00000125743	ENSMUSG00000040824	ENSMUSP00000037597	Snrpd2	TRUE	TRUE	TRUE	0.258461	0.0994766	0.0728689	0.00463815	0.00148362	0.0517276	0.303497	0.0988088	0.0107715	FALSE	FALSE	TRUE	FALSE	FALSE	TRUE	Distal	Distal
Survival of motor neuron (SMN) complex	Survival of motor neuron (SMN) complex	16	ENSG00000100028	ENSMUSG00000020180	ENSMUSP00000020397	Snrpd3	TRUE	TRUE	TRUE	0.348427	0.0636545	0.0864577	0.0467759	0.00754604	0.0380074	0.311269	0.090647	0.117565	FALSE	FALSE	FALSE	FALSE	FALSE	TRUE	None	Distal
Survival of motor neuron (SMN) complex	Survival of motor neuron (SMN) complex	16	ENSG00000143977	ENSMUSG00000057278	ENSMUSP00000086987	Snrpg	TRUE	TRUE	TRUE	0.316439	0.281409	0	0.0388114	0.00764565	0.190989	0.34078	-0.0131082	0.182731	FALSE	FALSE	FALSE	FALSE	FALSE	TRUE	None	Distal
Survival of motor neuron (SMN) complex	Survival of motor neuron (SMN) complex	16	ENSG00000023734	ENSMUSG00000030224	ENSMUSP00000068267	Strap	TRUE	TRUE	TRUE	0.0445062	0.00684	0.35104	0.0145693	0.325998	0.117283	0.0793508	0.0201525	0.0011691	FALSE	FALSE	FALSE	FALSE	FALSE	TRUE	None	Distal
Polycomb-group repressive complex 1 (PRC1)	Polycomb-group repressive complex 1 (PRC1)	16	ENSG00000168283	ENSMUSG00000026739	ENSMUSP00000028071	Bmi1	FALSE	TRUE	TRUE	NA	0.406692	0.33869	NA	7.20889e-06	0.00717475	NA	0.174144	0.0287171	FALSE	FALSE	FALSE	FALSE	TRUE	TRUE	None	Distal
Polycomb-group repressive complex 1 (PRC1)	Polycomb-group repressive complex 1 (PRC1)	16	ENSG00000134686	ENSMUSG00000028796	ENSMUSP00000101690	Phc2	TRUE	FALSE	TRUE	0.161266	NA	0.0605079	0.206811	NA	0.00123927	0.359922	NA	0.175551	FALSE	FALSE	FALSE	FALSE	FALSE	FALSE	None	None
Polycomb-group repressive complex 1 (PRC1)	Polycomb-group repressive complex 1 (PRC1)	16	ENSG00000173889	ENSMUSG00000037652	ENSMUSP00000130142	Phc3	TRUE	FALSE	TRUE	0.415804	NA	0.16846	0.0719917	NA	0.00512797	0.359922	NA	0.0380672	FALSE	FALSE	FALSE	FALSE	FALSE	FALSE	None	None
Polycomb-group repressive complex 1 (PRC1)	Polycomb-group repressive complex 1 (PRC1)	16	ENSG00000121481	ENSMUSG00000026484	ENSMUSP00000075476	Rnf2	FALSE	TRUE	FALSE	NA	0.193842	NA	NA	0.000295767	NA	NA	0.174144	NA	FALSE	FALSE	FALSE	FALSE	FALSE	FALSE	None	None
Spliceosome-C	Spliceosome-C	15	ENSG00000105298	ENSMUSG00000034889	ENSMUSP00000059533	Cactin	TRUE	TRUE	TRUE	0.133059	0.130305	0.249232	0.0473662	0.00326932	0.0215693	0.26317	0.06307	0.203833	FALSE	FALSE	FALSE	FALSE	FALSE	FALSE	None	None
Spliceosome-C	Spliceosome-C	15	ENSG00000143751	ENSMUSG00000038806	ENSMUSP00000037890	Sde2	FALSE	TRUE	TRUE	NA	0.13543	0	NA	0.135406	0.0709663	NA	0.0218401	0.278622	FALSE	FALSE	FALSE	FALSE	FALSE	TRUE	None	Distal
Spliceosome-C	Spliceosome-C	15	ENSG00000136819	ENSMUSG00000026851	ENSMUSP00000028205	BC005624	TRUE	TRUE	TRUE	0.0815995	0.118436	0	0.0996159	0.0126218	0.117021	0.138194	0.14886	0.250531	FALSE	FALSE	FALSE	FALSE	FALSE	TRUE	None	Distal
Spliceosome-C	Spliceosome-C	15	ENSG00000018610	ENSMUSG00000006423	ENSMUSP00000040134	C330007P06Rik	FALSE	TRUE	TRUE	NA	0.26953	0.287756	NA	-1.4465e-05	0.000343513	NA	0.201464	0.258897	FALSE	FALSE	FALSE	FALSE	FALSE	TRUE	None	Distal
Spliceosome-C	Spliceosome-C	15	ENSG00000018610	ENSMUSG00000006423	ENSMUSP00000110903	C330007P06Rik	TRUE	FALSE	FALSE	0.0984424	NA	NA	0.062776	NA	NA	0.176542	NA	NA	FALSE	FALSE	TRUE	FALSE	FALSE	FALSE	Distal	None
Spliceosome-C	Spliceosome-C	15	ENSG00000183258	ENSMUSG00000021494	ENSMUSP00000153348	Ddx41	TRUE	FALSE	FALSE	0.188208	NA	NA	0.044275	NA	NA	0.229952	NA	NA	FALSE	FALSE	FALSE	FALSE	FALSE	FALSE	None	None
Spliceosome-C	Spliceosome-C	15	ENSG00000183258	ENSMUSG00000021494	ENSMUSP00000021956	Ddx41	FALSE	TRUE	TRUE	NA	0.0891209	0.359146	NA	0.0804966	0.138085	NA	0.06307	-0.195394	FALSE	FALSE	FALSE	FALSE	FALSE	TRUE	None	Distal
Spliceosome-C	Spliceosome-C	15	ENSG00000101452	ENSMUSG00000027655	ENSMUSP00000029186	Dhx35	FALSE	FALSE	TRUE	NA	NA	0.695974	NA	NA	0.0448539	NA	NA	-0.0681316	FALSE	FALSE	FALSE	FALSE	FALSE	FALSE	None	None
Spliceosome-C	Spliceosome-C	15	ENSG00000105058	ENSMUSG00000003039	ENSMUSP00000003123	Fam32a	TRUE	TRUE	FALSE	0.105434	0	NA	0.120699	0.14544	NA	0.00263155	0.158838	NA	FALSE	FALSE	FALSE	FALSE	FALSE	FALSE	None	None
Spliceosome-C	Spliceosome-C	15	ENSG00000071859	ENSMUSG00000001962	ENSMUSP00000109797	Fam50a	TRUE	TRUE	TRUE	0.0328803	0	0.147271	0.227361	0.0361948	0.00149429	0.181339	0.259907	0.152509	FALSE	FALSE	TRUE	FALSE	FALSE	TRUE	Distal	Distal
Spliceosome-C	Spliceosome-C	15	ENSG00000076650	ENSMUSG00000063808	ENSMUSP00000078632	Gpatch1	TRUE	FALSE	TRUE	0.0982229	NA	0.166946	0.00255512	NA	0.0398322	0.0447201	NA	0.171782	TRUE	TRUE	TRUE	FALSE	FALSE	FALSE	Local	None
Spliceosome-C	Spliceosome-C	15	ENSG00000142546	ENSMUSG00000003421	ENSMUSP00000003513	Nosip	TRUE	FALSE	FALSE	0.29359	NA	NA	0.000951065	NA	NA	0.185057	NA	NA	TRUE	FALSE	TRUE	FALSE	FALSE	FALSE	Local	None
Spliceosome-C	Spliceosome-C	15	ENSG00000138398	ENSMUSG00000042133	ENSMUSP00000088370	Ppig	FALSE	TRUE	TRUE	NA	0.00535856	0	NA	0.0268019	0.0122109	NA	0.057235	0.0228275	FALSE	FALSE	FALSE	FALSE	FALSE	TRUE	None	Distal
Spliceosome-C	Spliceosome-C	15	ENSG00000138398	ENSMUSG00000042133	ENSMUSP00000045945	Ppig	TRUE	FALSE	FALSE	0.178545	NA	NA	0.000754772	NA	NA	0.24399	NA	NA	FALSE	FALSE	FALSE	FALSE	FALSE	FALSE	None	None
Spliceosome-C	Spliceosome-C	15	ENSG00000240344	ENSMUSG00000026035	ENSMUSP00000112947	Ppil3	TRUE	TRUE	TRUE	0.720002	0.850932	0.677947	0.00252033	0.00121358	0.00169286	0.0427767	0.0265727	0.068315	FALSE	FALSE	TRUE	TRUE	TRUE	TRUE	Distal	Local
Spliceosome-C	Spliceosome-C	15	ENSG00000113593	ENSMUSG00000021713	ENSMUSP00000022226	Ppwd1	TRUE	TRUE	TRUE	0.50692	0.193318	0.181627	0.0406417	0.0691897	0.0113321	0.169957	0.0684399	0.112326	TRUE	FALSE	TRUE	FALSE	FALSE	FALSE	Local	None
TAF complex	TAF complex	15	ENSG00000166337	ENSMUSG00000043866	ENSMUSP00000118105	Taf10	FALSE	TRUE	TRUE	NA	0	0.142041	NA	0.0067916	0.0704498	NA	-0.0407974	0.10581	FALSE	FALSE	FALSE	FALSE	FALSE	FALSE	None	None
TAF complex	TAF complex	15	ENSG00000122728	ENSMUSG00000031314	ENSMUSP00000112772	Taf1	FALSE	FALSE	TRUE	NA	NA	4.31614e-13	NA	NA	0.467779	NA	NA	0.0377366	FALSE	FALSE	FALSE	FALSE	FALSE	FALSE	None	None
TAF complex	TAF complex	15	ENSG00000122728	ENSMUSG00000031314	ENSMUSP00000098895	Taf1	TRUE	FALSE	FALSE	0	NA	NA	0.010862	NA	NA	0.1909	NA	NA	FALSE	FALSE	FALSE	FALSE	FALSE	FALSE	None	None
TAF complex	TAF complex	15	ENSG00000147133	ENSMUSG00000031314	ENSMUSP00000112772	Taf1	FALSE	FALSE	TRUE	NA	NA	4.31614e-13	NA	NA	0.467779	NA	NA	0.0377366	FALSE	FALSE	FALSE	FALSE	FALSE	FALSE	None	None
TAF complex	TAF complex	15	ENSG00000147133	ENSMUSG00000031314	ENSMUSP00000098895	Taf1	TRUE	FALSE	FALSE	0	NA	NA	0.010862	NA	NA	0.1909	NA	NA	FALSE	FALSE	FALSE	FALSE	FALSE	FALSE	None	None
TAF complex	TAF complex	15	ENSG00000064313	ENSMUSG00000037343	ENSMUSP00000043733	Taf2	FALSE	FALSE	TRUE	NA	NA	0	NA	NA	0.00183376	NA	NA	0.160012	FALSE	FALSE	FALSE	FALSE	FALSE	FALSE	None	None
TAF complex	TAF complex	15	ENSG00000130699	ENSMUSG00000039117	ENSMUSP00000038610	Taf4	TRUE	FALSE	FALSE	0	NA	NA	0.0154588	NA	NA	0.352848	NA	NA	FALSE	FALSE	FALSE	FALSE	FALSE	FALSE	None	None
TAF complex	TAF complex	15	ENSG00000148835	ENSMUSG00000025049	ENSMUSP00000026027	Taf5	TRUE	TRUE	TRUE	0.0272421	0.157177	0.0978103	0.0342125	0.0389559	0.046217	0.172576	0.13171	0.0412012	FALSE	FALSE	FALSE	FALSE	FALSE	TRUE	None	Distal
TAF complex	TAF complex	15	ENSG00000106290	ENSMUSG00000036980	ENSMUSP00000048016	Taf6	FALSE	TRUE	TRUE	NA	3.20391e-12	0.209695	NA	0.0131493	0.0227042	NA	0.206259	0.29983	FALSE	FALSE	FALSE	FALSE	FALSE	FALSE	None	None
TAF complex	TAF complex	15	ENSG00000106290	ENSMUSG00000036980	ENSMUSP00000106561	Taf6	TRUE	FALSE	FALSE	0.035899	NA	NA	0.00731827	NA	NA	0.209225	NA	NA	FALSE	FALSE	FALSE	FALSE	FALSE	FALSE	None	None
TAF complex	TAF complex	15	ENSG00000178913	ENSMUSG00000051316	ENSMUSP00000065645	Taf7	TRUE	TRUE	TRUE	0.308017	0.0338137	0.289505	0.439304	0.140038	0.118277	0.124869	0.175517	0.0491699	FALSE	FALSE	FALSE	FALSE	FALSE	TRUE	None	Distal
Exon Junction Complex (EJC)	Exon Junction Complex (EJC)	14	ENSG00000141543	ENSMUSG00000025580	ENSMUSP00000026667	Eif4a3	TRUE	TRUE	TRUE	0.390071	5.79961e-10	0.109262	0.000616862	0.0322066	0.17396	0.155403	0.490534	0.572766	FALSE	TRUE	TRUE	FALSE	FALSE	FALSE	Distal	None
Exon Junction Complex (EJC)	Exon Junction Complex (EJC)	14	ENSG00000141543	ENSMUSG00000094973	ENSMUSP00000133154	Eif4a3l1	TRUE	FALSE	FALSE	0.270095	NA	NA	0.023684	NA	NA	0.353336	NA	NA	FALSE	FALSE	FALSE	FALSE	FALSE	FALSE	None	None
Exon Junction Complex (EJC)	Exon Junction Complex (EJC)	14	ENSG00000162385	ENSMUSG00000028609	ENSMUSP00000030348	Magoh	FALSE	TRUE	TRUE	NA	8.77194e-11	0.0954993	NA	0.0418012	0.107298	NA	0.357934	0.495547	FALSE	FALSE	FALSE	FALSE	FALSE	FALSE	None	None
Exon Junction Complex (EJC)	Exon Junction Complex (EJC)	14	ENSG00000111196	ENSMUSG00000030188	ENSMUSP00000032307	Magohb	TRUE	FALSE	FALSE	0.139081	NA	NA	0.0528183	NA	NA	0.288585	NA	NA	FALSE	FALSE	FALSE	FALSE	FALSE	FALSE	None	None
Exon Junction Complex (EJC)	Exon Junction Complex (EJC)	14	ENSG00000108349	ENSMUSG00000078676	ENSMUSP00000130926	Casc3	TRUE	FALSE	FALSE	0	NA	NA	0.0207518	NA	NA	0.26842	NA	NA	FALSE	FALSE	FALSE	FALSE	FALSE	FALSE	None	None
Exon Junction Complex (EJC)	Exon Junction Complex (EJC)	14	ENSG00000205937	ENSMUSG00000034681	ENSMUSP00000085867	Rnps1	TRUE	FALSE	FALSE	0.305784	NA	NA	2.23483e-05	NA	NA	0.281643	NA	NA	FALSE	FALSE	FALSE	FALSE	FALSE	FALSE	None	None
Exon Junction Complex (EJC)	Exon Junction Complex (EJC)	14	ENSG00000125351	ENSMUSG00000036572	ENSMUSP00000075614	Upf3b	TRUE	TRUE	TRUE	0.297923	0	0.393787	0.090641	0.152525	-0.0202957	0.225943	0.209528	-0.271301	FALSE	FALSE	TRUE	FALSE	FALSE	FALSE	Distal	None
Exon Junction Complex (EJC)	Exon Junction Complex (EJC)	14	ENSG00000133226	ENSMUSG00000028809	ENSMUSP00000101487	Srrm1	FALSE	TRUE	TRUE	NA	2.19599e-11	0	NA	0.00671769	0.0652371	NA	0.221813	0.292678	FALSE	FALSE	FALSE	FALSE	FALSE	TRUE	None	Distal
Exon Junction Complex (EJC)	Exon Junction Complex (EJC)	14	ENSG00000133226	ENSMUSG00000028809	ENSMUSP00000125003	Srrm1	TRUE	FALSE	FALSE	0.0637401	NA	NA	0.158304	NA	NA	0.168342	NA	NA	TRUE	FALSE	TRUE	FALSE	FALSE	FALSE	Local	None
Exon Junction Complex (EJC)	Exon Junction Complex (EJC)	14	ENSG00000183684	ENSMUSG00000025134	ENSMUSP00000026125	Alyref	TRUE	TRUE	TRUE	0.221908	0	0.349409	0.000389972	0.00972538	0.150497	0.360809	0.128012	0.433406	FALSE	FALSE	FALSE	FALSE	FALSE	TRUE	None	Distal
Exon Junction Complex (EJC)	Exon Junction Complex (EJC)	14	ENSG00000183684	ENSMUSG00000060244	ENSMUSP00000080242	Alyref2	TRUE	TRUE	TRUE	0.508648	0	0.126911	0.00602052	0.0345742	0.111128	0.0492315	0.19703	0.378796	TRUE	TRUE	TRUE	FALSE	FALSE	FALSE	Local	None
Exon Junction Complex (EJC)	Exon Junction Complex (EJC)	14	ENSG00000100941	ENSMUSG00000020994	ENSMUSP00000021381	Pnn	TRUE	TRUE	TRUE	0.0409281	0.143377	0.104751	0.0159495	0.00124443	0.00150512	0.344918	0.365427	0.574831	FALSE	FALSE	TRUE	FALSE	FALSE	FALSE	Distal	None
Exon Junction Complex (EJC)	Exon Junction Complex (EJC)	14	ENSG00000100813	ENSMUSG00000022185	ENSMUSP00000022793	Acin1	FALSE	TRUE	TRUE	NA	0.0887197	0.305874	NA	0.00695378	0.00347545	NA	0.370045	0.451823	FALSE	FALSE	FALSE	FALSE	FALSE	FALSE	None	None
Exon Junction Complex (EJC)	Exon Junction Complex (EJC)	14	ENSG00000100813	ENSMUSG00000022185	ENSMUSP00000107109	Acin1	TRUE	FALSE	FALSE	0.300828	NA	NA	0.00673169	NA	NA	0.497391	NA	NA	FALSE	FALSE	FALSE	FALSE	FALSE	FALSE	None	None
Exon Junction Complex (EJC)	Exon Junction Complex (EJC)	14	ENSG00000150459	ENSMUSG00000021963	ENSMUSP00000120071	Sap18	TRUE	FALSE	FALSE	0.0755678	NA	NA	0.00330721	NA	NA	0.341819	NA	NA	FALSE	FALSE	TRUE	FALSE	FALSE	FALSE	Distal	None
Exon Junction Complex (EJC)	Exon Junction Complex (EJC)	14	ENSG00000150459	ENSMUSG00000061104	ENSMUSP00000073697	Sap18b	FALSE	TRUE	TRUE	NA	0.139722	0	NA	7.82183e-06	0.0490058	NA	0.297574	0.513327	FALSE	FALSE	FALSE	FALSE	FALSE	FALSE	None	None
SIN3 complex	SIN3 complex	13	ENSG00000032219	ENSMUSG00000048118	ENSMUSP00000035512	Arid4a	TRUE	FALSE	TRUE	0.6754	NA	0.111802	0.0184518	NA	0.102438	0.172986	NA	0.302691	FALSE	FALSE	TRUE	FALSE	FALSE	FALSE	Distal	None
SIN3 complex	SIN3 complex	13	ENSG00000054267	ENSMUSG00000039219	ENSMUSP00000106163	Arid4b	TRUE	FALSE	FALSE	0.480049	NA	NA	0.045514	NA	NA	0.327655	NA	NA	FALSE	FALSE	TRUE	FALSE	FALSE	FALSE	Distal	None
SIN3 complex	SIN3 complex	13	ENSG00000174744	ENSMUSG00000080268	ENSMUSP00000112266	Brms1	TRUE	FALSE	TRUE	0	NA	0.146136	0.0161061	NA	0.322201	0.181007	NA	0.425891	FALSE	FALSE	TRUE	FALSE	FALSE	FALSE	Distal	None
SIN3 complex	SIN3 complex	13	ENSG00000111707	ENSMUSG00000066900	ENSMUSP00000083662	Suds3	FALSE	TRUE	TRUE	NA	3.02361e-11	0	NA	0.188428	0.402577	NA	0.369702	0.359871	FALSE	FALSE	FALSE	FALSE	FALSE	FALSE	None	None
SIN3 complex	SIN3 complex	13	ENSG00000111707	ENSMUSG00000066900	ENSMUSP00000130535	Suds3	TRUE	FALSE	FALSE	0.00173853	NA	NA	0.0755603	NA	NA	0.342937	NA	NA	FALSE	FALSE	FALSE	FALSE	FALSE	FALSE	None	None
SIN3 complex	SIN3 complex	13	ENSG00000169375	ENSMUSG00000042557	ENSMUSP00000130641	Sin3a	FALSE	TRUE	TRUE	NA	0.221224	0.0194985	NA	0.201697	0.133084	NA	0.371618	0.0923899	FALSE	FALSE	FALSE	FALSE	FALSE	FALSE	None	None
SIN3 complex	SIN3 complex	13	ENSG00000169375	ENSMUSG00000042557	ENSMUSP00000128956	Sin3a	TRUE	FALSE	FALSE	0.377884	NA	NA	0.0991389	NA	NA	0.342937	NA	NA	FALSE	FALSE	TRUE	FALSE	FALSE	FALSE	Distal	None
SIN3 complex	SIN3 complex	13	ENSG00000136715	ENSMUSG00000024260	ENSMUSP00000136842	Sap130	TRUE	FALSE	TRUE	0.112711	NA	0.0504828	0.15679	NA	0.076755	0.342399	NA	0.310904	FALSE	FALSE	FALSE	FALSE	FALSE	FALSE	None	None
SIN3 complex	SIN3 complex	13	ENSG00000164576	ENSMUSG00000020519	ENSMUSP00000020826	Sap30l	FALSE	TRUE	TRUE	NA	0	0	NA	0.0399294	0.247129	NA	0.194452	0.359871	FALSE	FALSE	FALSE	FALSE	FALSE	FALSE	None	None
NuRD complex	NuRD complex	13	ENSG00000111642	ENSMUSG00000063870	ENSMUSP00000108011	Chd4	TRUE	TRUE	TRUE	0.47396	0.147332	0.12967	0.00850072	0.00120186	0.00186984	0.617189	0.488302	0.476335	FALSE	FALSE	TRUE	FALSE	FALSE	FALSE	Distal	None
NuRD complex	NuRD complex	13	ENSG00000116478	ENSMUSG00000028800	ENSMUSP00000099657	Hdac1	TRUE	TRUE	TRUE	0.385358	0.275588	0.0493013	0.0409286	0.000530243	0.0315145	0.332592	0.365041	0.322318	FALSE	FALSE	TRUE	FALSE	FALSE	FALSE	Distal	None
NuRD complex	NuRD complex	13	ENSG00000196591	ENSMUSG00000019777	ENSMUSP00000019911	Hdac2	TRUE	TRUE	TRUE	0.140406	0	0.0678209	0.00148603	0.000731055	0.0325365	0.361108	0.194662	0.141177	FALSE	FALSE	TRUE	FALSE	FALSE	FALSE	Distal	None
NuRD complex	NuRD complex	13	ENSG00000071655	ENSMUSG00000035478	ENSMUSP00000089948	Mbd3	TRUE	TRUE	TRUE	0.39582	0	0.454673	0.0222664	0.00393007	0.00191258	0.372355	0.114244	0.441306	FALSE	FALSE	FALSE	FALSE	FALSE	TRUE	None	Distal
NuRD complex	NuRD complex	13	ENSG00000149480	ENSMUSG00000071646	ENSMUSP00000093959	Mta2	TRUE	TRUE	TRUE	0.304827	0.0782521	0.476788	0.0071302	0.066468	0.0166568	0.464508	0.378782	0.395778	FALSE	FALSE	FALSE	FALSE	FALSE	TRUE	None	Distal
NuRD complex	NuRD complex	13	ENSG00000162521	ENSMUSG00000057236	ENSMUSP00000099658	Rbbp4	TRUE	TRUE	TRUE	0.25926	0.274687	0.584523	0.113998	0.0447051	3.11135e-05	0.483475	0.380964	0.460974	FALSE	FALSE	FALSE	FALSE	FALSE	TRUE	None	Distal
NuRD complex	NuRD complex	13	ENSG00000102054	ENSMUSG00000031353	ENSMUSP00000033720	Rbbp7	TRUE	TRUE	TRUE	0.318517	0	0	0.176558	0.198327	0.357771	0.590371	0.241672	0.309105	FALSE	FALSE	FALSE	FALSE	FALSE	TRUE	None	Distal
NuRD complex	NuRD complex	13	ENSG00000182979	ENSMUSG00000021144	ENSMUSP00000009099	Mta1	TRUE	TRUE	TRUE	0.327275	0.0807057	0.106815	0.0146392	0.135206	0.0854723	0.464263	0.300058	0.395778	FALSE	FALSE	FALSE	FALSE	FALSE	FALSE	None	None
NuRD complex	NuRD complex	13	ENSG00000057935	ENSMUSG00000055817	ENSMUSP00000107969	Mta3	FALSE	TRUE	TRUE	NA	0.239988	0.407989	NA	0.0034305	0.0233017	NA	0.312047	0.352323	FALSE	FALSE	FALSE	FALSE	FALSE	FALSE	None	None
NuRD complex	NuRD complex	13	ENSG00000057935	ENSMUSG00000055817	ENSMUSP00000107971	Mta3	TRUE	FALSE	FALSE	0.556316	NA	NA	0.0197542	NA	NA	0.309751	NA	NA	FALSE	FALSE	FALSE	FALSE	FALSE	FALSE	None	None
NuRD complex	NuRD complex	13	ENSG00000134046	ENSMUSG00000024513	ENSMUSP00000073701	Mbd2	TRUE	TRUE	TRUE	0.184527	0.0421779	0.061678	0.00824737	0.00132624	0.0559587	0.211232	0.380964	-0.100461	FALSE	FALSE	FALSE	FALSE	FALSE	FALSE	None	None
NuRD complex	NuRD complex	13	ENSG00000170004	ENSMUSG00000018474	ENSMUSP00000104301	Chd3	TRUE	TRUE	TRUE	0.321978	0	0.0257849	0.00169167	1.95836e-05	0.000535522	0.541158	0.41072	0.36329	FALSE	FALSE	FALSE	FALSE	FALSE	TRUE	None	Distal
NuRD complex	NuRD complex	13	ENSG00000167491	ENSMUSG00000036180	ENSMUSP00000070229	Gatad2a	TRUE	FALSE	FALSE	0.203128	NA	NA	0.0019228	NA	NA	0.515395	NA	NA	FALSE	FALSE	FALSE	FALSE	FALSE	FALSE	None	None
NuRD complex	NuRD complex	13	ENSG00000167491	ENSMUSG00000036180	ENSMUSP00000112164	Gatad2a	FALSE	TRUE	TRUE	NA	0.162949	0.491576	NA	0.0787183	0.00272929	NA	0.233887	0.352323	FALSE	FALSE	FALSE	TRUE	FALSE	FALSE	None	Local
CCR4-NOT complex	CCR4-NOT complex	12	ENSG00000158435	ENSMUSG00000003135	ENSMUSP00000125638	Cnot11	FALSE	TRUE	TRUE	NA	0	0.37726	NA	0.00229873	0.0213191	NA	0.289694	0.144679	FALSE	FALSE	FALSE	FALSE	FALSE	FALSE	None	None
CCR4-NOT complex	CCR4-NOT complex	12	ENSG00000158435	ENSMUSG00000003135	ENSMUSP00000003219	Cnot11	TRUE	FALSE	FALSE	0.145929	NA	NA	0.000341871	NA	NA	0.0504757	NA	NA	TRUE	TRUE	TRUE	FALSE	FALSE	FALSE	Local	None
CCR4-NOT complex	CCR4-NOT complex	12	ENSG00000138767	ENSMUSG00000034724	ENSMUSP00000108629	Cnot6l	TRUE	TRUE	TRUE	0.167048	0.280312	0.091597	0.0119704	0.00197196	0.118532	0.12027	0.0939489	0.236334	FALSE	FALSE	FALSE	FALSE	FALSE	FALSE	None	None
CCR4-NOT complex	CCR4-NOT complex	12	ENSG00000125107	ENSMUSG00000036550	ENSMUSP00000096073	Cnot1	TRUE	TRUE	TRUE	0.228009	0.178057	0.333615	0.00422881	6.01767e-05	4.58043e-05	0.137633	0.178757	0.412622	FALSE	FALSE	TRUE	FALSE	FALSE	TRUE	Distal	Distal
CCR4-NOT complex	CCR4-NOT complex	12	ENSG00000111596	ENSMUSG00000020166	ENSMUSP00000127830	Cnot2	FALSE	TRUE	TRUE	NA	0	0.13614	NA	0.00719384	0.000106429	NA	0.237958	0.251534	FALSE	FALSE	FALSE	FALSE	FALSE	FALSE	None	None
CCR4-NOT complex	CCR4-NOT complex	12	ENSG00000111596	ENSMUSG00000020166	ENSMUSP00000100902	Cnot2	TRUE	FALSE	FALSE	0	NA	NA	0.000354475	NA	NA	0.174888	NA	NA	FALSE	FALSE	FALSE	FALSE	FALSE	FALSE	None	None
CCR4-NOT complex	CCR4-NOT complex	12	ENSG00000088038	ENSMUSG00000035632	ENSMUSP00000039098	Cnot3	TRUE	TRUE	TRUE	0.0959716	0	0.00271796	0.0655115	0.0453351	0.00815388	0.108016	0.157164	0.228053	FALSE	FALSE	FALSE	FALSE	FALSE	FALSE	None	None
CCR4-NOT complex	CCR4-NOT complex	12	ENSG00000080802	ENSMUSG00000038784	ENSMUSP00000110645	Cnot4	TRUE	TRUE	TRUE	0	0.133975	0.110809	0.0243028	0.116118	0.00269199	0.0287214	0.182717	0.175042	FALSE	FALSE	TRUE	FALSE	FALSE	FALSE	Distal	None
CCR4-NOT complex	CCR4-NOT complex	12	ENSG00000198791	ENSMUSG00000031601	ENSMUSP00000034012	Cnot7	FALSE	TRUE	FALSE	NA	0.173281	NA	NA	0.0484816	NA	NA	0.0775579	NA	FALSE	FALSE	FALSE	FALSE	FALSE	FALSE	None	None
CCR4-NOT complex	CCR4-NOT complex	12	ENSG00000198791	ENSMUSG00000031601	ENSMUSP00000122933	Cnot7	TRUE	FALSE	FALSE	0.259267	NA	NA	0.0451954	NA	NA	0.282672	NA	NA	TRUE	TRUE	TRUE	FALSE	FALSE	FALSE	Local	None
CCR4-NOT complex	CCR4-NOT complex	12	ENSG00000155508	ENSMUSG00000020515	ENSMUSP00000020822	Cnot8	TRUE	TRUE	TRUE	0.0475946	0.00108337	0.20579	0.044172	0.0572364	-0.00432484	0.0468964	0.0143447	0.5265	TRUE	FALSE	TRUE	FALSE	FALSE	FALSE	Local	None
CCR4-NOT complex	CCR4-NOT complex	12	ENSG00000182973	ENSMUSG00000056167	ENSMUSP00000064840	Cnot10	TRUE	TRUE	TRUE	0.158601	0.101363	0.00220523	0.000968667	0.000599037	0.0893331	0.156285	0.242122	0.152634	FALSE	FALSE	TRUE	FALSE	FALSE	TRUE	Distal	Distal
CCR4-NOT complex	CCR4-NOT complex	12	ENSG00000144580	ENSMUSG00000026174	ENSMUSP00000084466	Cnot9	TRUE	TRUE	TRUE	0	2.25422e-11	0.110017	0.00741088	0.00202764	0.0506491	0.0502695	0.133237	0.298464	FALSE	FALSE	FALSE	FALSE	FALSE	FALSE	None	None
CCR4-NOT complex	CCR4-NOT complex	12	ENSG00000149115	ENSMUSG00000033955	ENSMUSP00000107232	Tnks1bp1	TRUE	TRUE	TRUE	0.505537	0.565866	0.3621	0.0916015	0.202163	0.0774281	0.063427	0.108591	0.264332	TRUE	TRUE	TRUE	TRUE	TRUE	TRUE	Local	Local
INO80 complex	INO80 complex	12	ENSG00000101442	ENSMUSG00000037761	ENSMUSP00000046658	Actr5	TRUE	FALSE	FALSE	0.131957	NA	NA	0.0012032	NA	NA	-0.00040278	NA	NA	FALSE	FALSE	TRUE	FALSE	FALSE	FALSE	Distal	None
INO80 complex	INO80 complex	12	ENSG00000113812	ENSMUSG00000015971	ENSMUSP00000016115	Actr8	TRUE	TRUE	TRUE	0	0.0757874	0	0.0752021	0.0117336	0.00061328	-0.00220198	0.124316	0.07766	FALSE	FALSE	FALSE	FALSE	FALSE	FALSE	None	None
INO80 complex	INO80 complex	12	ENSG00000128908	ENSMUSG00000034154	ENSMUSP00000051845	Ino80	FALSE	FALSE	TRUE	NA	NA	0.444613	NA	NA	0.041029	NA	NA	0.0180925	FALSE	FALSE	FALSE	FALSE	FALSE	FALSE	None	None
INO80 complex	INO80 complex	12	ENSG00000170322	ENSMUSG00000042185	ENSMUSP00000083341	Nfrkb	TRUE	TRUE	TRUE	0	0.39086	0.145573	0.145903	0.000288077	0.0552019	-0.00105082	0.0874083	0.152246	FALSE	FALSE	TRUE	FALSE	FALSE	TRUE	Distal	Distal
INO80 complex	INO80 complex	12	ENSG00000100811	ENSMUSG00000021264	ENSMUSP00000021692	Yy1	TRUE	TRUE	TRUE	0.274001	0.297797	0.135157	0.176613	0.000955573	0.0431295	-0.00105082	0.0560114	0.16771	FALSE	FALSE	TRUE	FALSE	FALSE	TRUE	Distal	Distal
INO80 complex	INO80 complex	12	ENSG00000116750	ENSMUSG00000018189	ENSMUSP00000140106	Uchl5	TRUE	FALSE	FALSE	0.369928	NA	NA	0.00498726	NA	NA	-0.00220198	NA	NA	FALSE	TRUE	TRUE	FALSE	FALSE	FALSE	Distal	None
INO80 complex	INO80 complex	12	ENSG00000116750	ENSMUSG00000018189	ENSMUSP00000018333	Uchl5	TRUE	TRUE	TRUE	0.54793	0.317527	0.0366703	0.000631588	0.000654004	0.0258287	-0.020331	-0.223297	-0.304427	FALSE	FALSE	TRUE	FALSE	FALSE	FALSE	Distal	None
Spliceosome-U2	Spliceosome-U2	12	ENSG00000100410	ENSMUSG00000061360	ENSMUSP00000023117	Phf5a	TRUE	TRUE	TRUE	0.148438	0.0170292	0.0647846	0.0340795	0.00665384	0.0436677	0.512175	0.0628164	0.591276	FALSE	FALSE	TRUE	FALSE	FALSE	FALSE	Distal	None
Spliceosome-U2	Spliceosome-U2	12	ENSG00000115128	ENSMUSG00000037361	ENSMUSP00000043662	Sf3b6	TRUE	TRUE	TRUE	0.141049	0.137924	0.0537387	0.0447716	0.0302807	0.0180258	0.51358	0.401251	0.374792	FALSE	FALSE	FALSE	FALSE	FALSE	FALSE	None	None
Spliceosome-U2	Spliceosome-U2	12	ENSG00000131876	ENSMUSG00000030512	ENSMUSP00000117947	Snrpa1	TRUE	TRUE	TRUE	0.222267	0.0653285	0	0.0381211	0.0218295	0.292076	0.449397	0.507476	0.70605	FALSE	FALSE	FALSE	FALSE	FALSE	TRUE	None	Distal
Spliceosome-U2	Spliceosome-U2	12	ENSG00000125870	ENSMUSG00000008333	ENSMUSP00000008477	Snrpb2	TRUE	TRUE	TRUE	0.0988656	0.469392	0.190154	0.0063941	0.00605938	0.064232	0.55613	0.343234	0.645237	FALSE	FALSE	FALSE	FALSE	FALSE	TRUE	None	Distal
Spliceosome-U2	Spliceosome-U2	12	ENSG00000099995	ENSMUSG00000002129	ENSMUSP00000002198	Sf3a1	TRUE	TRUE	TRUE	0.304817	0.0876256	0.211487	0.0267766	0.0382777	0.109668	0.670129	0.611816	0.778027	FALSE	FALSE	FALSE	FALSE	FALSE	FALSE	None	None
Spliceosome-U2	Spliceosome-U2	12	ENSG00000104897	ENSMUSG00000020211	ENSMUSP00000117160	Sf3a2	TRUE	TRUE	TRUE	0.137845	0.121661	0.184129	0.0405021	0.030084	0.0435044	0.613932	0.440178	0.655952	FALSE	FALSE	FALSE	FALSE	FALSE	TRUE	None	Distal
Spliceosome-U2	Spliceosome-U2	12	ENSG00000183431	ENSMUSG00000028902	ENSMUSP00000030734	Sf3a3	TRUE	TRUE	TRUE	0.316855	0.278788	0.230616	0.0246777	0.0104865	0.162302	0.449774	0.351901	0.711988	FALSE	FALSE	TRUE	FALSE	FALSE	TRUE	Distal	Distal
Spliceosome-U2	Spliceosome-U2	12	ENSG00000115524	ENSMUSG00000025982	ENSMUSP00000027127	Sf3b1	TRUE	TRUE	TRUE	0.304863	0.266163	0.171781	0.0424626	0.0417944	0.0733789	0.439826	0.495699	0.757093	FALSE	FALSE	FALSE	FALSE	FALSE	FALSE	None	None
Spliceosome-U2	Spliceosome-U2	12	ENSG00000087365	ENSMUSG00000024853	ENSMUSP00000025774	Sf3b2	TRUE	TRUE	TRUE	0.312465	0.0129981	0.207208	0.0486866	0.0668391	0.066861	0.685593	0.563118	0.770988	FALSE	FALSE	TRUE	FALSE	FALSE	FALSE	Distal	None
Spliceosome-U2	Spliceosome-U2	12	ENSG00000189091	ENSMUSG00000033732	ENSMUSP00000045073	Sf3b3	TRUE	TRUE	TRUE	0.523593	0.148831	0.122916	0.0417379	0.0955784	0.119708	0.604973	0.560525	0.740967	FALSE	FALSE	TRUE	FALSE	FALSE	FALSE	Distal	None
Spliceosome-U2	Spliceosome-U2	12	ENSG00000143368	ENSMUSG00000068856	ENSMUSP00000075709	Sf3b4	TRUE	TRUE	TRUE	0.268361	0.109794	0.0567011	0.0365173	0.0250469	0.0296602	0.623556	0.339276	0.55637	FALSE	FALSE	FALSE	FALSE	FALSE	TRUE	None	Distal
Spliceosome-U2	Spliceosome-U2	12	ENSG00000169976	ENSMUSG00000078348	ENSMUSP00000100771	Sf3b5	TRUE	TRUE	TRUE	0.0296458	0	0.105256	0.00146136	0.0102301	0.055576	0.193866	0.331854	0.640504	FALSE	FALSE	FALSE	FALSE	FALSE	TRUE	None	Distal
STAGA complex	STAGA complex	12	ENSG00000189091	ENSMUSG00000033732	ENSMUSP00000045073	Sf3b3	TRUE	TRUE	TRUE	0.523593	0.148831	0.122916	0.0417379	0.0955784	0.119708	0.239449	0.213205	0.167017	FALSE	FALSE	TRUE	FALSE	FALSE	FALSE	Distal	None
STAGA complex	STAGA complex	12	ENSG00000152382	ENSMUSG00000026563	ENSMUSP00000027846	Tada1	TRUE	FALSE	FALSE	0.0164803	NA	NA	0.0016317	NA	NA	0.323039	NA	NA	FALSE	FALSE	FALSE	FALSE	FALSE	FALSE	None	None
STAGA complex	STAGA complex	12	ENSG00000171148	ENSMUSG00000048930	ENSMUSP00000032410	Tada3	FALSE	FALSE	TRUE	NA	NA	0.0364893	NA	NA	0.178608	NA	NA	0.38088	FALSE	FALSE	FALSE	FALSE	FALSE	FALSE	None	None
STAGA complex	STAGA complex	12	ENSG00000166337	ENSMUSG00000043866	ENSMUSP00000118105	Taf10	FALSE	TRUE	TRUE	NA	0	0.142041	NA	0.0067916	0.0704498	NA	0.213205	0.38088	FALSE	FALSE	FALSE	FALSE	FALSE	FALSE	None	None
STAGA complex	STAGA complex	12	ENSG00000135801	ENSMUSG00000038697	ENSMUSP00000128710	Taf5l	TRUE	FALSE	TRUE	0.335237	NA	0.494706	0.00498452	NA	0.00101604	0.204057	NA	0.440235	FALSE	FALSE	FALSE	FALSE	FALSE	FALSE	None	None
Exosome	Exosome	11	ENSG00000171311	ENSMUSG00000034321	ENSMUSP00000074756	Exosc1	TRUE	TRUE	TRUE	0.58058	0.404527	0	0.000857204	0.00145257	0.219211	0.786472	0.168025	0.59722	FALSE	FALSE	TRUE	FALSE	FALSE	FALSE	Distal	None
Exosome	Exosome	11	ENSG00000130713	ENSMUSG00000039356	ENSMUSP00000043519	Exosc2	TRUE	TRUE	TRUE	0.87826	0.155783	0.184721	0.00028237	8.12792e-05	0.0353371	0.846822	0.161126	0.370355	FALSE	FALSE	FALSE	FALSE	FALSE	FALSE	None	None
Exosome	Exosome	11	ENSG00000107371	ENSMUSG00000028322	ENSMUSP00000030003	Exosc3	TRUE	TRUE	TRUE	0.760186	0	0.0172306	0.0118332	0.000715656	0.181975	0.856825	0.268361	0.370355	FALSE	FALSE	TRUE	FALSE	TRUE	TRUE	Distal	Distal
Exosome	Exosome	11	ENSG00000077348	ENSMUSG00000061286	ENSMUSP00000078580	Exosc5	FALSE	TRUE	TRUE	NA	0.112975	0.142951	NA	0.00393333	0.0228932	NA	0.14647	0.480507	FALSE	FALSE	FALSE	FALSE	FALSE	FALSE	None	None
Exosome	Exosome	11	ENSG00000077348	ENSMUSG00000061286	ENSMUSP00000145948	Exosc5	TRUE	FALSE	FALSE	0.90316	NA	NA	0.000807897	NA	NA	0.878057	NA	NA	FALSE	FALSE	FALSE	FALSE	FALSE	FALSE	None	None
Exosome	Exosome	11	ENSG00000223496	ENSMUSG00000109941	ENSMUSP00000147696	Exosc6	TRUE	FALSE	FALSE	0.655246	NA	NA	0.00695673	NA	NA	0.793563	NA	NA	FALSE	FALSE	TRUE	FALSE	FALSE	FALSE	Distal	None
Exosome	Exosome	11	ENSG00000075914	ENSMUSG00000025785	ENSMUSP00000026891	Exosc7	TRUE	TRUE	TRUE	0.542848	0.0866033	0.0614763	0.000279982	0.00180537	0.0308673	0.784117	0.229378	0.495593	FALSE	FALSE	FALSE	FALSE	FALSE	TRUE	None	Distal
Exosome	Exosome	11	ENSG00000120699	ENSMUSG00000027752	ENSMUSP00000029316	Exosc8	TRUE	TRUE	TRUE	0.438857	6.23098e-11	0.0831278	0.016854	0.00802384	0.0126331	0.784117	0.13136	0.352063	FALSE	FALSE	TRUE	FALSE	FALSE	TRUE	Distal	Distal
Exosome	Exosome	11	ENSG00000123737	ENSMUSG00000027714	ENSMUSP00000029269	Exosc9	TRUE	TRUE	TRUE	0.414193	0.409083	0.153287	0.0129218	0.000539037	1.79523e-05	0.717217	0.212064	0.119338	FALSE	FALSE	FALSE	FALSE	FALSE	TRUE	None	Distal
Exosome	Exosome	11	ENSG00000171824	ENSMUSG00000017264	ENSMUSP00000017408	Exosc10	TRUE	TRUE	TRUE	0.730574	0	0.126923	0.00042544	0.0122601	0.0328263	0.793563	0.237374	0.0692828	FALSE	FALSE	TRUE	FALSE	FALSE	FALSE	Distal	None
Exosome	Exosome	11	ENSG00000135698	ENSMUSG00000031843	ENSMUSP00000034303	Mphosph6	TRUE	TRUE	FALSE	0.176898	0.184085	NA	0.0181709	0.0338051	NA	0.193447	0.199013	NA	FALSE	FALSE	TRUE	FALSE	FALSE	FALSE	Distal	None
Polycomb-group repressive complex 2 (PRC2)	Polycomb-group repressive complex 2 (PRC2)	11	ENSG00000074266	ENSMUSG00000030619	ENSMUSP00000102853	Eed	TRUE	TRUE	TRUE	0.110848	0	0.0897139	0.00409141	0.023626	0.181318	0.100813	0.354507	0.312437	FALSE	FALSE	FALSE	FALSE	FALSE	FALSE	None	None
Polycomb-group repressive complex 2 (PRC2)	Polycomb-group repressive complex 2 (PRC2)	11	ENSG00000108799	ENSMUSG00000006920	ENSMUSP00000102906	Ezh1	TRUE	FALSE	FALSE	0.0267334	NA	NA	0.000492578	NA	NA	0.160534	NA	NA	FALSE	FALSE	TRUE	FALSE	FALSE	FALSE	Distal	None
Polycomb-group repressive complex 2 (PRC2)	Polycomb-group repressive complex 2 (PRC2)	11	ENSG00000178691	ENSMUSG00000017548	ENSMUSP00000017692	Suz12	TRUE	FALSE	FALSE	0	NA	NA	0.0352881	NA	NA	0.0961429	NA	NA	FALSE	FALSE	FALSE	FALSE	FALSE	FALSE	None	None
Polycomb-group repressive complex 2 (PRC2)	Polycomb-group repressive complex 2 (PRC2)	11	ENSG00000102054	ENSMUSG00000031353	ENSMUSP00000033720	Rbbp7	TRUE	TRUE	TRUE	0.318517	0	0	0.176558	0.198327	0.357771	0.246742	0.295143	0.386165	FALSE	FALSE	FALSE	FALSE	FALSE	TRUE	None	Distal
Polycomb-group repressive complex 2 (PRC2)	Polycomb-group repressive complex 2 (PRC2)	11	ENSG00000162521	ENSMUSG00000057236	ENSMUSP00000099658	Rbbp4	TRUE	TRUE	TRUE	0.25926	0.274687	0.584523	0.113998	0.0447051	3.11135e-05	0.185337	0.38686	0.301009	FALSE	FALSE	FALSE	FALSE	FALSE	TRUE	None	Distal
KMT2C/D containing complex	KMT2C/D containing complex	11	ENSG00000172534	ENSMUSG00000031386	ENSMUSP00000033761	Hcfc1	FALSE	TRUE	TRUE	NA	0.176879	0.215522	NA	0.023189	0.0371669	NA	0.230865	0.271659	FALSE	FALSE	FALSE	FALSE	FALSE	FALSE	None	None
KMT2C/D containing complex	KMT2C/D containing complex	11	ENSG00000172534	ENSMUSG00000031386	ENSMUSP00000110012	Hcfc1	TRUE	FALSE	FALSE	0.310363	NA	NA	0.0685702	NA	NA	0.561226	NA	NA	FALSE	FALSE	FALSE	FALSE	FALSE	FALSE	None	None
KMT2C/D containing complex	KMT2C/D containing complex	11	ENSG00000129691	ENSMUSG00000031575	ENSMUSP00000070957	Ash2l	TRUE	TRUE	TRUE	0.369188	0	0.106449	0.290207	0.246713	0.374974	0.538499	0.31203	0.35678	FALSE	FALSE	FALSE	FALSE	FALSE	FALSE	None	None
KMT2C/D containing complex	KMT2C/D containing complex	11	ENSG00000162961	ENSMUSG00000024067	ENSMUSP00000126702	Dpy30	FALSE	TRUE	TRUE	NA	0.0357733	0.0950048	NA	0.00170919	0.0253484	NA	0.0356844	0.129435	FALSE	FALSE	FALSE	FALSE	FALSE	FALSE	None	None
KMT2C/D containing complex	KMT2C/D containing complex	11	ENSG00000117222	ENSMUSG00000026439	ENSMUSP00000141003	Rbbp5	TRUE	FALSE	FALSE	0.334638	NA	NA	0.150465	NA	NA	0.538499	NA	NA	FALSE	FALSE	FALSE	FALSE	FALSE	FALSE	None	None
KMT2C/D containing complex	KMT2C/D containing complex	11	ENSG00000117222	ENSMUSG00000026439	ENSMUSP00000027700	Rbbp5	FALSE	TRUE	TRUE	NA	0	0.129316	NA	0.0471744	0.00615837	NA	0.281245	0.242502	FALSE	FALSE	FALSE	FALSE	FALSE	TRUE	None	Distal
KMT2C/D containing complex	KMT2C/D containing complex	11	ENSG00000196363	ENSMUSG00000026917	ENSMUSP00000109585	Wdr5	TRUE	TRUE	TRUE	0.221058	0.110486	0	0.188784	0.245385	0.197647	0.60156	0.213925	0.223909	FALSE	FALSE	FALSE	FALSE	FALSE	TRUE	None	Distal
KMT2C/D containing complex	KMT2C/D containing complex	11	ENSG00000055609	ENSMUSG00000038056	ENSMUSP00000043874	Kmt2c	TRUE	FALSE	FALSE	0.488053	NA	NA	0.0037994	NA	NA	-0.00480788	NA	NA	FALSE	FALSE	TRUE	FALSE	FALSE	FALSE	Distal	None
KMT2C/D containing complex	KMT2C/D containing complex	11	ENSG00000272333	ENSMUSG00000006307	ENSMUSP00000006470	Kmt2b	TRUE	FALSE	FALSE	0.15903	NA	NA	0.00464472	NA	NA	0.114868	NA	NA	FALSE	FALSE	FALSE	FALSE	FALSE	FALSE	None	None
Anaphase promoting complex (APC)	Anaphase promoting complex (APC)	10	ENSG00000176248	ENSMUSG00000026965	ENSMUSP00000028341	Anapc2	TRUE	TRUE	TRUE	0.167977	0.0717901	0	0.210666	0.021027	0.107018	0.26633	0.179698	0.427055	FALSE	FALSE	FALSE	FALSE	FALSE	FALSE	None	None
Anaphase promoting complex (APC)	Anaphase promoting complex (APC)	10	ENSG00000164162	ENSMUSG00000036977	ENSMUSP00000048244	Anapc10	TRUE	FALSE	FALSE	0.0672123	NA	NA	0.0379196	NA	NA	0.0133181	NA	NA	FALSE	FALSE	FALSE	FALSE	FALSE	FALSE	None	None
Anaphase promoting complex (APC)	Anaphase promoting complex (APC)	10	ENSG00000153107	ENSMUSG00000014355	ENSMUSP00000014499	Anapc1	TRUE	TRUE	TRUE	0.324238	0.021482	0.0842546	0.0874929	0.122408	0.0372394	0.4128	0.328472	0.236872	FALSE	FALSE	FALSE	FALSE	FALSE	TRUE	None	Distal
Anaphase promoting complex (APC)	Anaphase promoting complex (APC)	10	ENSG00000053900	ENSMUSG00000029176	ENSMUSP00000031072	Anapc4	TRUE	TRUE	TRUE	0.21284	0.103036	0	0.0543765	0.0145744	0.000856919	0.327491	0.228464	0.195325	FALSE	FALSE	FALSE	FALSE	FALSE	TRUE	None	Distal
Anaphase promoting complex (APC)	Anaphase promoting complex (APC)	10	ENSG00000089053	ENSMUSG00000029472	ENSMUSP00000083393	Anapc5	TRUE	TRUE	TRUE	0.277234	0.158238	4.23006e-13	0.00777191	0.0207959	9.4406e-05	0.439888	0.413569	0.150234	FALSE	TRUE	TRUE	FALSE	FALSE	TRUE	Distal	Distal
Anaphase promoting complex (APC)	Anaphase promoting complex (APC)	10	ENSG00000196510	ENSMUSG00000029466	ENSMUSP00000113928	Anapc7	TRUE	TRUE	TRUE	0	0.120859	0.00391843	0.0263017	0.000759807	0.0469383	0.0290993	0.168157	0.354084	FALSE	FALSE	FALSE	FALSE	FALSE	FALSE	None	None
Anaphase promoting complex (APC)	Anaphase promoting complex (APC)	10	ENSG00000130177	ENSMUSG00000038416	ENSMUSP00000047950	Cdc16	TRUE	TRUE	TRUE	0.222166	0.0634521	0.2281	0.0522229	0.155356	0.0144674	0.381701	0.304333	0.317277	FALSE	FALSE	TRUE	FALSE	FALSE	TRUE	Distal	Distal
Anaphase promoting complex (APC)	Anaphase promoting complex (APC)	10	ENSG00000094880	ENSMUSG00000024370	ENSMUSP00000025228	Cdc23	FALSE	TRUE	TRUE	NA	0.084852	0	NA	0.148039	0.220478	NA	0.36872	-0.0270629	FALSE	FALSE	FALSE	FALSE	FALSE	TRUE	None	Distal
Anaphase promoting complex (APC)	Anaphase promoting complex (APC)	10	ENSG00000094880	ENSMUSG00000024370	ENSMUSP00000122420	Cdc23	TRUE	FALSE	FALSE	0.0354407	NA	NA	0.0753898	NA	NA	0.362897	NA	NA	FALSE	FALSE	FALSE	FALSE	FALSE	FALSE	None	None
Anaphase promoting complex (APC)	Anaphase promoting complex (APC)	10	ENSG00000004897	ENSMUSG00000020687	ENSMUSP00000091452	Cdc27	FALSE	TRUE	TRUE	NA	0.493496	0.24544	NA	0.0124748	0.0620393	NA	0.146847	-0.0284717	FALSE	FALSE	FALSE	FALSE	FALSE	TRUE	None	Distal
Anaphase promoting complex (APC)	Anaphase promoting complex (APC)	10	ENSG00000004897	ENSMUSG00000020687	ENSMUSP00000102575	Cdc27	TRUE	FALSE	FALSE	0.166937	NA	NA	0.000457253	NA	NA	0.300772	NA	NA	FALSE	FALSE	TRUE	FALSE	FALSE	FALSE	Distal	None
Cohesin complex	Cohesin complex	10	ENSG00000121892	ENSMUSG00000029202	ENSMUSP00000144171	Pds5a	TRUE	FALSE	FALSE	0.333906	NA	NA	0.0895306	NA	NA	0.632717	NA	NA	FALSE	FALSE	FALSE	FALSE	FALSE	FALSE	None	None
Cohesin complex	Cohesin complex	10	ENSG00000121892	ENSMUSG00000029202	ENSMUSP00000031104	Pds5a	FALSE	TRUE	TRUE	NA	0.194517	0.053314	NA	0.104877	0.203986	NA	0.606348	0.665221	FALSE	FALSE	FALSE	FALSE	FALSE	FALSE	None	None
Cohesin complex	Cohesin complex	10	ENSG00000083642	ENSMUSG00000034021	ENSMUSP00000016569	Pds5b	FALSE	TRUE	TRUE	NA	0	0.271101	NA	0.0503353	0.0116626	NA	0.606348	0.576587	FALSE	FALSE	FALSE	FALSE	FALSE	FALSE	None	None
Cohesin complex	Cohesin complex	10	ENSG00000083642	ENSMUSG00000034021	ENSMUSP00000038421	Pds5b	TRUE	FALSE	FALSE	0.20661	NA	NA	0.0486995	NA	NA	0.563456	NA	NA	FALSE	FALSE	FALSE	FALSE	FALSE	FALSE	None	None
Cohesin complex	Cohesin complex	10	ENSG00000164754	ENSMUSG00000022314	ENSMUSP00000022927	Rad21	TRUE	TRUE	TRUE	0.402701	3.52211e-10	0.11663	0.063654	0.147276	0.112478	0.632717	0.542075	0.403085	FALSE	FALSE	FALSE	FALSE	FALSE	FALSE	None	None
Cohesin complex	Cohesin complex	10	ENSG00000072501	ENSMUSG00000041133	ENSMUSP00000044645	Smc1a	TRUE	TRUE	TRUE	0.267834	0.0935003	0.0384411	0.163694	0.147018	0.265872	0.535479	0.606755	0.635828	FALSE	FALSE	FALSE	FALSE	FALSE	FALSE	None	None
Cohesin complex	Cohesin complex	10	ENSG00000108055	ENSMUSG00000024974	ENSMUSP00000025930	Smc3	TRUE	TRUE	TRUE	0.351132	3.94054e-10	0.188285	0.117549	0.160536	0.264324	0.650779	0.650992	0.690351	FALSE	FALSE	FALSE	FALSE	FALSE	FALSE	None	None
Cohesin complex	Cohesin complex	10	ENSG00000118007	ENSMUSG00000037286	ENSMUSP00000116205	Stag1	TRUE	TRUE	TRUE	0.0579181	0	0.27353	0.132694	0.254693	0.168823	0.461816	0.50727	0.576587	FALSE	FALSE	TRUE	FALSE	FALSE	FALSE	Distal	None
Cohesin complex	Cohesin complex	10	ENSG00000101972	ENSMUSG00000025862	ENSMUSP00000110725	Stag2	TRUE	TRUE	TRUE	0.197279	0.023708	0.176828	0.033871	0.0828727	0.0515201	0.417883	0.625638	0.463018	FALSE	FALSE	FALSE	FALSE	FALSE	TRUE	None	Distal
Cohesin complex	Cohesin complex	10	ENSG00000062650	ENSMUSG00000041408	ENSMUSP00000040232	Wapl	FALSE	TRUE	TRUE	NA	0.0501251	0.0139785	NA	0.0134257	0.0795587	NA	0.416108	0.432023	FALSE	FALSE	FALSE	FALSE	FALSE	FALSE	None	None
Cohesin complex	Cohesin complex	10	ENSG00000062650	ENSMUSG00000041408	ENSMUSP00000130547	Wapl	TRUE	FALSE	FALSE	0.484152	NA	NA	0.0337659	NA	NA	0.68774	NA	NA	FALSE	FALSE	FALSE	FALSE	FALSE	FALSE	None	None
Spliceosome-B	Spliceosome-B	10	ENSG00000106211	ENSMUSG00000004951	ENSMUSP00000005077	Hspb1	TRUE	TRUE	TRUE	0.420367	0.140434	0.466707	0.0033341	0.16138	0.0616822	0.0412178	0.0871242	-0.135253	FALSE	FALSE	TRUE	FALSE	FALSE	TRUE	Distal	Distal
Spliceosome-B	Spliceosome-B	10	ENSG00000151657	ENSMUSG00000037262	ENSMUSP00000043614	Kin	FALSE	TRUE	TRUE	NA	0	0.176146	NA	0.0628014	0.000372401	NA	0.215361	0.273473	FALSE	FALSE	FALSE	FALSE	FALSE	FALSE	None	None
Spliceosome-B	Spliceosome-B	10	ENSG00000140259	ENSMUSG00000048222	ENSMUSP00000049548	Mfap1b	TRUE	TRUE	TRUE	0.212519	0.0934234	0.185324	0.0434783	0.000624304	0.0616757	0.401317	0.242956	0.513125	FALSE	FALSE	FALSE	FALSE	FALSE	FALSE	None	None
Spliceosome-B	Spliceosome-B	10	ENSG00000134748	ENSMUSG00000063800	ENSMUSP00000078207	Prpf38a	TRUE	TRUE	TRUE	0.265988	0.11458	0	0.0030347	0.0448248	1.84901e-06	0.365581	0.0793043	-0.0150028	FALSE	FALSE	FALSE	FALSE	FALSE	FALSE	None	None
Spliceosome-B	Spliceosome-B	10	ENSG00000112739	ENSMUSG00000021413	ENSMUSP00000077019	Prpf4b	FALSE	TRUE	TRUE	NA	0.136375	0	NA	0.000662993	0.071172	NA	0.242956	0.273473	FALSE	FALSE	FALSE	FALSE	FALSE	TRUE	None	Distal
Spliceosome-B	Spliceosome-B	10	ENSG00000112739	ENSMUSG00000021413	ENSMUSP00000152654	Prpf4b	TRUE	FALSE	FALSE	0.279032	NA	NA	0.0527541	NA	NA	0.380062	NA	NA	FALSE	FALSE	TRUE	FALSE	FALSE	FALSE	Distal	None
Spliceosome-B	Spliceosome-B	10	ENSG00000113141	ENSMUSG00000024474	ENSMUSP00000007042	Ik	TRUE	TRUE	TRUE	0.16627	0.191006	0.178761	0.0043854	7.21786e-07	0.0294294	0.39552	0.35089	0.35032	FALSE	FALSE	TRUE	FALSE	FALSE	TRUE	Distal	Distal
Spliceosome-B	Spliceosome-B	10	ENSG00000122692	ENSMUSG00000028409	ENSMUSP00000030117	Smu1	TRUE	TRUE	TRUE	0.305887	0.151333	0.299796	0.00716599	0.00800472	0.0323376	0.464768	0.319972	0.333179	FALSE	FALSE	TRUE	FALSE	FALSE	TRUE	Distal	Distal
Spliceosome-B	Spliceosome-B	10	ENSG00000054118	ENSMUSG00000043962	ENSMUSP00000079722	Thrap3	TRUE	TRUE	TRUE	0.111181	3.94054e-10	0	0.0149956	0.0267404	0.124879	0.279131	0.298507	0.245758	FALSE	FALSE	FALSE	FALSE	FALSE	TRUE	None	Distal
Spliceosome-B	Spliceosome-B	10	ENSG00000198258	ENSMUSG00000084786	ENSMUSP00000123971	Ubl5	FALSE	TRUE	TRUE	NA	1.5772e-09	0.0820238	NA	0.0420044	0.0948709	NA	0.0376618	0.0201124	FALSE	FALSE	FALSE	FALSE	FALSE	FALSE	None	None
Spliceosome-B	Spliceosome-B	10	ENSG00000198258	ENSMUSG00000084786	ENSMUSP00000125540	Ubl5	TRUE	FALSE	FALSE	0	NA	NA	0.046805	NA	NA	0.141176	NA	NA	FALSE	FALSE	FALSE	FALSE	FALSE	FALSE	None	None
Spliceosome-B	Spliceosome-B	10	ENSG00000146007	ENSMUSG00000001383	ENSMUSP00000001419	Zmat2	TRUE	TRUE	TRUE	0.154355	0.00923677	0.107535	0.0197374	0.0146918	0.00953099	0.137604	0.290841	0.194822	FALSE	FALSE	TRUE	FALSE	FALSE	FALSE	Distal	None
Transcription-export (TREX) complex	Transcription-export (TREX) complex	10	ENSG00000132661	ENSMUSG00000036992	ENSMUSP00000038329	Nxt1	TRUE	FALSE	FALSE	0.608019	NA	NA	0.00969425	NA	NA	0.461767	NA	NA	FALSE	FALSE	TRUE	FALSE	FALSE	FALSE	Distal	None
Transcription-export (TREX) complex	Transcription-export (TREX) complex	10	ENSG00000162231	ENSMUSG00000010097	ENSMUSP00000010241	Nxf1	TRUE	TRUE	TRUE	0.506372	0.123925	0.173499	0.00317636	0.00289769	0.0439016	0.569238	0.28786	0.367713	FALSE	TRUE	TRUE	FALSE	FALSE	FALSE	Distal	None
Transcription-export (TREX) complex	Transcription-export (TREX) complex	10	ENSG00000123136	ENSMUSG00000005481	ENSMUSP00000019576	Ddx39a	FALSE	TRUE	TRUE	NA	0.0142063	0.268047	NA	0.0426275	0.109225	NA	0.397694	0.426704	FALSE	FALSE	FALSE	FALSE	FALSE	FALSE	None	None
Transcription-export (TREX) complex	Transcription-export (TREX) complex	10	ENSG00000123136	ENSMUSG00000005481	ENSMUSP00000132222	Ddx39a	TRUE	FALSE	FALSE	0	NA	NA	0.028072	NA	NA	-0.0265614	NA	NA	FALSE	FALSE	FALSE	FALSE	FALSE	FALSE	None	None
Transcription-export (TREX) complex	Transcription-export (TREX) complex	10	ENSG00000163634	ENSMUSG00000053453	ENSMUSP00000065819	Thoc7	TRUE	TRUE	TRUE	0.230199	0.0922469	0.0493501	0.0201158	0.00510751	0.152398	0.5932	0.34733	0.0204672	FALSE	FALSE	FALSE	FALSE	FALSE	FALSE	None	None
Transcription-export (TREX) complex	Transcription-export (TREX) complex	10	ENSG00000100296	ENSMUSG00000034274	ENSMUSP00000045580	Thoc5	TRUE	TRUE	TRUE	0.361405	0.124114	0.24579	0.0289519	0.00670477	0.0621225	0.451597	0.315541	0.298926	FALSE	FALSE	TRUE	FALSE	FALSE	FALSE	Distal	None
Transcription-export (TREX) complex	Transcription-export (TREX) complex	10	ENSG00000125676	ENSMUSG00000037475	ENSMUSP00000044677	Thoc2	TRUE	TRUE	TRUE	0.413003	0.19138	0.279936	0.0819386	0.0074885	0.168558	0.477718	0.370369	0.552131	FALSE	TRUE	TRUE	TRUE	FALSE	TRUE	Distal	Local
Transcription-export (TREX) complex	Transcription-export (TREX) complex	10	ENSG00000131652	ENSMUSG00000041319	ENSMUSP00000038137	Thoc6	FALSE	TRUE	TRUE	NA	0.279445	0.0943213	NA	0.07119	0.0165556	NA	0.202757	0.226935	FALSE	FALSE	FALSE	FALSE	FALSE	FALSE	None	None
Transcription-export (TREX) complex	Transcription-export (TREX) complex	10	ENSG00000131652	ENSMUSG00000041319	ENSMUSP00000093239	Thoc6	TRUE	FALSE	FALSE	0.280262	NA	NA	0.0297595	NA	NA	0.477718	NA	NA	FALSE	FALSE	FALSE	FALSE	FALSE	FALSE	None	None
Transcription-export (TREX) complex	Transcription-export (TREX) complex	10	ENSG00000051596	ENSMUSG00000025872	ENSMUSP00000026990	Thoc3	TRUE	TRUE	TRUE	0.145368	0.142585	0.18693	0.00324107	0.000451126	0.0172621	0.508427	0.289257	0.406786	FALSE	TRUE	TRUE	FALSE	FALSE	TRUE	Distal	Distal
Transcription-export (TREX) complex	Transcription-export (TREX) complex	10	ENSG00000183684	ENSMUSG00000025134	ENSMUSP00000026125	Alyref	TRUE	TRUE	TRUE	0.221908	0	0.349409	0.000389972	0.00972538	0.150497	0.503255	0.0567796	0.381709	FALSE	FALSE	FALSE	FALSE	FALSE	TRUE	None	Distal
Transcription-export (TREX) complex	Transcription-export (TREX) complex	10	ENSG00000183684	ENSMUSG00000060244	ENSMUSP00000080242	Alyref2	TRUE	TRUE	TRUE	0.508648	0	0.126911	0.00602052	0.0345742	0.111128	0.0829251	0.218061	0.129106	TRUE	TRUE	TRUE	FALSE	FALSE	FALSE	Local	None
multi-tRNAsynthase complex	multi-tRNAsynthase complex	10	ENSG00000164022	ENSMUSG00000028029	ENSMUSP00000029663	Aimp1	TRUE	TRUE	TRUE	0.3976	0.411521	0.180883	0.00447171	0.202256	0.134874	0.410308	0.57989	0.653832	FALSE	FALSE	FALSE	FALSE	FALSE	FALSE	None	None
multi-tRNAsynthase complex	multi-tRNAsynthase complex	10	ENSG00000106305	ENSMUSG00000029610	ENSMUSP00000031613	Aimp2	TRUE	TRUE	TRUE	0	0.210189	0.488252	0.000523573	0.115369	0.0697538	0.235087	0.449213	0.500871	FALSE	FALSE	FALSE	FALSE	FALSE	FALSE	None	None
multi-tRNAsynthase complex	multi-tRNAsynthase complex	10	ENSG00000115866	ENSMUSG00000026356	ENSMUSP00000027602	Dars	TRUE	TRUE	TRUE	0.949292	0.813456	0.83194	0.00378877	0.055506	0.0245563	0.213155	0.308228	0.338337	TRUE	TRUE	TRUE	TRUE	TRUE	TRUE	Local	Local
multi-tRNAsynthase complex	multi-tRNAsynthase complex	10	ENSG00000136628	ENSMUSG00000026615	ENSMUSP00000045841	Eprs	TRUE	TRUE	TRUE	0.574482	0.334036	0.356478	0.0716032	0.380316	0.163776	0.426699	0.569472	0.539927	TRUE	TRUE	TRUE	TRUE	TRUE	TRUE	Local	Local
multi-tRNAsynthase complex	multi-tRNAsynthase complex	10	ENSG00000196305	ENSMUSG00000037851	ENSMUSP00000126806	Iars	TRUE	TRUE	TRUE	0.475574	0.440142	0.129749	0.113745	0.528215	0.247994	0.426699	0.617088	0.644195	FALSE	FALSE	FALSE	FALSE	FALSE	FALSE	None	None
multi-tRNAsynthase complex	multi-tRNAsynthase complex	10	ENSG00000065427	ENSMUSG00000031948	ENSMUSP00000126268	Kars	TRUE	TRUE	TRUE	0.457004	0.0691711	0.62844	0.0246538	0.000689272	0.0197175	0.45634	0.272837	0.635463	TRUE	FALSE	TRUE	TRUE	TRUE	TRUE	Local	Local
multi-tRNAsynthase complex	multi-tRNAsynthase complex	10	ENSG00000133706	ENSMUSG00000024493	ENSMUSP00000095197	Lars	TRUE	TRUE	TRUE	0.425778	0.337592	0.39327	0.166259	0.392537	0.142032	0.340503	0.569472	0.539927	FALSE	FALSE	FALSE	TRUE	FALSE	TRUE	None	Local
multi-tRNAsynthase complex	multi-tRNAsynthase complex	10	ENSG00000166986	ENSMUSG00000040354	ENSMUSP00000037446	Mars1	FALSE	TRUE	TRUE	NA	0.346478	0.549433	NA	0.397689	0.13551	NA	0.606756	0.487062	FALSE	FALSE	FALSE	FALSE	TRUE	TRUE	None	Distal
multi-tRNAsynthase complex	multi-tRNAsynthase complex	10	ENSG00000166986	ENSMUSG00000040354	ENSMUSP00000130666	Mars1	TRUE	FALSE	FALSE	0.413905	NA	NA	0.0417645	NA	NA	0.37443	NA	NA	FALSE	FALSE	FALSE	FALSE	FALSE	FALSE	None	None
multi-tRNAsynthase complex	multi-tRNAsynthase complex	10	ENSG00000172053	ENSMUSG00000032604	ENSMUSP00000006838	Qars	TRUE	TRUE	TRUE	0.542965	3.94054e-10	0.164601	0.131929	0.489546	0.267346	0.533724	0.662664	0.701053	FALSE	FALSE	FALSE	FALSE	FALSE	FALSE	None	None
multi-tRNAsynthase complex	multi-tRNAsynthase complex	10	ENSG00000113643	ENSMUSG00000018848	ENSMUSP00000018992	Rars	TRUE	TRUE	TRUE	0.7223	0.210274	0.466632	0.00161973	0.181716	0.0512456	0.414342	0.470983	0.643573	FALSE	FALSE	TRUE	TRUE	TRUE	TRUE	Distal	Local
RANBP9-containing complex	RANBP9-containing complex	10	ENSG00000114098	ENSMUSG00000032468	ENSMUSP00000035043	Armc8	TRUE	TRUE	TRUE	0.400705	0.312334	0.289737	0.109932	0.0505005	0.103381	0.259298	0.148623	-0.0161454	FALSE	FALSE	FALSE	FALSE	FALSE	FALSE	None	None
RANBP9-containing complex	RANBP9-containing complex	10	ENSG00000101193	ENSMUSG00000027573	ENSMUSP00000029090	Gid8	TRUE	TRUE	TRUE	0.0407275	0.0967892	0.283847	0.0032802	0.0773673	0.0746563	0.354344	0.130325	0.262184	FALSE	FALSE	FALSE	FALSE	FALSE	FALSE	None	None
RANBP9-containing complex	RANBP9-containing complex	10	ENSG00000090316	ENSMUSG00000079562	ENSMUSP00000110093	Maea	TRUE	TRUE	TRUE	0.175765	0.239454	0.185139	0.231102	0.0713932	0.00578041	0.501159	0.135463	0.0190622	FALSE	FALSE	FALSE	FALSE	FALSE	FALSE	None	None
RANBP9-containing complex	RANBP9-containing complex	10	ENSG00000128585	ENSMUSG00000025609	ENSMUSP00000026699	Mkln1	TRUE	TRUE	TRUE	0.0534212	0.164068	0	0.0124307	0.00104887	0.0632458	0.241301	0.0666744	0.141217	FALSE	FALSE	FALSE	FALSE	FALSE	FALSE	None	None
RANBP9-containing complex	RANBP9-containing complex	10	ENSG00000010017	ENSMUSG00000038546	ENSMUSP00000130636	Ranbp9	TRUE	TRUE	TRUE	0.0408449	0	0	0.0506572	0.0791633	0.13236	0.312362	0.11492	-0.00329364	FALSE	FALSE	TRUE	FALSE	FALSE	TRUE	Distal	Distal
RANBP9-containing complex	RANBP9-containing complex	10	ENSG00000141084	ENSMUSG00000037415	ENSMUSP00000040045	Ranbp10	TRUE	TRUE	TRUE	0.415338	0	1.98012e-12	0.115119	0.106472	0.0880247	0.451716	0.10529	0.0378062	FALSE	FALSE	FALSE	FALSE	FALSE	FALSE	None	None
RANBP9-containing complex	RANBP9-containing complex	10	ENSG00000153561	ENSMUSG00000002222	ENSMUSP00000002292	Rmnd5a	TRUE	TRUE	TRUE	0.213361	0.153769	0	0.100543	0.0530982	0.00362836	0.350507	0.178176	0.1259	FALSE	FALSE	FALSE	FALSE	FALSE	FALSE	None	None
RANBP9-containing complex	RANBP9-containing complex	10	ENSG00000162923	ENSMUSG00000038733	ENSMUSP00000124592	Wdr26	TRUE	TRUE	TRUE	0.262804	0.0218112	0	0.0901358	0.11717	2.0499e-07	0.279138	0.181489	0.0857701	FALSE	FALSE	FALSE	FALSE	FALSE	TRUE	None	Distal
RANBP9-containing complex	RANBP9-containing complex	10	ENSG00000119801	ENSMUSG00000039770	ENSMUSP00000037764	Ypel5	TRUE	TRUE	TRUE	0.422229	0.36222	0.242874	0.0471593	0.0641104	0.04963	0.241414	0.0692915	0.175788	FALSE	FALSE	FALSE	FALSE	FALSE	FALSE	None	None
NuA4/Tip60 HAT complex	NuA4/Tip60 HAT complex	10	ENSG00000136518	ENSMUSG00000027671	ENSMUSP00000029214	Actl6a	TRUE	TRUE	TRUE	0.182322	0.0201919	0.102546	0.00490322	0.0351831	0.0979534	0.465537	0.307608	0.193943	FALSE	FALSE	FALSE	FALSE	FALSE	FALSE	None	None
NuA4/Tip60 HAT complex	NuA4/Tip60 HAT complex	10	ENSG00000163875	ENSMUSG00000028863	ENSMUSP00000122288	Meaf6	FALSE	TRUE	FALSE	NA	0	NA	NA	0.0430632	NA	NA	0.23406	NA	FALSE	FALSE	FALSE	FALSE	FALSE	FALSE	None	None
NuA4/Tip60 HAT complex	NuA4/Tip60 HAT complex	10	ENSG00000163875	ENSMUSG00000028863	ENSMUSP00000053543	Meaf6	TRUE	FALSE	FALSE	0.0344621	NA	NA	0.117588	NA	NA	0.405119	NA	NA	FALSE	FALSE	FALSE	FALSE	FALSE	FALSE	None	None
NuA4/Tip60 HAT complex	NuA4/Tip60 HAT complex	10	ENSG00000178028	ENSMUSG00000009640	ENSMUSP00000099748	Dmap1	TRUE	TRUE	TRUE	0	0.0591612	0	9.08946e-06	0.0460294	0.170191	0.165033	0.20312	0.350094	FALSE	FALSE	FALSE	FALSE	FALSE	TRUE	None	Distal
NuA4/Tip60 HAT complex	NuA4/Tip60 HAT complex	10	ENSG00000183495	ENSMUSG00000029505	ENSMUSP00000049038	Ep400	TRUE	TRUE	TRUE	0.0881869	7.0021e-12	0.0992497	0.189831	0.00697895	0.162748	0.376868	0.114362	0.0915237	FALSE	FALSE	TRUE	FALSE	FALSE	TRUE	Distal	Distal
NuA4/Tip60 HAT complex	NuA4/Tip60 HAT complex	10	ENSG00000101189	ENSMUSG00000027569	ENSMUSP00000029085	Mrgbp	TRUE	FALSE	FALSE	0.307974	NA	NA	0.186437	NA	NA	0.433057	NA	NA	FALSE	FALSE	FALSE	FALSE	FALSE	FALSE	None	None
NuA4/Tip60 HAT complex	NuA4/Tip60 HAT complex	10	ENSG00000175792	ENSMUSG00000030079	ENSMUSP00000032165	Ruvbl1	TRUE	TRUE	TRUE	0.493895	0.256001	0.204141	0.0247551	0.0454422	0.0177693	0.46366	0.197176	0.193943	FALSE	FALSE	FALSE	FALSE	FALSE	FALSE	None	None
NuA4/Tip60 HAT complex	NuA4/Tip60 HAT complex	10	ENSG00000183207	ENSMUSG00000003868	ENSMUSP00000103400	Ruvbl2	TRUE	FALSE	FALSE	0.384676	NA	NA	0.00657274	NA	NA	0.416351	NA	NA	FALSE	FALSE	FALSE	FALSE	FALSE	FALSE	None	None
RNA polymerase III core complex	RNA polymerase III core complex	9	ENSG00000148606	ENSMUSG00000025280	ENSMUSP00000026322	Polr3a	TRUE	TRUE	TRUE	0.0111067	0	0	0.00188991	1.38461e-07	0.0167665	0.199934	0.40069	0.265569	FALSE	FALSE	TRUE	FALSE	FALSE	FALSE	Distal	None
RNA polymerase III core complex	RNA polymerase III core complex	9	ENSG00000013503	ENSMUSG00000034453	ENSMUSP00000076418	Polr3b	TRUE	TRUE	TRUE	0.253523	0	0.46267	0.0053758	0.0119895	0.0825394	0.0454198	0.318499	0.48633	FALSE	FALSE	FALSE	FALSE	FALSE	FALSE	None	None
RNA polymerase III core complex	RNA polymerase III core complex	9	ENSG00000186141	ENSMUSG00000028099	ENSMUSP00000029741	Polr3c	TRUE	FALSE	TRUE	0	NA	0.746176	0.00883493	NA	0.141853	0.149368	NA	0.705775	FALSE	FALSE	TRUE	FALSE	FALSE	FALSE	Distal	None
RNA polymerase III core complex	RNA polymerase III core complex	9	ENSG00000058600	ENSMUSG00000030880	ENSMUSP00000033173	Polr3e	TRUE	TRUE	TRUE	0.170189	0.200036	0.170667	0.00724483	0.0242205	0.00857786	0.261226	0.243408	0.273645	FALSE	FALSE	FALSE	FALSE	FALSE	FALSE	None	None
RNA polymerase III core complex	RNA polymerase III core complex	9	ENSG00000132664	ENSMUSG00000027427	ENSMUSP00000028914	Polr3f	TRUE	FALSE	FALSE	0.0441091	NA	NA	0.00365453	NA	NA	0.0897975	NA	NA	FALSE	FALSE	FALSE	FALSE	FALSE	FALSE	None	None
RNA polymerase III core complex	RNA polymerase III core complex	9	ENSG00000132664	ENSMUSG00000027427	ENSMUSP00000105644	Polr3f	FALSE	FALSE	TRUE	NA	NA	0.221697	NA	NA	0.089593	NA	NA	0.404137	FALSE	FALSE	FALSE	FALSE	FALSE	FALSE	None	None
RNA polymerase III core complex	RNA polymerase III core complex	9	ENSG00000241258	ENSMUSG00000025532	ENSMUSP00000026608	Crcp	TRUE	FALSE	FALSE	0.207021	NA	NA	0.00558337	NA	NA	0.106784	NA	NA	FALSE	FALSE	FALSE	FALSE	FALSE	FALSE	None	None
Spliceosome-Bact	Spliceosome-Bact	9	ENSG00000160799	ENSMUSG00000019659	ENSMUSP00000019803	Ccdc12	TRUE	TRUE	TRUE	0	0.0759459	0.15608	0.00487553	0.030179	0.184363	0.143343	0.183296	0.291283	FALSE	FALSE	TRUE	FALSE	FALSE	FALSE	Distal	None
Spliceosome-Bact	Spliceosome-Bact	9	ENSG00000163510	ENSMUSG00000027014	ENSMUSP00000064947	Cwc22	FALSE	TRUE	TRUE	NA	0.36701	0.177715	NA	-5.15673e-05	7.56267e-05	NA	0.213482	0.0993287	FALSE	FALSE	FALSE	TRUE	TRUE	TRUE	None	Local
Spliceosome-Bact	Spliceosome-Bact	9	ENSG00000163510	ENSMUSG00000027014	ENSMUSP00000107452	Cwc22	TRUE	FALSE	FALSE	0.498206	NA	NA	0.00348215	NA	NA	0.117428	NA	NA	TRUE	TRUE	TRUE	FALSE	FALSE	FALSE	Local	None
Spliceosome-Bact	Spliceosome-Bact	9	ENSG00000153015	ENSMUSG00000021715	ENSMUSP00000022228	Cwc27	TRUE	TRUE	TRUE	0.51875	0.244741	0.718665	0.0275914	0.000516845	0.0235195	0.143343	0.102735	0.0572671	FALSE	TRUE	TRUE	TRUE	TRUE	TRUE	Distal	Local
Spliceosome-Bact	Spliceosome-Bact	9	ENSG00000100023	ENSMUSG00000022771	ENSMUSP00000023455	Ppil2	TRUE	TRUE	TRUE	0.0546916	0.316759	0.141339	0.0287821	0.0200652	0.0229822	0.226147	0.215403	0.0939695	FALSE	FALSE	FALSE	TRUE	TRUE	TRUE	None	Local
Spliceosome-Bact	Spliceosome-Bact	9	ENSG00000168438	ENSMUSG00000038446	ENSMUSP00000044305	Cdc40	TRUE	TRUE	TRUE	0.381185	0.330784	0.189149	0.0866017	0.108262	0.158633	0.228289	0.165592	0.269931	FALSE	FALSE	FALSE	FALSE	FALSE	FALSE	None	None
Spliceosome-Bact	Spliceosome-Bact	9	ENSG00000125352	ENSMUSG00000036537	ENSMUSP00000042569	Rnf113a1	TRUE	FALSE	FALSE	0.187545	NA	NA	0.0181736	NA	NA	0.0626794	NA	NA	FALSE	FALSE	FALSE	FALSE	FALSE	FALSE	None	None
Spliceosome-Bact	Spliceosome-Bact	9	ENSG00000167978	ENSMUSG00000039218	ENSMUSP00000139842	Srrm2	TRUE	FALSE	FALSE	0.0528204	NA	NA	0.00300497	NA	NA	0.238092	NA	NA	FALSE	FALSE	FALSE	FALSE	FALSE	FALSE	None	None
Spliceosome-Bact	Spliceosome-Bact	9	ENSG00000167978	ENSMUSG00000039218	ENSMUSP00000085993	Srrm2	FALSE	TRUE	TRUE	NA	0.0050458	0.0528796	NA	0.000775723	0.0279451	NA	0.210041	0.269931	FALSE	FALSE	FALSE	FALSE	FALSE	TRUE	None	Distal
Spliceosome-Bact	Spliceosome-Bact	9	ENSG00000198783	ENSMUSG00000046010	ENSMUSP00000056154	Zfp830	TRUE	TRUE	FALSE	0.252964	0.107975	NA	0.0365347	0.00765281	NA	0.226147	0.292488	NA	TRUE	FALSE	FALSE	FALSE	FALSE	FALSE	Local	None
Spliceosome-Prp19	Spliceosome-Prp19	9	ENSG00000096401	ENSMUSG00000023932	ENSMUSP00000024727	Cdc5l	TRUE	TRUE	TRUE	0.259232	0.128889	0.159755	0.00658635	0.00489076	0.135999	0.582932	0.475796	0.595284	FALSE	FALSE	FALSE	FALSE	FALSE	FALSE	None	None
Spliceosome-Prp19	Spliceosome-Prp19	9	ENSG00000132792	ENSMUSG00000027649	ENSMUSP00000029178	Ctnnbl1	TRUE	TRUE	TRUE	0.203556	0	0.35333	0.0866895	0.0335775	0.100304	0.379214	0.42376	0.494355	FALSE	FALSE	FALSE	FALSE	FALSE	FALSE	None	None
Spliceosome-Prp19	Spliceosome-Prp19	9	ENSG00000109971	ENSMUSG00000015656	ENSMUSP00000015800	Hspa8	TRUE	TRUE	TRUE	0.125823	0.250066	0.247049	0.14501	0.0229147	0.00340497	0.132697	0.102111	0.105567	FALSE	FALSE	FALSE	FALSE	FALSE	TRUE	None	Distal
Spliceosome-Prp19	Spliceosome-Prp19	9	ENSG00000171566	ENSMUSG00000027998	ENSMUSP00000114968	Plrg1	TRUE	TRUE	TRUE	0.386725	0	0	0.0618977	0.00242511	0.069082	0.5987	0.316709	0.479535	FALSE	FALSE	FALSE	FALSE	FALSE	FALSE	None	None
Spliceosome-Prp19	Spliceosome-Prp19	9	ENSG00000102103	ENSMUSG00000031157	ENSMUSP00000033497	Pqbp1	FALSE	TRUE	TRUE	NA	0	0.179158	NA	0.0240455	0.013328	NA	0.257628	0.252467	FALSE	FALSE	FALSE	FALSE	FALSE	TRUE	None	Distal
Spliceosome-Prp19	Spliceosome-Prp19	9	ENSG00000102103	ENSMUSG00000031157	ENSMUSP00000111318	Pqbp1	TRUE	FALSE	FALSE	0.186839	NA	NA	0.000744377	NA	NA	0.395695	NA	NA	TRUE	FALSE	FALSE	FALSE	FALSE	FALSE	Local	None
Spliceosome-Prp19	Spliceosome-Prp19	9	ENSG00000110107	ENSMUSG00000024735	ENSMUSP00000025642	Prpf19	TRUE	FALSE	FALSE	0.414103	NA	NA	0.016888	NA	NA	0.536083	NA	NA	FALSE	FALSE	FALSE	FALSE	FALSE	FALSE	None	None
Spliceosome-Prp19	Spliceosome-Prp19	9	ENSG00000110107	ENSMUSG00000024735	ENSMUSP00000136858	Prpf19	FALSE	TRUE	TRUE	NA	0.0626178	0.201361	NA	0.0159756	0.145825	NA	0.405726	0.492965	FALSE	FALSE	FALSE	FALSE	FALSE	TRUE	None	Distal
Spliceosome-Prp19	Spliceosome-Prp19	9	ENSG00000116752	ENSMUSG00000005687	ENSMUSP00000005830	Bcas2	TRUE	TRUE	TRUE	0.0568061	0	0.00309083	0.0379806	0.0176058	0.0325226	0.493328	0.370472	0.460404	FALSE	FALSE	TRUE	FALSE	FALSE	TRUE	Distal	Distal
COREST complex	COREST complex	9	ENSG00000004487	ENSMUSG00000036940	ENSMUSP00000111977	Kdm1a	FALSE	TRUE	TRUE	NA	2.27162e-11	0.101171	NA	0.0128401	0.142662	NA	0.214287	0.168333	FALSE	FALSE	FALSE	FALSE	FALSE	FALSE	None	None
COREST complex	COREST complex	9	ENSG00000004487	ENSMUSG00000036940	ENSMUSP00000101473	Kdm1a	TRUE	FALSE	FALSE	0.514314	NA	NA	0.0829892	NA	NA	0.191002	NA	NA	FALSE	FALSE	TRUE	FALSE	FALSE	FALSE	Distal	None
COREST complex	COREST complex	9	ENSG00000140382	ENSMUSG00000032329	ENSMUSP00000034879	Hmg20a	TRUE	FALSE	FALSE	0.322368	NA	NA	0.168356	NA	NA	0.171392	NA	NA	FALSE	FALSE	FALSE	FALSE	FALSE	FALSE	None	None
COREST complex	COREST complex	9	ENSG00000140382	ENSMUSG00000032329	ENSMUSP00000149359	Hmg20a	TRUE	FALSE	FALSE	0	NA	NA	0.00540572	NA	NA	-0.0322802	NA	NA	FALSE	FALSE	FALSE	FALSE	FALSE	FALSE	None	None
COREST complex	COREST complex	9	ENSG00000089902	ENSMUSG00000037896	ENSMUSP00000082034	Rcor1	TRUE	TRUE	TRUE	0.315256	3.20391e-12	0	0.0272447	0.074729	0.000330035	0.1993	0.214287	0.2114	FALSE	FALSE	FALSE	FALSE	FALSE	FALSE	None	None
COREST complex	COREST complex	9	ENSG00000117625	ENSMUSG00000037395	ENSMUSP00000073004	Rcor3	FALSE	FALSE	TRUE	NA	NA	0.0475034	NA	NA	0.0925179	NA	NA	-0.0726018	FALSE	FALSE	FALSE	FALSE	FALSE	FALSE	None	None
RNA polymerase II core complex	RNA polymerase II core complex	9	ENSG00000181222	ENSMUSG00000005198	ENSMUSP00000050771	Polr2a	TRUE	TRUE	TRUE	0.230629	0.00132268	3.14032e-12	-1.14126e-07	0.0508909	0.166526	0.368761	0.440157	0.310601	FALSE	FALSE	FALSE	FALSE	FALSE	FALSE	None	None
RNA polymerase II core complex	RNA polymerase II core complex	9	ENSG00000047315	ENSMUSG00000029250	ENSMUSP00000031167	Polr2b	TRUE	TRUE	TRUE	0.50962	0	0.212784	0.00879137	0.0381828	0.0157131	0.448093	0.454011	0.30249	FALSE	FALSE	TRUE	FALSE	FALSE	TRUE	Distal	Distal
RNA polymerase II core complex	RNA polymerase II core complex	9	ENSG00000102978	ENSMUSG00000031783	ENSMUSP00000105147	Polr2c	FALSE	TRUE	TRUE	NA	0	0.222028	NA	0.0385528	0.00352568	NA	0.373106	0.301155	FALSE	FALSE	FALSE	FALSE	FALSE	FALSE	None	None
RNA polymerase II core complex	RNA polymerase II core complex	9	ENSG00000102978	ENSMUSG00000031783	ENSMUSP00000148830	Polr2c	TRUE	FALSE	FALSE	0.198908	NA	NA	0.0524135	NA	NA	0.375195	NA	NA	FALSE	FALSE	FALSE	FALSE	FALSE	FALSE	None	None
RNA polymerase II core complex	RNA polymerase II core complex	9	ENSG00000144231	ENSMUSG00000024258	ENSMUSP00000025106	Polr2d	TRUE	FALSE	TRUE	0.0637203	NA	0.0314546	0.0310014	NA	0.0147797	0.114386	NA	-0.0510456	FALSE	FALSE	FALSE	FALSE	FALSE	FALSE	None	None
RNA polymerase II core complex	RNA polymerase II core complex	9	ENSG00000099817	ENSMUSG00000004667	ENSMUSP00000004786	Polr2e	TRUE	TRUE	TRUE	0.278785	4.23074e-12	0.00792713	0.00070283	0.000276415	0.0820966	0.47004	0.342404	0.257595	FALSE	FALSE	FALSE	FALSE	FALSE	FALSE	None	None
RNA polymerase II core complex	RNA polymerase II core complex	9	ENSG00000168002	ENSMUSG00000071662	ENSMUSP00000093980	Polr2g	TRUE	TRUE	TRUE	0.266769	0	0.0416203	0.0465401	0.139185	7.08452e-05	0.404925	0.434482	0.257595	FALSE	FALSE	FALSE	FALSE	FALSE	TRUE	None	Distal
RNA polymerase II core complex	RNA polymerase II core complex	9	ENSG00000163882	ENSMUSG00000021018	ENSMUSP00000021405	Polr2h	TRUE	TRUE	TRUE	0.392701	2.99668e-12	0.505763	0.015743	0.0037092	0.0278117	0.26781	0.226438	-0.0264492	FALSE	TRUE	TRUE	FALSE	FALSE	FALSE	Distal	None
RNA polymerase II core complex	RNA polymerase II core complex	9	ENSG00000105258	ENSMUSG00000019738	ENSMUSP00000019882	Polr2i	TRUE	TRUE	TRUE	0	0	0.065106	0.00773844	0.0670674	0.0398248	0.166993	-0.150998	-0.0264492	FALSE	FALSE	FALSE	FALSE	FALSE	FALSE	None	None
RNA polymerase II core complex	RNA polymerase II core complex	9	ENSG00000177700	ENSMUSG00000038489	ENSMUSP00000043204	Polr2l	TRUE	FALSE	FALSE	0.330192	NA	NA	0.023704	NA	NA	0.390379	NA	NA	FALSE	FALSE	TRUE	FALSE	FALSE	FALSE	Distal	None
COP9 signalosome	COP9 signalosome	9	ENSG00000166200	ENSMUSG00000027206	ENSMUSP00000106090	Cops2	FALSE	TRUE	TRUE	NA	0	0.480162	NA	1.43388e-05	0.0306561	NA	0.345039	0.683453	FALSE	FALSE	FALSE	FALSE	FALSE	TRUE	None	Distal
COP9 signalosome	COP9 signalosome	9	ENSG00000166200	ENSMUSG00000027206	ENSMUSP00000028635	Cops2	TRUE	FALSE	FALSE	0.526481	NA	NA	0.0211464	NA	NA	0.649116	NA	NA	FALSE	TRUE	TRUE	FALSE	FALSE	FALSE	Distal	None
COP9 signalosome	COP9 signalosome	9	ENSG00000141030	ENSMUSG00000019373	ENSMUSP00000019517	Cops3	TRUE	TRUE	TRUE	0.313044	0.233733	0.228852	0.00290934	0.0512336	0.035558	0.379288	0.260248	0.675076	FALSE	FALSE	FALSE	FALSE	FALSE	FALSE	None	None
COP9 signalosome	COP9 signalosome	9	ENSG00000138663	ENSMUSG00000035297	ENSMUSP00000048416	Cops4	TRUE	TRUE	TRUE	0.552122	0.326063	0.288301	0.000550562	0.0172091	0.00355398	0.639396	0.393221	0.648698	FALSE	TRUE	TRUE	FALSE	FALSE	TRUE	Distal	Distal
COP9 signalosome	COP9 signalosome	9	ENSG00000121022	ENSMUSG00000025917	ENSMUSP00000027050	Cops5	TRUE	TRUE	TRUE	0.411314	0	0.238568	0.000911702	0.00377197	0.062665	0.550551	0.40855	0.566555	FALSE	FALSE	TRUE	FALSE	FALSE	TRUE	Distal	Distal
COP9 signalosome	COP9 signalosome	9	ENSG00000168090	ENSMUSG00000019494	ENSMUSP00000019638	Cops6	TRUE	TRUE	TRUE	0.482657	0.242242	0.242494	0.00286425	0.0353454	0.000162457	0.627064	0.471169	0.560746	FALSE	TRUE	TRUE	FALSE	TRUE	TRUE	Distal	Distal
COP9 signalosome	COP9 signalosome	9	ENSG00000111652	ENSMUSG00000030127	ENSMUSP00000108058	Cops7a	TRUE	TRUE	TRUE	0.266572	0.162348	0.221376	0.0991569	0.0131841	0.0834876	0.595372	0.305383	0.531289	FALSE	TRUE	TRUE	FALSE	TRUE	TRUE	Distal	Distal
COP9 signalosome	COP9 signalosome	9	ENSG00000144524	ENSMUSG00000026240	ENSMUSP00000113587	Cops7b	TRUE	TRUE	TRUE	0.219755	0.556797	0.0127495	0.00761766	0.0935801	0.0644064	0.0985172	0.0286047	-0.102773	FALSE	FALSE	FALSE	FALSE	FALSE	FALSE	None	None
COP9 signalosome	COP9 signalosome	9	ENSG00000198612	ENSMUSG00000034432	ENSMUSP00000035884	Cops8	TRUE	TRUE	TRUE	0.309446	4.20135e-11	0.249964	0.00133126	0.00390214	0.0379393	0.619902	0.216716	0.317053	TRUE	TRUE	TRUE	FALSE	FALSE	TRUE	Local	Distal
COP9 signalosome	COP9 signalosome	9	ENSG00000169727	ENSMUSG00000025156	ENSMUSP00000112007	Gps1	FALSE	TRUE	TRUE	NA	0.334355	0.121215	NA	0.0686689	0.00999996	NA	0.333676	0.533026	FALSE	FALSE	FALSE	FALSE	FALSE	FALSE	None	None
COP9 signalosome	COP9 signalosome	9	ENSG00000169727	ENSMUSG00000025156	ENSMUSP00000133855	Gps1	TRUE	FALSE	FALSE	0.143089	NA	NA	0.011589	NA	NA	0.261343	NA	NA	FALSE	FALSE	FALSE	FALSE	FALSE	FALSE	None	None
TFIIH complex	TFIIH complex	8	ENSG00000104884	ENSMUSG00000030400	ENSMUSP00000054380	Ercc2	TRUE	TRUE	TRUE	0.203205	0.126	0.203571	0.00312123	0.00134866	0.0118735	0.55433	0.324341	0.646204	TRUE	TRUE	TRUE	FALSE	FALSE	TRUE	Local	Distal
TFIIH complex	TFIIH complex	8	ENSG00000163161	ENSMUSG00000024382	ENSMUSP00000025241	Ercc3	TRUE	TRUE	TRUE	0.296973	0	0.793473	-0.000305342	0.0119495	-0.0136224	0.566597	0.454199	0.62761	FALSE	FALSE	TRUE	FALSE	FALSE	TRUE	Distal	Distal
TFIIH complex	TFIIH complex	8	ENSG00000183474	ENSMUSG00000021639	ENSMUSP00000138108	Gtf2h2	TRUE	TRUE	TRUE	0.457556	3.69519e-11	0.447582	0.00132665	0.039302	0.0296068	0.25345	0.372861	0.539061	FALSE	FALSE	FALSE	FALSE	FALSE	TRUE	None	Distal
TFIIH complex	TFIIH complex	8	ENSG00000110768	ENSMUSG00000006599	ENSMUSP00000006774	Gtf2h1	FALSE	TRUE	TRUE	NA	0.695856	0.410074	NA	0.0241454	0.0158578	NA	0.372861	0.601156	FALSE	FALSE	FALSE	FALSE	FALSE	FALSE	None	None
TFIIH complex	TFIIH complex	8	ENSG00000110768	ENSMUSG00000006599	ENSMUSP00000103271	Gtf2h1	TRUE	FALSE	FALSE	0.0844844	NA	NA	0.000330605	NA	NA	0.512517	NA	NA	FALSE	FALSE	TRUE	FALSE	FALSE	FALSE	Distal	None
TFIIH complex	TFIIH complex	8	ENSG00000145736	ENSMUSG00000021639	ENSMUSP00000138108	Gtf2h2	TRUE	TRUE	TRUE	0.457556	3.69519e-11	0.447582	0.00132665	0.039302	0.0296068	0.25345	0.372861	0.539061	FALSE	FALSE	FALSE	FALSE	FALSE	TRUE	None	Distal
TFIIH complex	TFIIH complex	8	ENSG00000111358	ENSMUSG00000029387	ENSMUSP00000031333	Gtf2h3	TRUE	FALSE	TRUE	0.184597	NA	0.229777	0.00994986	NA	0.01167	0.512517	NA	0.476967	FALSE	FALSE	TRUE	FALSE	FALSE	FALSE	Distal	None
Spliceosome-U5	Spliceosome-U5	8	ENSG00000169217	ENSMUSG00000042502	ENSMUSP00000132963	Cd2bp2	FALSE	TRUE	TRUE	NA	0.413187	0.208098	NA	0.0720708	0.0155618	NA	0.158048	0.110351	FALSE	FALSE	FALSE	FALSE	FALSE	FALSE	None	None
Spliceosome-U5	Spliceosome-U5	8	ENSG00000169217	ENSMUSG00000042502	ENSMUSP00000146167	Cd2bp2	TRUE	FALSE	FALSE	0.0734462	NA	NA	0.0116006	NA	NA	0.199542	NA	NA	FALSE	FALSE	FALSE	FALSE	FALSE	FALSE	None	None
Spliceosome-U5	Spliceosome-U5	8	ENSG00000174243	ENSMUSG00000003360	ENSMUSP00000003450	Ddx23	TRUE	TRUE	TRUE	0.498062	1.49396e-10	0.114587	0.117599	0.0786735	0.117095	0.56549	0.434312	0.619276	FALSE	FALSE	FALSE	FALSE	FALSE	TRUE	None	Distal
Spliceosome-U5	Spliceosome-U5	8	ENSG00000101161	ENSMUSG00000002455	ENSMUSP00000121340	Prpf6	TRUE	TRUE	TRUE	0.396443	0.0368694	0.0349355	0.00115108	0.0223463	0.0283754	0.647032	0.402536	0.568589	FALSE	FALSE	TRUE	FALSE	FALSE	TRUE	Distal	Distal
Spliceosome-U5	Spliceosome-U5	8	ENSG00000174231	ENSMUSG00000020850	ENSMUSP00000018449	Prpf8	FALSE	TRUE	TRUE	NA	0.236916	0.241665	NA	0.0636451	0.108984	NA	0.540267	0.628298	FALSE	FALSE	FALSE	TRUE	TRUE	TRUE	None	Local
Spliceosome-U5	Spliceosome-U5	8	ENSG00000174231	ENSMUSG00000020850	ENSMUSP00000099568	Prpf8	TRUE	FALSE	FALSE	0.494144	NA	NA	0.0250624	NA	NA	0.579073	NA	NA	TRUE	FALSE	TRUE	FALSE	FALSE	FALSE	Local	None
Spliceosome-U5	Spliceosome-U5	8	ENSG00000060688	ENSMUSG00000074088	ENSMUSP00000101616	Snrnp40	FALSE	TRUE	TRUE	NA	0.0629086	0.00471845	NA	0.0434867	0.187866	NA	0.459019	0.704179	FALSE	FALSE	FALSE	FALSE	FALSE	FALSE	None	None
Spliceosome-U5	Spliceosome-U5	8	ENSG00000141759	ENSMUSG00000057130	ENSMUSP00000115320	Txnl4a	TRUE	TRUE	TRUE	0.246201	5.69743e-11	0.263182	0.0166321	0.00958197	0.00363784	0.0764731	0.117352	0.152615	FALSE	FALSE	FALSE	TRUE	FALSE	TRUE	None	Local
Spliceosome-U5	Spliceosome-U5	8	ENSG00000144028	ENSMUSG00000003660	ENSMUSP00000099509	Snrnp200	TRUE	TRUE	TRUE	0.557021	0.308606	0.149093	0.0281484	0.0435284	0.102128	0.697364	0.459019	0.619276	FALSE	FALSE	TRUE	FALSE	TRUE	TRUE	Distal	Distal
Spliceosome-U5	Spliceosome-U5	8	ENSG00000108883	ENSMUSG00000020929	ENSMUSP00000102675	Eftud2	TRUE	TRUE	TRUE	0.508346	3.74755e-10	0.172521	0.0662543	0.0147532	0.117587	0.666448	0.494963	0.729015	FALSE	FALSE	FALSE	FALSE	FALSE	FALSE	None	None
HDAC3/NCOR complex	HDAC3/NCOR complex	7	ENSG00000132522	ENSMUSG00000023170	ENSMUSP00000072389	Gps2	FALSE	TRUE	FALSE	NA	0.132876	NA	NA	0.00729063	NA	NA	0.291583	NA	FALSE	FALSE	FALSE	FALSE	FALSE	FALSE	None	None
HDAC3/NCOR complex	HDAC3/NCOR complex	7	ENSG00000171720	ENSMUSG00000024454	ENSMUSP00000037981	Hdac3	TRUE	TRUE	TRUE	0.205376	0	0.110801	0.00492851	0.000723162	0.0298585	0.376081	0.109474	0.610924	FALSE	TRUE	TRUE	FALSE	FALSE	FALSE	Distal	None
HDAC3/NCOR complex	HDAC3/NCOR complex	7	ENSG00000141027	ENSMUSG00000018501	ENSMUSP00000018645	Ncor1	TRUE	TRUE	TRUE	0.169119	0	0	0.00716605	0.00631761	0.0100141	0.44273	0.0627138	0.214666	FALSE	FALSE	FALSE	FALSE	FALSE	TRUE	None	Distal
HDAC3/NCOR complex	HDAC3/NCOR complex	7	ENSG00000196498	ENSMUSG00000029478	ENSMUSP00000107033	Ncor2	TRUE	TRUE	FALSE	0.20684	0.206581	NA	0.0594979	0.0854232	NA	0.280138	0.209719	NA	FALSE	FALSE	FALSE	FALSE	FALSE	FALSE	None	None
HDAC3/NCOR complex	HDAC3/NCOR complex	7	ENSG00000177565	ENSMUSG00000027630	ENSMUSP00000144436	Tbl1xr1	TRUE	FALSE	FALSE	0.537654	NA	NA	0.000879603	NA	NA	0.0129183	NA	NA	FALSE	FALSE	FALSE	FALSE	FALSE	FALSE	None	None
HDAC3/NCOR complex	HDAC3/NCOR complex	7	ENSG00000177565	ENSMUSG00000027630	ENSMUSP00000067164	Tbl1xr1	FALSE	TRUE	TRUE	NA	0	0	NA	0.0234014	0.0038792	NA	0.213448	-0.255934	FALSE	FALSE	FALSE	FALSE	FALSE	FALSE	None	None
HDAC3/NCOR complex	HDAC3/NCOR complex	7	ENSG00000101849	ENSMUSG00000025246	ENSMUSP00000085549	Tbl1x	TRUE	TRUE	TRUE	0.473112	0.0284985	0.209972	0.00371939	0.00668497	0.0883377	0.333851	0.224905	0.214666	FALSE	FALSE	FALSE	FALSE	FALSE	TRUE	None	Distal
HDAC3/NCOR complex	HDAC3/NCOR complex	7	ENSG00000092377	ENSMUSG00000025246	ENSMUSP00000085549	Tbl1x	TRUE	TRUE	TRUE	0.473112	0.0284985	0.209972	0.00371939	0.00668497	0.0883377	0.333851	0.224905	0.214666	FALSE	FALSE	FALSE	FALSE	FALSE	TRUE	None	Distal
MCM complex	MCM complex	7	ENSG00000073111	ENSMUSG00000002870	ENSMUSP00000061923	Mcm2	TRUE	TRUE	TRUE	0.528485	0.353132	0.284284	0.069323	0.0353897	0.250027	0.83486	0.796784	0.640395	FALSE	FALSE	FALSE	FALSE	FALSE	TRUE	None	Distal
MCM complex	MCM complex	7	ENSG00000112118	ENSMUSG00000041859	ENSMUSP00000059192	Mcm3	TRUE	TRUE	FALSE	0.381333	0.579204	NA	0.116264	0.0469448	NA	0.853845	0.82821	NA	FALSE	FALSE	TRUE	FALSE	FALSE	TRUE	Distal	Distal
MCM complex	MCM complex	7	ENSG00000104738	ENSMUSG00000022673	ENSMUSP00000023353	Mcm4	TRUE	TRUE	TRUE	0.558459	0	0.0675445	0.0901123	0.0420023	0.0045282	0.803179	0.781273	0.0896	FALSE	FALSE	FALSE	FALSE	FALSE	FALSE	None	None
MCM complex	MCM complex	7	ENSG00000100297	ENSMUSG00000005410	ENSMUSP00000126135	Mcm5	FALSE	TRUE	TRUE	NA	0.17143	0.219995	NA	0.07802	0.196741	NA	0.807434	0.812258	FALSE	FALSE	FALSE	FALSE	FALSE	TRUE	None	Distal
MCM complex	MCM complex	7	ENSG00000100297	ENSMUSG00000005410	ENSMUSP00000148525	Mcm5	TRUE	FALSE	FALSE	0.489082	NA	NA	0.0818943	NA	NA	0.797463	NA	NA	FALSE	FALSE	TRUE	FALSE	FALSE	FALSE	Distal	None
MCM complex	MCM complex	7	ENSG00000076003	ENSMUSG00000026355	ENSMUSP00000027601	Mcm6	TRUE	TRUE	TRUE	0.41339	1.32386e-11	0.393659	0.0327193	0.085345	0.0578839	0.810657	0.829143	0.434654	FALSE	FALSE	FALSE	FALSE	FALSE	TRUE	None	Distal
MCM complex	MCM complex	7	ENSG00000166508	ENSMUSG00000029730	ENSMUSP00000000505	Mcm7	TRUE	TRUE	TRUE	0.201351	0.410513	0.196193	0.0578034	0.0682683	0.311454	0.775391	0.861875	0.448354	FALSE	FALSE	FALSE	FALSE	FALSE	TRUE	None	Distal
MCM complex	MCM complex	7	ENSG00000197771	ENSMUSG00000048170	ENSMUSP00000062843	Mcmbp	TRUE	TRUE	TRUE	0.285237	0.246691	0	0.000390194	0.00661414	0.345588	-0.106106	-0.0631468	0.457154	FALSE	FALSE	TRUE	FALSE	FALSE	TRUE	Distal	Distal
Nuclear cap binding complex (NCBC)	Nuclear cap binding complex (NCBC)	7	ENSG00000169045	ENSMUSG00000007850	ENSMUSP00000104770	Hnrnph1	FALSE	TRUE	TRUE	NA	0.201761	0.276744	NA	0.0101455	0.0225567	NA	0.0656155	0.16728	FALSE	FALSE	FALSE	FALSE	FALSE	FALSE	None	None
Nuclear cap binding complex (NCBC)	Nuclear cap binding complex (NCBC)	7	ENSG00000169045	ENSMUSG00000007850	ENSMUSP00000076989	Hnrnph1	TRUE	FALSE	FALSE	0.217303	NA	NA	0.0334879	NA	NA	0.195826	NA	NA	FALSE	FALSE	FALSE	FALSE	FALSE	FALSE	None	None
Nuclear cap binding complex (NCBC)	Nuclear cap binding complex (NCBC)	7	ENSG00000169813	ENSMUSG00000042079	ENSMUSP00000045048	Hnrnpf	FALSE	TRUE	TRUE	NA	0.136422	0.252569	NA	0.15261	0.170393	NA	0.0591401	0.328318	FALSE	FALSE	FALSE	FALSE	FALSE	TRUE	None	Distal
Nuclear cap binding complex (NCBC)	Nuclear cap binding complex (NCBC)	7	ENSG00000169813	ENSMUSG00000042079	ENSMUSP00000130023	Hnrnpf	TRUE	FALSE	FALSE	0.326077	NA	NA	0.267638	NA	NA	0.385554	NA	NA	FALSE	FALSE	FALSE	FALSE	FALSE	FALSE	None	None
Nuclear cap binding complex (NCBC)	Nuclear cap binding complex (NCBC)	7	ENSG00000104897	ENSMUSG00000020211	ENSMUSP00000117160	Sf3a2	TRUE	TRUE	TRUE	0.137845	0.121661	0.184129	0.0405021	0.030084	0.0435044	0.398954	0.429055	0.554201	FALSE	FALSE	FALSE	FALSE	FALSE	TRUE	None	Distal
Nuclear cap binding complex (NCBC)	Nuclear cap binding complex (NCBC)	7	ENSG00000136937	ENSMUSG00000028330	ENSMUSP00000030014	Ncbp1	TRUE	TRUE	TRUE	0.140503	0	0	0.00404471	0.000354562	0.0229076	0.396051	0.240102	0.328318	FALSE	FALSE	FALSE	FALSE	FALSE	FALSE	None	None
Nuclear cap binding complex (NCBC)	Nuclear cap binding complex (NCBC)	7	ENSG00000114503	ENSMUSG00000022774	ENSMUSP00000023460	Ncbp2	TRUE	TRUE	TRUE	0.304685	0.0161735	0.0564963	0.0380536	0.00545577	0.0566468	0.425588	0.240102	0.5242	FALSE	FALSE	FALSE	FALSE	FALSE	TRUE	None	Distal
Nuclear cap binding complex (NCBC)	Nuclear cap binding complex (NCBC)	7	ENSG00000108424	ENSMUSG00000001440	ENSMUSP00000001479	Kpnb1	TRUE	TRUE	TRUE	0.462579	0.407794	0.652035	0.000823183	0.0129385	0.00835152	0.278622	-0.0987153	-0.256325	TRUE	FALSE	FALSE	TRUE	TRUE	TRUE	Local	Local
RNA polymerase I core complex	RNA polymerase I core complex	7	ENSG00000068654	ENSMUSG00000049553	ENSMUSP00000060858	Polr1a	TRUE	TRUE	TRUE	0.389775	0.243133	0.519209	0.000207667	0.00635187	0.00535224	0.545499	0.306928	0.260623	FALSE	TRUE	TRUE	FALSE	FALSE	TRUE	Distal	Distal
RNA polymerase I core complex	RNA polymerase I core complex	7	ENSG00000125630	ENSMUSG00000027395	ENSMUSP00000099494	Polr1b	TRUE	TRUE	TRUE	0.106116	0.344928	0.508582	0.0104707	0.000121972	-0.0104133	0.438008	0.231495	0.282197	FALSE	FALSE	TRUE	FALSE	FALSE	FALSE	Distal	None
RNA polymerase I core complex	RNA polymerase I core complex	7	ENSG00000105849	ENSMUSG00000020561	ENSMUSP00000020877	Polr1f	FALSE	FALSE	TRUE	NA	NA	0.00218156	NA	NA	0.02221	NA	NA	0.16332	FALSE	FALSE	FALSE	FALSE	FALSE	FALSE	None	None
RNA polymerase I core complex	RNA polymerase I core complex	7	ENSG00000137054	ENSMUSG00000028318	ENSMUSP00000121007	Polr1e	FALSE	TRUE	TRUE	NA	0.108506	0.219616	NA	0.0213266	-0.00313034	NA	0.264057	0.14729	FALSE	FALSE	FALSE	FALSE	FALSE	FALSE	None	None
RNA polymerase I core complex	RNA polymerase I core complex	7	ENSG00000137054	ENSMUSG00000028318	ENSMUSP00000029999	Polr1e	TRUE	FALSE	FALSE	0.496507	NA	NA	0.00222484	NA	NA	0.437902	NA	NA	FALSE	FALSE	TRUE	FALSE	FALSE	FALSE	Distal	None
RNA polymerase I core complex	RNA polymerase I core complex	7	ENSG00000171453	ENSMUSG00000067148	ENSMUSP00000084252	Polr1c	TRUE	TRUE	TRUE	0.241568	0	0.487952	0.00192222	0.00236071	0.00837181	0.533597	0.330511	0.23642	FALSE	FALSE	TRUE	FALSE	FALSE	FALSE	Distal	None
RNA polymerase I core complex	RNA polymerase I core complex	7	ENSG00000186184	ENSMUSG00000029642	ENSMUSP00000058355	Polr1d	TRUE	TRUE	TRUE	0.0670374	0.31515	0.106088	0.0163367	0.0662476	0.0584981	0.323391	0.287246	0.217284	FALSE	FALSE	FALSE	FALSE	FALSE	TRUE	None	Distal
Spliceosome-LSm	Spliceosome-LSm	7	ENSG00000170860	ENSMUSG00000034192	ENSMUSP00000044178	Lsm3	FALSE	TRUE	TRUE	NA	0.198776	0.29453	NA	0.0861514	0.0602949	NA	0.479098	0.649414	FALSE	FALSE	FALSE	FALSE	FALSE	TRUE	None	Distal
Spliceosome-LSm	Spliceosome-LSm	7	ENSG00000170860	ENSMUSG00000034192	ENSMUSP00000145568	Lsm3	TRUE	FALSE	FALSE	0.150229	NA	NA	0.021467	NA	NA	0.456063	NA	NA	FALSE	FALSE	FALSE	FALSE	FALSE	FALSE	None	None
Spliceosome-LSm	Spliceosome-LSm	7	ENSG00000130520	ENSMUSG00000031848	ENSMUSP00000034311	Lsm4	FALSE	TRUE	TRUE	NA	0.402437	0.162587	NA	0.115704	0.125656	NA	0.460131	0.649414	FALSE	FALSE	FALSE	FALSE	FALSE	TRUE	None	Distal
Spliceosome-LSm	Spliceosome-LSm	7	ENSG00000106355	ENSMUSG00000091625	ENSMUSP00000126565	Lsm5	TRUE	FALSE	FALSE	0.209981	NA	NA	0.0142285	NA	NA	0.319336	NA	NA	FALSE	FALSE	TRUE	FALSE	FALSE	FALSE	Distal	None
Spliceosome-LSm	Spliceosome-LSm	7	ENSG00000164167	ENSMUSG00000031683	ENSMUSP00000119841	Lsm6	TRUE	TRUE	TRUE	0.244583	0.00601651	0.254843	0.0329117	0.120791	0.0581625	0.38349	0.475181	0.709869	FALSE	FALSE	TRUE	FALSE	FALSE	TRUE	Distal	Distal
Spliceosome-LSm	Spliceosome-LSm	7	ENSG00000130332	ENSMUSG00000035215	ENSMUSP00000044993	Lsm7	TRUE	FALSE	FALSE	0.0675599	NA	NA	0.0361504	NA	NA	0.502493	NA	NA	FALSE	FALSE	FALSE	FALSE	FALSE	FALSE	None	None
Spliceosome-LSm	Spliceosome-LSm	7	ENSG00000128534	ENSMUSG00000044155	ENSMUSP00000057238	Lsm8	TRUE	TRUE	TRUE	0.227896	0	0.186932	0.00256258	0.110515	0.0926386	0.468766	0.47364	0.644627	FALSE	FALSE	FALSE	FALSE	FALSE	FALSE	None	None
Spliceosome-Sm	Spliceosome-Sm	7	ENSG00000125835	ENSMUSG00000027404	ENSMUSP00000099488	Snrpb	FALSE	TRUE	TRUE	NA	0	0.0867038	NA	0.0252754	0.121857	NA	0.407628	0.476241	FALSE	FALSE	FALSE	FALSE	FALSE	FALSE	None	None
Spliceosome-Sm	Spliceosome-Sm	7	ENSG00000143977	ENSMUSG00000057278	ENSMUSP00000086987	Snrpg	TRUE	TRUE	TRUE	0.316439	0.281409	0	0.0388114	0.00764565	0.190989	0.559472	0.127524	0.575187	FALSE	FALSE	FALSE	FALSE	FALSE	TRUE	None	Distal
Spliceosome-Sm	Spliceosome-Sm	7	ENSG00000167088	ENSMUSG00000002477	ENSMUSP00000002551	Snrpd1	TRUE	TRUE	TRUE	0.0350318	0	0.141396	0.0528519	0.0376934	0.00572095	0.55498	0.24956	0.511085	FALSE	FALSE	FALSE	FALSE	FALSE	TRUE	None	Distal
Spliceosome-Sm	Spliceosome-Sm	7	ENSG00000125743	ENSMUSG00000040824	ENSMUSP00000037597	Snrpd2	TRUE	TRUE	TRUE	0.258461	0.0994766	0.0728689	0.00463815	0.00148362	0.0517276	0.55498	0.324594	0.606329	FALSE	FALSE	TRUE	FALSE	FALSE	TRUE	Distal	Distal
Spliceosome-Sm	Spliceosome-Sm	7	ENSG00000100028	ENSMUSG00000020180	ENSMUSP00000020397	Snrpd3	TRUE	TRUE	TRUE	0.348427	0.0636545	0.0864577	0.0467759	0.00754604	0.0380074	0.602501	0.34069	0.615881	FALSE	FALSE	FALSE	FALSE	FALSE	TRUE	None	Distal
Rap1 complex	Rap1 complex	7	ENSG00000020922	ENSMUSG00000031928	ENSMUSP00000034405	Mre11a	TRUE	TRUE	TRUE	0.695995	0.368274	0.554177	0.000759877	0.00194355	0.00662095	0.0958525	0.30207	0.542483	TRUE	TRUE	TRUE	TRUE	TRUE	TRUE	Local	Local
Rap1 complex	Rap1 complex	7	ENSG00000143799	ENSMUSG00000026496	ENSMUSP00000027777	Parp1	TRUE	TRUE	TRUE	0.49083	0.23648	0.512538	0.0362502	0.0958179	0.129676	0.315968	0.203547	0.317024	FALSE	FALSE	TRUE	FALSE	FALSE	TRUE	Distal	Distal
Rap1 complex	Rap1 complex	7	ENSG00000113522	ENSMUSG00000020380	ENSMUSP00000020649	Rad50	TRUE	TRUE	TRUE	0.836514	0.506856	0.135645	-1.23203e-06	0.00490118	0.0822015	0.117283	0.260264	0.405501	FALSE	TRUE	TRUE	FALSE	TRUE	TRUE	Distal	Distal
Rap1 complex	Rap1 complex	7	ENSG00000132604	ENSMUSG00000031921	ENSMUSP00000118759	Terf2	FALSE	TRUE	TRUE	NA	8.72127e-12	0.380099	NA	0.121898	0.181509	NA	0.0551114	0.314797	FALSE	FALSE	FALSE	FALSE	FALSE	FALSE	None	None
Rap1 complex	Rap1 complex	7	ENSG00000132604	ENSMUSG00000031921	ENSMUSP00000068948	Terf2	TRUE	FALSE	FALSE	0.0818516	NA	NA	0.0029181	NA	NA	0.0878222	NA	NA	FALSE	FALSE	FALSE	FALSE	FALSE	FALSE	None	None
Rap1 complex	Rap1 complex	7	ENSG00000166848	ENSMUSG00000033430	ENSMUSP00000052170	Terf2ip	TRUE	FALSE	FALSE	0.0109888	NA	NA	0.120091	NA	NA	0.126961	NA	NA	FALSE	FALSE	FALSE	FALSE	FALSE	FALSE	None	None
Rap1 complex	Rap1 complex	7	ENSG00000079246	ENSMUSG00000026187	ENSMUSP00000027379	Xrcc5	TRUE	TRUE	TRUE	0.540681	0.483761	0.749876	0.00216585	0.0326758	0.074314	0.258663	0.198465	0.405501	TRUE	TRUE	TRUE	FALSE	TRUE	TRUE	Local	Distal
Rap1 complex	Rap1 complex	7	ENSG00000196419	ENSMUSG00000022471	ENSMUSP00000097968	Xrcc6	TRUE	TRUE	TRUE	0.681749	0.517699	0.659395	0.00282061	0.0735556	0.0595193	0.269984	0.260264	0.464085	TRUE	FALSE	TRUE	TRUE	TRUE	TRUE	Local	Local
BP-SMAD complex	BP-SMAD complex	7	ENSG00000163161	ENSMUSG00000024382	ENSMUSP00000025241	Ercc3	TRUE	TRUE	TRUE	0.296973	0	0.793473	-0.000305342	0.0119495	-0.0136224	-0.128525	0.134649	-0.319202	FALSE	FALSE	TRUE	FALSE	FALSE	TRUE	Distal	Distal
BP-SMAD complex	BP-SMAD complex	7	ENSG00000165916	ENSMUSG00000002102	ENSMUSP00000071054	Psmc3	TRUE	TRUE	TRUE	0.237598	0.247361	0.317472	0.0229091	0.00314932	0.0244387	-0.0941698	0.0663833	-0.238615	FALSE	FALSE	TRUE	FALSE	FALSE	FALSE	Distal	None
BP-SMAD complex	BP-SMAD complex	7	ENSG00000120708	ENSMUSG00000035493	ENSMUSP00000037719	Tgfbi	TRUE	TRUE	TRUE	0.707305	0.264308	0.21761	0.0601614	0.0461153	0.0400424	-0.0655187	0.0990332	-0.527028	FALSE	FALSE	FALSE	FALSE	FALSE	FALSE	None	None
LINC complex	LINC complex	7	ENSG00000162521	ENSMUSG00000057236	ENSMUSP00000099658	Rbbp4	TRUE	TRUE	TRUE	0.25926	0.274687	0.584523	0.113998	0.0447051	3.11135e-05	0.23422	0.35806	0.0623225	FALSE	FALSE	FALSE	FALSE	FALSE	TRUE	None	Distal
LINC complex	LINC complex	7	ENSG00000103479	ENSMUSG00000031666	ENSMUSP00000034091	Rbl2	TRUE	TRUE	TRUE	0.101214	0	0.183376	0.00472541	0.000134831	0.120853	0.23422	0.35806	0.0623225	FALSE	FALSE	FALSE	FALSE	FALSE	FALSE	None	None
PRC1-core complex	PRC1-core complex	6	ENSG00000168283	ENSMUSG00000026739	ENSMUSP00000028071	Bmi1	FALSE	TRUE	TRUE	NA	0.406692	0.33869	NA	7.20889e-06	0.00717475	NA	0.174144	0.0287171	FALSE	FALSE	FALSE	FALSE	TRUE	TRUE	None	Distal
PRC1-core complex	PRC1-core complex	6	ENSG00000134686	ENSMUSG00000028796	ENSMUSP00000101690	Phc2	TRUE	FALSE	TRUE	0.161266	NA	0.0605079	0.206811	NA	0.00123927	0.359922	NA	0.175551	FALSE	FALSE	FALSE	FALSE	FALSE	FALSE	None	None
PRC1-core complex	PRC1-core complex	6	ENSG00000173889	ENSMUSG00000037652	ENSMUSP00000130142	Phc3	TRUE	FALSE	TRUE	0.415804	NA	0.16846	0.0719917	NA	0.00512797	0.359922	NA	0.0380672	FALSE	FALSE	FALSE	FALSE	FALSE	FALSE	None	None
PRC1-core complex	PRC1-core complex	6	ENSG00000121481	ENSMUSG00000026484	ENSMUSP00000075476	Rnf2	FALSE	TRUE	FALSE	NA	0.193842	NA	NA	0.000295767	NA	NA	0.174144	NA	FALSE	FALSE	FALSE	FALSE	FALSE	FALSE	None	None
Telomeric Complex	Telomeric Complex	6	ENSG00000166848	ENSMUSG00000033430	ENSMUSP00000052170	Terf2ip	TRUE	FALSE	FALSE	0.0109888	NA	NA	0.120091	NA	NA	0.0440366	NA	NA	FALSE	FALSE	FALSE	FALSE	FALSE	FALSE	None	None
Telomeric Complex	Telomeric Complex	6	ENSG00000132604	ENSMUSG00000031921	ENSMUSP00000118759	Terf2	FALSE	TRUE	TRUE	NA	8.72127e-12	0.380099	NA	0.121898	0.181509	NA	NA	NA	FALSE	FALSE	FALSE	FALSE	FALSE	FALSE	None	None
Telomeric Complex	Telomeric Complex	6	ENSG00000132604	ENSMUSG00000031921	ENSMUSP00000068948	Terf2	TRUE	FALSE	FALSE	0.0818516	NA	NA	0.0029181	NA	NA	0.0440366	NA	NA	FALSE	FALSE	FALSE	FALSE	FALSE	FALSE	None	None
TFIID complex	TFIID complex	6	ENSG00000166337	ENSMUSG00000043866	ENSMUSP00000118105	Taf10	FALSE	TRUE	TRUE	NA	0	0.142041	NA	0.0067916	0.0704498	NA	0.0827309	-0.034178	FALSE	FALSE	FALSE	FALSE	FALSE	FALSE	None	None
TFIID complex	TFIID complex	6	ENSG00000130699	ENSMUSG00000039117	ENSMUSP00000038610	Taf4	TRUE	FALSE	FALSE	0	NA	NA	0.0154588	NA	NA	0.257341	NA	NA	FALSE	FALSE	FALSE	FALSE	FALSE	FALSE	None	None
TFIID complex	TFIID complex	6	ENSG00000148835	ENSMUSG00000025049	ENSMUSP00000026027	Taf5	TRUE	TRUE	TRUE	0.0272421	0.157177	0.0978103	0.0342125	0.0389559	0.046217	0.165618	0.0454565	-0.177628	FALSE	FALSE	FALSE	FALSE	FALSE	TRUE	None	Distal
TFIID complex	TFIID complex	6	ENSG00000106290	ENSMUSG00000036980	ENSMUSP00000048016	Taf6	FALSE	TRUE	TRUE	NA	3.20391e-12	0.209695	NA	0.0131493	0.0227042	NA	0.168985	0.0304328	FALSE	FALSE	FALSE	FALSE	FALSE	FALSE	None	None
TFIID complex	TFIID complex	6	ENSG00000106290	ENSMUSG00000036980	ENSMUSP00000106561	Taf6	TRUE	FALSE	FALSE	0.035899	NA	NA	0.00731827	NA	NA	0.261125	NA	NA	FALSE	FALSE	FALSE	FALSE	FALSE	FALSE	None	None
Mis12 centromere complex	Mis12 centromere complex	6	ENSG00000122952	ENSMUSG00000019923	ENSMUSP00000020081	Zwint	FALSE	TRUE	TRUE	NA	0.33015	0.31361	NA	0.200522	0.01629	NA	NA	NA	FALSE	FALSE	FALSE	TRUE	TRUE	TRUE	None	Local
Mis12 centromere complex	Mis12 centromere complex	6	ENSG00000122952	ENSMUSG00000019923	ENSMUSP00000124429	Zwint	TRUE	FALSE	FALSE	0.294252	NA	NA	0.156302	NA	NA	NA	NA	NA	FALSE	FALSE	FALSE	FALSE	FALSE	FALSE	None	None
Toposome	Toposome	6	ENSG00000165732	ENSMUSG00000020075	ENSMUSP00000042691	Ddx21	TRUE	TRUE	TRUE	0.389041	0.282653	0.0824748	0.0713555	0.370774	0.0389737	0.249032	0.405345	0.534957	FALSE	FALSE	FALSE	FALSE	FALSE	TRUE	None	Distal
Toposome	Toposome	6	ENSG00000135829	ENSMUSG00000042699	ENSMUSP00000139825	Dhx9	TRUE	FALSE	FALSE	0.256365	NA	NA	0.0146141	NA	NA	0.482505	NA	NA	FALSE	FALSE	TRUE	FALSE	FALSE	FALSE	Distal	None
Toposome	Toposome	6	ENSG00000135829	ENSMUSG00000042699	ENSMUSP00000038135	Dhx9	TRUE	TRUE	TRUE	0.356808	0.322765	0.0936879	0.00234664	0.0296023	0.0134098	0.569316	0.491425	0.630916	FALSE	FALSE	FALSE	FALSE	FALSE	FALSE	None	None
Toposome	Toposome	6	ENSG00000174231	ENSMUSG00000020850	ENSMUSP00000018449	Prpf8	FALSE	TRUE	TRUE	NA	0.236916	0.241665	NA	0.0636451	0.108984	NA	0.491425	0.493548	FALSE	FALSE	FALSE	TRUE	TRUE	TRUE	None	Local
Toposome	Toposome	6	ENSG00000174231	ENSMUSG00000020850	ENSMUSP00000099568	Prpf8	TRUE	FALSE	FALSE	0.494144	NA	NA	0.0250624	NA	NA	0.458818	NA	NA	TRUE	FALSE	TRUE	FALSE	FALSE	FALSE	Local	None
Toposome	Toposome	6	ENSG00000149136	ENSMUSG00000027067	ENSMUSP00000076971	Ssrp1	TRUE	TRUE	TRUE	0.378178	0.251447	0.301078	0.0287881	0.00336475	0.000150702	0.424993	0.43994	0.534957	FALSE	FALSE	TRUE	TRUE	FALSE	TRUE	Distal	Local
ASCOM complex	ASCOM complex	6	ENSG00000167548	ENSMUSG00000048154	ENSMUSP00000023741	Kmt2d	FALSE	TRUE	TRUE	NA	0.13575	0.0252963	NA	0.646194	0.242145	NA	-0.206897	-0.103294	FALSE	FALSE	FALSE	FALSE	TRUE	TRUE	None	Distal
ASCOM complex	ASCOM complex	6	ENSG00000055609	ENSMUSG00000038056	ENSMUSP00000043874	Kmt2c	TRUE	FALSE	FALSE	0.488053	NA	NA	0.0037994	NA	NA	-0.1037	NA	NA	FALSE	FALSE	TRUE	FALSE	FALSE	FALSE	Distal	None
ASCOM complex	ASCOM complex	6	ENSG00000117222	ENSMUSG00000026439	ENSMUSP00000141003	Rbbp5	TRUE	FALSE	FALSE	0.334638	NA	NA	0.150465	NA	NA	-0.0309689	NA	NA	FALSE	FALSE	FALSE	FALSE	FALSE	FALSE	None	None
ASCOM complex	ASCOM complex	6	ENSG00000117222	ENSMUSG00000026439	ENSMUSP00000027700	Rbbp5	FALSE	TRUE	TRUE	NA	0	0.129316	NA	0.0471744	0.00615837	NA	0.0207883	0.023153	FALSE	FALSE	FALSE	FALSE	FALSE	TRUE	None	Distal
ASCOM complex	ASCOM complex	6	ENSG00000127824	ENSMUSG00000026202	ENSMUSP00000078429	Tuba4a	TRUE	TRUE	TRUE	0.1918	0.211118	0.554623	0.136841	0.325978	0.0563953	0.0573269	-0.313919	-0.176423	FALSE	FALSE	FALSE	FALSE	FALSE	FALSE	None	None
SRC-3 complex	SRC-3 complex	6	ENSG00000005339	ENSMUSG00000022521	ENSMUSP00000023165	Crebbp	TRUE	TRUE	TRUE	0.109028	0.347652	0.0384017	0.0269901	0.00142389	0.125457	-0.0665914	0.00322237	0.518023	FALSE	FALSE	FALSE	FALSE	FALSE	FALSE	None	None
SRC-3 complex	SRC-3 complex	6	ENSG00000104365	ENSMUSG00000031537	ENSMUSP00000033939	Ikbkb	TRUE	TRUE	TRUE	0.335449	0.132734	0.287473	0.0248362	0.0452793	0.0110519	0.0386932	0.147034	0.654386	FALSE	FALSE	FALSE	FALSE	FALSE	TRUE	None	Distal
SRC-3 complex	SRC-3 complex	6	ENSG00000140396	ENSMUSG00000005886	ENSMUSP00000080413	Ncoa2	FALSE	TRUE	TRUE	NA	0.217069	0.098781	NA	0.0264773	0.0082853	NA	0.0184259	0.574686	FALSE	FALSE	FALSE	FALSE	FALSE	FALSE	None	None
SRC-3 complex	SRC-3 complex	6	ENSG00000140396	ENSMUSG00000005886	ENSMUSP00000006037	Ncoa2	TRUE	FALSE	FALSE	0.166796	NA	NA	0.00203581	NA	NA	0.0224148	NA	NA	FALSE	FALSE	FALSE	FALSE	FALSE	FALSE	None	None
SRC-3 complex	SRC-3 complex	6	ENSG00000124151	ENSMUSG00000027678	ENSMUSP00000085416	Ncoa3	TRUE	FALSE	FALSE	0.226893	NA	NA	0.0430563	NA	NA	-0.0702235	NA	NA	FALSE	FALSE	FALSE	FALSE	FALSE	FALSE	None	None
SRC-3 complex	SRC-3 complex	6	ENSG00000116747	ENSMUSG00000018199	ENSMUSP00000125623	Ro60	TRUE	TRUE	FALSE	0.202443	0	NA	0.14981	0.313135	NA	0.0599432	0.0617572	NA	FALSE	FALSE	FALSE	FALSE	FALSE	FALSE	None	None
Spliceosome-U4/U6	Spliceosome-U4/U6	5	ENSG00000100138	ENSMUSG00000063480	ENSMUSP00000091840	Snu13	TRUE	FALSE	FALSE	0.454435	NA	NA	0.124553	NA	NA	0.432347	NA	NA	FALSE	FALSE	TRUE	FALSE	FALSE	FALSE	Distal	None
Spliceosome-U4/U6	Spliceosome-U4/U6	5	ENSG00000171960	ENSMUSG00000060288	ENSMUSP00000101925	Ppih	FALSE	TRUE	TRUE	NA	3.76114e-10	0.541011	NA	0.0036171	0.107949	NA	0.0605668	0.530279	FALSE	FALSE	FALSE	TRUE	TRUE	TRUE	None	Local
Spliceosome-U4/U6	Spliceosome-U4/U6	5	ENSG00000171960	ENSMUSG00000033036	ENSMUSP00000142767	Gm7879	TRUE	FALSE	FALSE	0.498886	NA	NA	0.0569216	NA	NA	0.243715	NA	NA	FALSE	TRUE	TRUE	FALSE	FALSE	FALSE	Distal	None
Spliceosome-U4/U6	Spliceosome-U4/U6	5	ENSG00000105618	ENSMUSG00000008373	ENSMUSP00000008517	Prpf31	TRUE	TRUE	TRUE	0.536225	0	0.0452079	0.0409972	0.0212465	0.0590977	0.593996	0.397133	0.571126	FALSE	FALSE	TRUE	FALSE	FALSE	FALSE	Distal	None
Spliceosome-U4/U6	Spliceosome-U4/U6	5	ENSG00000136875	ENSMUSG00000066148	ENSMUSP00000081572	Prpf4	TRUE	TRUE	TRUE	0.293403	3.13053e-10	0	0.102141	0.0203453	0.0428947	0.595825	0.397133	0.506983	FALSE	FALSE	TRUE	FALSE	FALSE	FALSE	Distal	None
Spliceosome-U4/U6	Spliceosome-U4/U6	5	ENSG00000117360	ENSMUSG00000015748	ENSMUSP00000015892	Prpf3	TRUE	TRUE	TRUE	0.37606	0.116973	0	0.129775	0.0210357	0.145159	0.564245	0.542631	0.541111	FALSE	FALSE	FALSE	FALSE	FALSE	FALSE	None	None
Signal recognition particle (SRP) complex	Signal recognition particle (SRP) complex	5	ENSG00000140319	ENSMUSG00000009549	ENSMUSP00000009693	Srp14	TRUE	TRUE	TRUE	0.249045	0.210711	0.392158	0.126018	0.257802	0.0258316	0.614388	0.774926	0.636937	FALSE	FALSE	FALSE	FALSE	FALSE	TRUE	None	Distal
Signal recognition particle (SRP) complex	Signal recognition particle (SRP) complex	5	ENSG00000153037	ENSMUSG00000014504	ENSMUSP00000072386	Srp19	TRUE	TRUE	TRUE	0.388207	0.0452146	0.17849	0.160587	0.112948	0.205443	0.760889	0.440285	0.569692	FALSE	TRUE	TRUE	FALSE	FALSE	FALSE	Distal	None
Signal recognition particle (SRP) complex	Signal recognition particle (SRP) complex	5	ENSG00000100883	ENSMUSG00000073079	ENSMUSP00000152764	Srp54a	TRUE	FALSE	FALSE	0.604009	NA	NA	0.0204049	NA	NA	0.767765	NA	NA	TRUE	TRUE	TRUE	FALSE	FALSE	FALSE	Local	None
Signal recognition particle (SRP) complex	Signal recognition particle (SRP) complex	5	ENSG00000100883	ENSMUSG00000073079	ENSMUSP00000021407	Srp54a	FALSE	TRUE	TRUE	NA	0.235172	0.568892	NA	0.143712	0.0613996	NA	0.761768	0.715391	FALSE	FALSE	FALSE	TRUE	TRUE	TRUE	None	Local
Signal recognition particle (SRP) complex	Signal recognition particle (SRP) complex	5	ENSG00000167881	ENSMUSG00000020780	ENSMUSP00000021133	Srp68	TRUE	TRUE	TRUE	0.437802	0.378411	0.267892	0.168123	0.369808	0.253894	0.731526	0.747441	0.777695	FALSE	FALSE	TRUE	FALSE	FALSE	TRUE	Distal	Distal
Signal recognition particle (SRP) complex	Signal recognition particle (SRP) complex	5	ENSG00000174780	ENSMUSG00000036323	ENSMUSP00000098648	Srp72	TRUE	TRUE	TRUE	0.453863	0.339344	0.299798	0.197371	0.337798	0.15433	0.848087	0.801508	0.802226	FALSE	FALSE	TRUE	FALSE	FALSE	TRUE	Distal	Distal
TFIIIC complex	TFIIIC complex	5	ENSG00000077235	ENSMUSG00000032777	ENSMUSP00000056719	Gtf3c1	TRUE	TRUE	TRUE	0.215187	0.141033	0.24559	0.059327	0.150413	0.00381602	0.595556	0.600973	0.734928	FALSE	FALSE	TRUE	FALSE	FALSE	FALSE	Distal	None
TFIIIC complex	TFIIIC complex	5	ENSG00000115207	ENSMUSG00000106864	ENSMUSP00000144489	Gtf3c2	TRUE	FALSE	FALSE	0.367781	NA	NA	0.0524527	NA	NA	0.58664	NA	NA	FALSE	TRUE	TRUE	FALSE	FALSE	FALSE	Distal	None
TFIIIC complex	TFIIIC complex	5	ENSG00000119041	ENSMUSG00000041303	ENSMUSP00000039420	Gtf3c3	TRUE	TRUE	TRUE	0.427416	0.0521337	0.0334119	0.0562369	0.109145	0.00434206	0.687152	0.415161	0.0399664	FALSE	FALSE	FALSE	FALSE	FALSE	FALSE	None	None
TFIIIC complex	TFIIIC complex	5	ENSG00000125484	ENSMUSG00000035666	ENSMUSP00000042265	Gtf3c4	TRUE	TRUE	TRUE	0.457222	0.126041	0.460835	0.0634854	0.175282	0.048652	0.614337	0.415161	0.747973	FALSE	FALSE	FALSE	TRUE	FALSE	TRUE	None	Local
TFIIIC complex	TFIIIC complex	5	ENSG00000148308	ENSMUSG00000026816	ENSMUSP00000109521	Gtf3c5	TRUE	FALSE	FALSE	0.363189	NA	NA	0.0575374	NA	NA	0.673679	NA	NA	FALSE	FALSE	TRUE	FALSE	FALSE	FALSE	Distal	None
TFIIIC complex	TFIIIC complex	5	ENSG00000148308	ENSMUSG00000026816	ENSMUSP00000028157	Gtf3c5	FALSE	TRUE	TRUE	NA	0	0.221571	NA	0.0217095	0.0736547	NA	0.312527	0.734928	FALSE	FALSE	FALSE	FALSE	FALSE	FALSE	None	None
Paf complex	Paf complex	5	ENSG00000134371	ENSMUSG00000026361	ENSMUSP00000018337	Cdc73	TRUE	TRUE	TRUE	0.111081	0.0490115	0.0821741	0.0870331	0.0579948	0.0262409	0.662105	0.382768	0.29383	FALSE	FALSE	FALSE	FALSE	FALSE	FALSE	None	None
Paf complex	Paf complex	5	ENSG00000198730	ENSMUSG00000005609	ENSMUSP00000005749	Ctr9	TRUE	TRUE	TRUE	0.406583	3.94894e-10	0.19311	0.109187	0.0516275	0.0136508	0.55718	0.381075	0.132819	FALSE	FALSE	FALSE	FALSE	FALSE	FALSE	None	None
Paf complex	Paf complex	5	ENSG00000166477	ENSMUSG00000042487	ENSMUSP00000046905	Leo1	TRUE	TRUE	TRUE	0.0884097	0.0707202	0.0475236	0.196563	0.0219425	0.557107	0.579286	0.244446	0.0365493	FALSE	FALSE	FALSE	FALSE	FALSE	FALSE	None	None
Paf complex	Paf complex	5	ENSG00000006712	ENSMUSG00000003437	ENSMUSP00000003529	Paf1	TRUE	TRUE	TRUE	0.118283	0	0.00839187	0.0563395	0.101667	0.222282	0.650075	0.418375	0.327186	FALSE	FALSE	FALSE	FALSE	FALSE	FALSE	None	None
Paf complex	Paf complex	5	ENSG00000140395	ENSMUSG00000061559	ENSMUSP00000056359	Wdr61	TRUE	TRUE	TRUE	0.247666	0	0.28796	0.00953406	0.0424075	0.000939301	0.355664	-0.0517286	-0.116697	FALSE	FALSE	FALSE	FALSE	FALSE	FALSE	None	None
Replication factor C (RFC) complex	Replication factor C (RFC) complex	5	ENSG00000035928	ENSMUSG00000029191	ENSMUSP00000145385	Rfc1	TRUE	FALSE	FALSE	0.252815	NA	NA	0.00545677	NA	NA	0.195015	NA	NA	TRUE	FALSE	FALSE	FALSE	FALSE	FALSE	Local	None
Replication factor C (RFC) complex	Replication factor C (RFC) complex	5	ENSG00000049541	ENSMUSG00000023104	ENSMUSP00000023867	Rfc2	TRUE	TRUE	TRUE	0.269703	0.204521	0.105463	0.00028985	0.00761606	0.0631938	0.252165	0.382733	0.100108	FALSE	FALSE	FALSE	FALSE	FALSE	TRUE	None	Distal
Replication factor C (RFC) complex	Replication factor C (RFC) complex	5	ENSG00000133119	ENSMUSG00000033970	ENSMUSP00000039621	Rfc3	TRUE	TRUE	TRUE	0.330821	9.20155e-12	1.98012e-12	0.0177001	0.00291224	0.0132296	0.268095	0.343826	0.134045	FALSE	FALSE	FALSE	FALSE	FALSE	TRUE	None	Distal
Replication factor C (RFC) complex	Replication factor C (RFC) complex	5	ENSG00000163918	ENSMUSG00000022881	ENSMUSP00000023598	Rfc4	FALSE	TRUE	TRUE	NA	0	0.0129954	NA	0.0019527	0.239477	NA	0.349471	0.134045	FALSE	FALSE	FALSE	FALSE	FALSE	FALSE	None	None
Replication factor C (RFC) complex	Replication factor C (RFC) complex	5	ENSG00000163918	ENSMUSG00000022881	ENSMUSP00000110995	Rfc4	TRUE	FALSE	FALSE	0.216609	NA	NA	0.0892236	NA	NA	0.236625	NA	NA	FALSE	FALSE	FALSE	FALSE	FALSE	FALSE	None	None
Replication factor C (RFC) complex	Replication factor C (RFC) complex	5	ENSG00000111445	ENSMUSG00000029363	ENSMUSP00000083652	Rfc5	TRUE	TRUE	TRUE	0.218491	0.0394265	0.26763	0.0682227	0.000860198	0.0409019	0.407684	0.382733	0.27478	FALSE	FALSE	TRUE	FALSE	FALSE	FALSE	Distal	None
Condensin II complex	Condensin II complex	5	ENSG00000136824	ENSMUSG00000028312	ENSMUSP00000099979	Smc2	TRUE	FALSE	FALSE	0.0887707	NA	NA	0.026757	NA	NA	NA	NA	NA	FALSE	FALSE	FALSE	FALSE	FALSE	FALSE	None	None
Cleavage and polyadenylation specificity factor (CPSF) complex	Cleavage and polyadenylation specificity factor (CPSF) complex	5	ENSG00000165934	ENSMUSG00000041781	ENSMUSP00000047797	Cpsf2	TRUE	TRUE	TRUE	0.335158	0.00643448	0.0204037	0.00024124	0.00105254	0.0246795	0.624572	0.313681	0.224554	FALSE	FALSE	FALSE	FALSE	FALSE	FALSE	None	None
Cleavage and polyadenylation specificity factor (CPSF) complex	Cleavage and polyadenylation specificity factor (CPSF) complex	5	ENSG00000119203	ENSMUSG00000054309	ENSMUSP00000068148	Cpsf3	TRUE	TRUE	TRUE	0.513049	0.0873493	0.0510885	0.00669828	0.00189729	0.29921	0.537315	0.209733	0.183283	FALSE	FALSE	TRUE	FALSE	TRUE	TRUE	Distal	Distal
Cleavage and polyadenylation specificity factor (CPSF) complex	Cleavage and polyadenylation specificity factor (CPSF) complex	5	ENSG00000160917	ENSMUSG00000029625	ENSMUSP00000125019	Cpsf4	TRUE	FALSE	FALSE	0.240467	NA	NA	0.0143738	NA	NA	0.593002	NA	NA	FALSE	FALSE	FALSE	FALSE	FALSE	FALSE	None	None
Cleavage and polyadenylation specificity factor (CPSF) complex	Cleavage and polyadenylation specificity factor (CPSF) complex	5	ENSG00000160917	ENSMUSG00000029625	ENSMUSP00000124966	Cpsf4	FALSE	TRUE	TRUE	NA	0.225022	0.239846	NA	0.000276478	0.0062866	NA	0.107775	0.253107	FALSE	FALSE	FALSE	FALSE	FALSE	TRUE	None	Distal
VEGF transcriptional complex	VEGF transcriptional complex	5	ENSG00000168610	ENSMUSG00000004040	ENSMUSP00000120152	Stat3	TRUE	TRUE	TRUE	0.177461	8.49917e-12	0.1835	0.0408846	0.00297139	0.000343408	NA	NA	NA	FALSE	FALSE	FALSE	FALSE	FALSE	FALSE	None	None
cytoplasmic ribosomal large subunit	cytoplasmic ribosomal large subunit	52	ENSG00000100316	ENSMUSG00000060036	ENSMUSP00000080354	Rpl3	TRUE	TRUE	TRUE	0.219358	0.375706	0.365882	0.29872	0.387134	0.187584	0.569135	0.697117	0.826865	FALSE	FALSE	FALSE	FALSE	FALSE	TRUE	None	Distal
cytoplasmic ribosomal large subunit	cytoplasmic ribosomal large subunit	52	ENSG00000177600	ENSMUSG00000025508	ENSMUSP00000081474	Rplp2	FALSE	TRUE	TRUE	NA	0.216128	0.286276	NA	0.180593	0.0703954	NA	0.539246	0.574318	FALSE	FALSE	FALSE	FALSE	FALSE	FALSE	None	None
cytoplasmic ribosomal large subunit	cytoplasmic ribosomal large subunit	52	ENSG00000177600	ENSMUSG00000025508	ENSMUSP00000101626	Rplp2	TRUE	FALSE	FALSE	0	NA	NA	0.0329669	NA	NA	0.274531	NA	NA	FALSE	FALSE	FALSE	FALSE	FALSE	FALSE	None	None
cytoplasmic ribosomal large subunit	cytoplasmic ribosomal large subunit	52	ENSG00000156482	ENSMUSG00000058600	ENSMUSP00000106014	Rpl30	FALSE	TRUE	TRUE	NA	0.0314452	0.248702	NA	0.226724	0.0248507	NA	0.484942	0.719846	FALSE	FALSE	FALSE	FALSE	FALSE	FALSE	None	None
cytoplasmic ribosomal large subunit	cytoplasmic ribosomal large subunit	52	ENSG00000156482	ENSMUSG00000058600	ENSMUSP00000009039	Rpl30	TRUE	FALSE	FALSE	0.331504	NA	NA	0.122917	NA	NA	0.44214	NA	NA	FALSE	FALSE	FALSE	FALSE	FALSE	FALSE	None	None
cytoplasmic ribosomal large subunit	cytoplasmic ribosomal large subunit	52	ENSG00000174748	ENSMUSG00000012405	ENSMUSP00000079163	Rpl15	FALSE	TRUE	TRUE	NA	0.167751	0.34398	NA	0.327354	0.230584	NA	0.627363	0.832714	FALSE	FALSE	FALSE	FALSE	FALSE	FALSE	None	None
cytoplasmic ribosomal large subunit	cytoplasmic ribosomal large subunit	52	ENSG00000174748	ENSMUSG00000012405	ENSMUSP00000108217	Rpl15	TRUE	FALSE	FALSE	0.152222	NA	NA	0.100024	NA	NA	0.209282	NA	NA	FALSE	FALSE	FALSE	FALSE	FALSE	FALSE	None	None
cytoplasmic ribosomal large subunit	cytoplasmic ribosomal large subunit	52	ENSG00000146223	ENSMUSG00000063888	ENSMUSP00000092888	Rpl7l1	TRUE	TRUE	TRUE	0	0.168621	0.414196	0.0233839	0.111766	0.00270046	-0.0498521	0.37998	-0.161982	FALSE	FALSE	FALSE	FALSE	FALSE	TRUE	None	Distal
cytoplasmic ribosomal large subunit	cytoplasmic ribosomal large subunit	52	ENSG00000122406	ENSMUSG00000058558	ENSMUSP00000080854	Rpl5	TRUE	TRUE	TRUE	0.243532	0.404312	0.278234	0.213373	0.365756	0.0529843	0.51267	0.702194	0.464346	FALSE	FALSE	FALSE	FALSE	FALSE	TRUE	None	Distal
cytoplasmic ribosomal large subunit	cytoplasmic ribosomal large subunit	52	ENSG00000142676	ENSMUSG00000059291	ENSMUSP00000099595	Rpl11	TRUE	TRUE	TRUE	0.206032	0.408016	0.368143	0.172104	0.444969	0.0384996	0.46188	0.684297	0.714262	FALSE	FALSE	FALSE	FALSE	FALSE	FALSE	None	None
cytoplasmic ribosomal large subunit	cytoplasmic ribosomal large subunit	52	ENSG00000198242	ENSMUSG00000058546	ENSMUSP00000099541	Rpl23a	TRUE	TRUE	TRUE	0.169273	0.206275	0.473441	0.172157	0.334639	0.147399	0.467596	0.685682	0.802872	FALSE	FALSE	TRUE	FALSE	FALSE	TRUE	Distal	Distal
cytoplasmic ribosomal large subunit	cytoplasmic ribosomal large subunit	52	ENSG00000109475	ENSMUSG00000062006	ENSMUSP00000078092	Rpl34	FALSE	TRUE	TRUE	NA	0.180406	0.373035	NA	0.250291	0.191542	NA	0.623496	0.790762	FALSE	FALSE	FALSE	FALSE	FALSE	FALSE	None	None
cytoplasmic ribosomal large subunit	cytoplasmic ribosomal large subunit	52	ENSG00000109475	ENSMUSG00000062006	ENSMUSP00000142486	Rpl34	TRUE	FALSE	FALSE	0.157943	NA	NA	0.299668	NA	NA	0.474507	NA	NA	FALSE	FALSE	FALSE	FALSE	FALSE	FALSE	None	None
cytoplasmic ribosomal large subunit	cytoplasmic ribosomal large subunit	52	ENSG00000167526	ENSMUSG00000000740	ENSMUSP00000000756	Rpl13	TRUE	TRUE	TRUE	0.0455103	0.324391	0.442955	0.254467	0.338738	0.143368	0.439088	0.691781	0.811337	FALSE	FALSE	FALSE	FALSE	FALSE	FALSE	None	None
cytoplasmic ribosomal large subunit	cytoplasmic ribosomal large subunit	52	ENSG00000125691	ENSMUSG00000071415	ENSMUSP00000099435	Rpl23	TRUE	TRUE	TRUE	0.272372	0.225446	0.475721	0.109771	0.383237	0.170246	0.53391	0.654771	0.783138	FALSE	FALSE	FALSE	FALSE	FALSE	FALSE	None	None
cytoplasmic ribosomal large subunit	cytoplasmic ribosomal large subunit	52	ENSG00000063177	ENSMUSG00000059070	ENSMUSP00000147816	Rpl18	TRUE	FALSE	FALSE	0.0939772	NA	NA	0.207201	NA	NA	0.316099	NA	NA	FALSE	FALSE	FALSE	FALSE	FALSE	FALSE	None	None
cytoplasmic ribosomal large subunit	cytoplasmic ribosomal large subunit	52	ENSG00000215472	ENSMUSG00000062328	ENSMUSP00000078654	Rpl17	TRUE	TRUE	TRUE	0.169376	0.223	0.342186	0.347474	0.351498	0.224537	0.635518	0.650561	0.760873	FALSE	FALSE	FALSE	FALSE	FALSE	FALSE	None	None
cytoplasmic ribosomal large subunit	cytoplasmic ribosomal large subunit	52	ENSG00000198918	ENSMUSG00000079641	ENSMUSP00000110886	Rpl39	TRUE	FALSE	FALSE	0.0352521	NA	NA	0.152272	NA	NA	0.382372	NA	NA	FALSE	FALSE	FALSE	FALSE	FALSE	FALSE	None	None
cytoplasmic ribosomal large subunit	cytoplasmic ribosomal large subunit	52	ENSG00000108298	ENSMUSG00000017404	ENSMUSP00000103181	Rpl19	FALSE	TRUE	TRUE	NA	0.136701	0.294568	NA	0.194917	0.109962	NA	0.52326	0.752006	FALSE	FALSE	FALSE	FALSE	FALSE	FALSE	None	None
cytoplasmic ribosomal large subunit	cytoplasmic ribosomal large subunit	52	ENSG00000108298	ENSMUSG00000017404	ENSMUSP00000017548	Rpl19	TRUE	FALSE	FALSE	0.113796	NA	NA	0.266364	NA	NA	0.441559	NA	NA	FALSE	FALSE	FALSE	FALSE	FALSE	FALSE	None	None
cytoplasmic ribosomal large subunit	cytoplasmic ribosomal large subunit	52	ENSG00000197756	ENSMUSG00000046330	ENSMUSP00000058919	Rpl37a	TRUE	TRUE	TRUE	0.151915	0	0.372836	0.261304	0.116152	0.0132825	0.568318	0.340461	0.584776	FALSE	FALSE	TRUE	FALSE	FALSE	FALSE	Distal	None
cytoplasmic ribosomal large subunit	cytoplasmic ribosomal large subunit	52	ENSG00000163584	ENSMUSG00000039221	ENSMUSP00000043111	Rpl22l1	TRUE	TRUE	TRUE	0.438337	1.40394e-11	0.721927	0.0884734	0.368252	0.0232854	0.304462	0.570109	0.639888	FALSE	FALSE	FALSE	FALSE	FALSE	FALSE	None	None
cytoplasmic ribosomal large subunit	cytoplasmic ribosomal large subunit	52	ENSG00000161970	ENSMUSG00000060938	ENSMUSP00000073175	Rpl26	FALSE	TRUE	TRUE	NA	0.0195538	0.426808	NA	0.249145	0.168853	NA	0.577262	0.766057	FALSE	FALSE	FALSE	FALSE	FALSE	TRUE	None	Distal
cytoplasmic ribosomal large subunit	cytoplasmic ribosomal large subunit	52	ENSG00000161970	ENSMUSG00000060938	ENSMUSP00000129072	Rpl26	TRUE	FALSE	FALSE	0.198491	NA	NA	0.276317	NA	NA	0.577126	NA	NA	FALSE	FALSE	TRUE	FALSE	FALSE	FALSE	Distal	None
cytoplasmic ribosomal large subunit	cytoplasmic ribosomal large subunit	52	ENSG00000162244	ENSMUSG00000048758	ENSMUSP00000096592	Rpl29	TRUE	TRUE	TRUE	0.0504145	0.371369	0.186879	0.113099	0.0543529	0.272253	0.175177	0.349574	0.649324	TRUE	TRUE	TRUE	FALSE	TRUE	TRUE	Local	Distal
cytoplasmic ribosomal large subunit	cytoplasmic ribosomal large subunit	52	ENSG00000136942	ENSMUSG00000078193	ENSMUSP00000099843	Gm2000	TRUE	FALSE	FALSE	0.247441	NA	NA	0.377917	NA	NA	0.391905	NA	NA	FALSE	FALSE	FALSE	FALSE	FALSE	FALSE	None	None
cytoplasmic ribosomal large subunit	cytoplasmic ribosomal large subunit	52	ENSG00000161016	ENSMUSG00000003970	ENSMUSP00000004072	Rpl8	TRUE	TRUE	TRUE	0.165689	0.212406	0.349783	0.337165	0.197112	0.10799	0.558961	0.583577	0.720851	FALSE	FALSE	TRUE	FALSE	FALSE	FALSE	Distal	None
cytoplasmic ribosomal large subunit	cytoplasmic ribosomal large subunit	52	ENSG00000147604	ENSMUSG00000043716	ENSMUSP00000071616	Rpl7	TRUE	TRUE	TRUE	0.0684421	0.18547	0.36162	0.167119	0.392794	0.199292	0.339976	0.689128	0.83104	FALSE	FALSE	TRUE	FALSE	FALSE	FALSE	Distal	None
cytoplasmic ribosomal large subunit	cytoplasmic ribosomal large subunit	52	ENSG00000172809	ENSMUSG00000057322	ENSMUSP00000102213	Rpl38	FALSE	TRUE	TRUE	NA	0	0.169052	NA	0.295733	0.0930469	NA	0.539243	0.706466	FALSE	FALSE	FALSE	FALSE	FALSE	FALSE	None	None
cytoplasmic ribosomal large subunit	cytoplasmic ribosomal large subunit	52	ENSG00000172809	ENSMUSG00000057322	ENSMUSP00000080741	Rpl38	TRUE	FALSE	FALSE	0.340084	NA	NA	0.168825	NA	NA	0.514851	NA	NA	FALSE	FALSE	FALSE	FALSE	FALSE	FALSE	None	None
cytoplasmic ribosomal large subunit	cytoplasmic ribosomal large subunit	52	ENSG00000089009	ENSMUSG00000029614	ENSMUSP00000031617	Rpl6	TRUE	TRUE	TRUE	0.162411	0.210305	0.363372	0.276896	0.305105	0.173411	0.46136	0.644753	0.822098	FALSE	FALSE	TRUE	FALSE	FALSE	TRUE	Distal	Distal
cytoplasmic ribosomal large subunit	cytoplasmic ribosomal large subunit	52	ENSG00000105640	ENSMUSG00000045128	ENSMUSP00000058368	Rpl18a	FALSE	TRUE	TRUE	NA	0.354392	0.226113	NA	0.317659	0.179848	NA	0.67227	0.829134	FALSE	FALSE	FALSE	FALSE	FALSE	TRUE	None	Distal
cytoplasmic ribosomal large subunit	cytoplasmic ribosomal large subunit	52	ENSG00000105640	ENSMUSG00000045128	ENSMUSP00000148671	Rpl18a	TRUE	FALSE	FALSE	0.105381	NA	NA	0.0351396	NA	NA	0.126999	NA	NA	FALSE	FALSE	TRUE	FALSE	FALSE	FALSE	Distal	None
cytoplasmic ribosomal large subunit	cytoplasmic ribosomal large subunit	52	ENSG00000105640	ENSMUSG00000045128	ENSMUSP00000148665	Rpl18a	TRUE	FALSE	FALSE	0.202852	NA	NA	0.0106029	NA	NA	0.131802	NA	NA	FALSE	FALSE	FALSE	FALSE	FALSE	FALSE	None	None
cytoplasmic ribosomal large subunit	cytoplasmic ribosomal large subunit	52	ENSG00000198755	ENSMUSG00000037805	ENSMUSP00000048469	Rpl10a	TRUE	TRUE	TRUE	0.167873	0.250503	0.285575	0.224141	0.325794	0.148334	0.380703	0.669896	0.794966	FALSE	FALSE	FALSE	FALSE	FALSE	TRUE	None	Distal
cytoplasmic ribosomal large subunit	cytoplasmic ribosomal large subunit	52	ENSG00000089157	ENSMUSG00000067274	ENSMUSP00000083705	Rplp0	TRUE	TRUE	TRUE	0.34568	0.133786	0.440612	0.176497	0.397743	0.214353	0.523328	0.694444	0.808669	FALSE	FALSE	TRUE	FALSE	FALSE	FALSE	Distal	None
cytoplasmic ribosomal large subunit	cytoplasmic ribosomal large subunit	52	ENSG00000130255	ENSMUSG00000057863	ENSMUSP00000079340	Rpl36	TRUE	FALSE	FALSE	0.155658	NA	NA	0.291484	NA	NA	0.47773	NA	NA	FALSE	FALSE	FALSE	FALSE	FALSE	FALSE	None	None
cytoplasmic ribosomal large subunit	cytoplasmic ribosomal large subunit	52	ENSG00000145592	ENSMUSG00000041841	ENSMUSP00000046506	Rpl37	TRUE	TRUE	TRUE	0.395422	0.0264409	0.436807	0.044958	0.29625	0.0428285	0.0586027	0.455711	0.10386	FALSE	FALSE	TRUE	FALSE	FALSE	FALSE	Distal	None
cytoplasmic ribosomal large subunit	cytoplasmic ribosomal large subunit	52	ENSG00000182899	ENSMUSG00000060636	ENSMUSP00000077857	Rpl35a	FALSE	TRUE	TRUE	NA	0.325429	0.468912	NA	0.227472	0.0935339	NA	0.622689	0.736149	FALSE	FALSE	FALSE	FALSE	FALSE	FALSE	None	None
cytoplasmic ribosomal large subunit	cytoplasmic ribosomal large subunit	52	ENSG00000182899	ENSMUSG00000060636	ENSMUSP00000110731	Rpl35a	TRUE	FALSE	FALSE	0.0881968	NA	NA	0.0142768	NA	NA	0.144414	NA	NA	FALSE	FALSE	FALSE	FALSE	FALSE	FALSE	None	None
cytoplasmic ribosomal large subunit	cytoplasmic ribosomal large subunit	52	ENSG00000144713	ENSMUSG00000057841	ENSMUSP00000080523	Rpl32	FALSE	TRUE	TRUE	NA	0.320497	0.316876	NA	0.335397	0.133086	NA	0.612705	0.718323	FALSE	FALSE	FALSE	FALSE	FALSE	TRUE	None	Distal
cytoplasmic ribosomal large subunit	cytoplasmic ribosomal large subunit	52	ENSG00000144713	ENSMUSG00000057841	ENSMUSP00000145350	Rpl32	TRUE	FALSE	FALSE	0.33008	NA	NA	0.201556	NA	NA	0.590984	NA	NA	FALSE	FALSE	FALSE	FALSE	FALSE	FALSE	None	None
cytoplasmic ribosomal large subunit	cytoplasmic ribosomal large subunit	52	ENSG00000137818	ENSMUSG00000007892	ENSMUSP00000008036	Rplp1	TRUE	FALSE	FALSE	0	NA	NA	0.0862529	NA	NA	0.362211	NA	NA	FALSE	FALSE	TRUE	FALSE	FALSE	FALSE	Distal	None
cytoplasmic ribosomal large subunit	cytoplasmic ribosomal large subunit	52	ENSG00000114391	ENSMUSG00000098274	ENSMUSP00000023269	Rpl24	TRUE	TRUE	TRUE	0.165454	0.400901	0.344846	0.234124	0.403683	0.156224	0.399419	0.700372	0.853814	FALSE	TRUE	TRUE	FALSE	FALSE	FALSE	Distal	None
cytoplasmic ribosomal large subunit	cytoplasmic ribosomal large subunit	52	ENSG00000116251	ENSMUSG00000028936	ENSMUSP00000099480	Rpl22	TRUE	TRUE	TRUE	0.351467	0.0906719	0.561883	0.0907328	0.119267	0.0361558	0.459993	0.520058	0.573365	FALSE	FALSE	FALSE	FALSE	FALSE	TRUE	None	Distal
cytoplasmic ribosomal small subunit	cytoplasmic ribosomal small subunit	41	ENSG00000008988	ENSMUSG00000028234	ENSMUSP00000120528	Rps20	TRUE	TRUE	TRUE	0.12375	0.218575	0.198822	0.121635	0.282517	0.0108062	0.496962	0.488055	0.411915	FALSE	FALSE	FALSE	FALSE	FALSE	TRUE	None	Distal
cytoplasmic ribosomal small subunit	cytoplasmic ribosomal small subunit	41	ENSG00000115268	ENSMUSG00000063457	ENSMUSP00000069004	Rps15	TRUE	TRUE	TRUE	0.165424	1.72035e-10	0.489118	0.160036	0.158348	0.157986	0.58329	0.478885	0.719258	FALSE	FALSE	FALSE	FALSE	FALSE	FALSE	None	None
cytoplasmic ribosomal small subunit	cytoplasmic ribosomal small subunit	41	ENSG00000140988	ENSMUSG00000044533	ENSMUSP00000092502	Rps2	TRUE	TRUE	TRUE	0.392457	0.299549	0.337255	0.140121	0.451464	0.182791	0.457434	0.727422	0.846936	FALSE	FALSE	TRUE	FALSE	FALSE	FALSE	Distal	None
cytoplasmic ribosomal small subunit	cytoplasmic ribosomal small subunit	41	ENSG00000213741	ENSMUSG00000034892	ENSMUSP00000038352	Rps29	TRUE	TRUE	TRUE	0	0.132209	0.45368	0.0362532	0.0563232	0.0440393	0.28126	0.14358	0.53625	FALSE	FALSE	FALSE	FALSE	FALSE	FALSE	None	None
cytoplasmic ribosomal small subunit	cytoplasmic ribosomal small subunit	41	ENSG00000083845	ENSMUSG00000012848	ENSMUSP00000104179	Rps5	TRUE	TRUE	TRUE	0.0159015	0.192393	0.383871	0.000533993	0.347627	0.113184	0.0919385	0.635715	0.823349	FALSE	FALSE	TRUE	FALSE	FALSE	FALSE	Distal	None
cytoplasmic ribosomal small subunit	cytoplasmic ribosomal small subunit	41	ENSG00000233927	ENSMUSG00000067288	ENSMUSP00000134615	Rps28	FALSE	TRUE	TRUE	NA	0	0.213512	NA	0.0904919	0.00983641	NA	0.337985	0.460746	FALSE	FALSE	FALSE	TRUE	FALSE	FALSE	None	Local
cytoplasmic ribosomal small subunit	cytoplasmic ribosomal small subunit	41	ENSG00000233927	ENSMUSG00000067288	ENSMUSP00000133357	Rps28	TRUE	FALSE	FALSE	0.0609479	NA	NA	0.123666	NA	NA	0.509738	NA	NA	FALSE	FALSE	FALSE	FALSE	FALSE	FALSE	None	None
cytoplasmic ribosomal small subunit	cytoplasmic ribosomal small subunit	41	ENSG00000105193	ENSMUSG00000037563	ENSMUSP00000103940	Rps16	TRUE	TRUE	TRUE	0.522709	0.417157	0.285882	0.20511	0.346338	0.164805	0.65509	0.64935	0.802456	FALSE	FALSE	TRUE	FALSE	FALSE	FALSE	Distal	None
cytoplasmic ribosomal small subunit	cytoplasmic ribosomal small subunit	41	ENSG00000142534	ENSMUSG00000003429	ENSMUSP00000003521	Rps11	TRUE	TRUE	TRUE	0.371991	0.161152	0.213021	0.252957	0.319706	0.253551	0.554429	0.684816	0.773533	FALSE	FALSE	TRUE	FALSE	FALSE	FALSE	Distal	None
cytoplasmic ribosomal small subunit	cytoplasmic ribosomal small subunit	41	ENSG00000137154	ENSMUSG00000028495	ENSMUSP00000099878	Rps6	TRUE	TRUE	TRUE	0.0996048	0.173681	0.159329	0.315558	0.304035	0.00224772	0.502238	0.600725	0.623903	FALSE	FALSE	FALSE	FALSE	FALSE	FALSE	None	None
cytoplasmic ribosomal small subunit	cytoplasmic ribosomal small subunit	41	ENSG00000171858	ENSMUSG00000039001	ENSMUSP00000058432	Rps21	TRUE	TRUE	TRUE	0.3563	0.122918	0.265571	0.0583233	0.358999	0.195712	0.405298	0.642251	0.773966	FALSE	FALSE	FALSE	FALSE	FALSE	FALSE	None	None
cytoplasmic ribosomal small subunit	cytoplasmic ribosomal small subunit	41	ENSG00000186468	ENSMUSG00000049517	ENSMUSP00000054490	Rps23	TRUE	TRUE	TRUE	0.149632	0.351354	0.384592	0.149841	0.287555	0.130571	0.426055	0.613823	0.781335	FALSE	FALSE	FALSE	FALSE	FALSE	TRUE	None	Distal
cytoplasmic ribosomal small subunit	cytoplasmic ribosomal small subunit	41	ENSG00000110700	ENSMUSG00000090862	ENSMUSP00000126294	Rps13	TRUE	TRUE	TRUE	0.202507	0.0665124	0.416099	0.125934	0.2383	0.192772	0.636224	0.558883	0.805549	FALSE	FALSE	FALSE	FALSE	FALSE	FALSE	None	None
cytoplasmic ribosomal small subunit	cytoplasmic ribosomal small subunit	41	ENSG00000185088	ENSMUSG00000036781	ENSMUSP00000120518	Rps27l	TRUE	FALSE	FALSE	0.0245582	NA	NA	0.0691271	NA	NA	0.206277	NA	NA	FALSE	FALSE	FALSE	FALSE	FALSE	FALSE	None	None
cytoplasmic ribosomal small subunit	cytoplasmic ribosomal small subunit	41	ENSG00000118181	ENSMUSG00000009927	ENSMUSP00000079180	Rps25	FALSE	TRUE	TRUE	NA	0.228082	0.51389	NA	0.32745	0.190287	NA	0.660102	0.806801	FALSE	FALSE	FALSE	FALSE	FALSE	FALSE	None	None
cytoplasmic ribosomal small subunit	cytoplasmic ribosomal small subunit	41	ENSG00000118181	ENSMUSG00000009927	ENSMUSP00000149401	Rps25	TRUE	FALSE	FALSE	0.0233952	NA	NA	0.096931	NA	NA	0.237643	NA	NA	FALSE	FALSE	TRUE	FALSE	FALSE	FALSE	Distal	None
cytoplasmic ribosomal small subunit	cytoplasmic ribosomal small subunit	41	ENSG00000138326	ENSMUSG00000025290	ENSMUSP00000125977	Rps24	FALSE	TRUE	TRUE	NA	0	0.197615	NA	0.201855	0.0578928	NA	0.507264	0.507489	FALSE	FALSE	FALSE	FALSE	FALSE	TRUE	None	Distal
cytoplasmic ribosomal small subunit	cytoplasmic ribosomal small subunit	41	ENSG00000138326	ENSMUSG00000025290	ENSMUSP00000152944	Rps24	TRUE	FALSE	FALSE	0.211145	NA	NA	0.238382	NA	NA	0.623178	NA	NA	FALSE	FALSE	FALSE	FALSE	FALSE	FALSE	None	None
cytoplasmic ribosomal small subunit	cytoplasmic ribosomal small subunit	41	ENSG00000177954	ENSMUSG00000050621	ENSMUSP00000060523	Rps27rt	TRUE	FALSE	FALSE	0.376862	NA	NA	0.0476052	NA	NA	0.501088	NA	NA	FALSE	FALSE	TRUE	FALSE	FALSE	FALSE	Distal	None
cytoplasmic ribosomal small subunit	cytoplasmic ribosomal small subunit	41	ENSG00000204628	ENSMUSG00000020372	ENSMUSP00000020640	Rack1	TRUE	TRUE	TRUE	0.369974	0.208283	0.372729	0.23391	0.337031	0.18414	0.634293	0.635949	0.802766	FALSE	FALSE	TRUE	FALSE	FALSE	FALSE	Distal	None
cytoplasmic ribosomal small subunit	cytoplasmic ribosomal small subunit	41	ENSG00000170889	ENSMUSG00000006333	ENSMUSP00000006496	Rps9	FALSE	TRUE	TRUE	NA	0.0541806	0.446953	NA	0.383324	0.102699	NA	0.690112	0.848258	FALSE	FALSE	FALSE	FALSE	FALSE	TRUE	None	Distal
cytoplasmic ribosomal small subunit	cytoplasmic ribosomal small subunit	41	ENSG00000170889	ENSMUSG00000006333	ENSMUSP00000104265	Rps9	TRUE	FALSE	FALSE	0.126847	NA	NA	0.144245	NA	NA	0.425127	NA	NA	FALSE	FALSE	FALSE	FALSE	FALSE	FALSE	None	None
cytoplasmic ribosomal small subunit	cytoplasmic ribosomal small subunit	41	ENSG00000145425	ENSMUSG00000028081	ENSMUSP00000029722	Rps3a1	TRUE	FALSE	FALSE	0.369295	NA	NA	0.224165	NA	NA	0.650599	NA	NA	FALSE	FALSE	TRUE	FALSE	FALSE	FALSE	Distal	None
cytoplasmic ribosomal small subunit	cytoplasmic ribosomal small subunit	41	ENSG00000198034	ENSMUSG00000031320	ENSMUSP00000033683	Rps4x	TRUE	TRUE	TRUE	0.0195824	0	0.117353	0.045706	0.079145	0.0358579	0.287669	0.24005	0.502012	FALSE	FALSE	FALSE	FALSE	FALSE	FALSE	None	None
cytoplasmic ribosomal small subunit	cytoplasmic ribosomal small subunit	41	ENSG00000134419	ENSMUSG00000008683	ENSMUSP00000119975	Rps15a	FALSE	TRUE	TRUE	NA	0.310203	0.413897	NA	0.432347	0.175676	NA	0.671193	0.834367	FALSE	FALSE	FALSE	FALSE	FALSE	FALSE	None	None
cytoplasmic ribosomal small subunit	cytoplasmic ribosomal small subunit	41	ENSG00000134419	ENSMUSG00000008683	ENSMUSP00000127791	Rps15a	TRUE	FALSE	FALSE	0.460002	NA	NA	0.0941868	NA	NA	0.477454	NA	NA	FALSE	FALSE	TRUE	FALSE	FALSE	FALSE	Distal	None
cytoplasmic ribosomal small subunit	cytoplasmic ribosomal small subunit	41	ENSG00000171863	ENSMUSG00000061477	ENSMUSP00000073880	Rps7	FALSE	TRUE	TRUE	NA	0.390779	0.0872196	NA	0.33804	0.0535794	NA	0.619445	0.642769	FALSE	FALSE	FALSE	FALSE	FALSE	FALSE	None	None
cytoplasmic ribosomal small subunit	cytoplasmic ribosomal small subunit	41	ENSG00000171863	ENSMUSG00000061477	ENSMUSP00000152456	Rps7	TRUE	FALSE	FALSE	0.139129	NA	NA	0.161309	NA	NA	0.574538	NA	NA	FALSE	FALSE	FALSE	FALSE	FALSE	FALSE	None	None
cytoplasmic ribosomal small subunit	cytoplasmic ribosomal small subunit	41	ENSG00000164587	ENSMUSG00000024608	ENSMUSP00000025511	Rps14	FALSE	TRUE	TRUE	NA	0	0.376064	NA	0.215376	0.15789	NA	0.569208	0.738046	FALSE	FALSE	FALSE	FALSE	FALSE	FALSE	None	None
cytoplasmic ribosomal small subunit	cytoplasmic ribosomal small subunit	41	ENSG00000164587	ENSMUSG00000024608	ENSMUSP00000113504	Rps14	TRUE	FALSE	FALSE	0.195396	NA	NA	0.163492	NA	NA	0.636303	NA	NA	FALSE	FALSE	FALSE	FALSE	FALSE	FALSE	None	None
cytoplasmic ribosomal small subunit	cytoplasmic ribosomal small subunit	41	ENSG00000105372	ENSMUSG00000040952	ENSMUSP00000104066	Rps19	TRUE	FALSE	FALSE	0.13559	NA	NA	0.137238	NA	NA	0.607606	NA	NA	FALSE	FALSE	FALSE	FALSE	FALSE	FALSE	None	None
cytoplasmic ribosomal small subunit	cytoplasmic ribosomal small subunit	41	ENSG00000105372	ENSMUSG00000040952	ENSMUSP00000104067	Rps19	FALSE	TRUE	TRUE	NA	0.22965	0.316534	NA	0.347727	0.205671	NA	0.684564	0.863652	FALSE	FALSE	FALSE	FALSE	FALSE	FALSE	None	None
mitochondrial ribosomal large subunit	mitochondrial ribosomal large subunit	36	ENSG00000135900	ENSMUSG00000026248	ENSMUSP00000027464	Mrpl44	TRUE	TRUE	TRUE	0.640923	0.386695	0.501853	0.0221939	0.115681	0.00269427	0.760883	0.391792	0.827415	FALSE	FALSE	FALSE	FALSE	FALSE	FALSE	None	None
mitochondrial ribosomal large subunit	mitochondrial ribosomal large subunit	36	ENSG00000159111	ENSMUSG00000001445	ENSMUSP00000001485	Mrpl10	TRUE	TRUE	TRUE	0.456901	0.30435	0.484946	0.0672797	0.00844925	0.0466892	0.641663	0.265422	0.807327	FALSE	FALSE	FALSE	FALSE	FALSE	TRUE	None	Distal
mitochondrial ribosomal large subunit	mitochondrial ribosomal large subunit	36	ENSG00000082515	ENSMUSG00000020514	ENSMUSP00000020820	Mrpl22	TRUE	TRUE	TRUE	0.22986	0.010151	0.495586	0.0768288	0.0404367	0.0060637	0.499111	0.246995	0.856267	FALSE	FALSE	FALSE	FALSE	FALSE	TRUE	None	Distal
mitochondrial ribosomal large subunit	mitochondrial ribosomal large subunit	36	ENSG00000142676	ENSMUSG00000059291	ENSMUSP00000099595	Rpl11	TRUE	TRUE	TRUE	0.206032	0.408016	0.368143	0.172104	0.444969	0.0384996	0.122584	0.205364	-0.288185	FALSE	FALSE	FALSE	FALSE	FALSE	FALSE	None	None
mitochondrial ribosomal large subunit	mitochondrial ribosomal large subunit	36	ENSG00000125691	ENSMUSG00000071415	ENSMUSP00000099435	Rpl23	TRUE	TRUE	TRUE	0.272372	0.225446	0.475721	0.109771	0.383237	0.170246	0.079603	0.144119	-0.300603	FALSE	FALSE	FALSE	FALSE	FALSE	FALSE	None	None
mitochondrial ribosomal large subunit	mitochondrial ribosomal large subunit	36	ENSG00000204822	ENSMUSG00000030037	ENSMUSP00000109571	Mrpl53	TRUE	TRUE	TRUE	0.387622	0	0.425757	0.00818669	0.0724223	0.00212849	0.579853	0.256425	0.741394	FALSE	FALSE	FALSE	FALSE	FALSE	FALSE	None	None
mitochondrial ribosomal large subunit	mitochondrial ribosomal large subunit	36	ENSG00000149792	ENSMUSG00000007338	ENSMUSP00000007482	Mrpl49	TRUE	TRUE	TRUE	0.432772	0.269292	0.589256	0.0147629	0.0464616	3.43816e-05	0.716609	0.477584	0.765365	FALSE	FALSE	FALSE	FALSE	FALSE	FALSE	None	None
mitochondrial ribosomal large subunit	mitochondrial ribosomal large subunit	36	ENSG00000259494	ENSMUSG00000030612	ENSMUSP00000032841	Mrpl46	TRUE	TRUE	TRUE	0.247301	0.112605	0.546909	0.0259085	0.0763974	0.00128196	0.73236	0.410471	0.688819	FALSE	FALSE	FALSE	FALSE	FALSE	FALSE	None	None
mitochondrial ribosomal large subunit	mitochondrial ribosomal large subunit	36	ENSG00000130312	ENSMUSG00000034880	ENSMUSP00000044497	Mrpl34	FALSE	TRUE	TRUE	NA	0.0917144	0.377053	NA	0.0147945	0.0206172	NA	0.178482	0.796218	FALSE	FALSE	FALSE	FALSE	FALSE	TRUE	None	Distal
mitochondrial ribosomal large subunit	mitochondrial ribosomal large subunit	36	ENSG00000158042	ENSMUSG00000030879	ENSMUSP00000117971	Mrpl17	TRUE	TRUE	TRUE	0.399279	0.262147	0.366729	0.0328769	0.0417235	4.62507e-05	0.763122	0.440002	0.844131	FALSE	FALSE	FALSE	FALSE	FALSE	TRUE	None	Distal
mitochondrial ribosomal large subunit	mitochondrial ribosomal large subunit	36	ENSG00000183617	ENSMUSG00000034932	ENSMUSP00000039951	Mrpl54	TRUE	TRUE	TRUE	0.0688335	0.183496	0.277788	0.0501652	0.0411616	0.0231165	0.464879	0.348419	0.80312	FALSE	FALSE	FALSE	FALSE	FALSE	TRUE	None	Distal
mitochondrial ribosomal large subunit	mitochondrial ribosomal large subunit	36	ENSG00000185608	ENSMUSG00000022706	ENSMUSP00000023391	Mrpl40	TRUE	TRUE	TRUE	0.438777	0.095487	0.446712	0.039567	0.0211079	0.000178416	0.79237	0.435768	0.765557	FALSE	FALSE	FALSE	FALSE	FALSE	FALSE	None	None
mitochondrial ribosomal large subunit	mitochondrial ribosomal large subunit	36	ENSG00000182154	ENSMUSG00000036850	ENSMUSP00000043561	Mrpl41	TRUE	TRUE	TRUE	0.554284	0.394362	0.484092	0.0514497	0.0713184	0.00315719	0.82751	0.479032	0.873642	FALSE	FALSE	TRUE	FALSE	FALSE	TRUE	Distal	Distal
mitochondrial ribosomal large subunit	mitochondrial ribosomal large subunit	36	ENSG00000197345	ENSMUSG00000024829	ENSMUSP00000025745	Mrpl21	TRUE	TRUE	TRUE	0.461943	0.280935	0.131271	0.0460406	0.0599516	0.00145953	0.775597	0.343509	0.637272	FALSE	FALSE	TRUE	FALSE	FALSE	FALSE	Distal	None
mitochondrial ribosomal large subunit	mitochondrial ribosomal large subunit	36	ENSG00000174547	ENSMUSG00000024902	ENSMUSP00000025836	Mrpl11	TRUE	TRUE	TRUE	0.544494	0.286812	0.480426	0.0527206	0.0758754	0.00439335	0.829163	0.508122	0.836332	FALSE	FALSE	FALSE	FALSE	FALSE	FALSE	None	None
mitochondrial ribosomal large subunit	mitochondrial ribosomal large subunit	36	ENSG00000137547	ENSMUSG00000033845	ENSMUSP00000115512	Mrpl15	TRUE	TRUE	TRUE	0.464485	0.375319	0.417031	0.059889	0.124254	0.00365484	0.777088	0.441887	0.842904	FALSE	FALSE	FALSE	FALSE	FALSE	FALSE	None	None
mitochondrial ribosomal large subunit	mitochondrial ribosomal large subunit	36	ENSG00000106591	ENSMUSG00000015672	ENSMUSP00000015816	Mrpl32	FALSE	TRUE	TRUE	NA	4.91038e-12	0.231377	NA	0.0470086	0.00158908	NA	0.139886	0.717812	FALSE	FALSE	FALSE	FALSE	FALSE	FALSE	None	None
mitochondrial ribosomal large subunit	mitochondrial ribosomal large subunit	36	ENSG00000161016	ENSMUSG00000003970	ENSMUSP00000004072	Rpl8	TRUE	TRUE	TRUE	0.165689	0.212406	0.349783	0.337165	0.197112	0.10799	-0.056836	0.0630195	-0.390441	FALSE	FALSE	TRUE	FALSE	FALSE	FALSE	Distal	None
mitochondrial ribosomal large subunit	mitochondrial ribosomal large subunit	36	ENSG00000262814	ENSMUSG00000039640	ENSMUSP00000044417	Mrpl12	TRUE	TRUE	TRUE	0.0518081	0.358632	0.461369	7.67055e-05	0.0630424	0.00314882	0.455925	0.363399	0.809164	FALSE	FALSE	FALSE	FALSE	FALSE	TRUE	None	Distal
mitochondrial ribosomal large subunit	mitochondrial ribosomal large subunit	36	ENSG00000055950	ENSMUSG00000025208	ENSMUSP00000095322	Mrpl43	TRUE	TRUE	TRUE	0.504156	0.235999	0.319068	0.0181525	0.055143	0.0017538	0.797376	0.435691	0.767661	FALSE	FALSE	TRUE	FALSE	FALSE	FALSE	Distal	None
mitochondrial ribosomal large subunit	mitochondrial ribosomal large subunit	36	ENSG00000166902	ENSMUSG00000024683	ENSMUSP00000128915	Mrpl16	TRUE	TRUE	TRUE	0.688988	0.315814	0.273701	0.07516	0.100121	0.0653757	0.809302	0.470471	0.680922	FALSE	FALSE	FALSE	FALSE	FALSE	FALSE	None	None
mitochondrial ribosomal large subunit	mitochondrial ribosomal large subunit	36	ENSG00000105364	ENSMUSG00000003299	ENSMUSP00000003386	Mrpl4	TRUE	TRUE	TRUE	0.547819	0.321925	0.384783	0.0397937	0.0418473	0.00242803	0.676987	0.447556	0.843399	FALSE	FALSE	FALSE	FALSE	TRUE	TRUE	None	Distal
mitochondrial ribosomal large subunit	mitochondrial ribosomal large subunit	36	ENSG00000112651	ENSMUSG00000002767	ENSMUSP00000002844	Mrpl2	TRUE	TRUE	TRUE	0.561486	0.149445	0.399672	0.0954505	0.0833004	0.000414226	0.708397	0.402643	0.848263	FALSE	FALSE	FALSE	FALSE	FALSE	FALSE	None	None
mitochondrial ribosomal large subunit	mitochondrial ribosomal large subunit	36	ENSG00000086504	ENSMUSG00000024181	ENSMUSP00000025014	Mrpl28	TRUE	TRUE	TRUE	0.468489	0.3748	0.530676	0.0232378	0.0443395	0.000186425	0.73998	0.517184	0.864222	FALSE	FALSE	FALSE	FALSE	FALSE	FALSE	None	None
mitochondrial ribosomal large subunit	mitochondrial ribosomal large subunit	36	ENSG00000204316	ENSMUSG00000020775	ENSMUSP00000102047	Mrpl38	TRUE	TRUE	TRUE	0.66608	0.3323	0.362247	0.0600836	0.0664658	0.0532426	0.784938	0.337884	0.809876	FALSE	FALSE	FALSE	FALSE	FALSE	FALSE	None	None
mitochondrial ribosomal large subunit	mitochondrial ribosomal large subunit	36	ENSG00000154518	ENSMUSG00000018770	ENSMUSP00000018914	Atp5g3	FALSE	TRUE	TRUE	NA	0	0.553698	NA	0.000456965	0.00312093	NA	0.0520343	0.469682	FALSE	FALSE	FALSE	FALSE	FALSE	TRUE	None	Distal
mitochondrial ribosomal large subunit	mitochondrial ribosomal large subunit	36	ENSG00000131368	ENSMUSG00000014551	ENSMUSP00000114402	Mrps25	TRUE	TRUE	TRUE	0.487521	0.177418	0.4719	0.00589021	0.00167885	0.0162467	0.545125	0.28306	0.807394	FALSE	FALSE	TRUE	FALSE	FALSE	TRUE	Distal	Distal
mitochondrial ribosomal large subunit	mitochondrial ribosomal large subunit	36	ENSG00000243147	ENSMUSG00000106918	ENSMUSP00000031024	Mrpl33	TRUE	TRUE	FALSE	0.57835	0	NA	0.0440965	0.0122073	NA	0.717461	0.255671	NA	FALSE	FALSE	FALSE	FALSE	FALSE	TRUE	None	Distal
mitochondrial ribosomal large subunit	mitochondrial ribosomal large subunit	36	ENSG00000108826	ENSMUSG00000024414	ENSMUSP00000025278	Mrpl27	TRUE	TRUE	TRUE	0.44912	2.37608e-11	0.451112	0.0535239	0.0208654	0.0174089	0.810492	0.210646	0.821345	FALSE	FALSE	FALSE	FALSE	FALSE	FALSE	None	None
mitochondrial ribosomal large subunit	mitochondrial ribosomal large subunit	36	ENSG00000169288	ENSMUSG00000029486	ENSMUSP00000112977	Mrpl1	TRUE	FALSE	FALSE	0.640935	NA	NA	0.0600985	NA	NA	0.783978	NA	NA	FALSE	FALSE	TRUE	FALSE	FALSE	FALSE	Distal	None
mitochondrial ribosomal large subunit	mitochondrial ribosomal large subunit	36	ENSG00000169288	ENSMUSG00000029486	ENSMUSP00000037046	Mrpl1	FALSE	TRUE	TRUE	NA	0.383429	0.465138	NA	0.0594326	0.00305456	NA	0.414847	0.822326	FALSE	FALSE	FALSE	FALSE	FALSE	TRUE	None	Distal
mitochondrial ribosomal large subunit	mitochondrial ribosomal large subunit	36	ENSG00000172172	ENSMUSG00000022370	ENSMUSP00000130722	Mrpl13	TRUE	TRUE	TRUE	0.478612	0.214782	0.458598	0.00843638	0.0467737	0.00625108	0.706443	0.491517	0.852247	FALSE	FALSE	FALSE	FALSE	FALSE	FALSE	None	None
mitochondrial ribosomal large subunit	mitochondrial ribosomal large subunit	36	ENSG00000114686	ENSMUSG00000032563	ENSMUSP00000035177	Mrpl3	TRUE	TRUE	TRUE	0.490414	0.358876	0.358025	0.0588393	0.065911	0.0133966	0.790147	0.504911	0.846817	FALSE	FALSE	FALSE	FALSE	FALSE	FALSE	None	None
mitochondrial ribosomal large subunit	mitochondrial ribosomal large subunit	36	ENSG00000136522	ENSMUSG00000037531	ENSMUSP00000048078	Mrpl47	TRUE	TRUE	TRUE	0.552144	0.225897	0.130356	0.00653425	0.0320383	0.0624546	0.689762	0.414847	0.599651	FALSE	FALSE	FALSE	FALSE	FALSE	FALSE	None	None
mitochondrial ribosomal large subunit	mitochondrial ribosomal large subunit	36	ENSG00000214026	ENSMUSG00000037772	ENSMUSP00000039784	Mrpl23	TRUE	TRUE	TRUE	0.530744	8.08459e-12	0.541627	0.0292621	0.0271996	0.00771673	0.822201	0.417095	0.86467	FALSE	FALSE	TRUE	FALSE	FALSE	FALSE	Distal	None
Nucleosomal protein complex	Nucleosomal protein complex	35	ENSG00000188486	ENSMUSG00000049932	ENSMUSP00000051432	H2ax	TRUE	TRUE	TRUE	0.221652	0.0866518	0	0.194069	0.188981	0.294942	0.285971	0.717534	0.888215	FALSE	FALSE	FALSE	FALSE	FALSE	TRUE	None	Distal
Nucleosomal protein complex	Nucleosomal protein complex	35	ENSG00000124635	ENSMUSG00000068854	ENSMUSP00000088287	H2bc21	TRUE	FALSE	FALSE	0.432681	NA	NA	0.0410206	NA	NA	0.285971	NA	NA	FALSE	FALSE	FALSE	FALSE	FALSE	FALSE	None	None
Nucleosomal protein complex	Nucleosomal protein complex	35	ENSG00000188375	ENSMUSG00000016559	ENSMUSP00000102062	H3f3b	FALSE	TRUE	TRUE	NA	0.035558	0	NA	0.489785	0.233383	NA	0.717534	0.888215	FALSE	FALSE	FALSE	FALSE	FALSE	TRUE	None	Distal
smc5p-Smc6p complex	smc5p-Smc6p complex	30	ENSG00000179222	ENSMUSG00000025151	ENSMUSP00000026142	Maged1	TRUE	TRUE	TRUE	0.282877	0	0.376516	0.0414366	0.188098	0.0121237	0.0659076	-0.131106	NA	TRUE	FALSE	TRUE	TRUE	FALSE	TRUE	Local	Local
smc5p-Smc6p complex	smc5p-Smc6p complex	30	ENSG00000156973	ENSMUSG00000026239	ENSMUSP00000027444	Pde6d	TRUE	TRUE	FALSE	0.204033	0.350385	NA	0.0371935	0.0319421	NA	0.0659076	-0.131106	NA	TRUE	FALSE	TRUE	FALSE	FALSE	TRUE	Local	Distal
COPII	COPII	23	ENSG00000113615	ENSMUSG00000036391	ENSMUSP00000104725	Sec24a	TRUE	TRUE	TRUE	0.44638	0.384296	0.246257	0.0860082	0.182398	0.0194634	0.0613333	0.358821	0.646671	FALSE	FALSE	FALSE	FALSE	FALSE	FALSE	None	None
COPII	COPII	23	ENSG00000113615	ENSMUSG00000036391	ENSMUSP00000044370	Sec24a	TRUE	FALSE	FALSE	0	NA	NA	0.0453951	NA	NA	0.118166	NA	NA	FALSE	FALSE	FALSE	FALSE	FALSE	FALSE	None	None
COPII	COPII	23	ENSG00000157020	ENSMUSG00000030298	ENSMUSP00000032440	Sec13	TRUE	TRUE	TRUE	0.0644642	3.27361e-11	0.0917929	0.0597256	0.154997	0.0369698	0.19114	0.283028	0.371496	FALSE	FALSE	FALSE	FALSE	FALSE	FALSE	None	None
COPII	COPII	23	ENSG00000100934	ENSMUSG00000020986	ENSMUSP00000021375	Sec23a	TRUE	TRUE	TRUE	0.385463	0	0	0.0330181	0.27135	0.111896	0.260751	0.444915	0.630272	FALSE	FALSE	TRUE	FALSE	FALSE	TRUE	Distal	Distal
COPII	COPII	23	ENSG00000134970	ENSMUSG00000033184	ENSMUSP00000043660	Tmed7	FALSE	TRUE	TRUE	NA	0.218186	0.29421	NA	0.303247	0.22107	NA	0.474141	0.684891	FALSE	FALSE	FALSE	FALSE	FALSE	FALSE	None	None
COPII	COPII	23	ENSG00000134970	ENSMUSG00000033184	ENSMUSP00000120904	Tmed7	TRUE	FALSE	FALSE	0.328713	NA	NA	0.176983	NA	NA	0.254194	NA	NA	FALSE	FALSE	FALSE	FALSE	FALSE	FALSE	None	None
COPII	COPII	23	ENSG00000158604	ENSMUSG00000004394	ENSMUSP00000004508	Tmed4	TRUE	TRUE	TRUE	0.23836	0.393736	0.129908	0.043584	0.0697181	0.131714	0.125167	0.326208	0.640218	FALSE	FALSE	FALSE	FALSE	FALSE	FALSE	None	None
COPII	COPII	23	ENSG00000166557	ENSMUSG00000032353	ENSMUSP00000058723	Tmed3	TRUE	TRUE	TRUE	0.389592	0.0571279	0.601422	0.0870562	0.224595	0.116373	0.157514	0.34328	0.409653	FALSE	FALSE	FALSE	FALSE	FALSE	FALSE	None	None
COPII	COPII	23	ENSG00000148396	ENSMUSG00000026924	ENSMUSP00000109716	Sec16a	TRUE	TRUE	TRUE	0.0805465	0.137169	0.0486152	0.131267	0.392052	0.197137	0.156664	0.367223	0.721838	FALSE	FALSE	FALSE	FALSE	FALSE	FALSE	None	None
COPII	COPII	23	ENSG00000148396	ENSMUSG00000026924	ENSMUSP00000121179	Sec16a	FALSE	TRUE	TRUE	NA	0.00417639	0.324183	NA	0.152004	0.209557	NA	0.255221	0.334079	FALSE	FALSE	FALSE	FALSE	FALSE	FALSE	None	None
COPII	COPII	23	ENSG00000101310	ENSMUSG00000027429	ENSMUSP00000028916	Sec23b	TRUE	TRUE	TRUE	0.274362	0	0.373255	0.267747	0.390353	0.133323	0.199657	0.424142	0.680401	FALSE	FALSE	FALSE	FALSE	FALSE	TRUE	None	Distal
COPII	COPII	23	ENSG00000138802	ENSMUSG00000001052	ENSMUSP00000001079	Sec24b	TRUE	TRUE	TRUE	0.629002	0.256824	0.638493	0.0900098	0.110142	0.105215	0.140552	-0.031348	-0.418498	TRUE	TRUE	TRUE	TRUE	TRUE	TRUE	Local	Local
COPII	COPII	23	ENSG00000138674	ENSMUSG00000035325	ENSMUSP00000092157	Sec31a	TRUE	TRUE	TRUE	0.250758	0.0622913	0.138912	0.0638114	0.224974	0.153368	0.210431	0.451503	0.740114	FALSE	FALSE	TRUE	FALSE	FALSE	TRUE	Distal	Distal
COPII	COPII	23	ENSG00000138674	ENSMUSG00000035325	ENSMUSP00000138571	Sec31a	TRUE	TRUE	TRUE	0.291875	4.75199e-12	0.243348	0.0326658	0.181253	0.0738361	0.11382	0.314914	0.509184	FALSE	FALSE	FALSE	FALSE	FALSE	FALSE	None	None
COPII	COPII	23	ENSG00000152700	ENSMUSG00000020386	ENSMUSP00000020653	Sar1b	TRUE	TRUE	TRUE	0.526802	0.083443	0.0339216	0.0301525	0.102993	0.00341901	0.0705817	-0.145861	0.490428	FALSE	FALSE	TRUE	TRUE	FALSE	TRUE	Distal	Local
COPII	COPII	23	ENSG00000099203	ENSMUSG00000032180	ENSMUSP00000034698	Tmed1	TRUE	TRUE	TRUE	0.171756	0.160725	0.130126	0.00374246	0.000130531	0.0396775	0.0772481	0.105472	0.62666	FALSE	FALSE	FALSE	FALSE	FALSE	FALSE	None	None
COPII	COPII	23	ENSG00000117500	ENSMUSG00000063406	ENSMUSP00000002837	Tmed5	TRUE	TRUE	TRUE	0.485588	0	0	0.264459	0.250176	0.313575	0.209052	0.345493	0.393421	FALSE	FALSE	FALSE	FALSE	FALSE	FALSE	None	None
COPII	COPII	23	ENSG00000120341	ENSMUSG00000026589	ENSMUSP00000083300	Sec16b	TRUE	TRUE	TRUE	0.199075	0.576961	0.16563	0.00645484	0.0349134	0.0305406	0.07857	0.161917	0.631949	TRUE	FALSE	TRUE	TRUE	TRUE	TRUE	Local	Local
COPII	COPII	23	ENSG00000079332	ENSMUSG00000020088	ENSMUSP00000020285	Sar1a	TRUE	TRUE	TRUE	0.253566	0.218618	0.103452	0.0733636	0.0122123	0.00302007	0.0366444	0.175058	0.616717	FALSE	FALSE	FALSE	TRUE	FALSE	TRUE	None	Local
COPII	COPII	23	ENSG00000170348	ENSMUSG00000021248	ENSMUSP00000037583	Tmed10	TRUE	TRUE	TRUE	0.426191	0.0190691	0.108406	0.218884	0.281367	0.257982	0.235313	0.386452	0.651052	FALSE	FALSE	FALSE	FALSE	FALSE	TRUE	None	Distal
COPII	COPII	23	ENSG00000176986	ENSMUSG00000039367	ENSMUSP00000045955	Sec24c	TRUE	TRUE	TRUE	0.143797	0.139137	0.0814261	0.0391471	0.351658	0.203006	0.173344	0.383728	0.685752	FALSE	FALSE	TRUE	FALSE	FALSE	FALSE	Distal	None
COPII	COPII	23	ENSG00000125991	ENSMUSG00000005881	ENSMUSP00000006035	Ergic3	FALSE	TRUE	TRUE	NA	0.171411	0.282657	NA	0.0883946	0.035034	NA	0.268833	0.685272	FALSE	FALSE	FALSE	FALSE	TRUE	TRUE	None	Distal
COPII	COPII	23	ENSG00000125991	ENSMUSG00000005881	ENSMUSP00000086025	Ergic3	TRUE	FALSE	FALSE	0.343861	NA	NA	0.0147909	NA	NA	0.201553	NA	NA	FALSE	FALSE	FALSE	FALSE	FALSE	FALSE	None	None
COPII	COPII	23	ENSG00000075826	ENSMUSG00000051984	ENSMUSP00000064900	Sec31b	TRUE	FALSE	TRUE	0.616235	NA	0.507865	0.320535	NA	-0.00624408	-0.167694	NA	-0.225228	FALSE	TRUE	TRUE	FALSE	FALSE	FALSE	Distal	None
COPII	COPII	23	ENSG00000184840	ENSMUSG00000058569	ENSMUSP00000105531	Tmed9	TRUE	TRUE	TRUE	0.249707	0	0.345486	0.317058	0.426984	0.290858	0.170269	0.444915	0.516547	FALSE	FALSE	FALSE	FALSE	FALSE	FALSE	None	None
COPII	COPII	23	ENSG00000086598	ENSMUSG00000029390	ENSMUSP00000054834	Tmed2	TRUE	TRUE	TRUE	0.397188	0.0389442	0.112041	0.223901	0.321369	0.404694	0.25362	0.455211	0.656467	FALSE	FALSE	FALSE	FALSE	FALSE	FALSE	None	None
INO80.com	INO80.com	22	ENSG00000108064	ENSMUSG00000003923	ENSMUSP00000090086	Tfam	TRUE	TRUE	TRUE	0.355107	0.499427	0.472959	0.309294	0.380647	0.160861	-0.0957429	0.100244	0.096391	FALSE	FALSE	FALSE	FALSE	TRUE	TRUE	None	Distal
INO80.com	INO80.com	22	ENSG00000128908	ENSMUSG00000034154	ENSMUSP00000051845	Ino80	FALSE	FALSE	TRUE	NA	NA	0.444613	NA	NA	0.041029	NA	NA	0.0856662	FALSE	FALSE	FALSE	FALSE	FALSE	FALSE	None	None
INO80.com	INO80.com	22	ENSG00000113812	ENSMUSG00000015971	ENSMUSP00000016115	Actr8	TRUE	TRUE	TRUE	0	0.0757874	0	0.0752021	0.0117336	0.00061328	0.0549618	0.146556	0.14455	FALSE	FALSE	FALSE	FALSE	FALSE	FALSE	None	None
INO80.com	INO80.com	22	ENSG00000127337	ENSMUSG00000020171	ENSMUSP00000020382	Yeats4	TRUE	TRUE	FALSE	0.159897	0	NA	0.0544156	0.00185115	NA	0.142011	0.089524	NA	TRUE	FALSE	FALSE	FALSE	FALSE	FALSE	Local	None
INO80.com	INO80.com	22	ENSG00000175792	ENSMUSG00000030079	ENSMUSP00000032165	Ruvbl1	TRUE	TRUE	TRUE	0.493895	0.256001	0.204141	0.0247551	0.0454422	0.0177693	0.104948	0.235192	0.193943	FALSE	FALSE	FALSE	FALSE	FALSE	FALSE	None	None
INO80.com	INO80.com	22	ENSG00000143632	ENSMUSG00000031972	ENSMUSP00000034453	Acta1	TRUE	TRUE	TRUE	0.329349	0	0	0.000115432	0.00363339	0.0171433	-0.00108889	0.121611	0.0926647	FALSE	FALSE	TRUE	FALSE	FALSE	FALSE	Distal	None
INO80.com	INO80.com	22	ENSG00000107796	ENSMUSG00000035783	ENSMUSP00000048218	Acta2	TRUE	TRUE	FALSE	0.277101	0.138864	NA	0.00120116	0.0221687	NA	0.0706486	0.0547245	NA	FALSE	FALSE	FALSE	FALSE	FALSE	FALSE	None	None
INO80.com	INO80.com	22	ENSG00000075624	ENSMUSG00000029580	ENSMUSP00000098066	Actb	TRUE	FALSE	FALSE	0.261946	NA	NA	2.05574e-06	NA	NA	0.173816	NA	NA	FALSE	FALSE	FALSE	FALSE	FALSE	FALSE	None	None
INO80.com	INO80.com	22	ENSG00000101442	ENSMUSG00000037761	ENSMUSP00000046658	Actr5	TRUE	FALSE	FALSE	0.131957	NA	NA	0.0012032	NA	NA	0.247869	NA	NA	FALSE	FALSE	TRUE	FALSE	FALSE	FALSE	Distal	None
INO80.com	INO80.com	22	ENSG00000183207	ENSMUSG00000003868	ENSMUSP00000103400	Ruvbl2	TRUE	FALSE	FALSE	0.384676	NA	NA	0.00657274	NA	NA	0.126285	NA	NA	FALSE	FALSE	FALSE	FALSE	FALSE	FALSE	None	None
INO80.com	INO80.com	22	ENSG00000136518	ENSMUSG00000027671	ENSMUSP00000029214	Actl6a	TRUE	TRUE	TRUE	0.182322	0.0201919	0.102546	0.00490322	0.0351831	0.0979534	0.231348	0.18969	0.14455	FALSE	FALSE	FALSE	FALSE	FALSE	FALSE	None	None
INO80.com	INO80.com	22	ENSG00000169067	ENSMUSG00000055194	ENSMUSP00000052086	Actbl2	TRUE	FALSE	FALSE	0.0694346	NA	NA	0.027694	NA	NA	0.176739	NA	NA	FALSE	FALSE	TRUE	FALSE	FALSE	FALSE	Distal	None
Yph1-L	Yph1-L	21	ENSG00000100316	ENSMUSG00000060036	ENSMUSP00000080354	Rpl3	TRUE	TRUE	TRUE	0.219358	0.375706	0.365882	0.29872	0.387134	0.187584	0.373071	0.365501	-0.153596	FALSE	FALSE	FALSE	FALSE	FALSE	TRUE	None	Distal
Yph1-L	Yph1-L	21	ENSG00000163938	ENSMUSG00000042354	ENSMUSP00000047119	Gnl3	TRUE	TRUE	TRUE	0.318194	0.192759	0.430114	0.0309313	0.0758219	0.00526775	0.328577	0.363931	0.104894	FALSE	FALSE	TRUE	FALSE	FALSE	FALSE	Distal	None
Yph1-L	Yph1-L	21	ENSG00000161016	ENSMUSG00000003970	ENSMUSP00000004072	Rpl8	TRUE	TRUE	TRUE	0.165689	0.212406	0.349783	0.337165	0.197112	0.10799	0.308028	0.233133	-0.0857178	FALSE	FALSE	TRUE	FALSE	FALSE	FALSE	Distal	None
Yph1-L	Yph1-L	21	ENSG00000107937	ENSMUSG00000021149	ENSMUSP00000152412	Gtpbp4	TRUE	FALSE	FALSE	0.333181	NA	NA	0.0166497	NA	NA	0.323005	NA	NA	FALSE	FALSE	TRUE	FALSE	FALSE	FALSE	Distal	None
Yph1-L	Yph1-L	21	ENSG00000107937	ENSMUSG00000021149	ENSMUSP00000021574	Gtpbp4	FALSE	TRUE	TRUE	NA	0.26778	0.333897	NA	0.173072	0.0140401	NA	0.395536	0.012804	FALSE	FALSE	FALSE	FALSE	FALSE	FALSE	None	None
Yph1-L	Yph1-L	21	ENSG00000171490	ENSMUSG00000005846	ENSMUSP00000113431	Rsl1d1	TRUE	TRUE	TRUE	0.430496	0.156328	0.530449	0.0884383	0.210299	3.43647e-05	0.343455	0.325128	0.148565	FALSE	FALSE	TRUE	FALSE	FALSE	FALSE	Distal	None
Yph1-L	Yph1-L	21	ENSG00000134697	ENSMUSG00000028869	ENSMUSP00000030684	Gnl2	TRUE	TRUE	TRUE	0.402398	0	0.128092	0.000152175	0.000792674	0.0674303	0.108532	0.152536	0.115066	FALSE	FALSE	FALSE	FALSE	FALSE	FALSE	None	None
Yph1-L	Yph1-L	21	ENSG00000196363	ENSMUSG00000026917	ENSMUSP00000109585	Wdr5	TRUE	TRUE	TRUE	0.221058	0.110486	0	0.188784	0.245385	0.197647	0.113942	-0.0285459	-0.00589933	FALSE	FALSE	FALSE	FALSE	FALSE	TRUE	None	Distal
Yph1-L	Yph1-L	21	ENSG00000122406	ENSMUSG00000058558	ENSMUSP00000080854	Rpl5	TRUE	TRUE	TRUE	0.243532	0.404312	0.278234	0.213373	0.365756	0.0529843	0.289227	0.392622	0.13596	FALSE	FALSE	FALSE	FALSE	FALSE	TRUE	None	Distal
Yph1-L	Yph1-L	21	ENSG00000138442	ENSMUSG00000026019	ENSMUSP00000027173	Wdr12	FALSE	TRUE	TRUE	NA	0.151858	4.42769e-12	NA	0.0521915	0.00607053	NA	0.230601	0.13596	FALSE	FALSE	FALSE	FALSE	FALSE	TRUE	None	Distal
Yph1-L	Yph1-L	21	ENSG00000138442	ENSMUSG00000026019	ENSMUSP00000113148	Wdr12	TRUE	FALSE	FALSE	0.338403	NA	NA	0.00880926	NA	NA	0.308028	NA	NA	FALSE	FALSE	FALSE	FALSE	FALSE	FALSE	None	None
Yph1-L	Yph1-L	21	ENSG00000100029	ENSMUSG00000020430	ENSMUSP00000105612	Pes1	TRUE	FALSE	FALSE	0.340522	NA	NA	-0.000341481	NA	NA	0.182427	NA	NA	FALSE	FALSE	FALSE	FALSE	FALSE	FALSE	None	None
Yph1-L	Yph1-L	21	ENSG00000100029	ENSMUSG00000020430	ENSMUSP00000020705	Pes1	FALSE	TRUE	TRUE	NA	0.271073	0.54309	NA	0.140377	0.0227084	NA	0.392622	-0.00520542	FALSE	FALSE	FALSE	FALSE	FALSE	FALSE	None	None
Yph1-L	Yph1-L	21	ENSG00000137876	ENSMUSG00000032215	ENSMUSP00000034738	Rsl24d1	TRUE	FALSE	FALSE	0.100041	NA	NA	0.00754059	NA	NA	0.328531	NA	NA	FALSE	FALSE	FALSE	FALSE	FALSE	FALSE	None	None
Yph1-L	Yph1-L	21	ENSG00000242372	ENSMUSG00000027613	ENSMUSP00000029142	Eif6	TRUE	TRUE	TRUE	0.0661162	8.38794e-12	0.126208	0.00218448	0.0141589	0.0202144	0.0556042	-0.023339	-0.0929277	FALSE	FALSE	FALSE	FALSE	FALSE	FALSE	None	None
Yph1-L	Yph1-L	21	ENSG00000182899	ENSMUSG00000060636	ENSMUSP00000077857	Rpl35a	FALSE	TRUE	TRUE	NA	0.325429	0.468912	NA	0.227472	0.0935339	NA	0.299428	-0.168665	FALSE	FALSE	FALSE	FALSE	FALSE	FALSE	None	None
Yph1-L	Yph1-L	21	ENSG00000182899	ENSMUSG00000060636	ENSMUSP00000110731	Rpl35a	TRUE	FALSE	FALSE	0.0881968	NA	NA	0.0142768	NA	NA	0.204816	NA	NA	FALSE	FALSE	FALSE	FALSE	FALSE	FALSE	None	None
Yph1-L	Yph1-L	21	ENSG00000125691	ENSMUSG00000071415	ENSMUSP00000099435	Rpl23	TRUE	TRUE	TRUE	0.272372	0.225446	0.475721	0.109771	0.383237	0.170246	0.343455	0.399146	-0.0229331	FALSE	FALSE	FALSE	FALSE	FALSE	FALSE	None	None
Yph1-L	Yph1-L	21	ENSG00000215472	ENSMUSG00000062328	ENSMUSP00000078654	Rpl17	TRUE	TRUE	TRUE	0.169376	0.223	0.342186	0.347474	0.351498	0.224537	0.377922	0.425971	0.0564529	FALSE	FALSE	FALSE	FALSE	FALSE	FALSE	None	None
Yph1-L	Yph1-L	21	ENSG00000261236	ENSMUSG00000022557	ENSMUSP00000023217	Bop1	TRUE	TRUE	TRUE	0.12116	0.278442	0.285412	3.64254e-05	0.110867	0.0166338	0.109391	0.303734	-0.00372921	FALSE	FALSE	FALSE	FALSE	TRUE	TRUE	None	Distal
Yph1-L	Yph1-L	21	ENSG00000130119	ENSMUSG00000025266	ENSMUSP00000108311	Gnl3l	FALSE	TRUE	TRUE	NA	0.00420735	0.105671	NA	0.106278	0.00418882	NA	0.148921	-0.257106	FALSE	FALSE	FALSE	FALSE	FALSE	FALSE	None	None
mitochondrial ribosomal small subunit	mitochondrial ribosomal small subunit	21	ENSG00000135972	ENSMUSG00000060679	ENSMUSP00000056855	Mrps9	TRUE	TRUE	TRUE	0.701345	0.473053	0.581788	0.0588507	0.00158884	0.00656458	0.766312	0.633512	0.82924	FALSE	TRUE	TRUE	FALSE	FALSE	FALSE	Distal	None
mitochondrial ribosomal small subunit	mitochondrial ribosomal small subunit	21	ENSG00000115268	ENSMUSG00000063457	ENSMUSP00000069004	Rps15	TRUE	TRUE	TRUE	0.165424	1.72035e-10	0.489118	0.160036	0.158348	0.157986	0.0976497	0.0377502	-0.377634	FALSE	FALSE	FALSE	FALSE	FALSE	FALSE	None	None
mitochondrial ribosomal small subunit	mitochondrial ribosomal small subunit	21	ENSG00000148090	ENSMUSG00000021460	ENSMUSP00000021913	Auh	TRUE	TRUE	TRUE	0.516113	0.208642	0.386719	0.00973663	0.0146589	1.16466e-05	-0.0108892	0.141326	0.703735	FALSE	FALSE	FALSE	TRUE	TRUE	TRUE	None	Local
mitochondrial ribosomal small subunit	mitochondrial ribosomal small subunit	21	ENSG00000249773	ENSMUSG00000034211	ENSMUSP00000112779	Mrps17	FALSE	TRUE	TRUE	NA	0.52628	0.328053	NA	1.41353e-05	0.0200073	NA	0.559076	0.809992	FALSE	FALSE	FALSE	FALSE	FALSE	FALSE	None	None
mitochondrial ribosomal small subunit	mitochondrial ribosomal small subunit	21	ENSG00000249773	ENSMUSG00000034211	ENSMUSP00000040281	Mrps17	TRUE	FALSE	FALSE	0.429143	NA	NA	0.0252368	NA	NA	0.660555	NA	NA	FALSE	FALSE	FALSE	FALSE	FALSE	FALSE	None	None
mitochondrial ribosomal small subunit	mitochondrial ribosomal small subunit	21	ENSG00000122140	ENSMUSG00000035772	ENSMUSP00000036725	Mrps2	TRUE	TRUE	TRUE	0.0176363	0.457338	0.718763	0.0855964	0.00441935	0.00128329	0.535871	0.590396	0.84783	FALSE	FALSE	FALSE	FALSE	FALSE	FALSE	None	None
mitochondrial ribosomal small subunit	mitochondrial ribosomal small subunit	21	ENSG00000116898	ENSMUSG00000028861	ENSMUSP00000030675	Mrps15	TRUE	TRUE	TRUE	0.605506	0.567136	0.63108	0.0625471	0.0172269	0.0118706	0.781752	0.510448	0.844973	FALSE	FALSE	TRUE	FALSE	FALSE	TRUE	Distal	Distal
mitochondrial ribosomal small subunit	mitochondrial ribosomal small subunit	21	ENSG00000048544	ENSMUSG00000034729	ENSMUSP00000113460	Mrps10	FALSE	TRUE	TRUE	NA	0.119252	0.552006	NA	0.0393366	0.00366528	NA	0.551226	0.822221	FALSE	FALSE	FALSE	FALSE	FALSE	FALSE	None	None
mitochondrial ribosomal small subunit	mitochondrial ribosomal small subunit	21	ENSG00000048544	ENSMUSG00000034729	ENSMUSP00000113343	Mrps10	TRUE	FALSE	FALSE	0.249854	NA	NA	0.133978	NA	NA	0.778591	NA	NA	FALSE	FALSE	FALSE	FALSE	FALSE	FALSE	None	None
mitochondrial ribosomal small subunit	mitochondrial ribosomal small subunit	21	ENSG00000061794	ENSMUSG00000040112	ENSMUSP00000048348	Mrps35	TRUE	TRUE	TRUE	0.558988	0.381332	0.557756	0.0269006	0.0181551	0.0131504	0.842468	0.487278	0.810506	FALSE	FALSE	TRUE	FALSE	FALSE	TRUE	Distal	Distal
mitochondrial ribosomal small subunit	mitochondrial ribosomal small subunit	21	ENSG00000165792	ENSMUSG00000004561	ENSMUSP00000047720	Mettl17	FALSE	TRUE	TRUE	NA	0.714131	0.414365	NA	0.127734	0.0732369	NA	0.211338	0.564627	FALSE	FALSE	FALSE	FALSE	FALSE	FALSE	None	None
mitochondrial ribosomal small subunit	mitochondrial ribosomal small subunit	21	ENSG00000165792	ENSMUSG00000004561	ENSMUSP00000130200	Mettl17	TRUE	FALSE	FALSE	0.10045	NA	NA	0.00953267	NA	NA	0.0691994	NA	NA	FALSE	FALSE	FALSE	FALSE	FALSE	FALSE	None	None
mitochondrial ribosomal small subunit	mitochondrial ribosomal small subunit	21	ENSG00000120333	ENSMUSG00000058267	ENSMUSP00000120075	Mrps14	TRUE	FALSE	FALSE	0.101157	NA	NA	0.0396821	NA	NA	0.271862	NA	NA	FALSE	FALSE	FALSE	FALSE	FALSE	FALSE	None	None
mitochondrial ribosomal small subunit	mitochondrial ribosomal small subunit	21	ENSG00000120333	ENSMUSG00000058267	ENSMUSP00000107285	Mrps14	FALSE	TRUE	TRUE	NA	0.0882454	0.430754	NA	0.0547564	0.000428217	NA	0.400812	0.757566	FALSE	FALSE	FALSE	FALSE	FALSE	FALSE	None	None
mitochondrial ribosomal small subunit	mitochondrial ribosomal small subunit	21	ENSG00000125445	ENSMUSG00000046756	ENSMUSP00000053033	Mrps7	TRUE	TRUE	TRUE	0.671828	0.509997	0.381531	0.0285719	0.0166199	0.00153484	0.73109	0.566711	0.793125	FALSE	FALSE	FALSE	FALSE	FALSE	FALSE	None	None
mitochondrial ribosomal small subunit	mitochondrial ribosomal small subunit	21	ENSG00000181991	ENSMUSG00000030611	ENSMUSP00000032840	Mrps11	TRUE	TRUE	TRUE	0.60658	0.00894558	0.054027	0.0575405	0.0208027	0.00963773	0.808461	0.304143	0.332618	FALSE	FALSE	FALSE	FALSE	FALSE	TRUE	None	Distal
mitochondrial ribosomal small subunit	mitochondrial ribosomal small subunit	21	ENSG00000243927	ENSMUSG00000039680	ENSMUSP00000037631	Mrps6	TRUE	TRUE	TRUE	0.550125	0.443941	0.413117	0.0161198	0.031772	0.0155755	0.785337	0.555617	0.815349	FALSE	FALSE	TRUE	FALSE	FALSE	FALSE	Distal	None
mitochondrial ribosomal small subunit	mitochondrial ribosomal small subunit	21	ENSG00000132676	ENSMUSG00000068921	ENSMUSP00000088456	Dap3	TRUE	TRUE	TRUE	0.573492	0.527828	0.475397	0.0506523	0.0088683	0.00290649	0.73109	0.546772	0.822462	FALSE	FALSE	TRUE	FALSE	FALSE	FALSE	Distal	None
mitochondrial ribosomal small subunit	mitochondrial ribosomal small subunit	21	ENSG00000181610	ENSMUSG00000023723	ENSMUSP00000024486	Mrps23	FALSE	TRUE	TRUE	NA	0.44882	0.654329	NA	0.017688	0.0213796	NA	0.580289	0.779366	FALSE	FALSE	FALSE	FALSE	FALSE	TRUE	None	Distal
mitochondrial ribosomal small subunit	mitochondrial ribosomal small subunit	21	ENSG00000214517	ENSMUSG00000030718	ENSMUSP00000032963	Ppme1	TRUE	TRUE	TRUE	0.205872	0	0.128867	0.00878244	0.122858	0.00928914	-0.173152	-0.121647	-0.0106062	FALSE	FALSE	FALSE	FALSE	FALSE	FALSE	None	None
mitochondrial ribosomal small subunit	mitochondrial ribosomal small subunit	21	ENSG00000163319	ENSMUSG00000016833	ENSMUSP00000016977	Mrps18c	TRUE	TRUE	TRUE	0.600033	0.189411	0.371388	0.0484733	0.00931823	0.00160683	0.738894	0.357908	0.644639	FALSE	FALSE	FALSE	FALSE	FALSE	FALSE	None	None
mitochondrial ribosomal small subunit	mitochondrial ribosomal small subunit	21	ENSG00000144029	ENSMUSG00000027374	ENSMUSP00000028852	Mrps5	TRUE	TRUE	TRUE	0.695357	0.509767	0.476689	0.0502147	0.0405706	0.0132273	0.783557	0.640284	0.823712	FALSE	FALSE	FALSE	FALSE	FALSE	FALSE	None	None
mitochondrial ribosomal small subunit	mitochondrial ribosomal small subunit	21	ENSG00000182180	ENSMUSG00000049960	ENSMUSP00000055619	Mrps16	TRUE	TRUE	TRUE	0.031131	0.144893	0.360328	0.0837486	0.0215744	0.000760187	0.344319	0.365462	0.580804	TRUE	FALSE	TRUE	FALSE	FALSE	FALSE	Local	None
H+-transporting ATPase; vacuolar	H+-transporting ATPase; vacuolar	21	ENSG00000114573	ENSMUSG00000052459	ENSMUSP00000110314	Atp6v1a	TRUE	TRUE	TRUE	0.363737	0.281835	0.342935	0.21363	0.2718	0.0611495	0.349216	0.580611	0.455939	FALSE	FALSE	FALSE	FALSE	FALSE	TRUE	None	Distal
H+-transporting ATPase; vacuolar	H+-transporting ATPase; vacuolar	21	ENSG00000033627	ENSMUSG00000019302	ENSMUSP00000044838	Atp6v0a1	FALSE	TRUE	TRUE	NA	0.543716	0.412687	NA	0.216613	0.109199	NA	-0.0742856	-0.0757691	FALSE	FALSE	FALSE	FALSE	FALSE	TRUE	None	Distal
H+-transporting ATPase; vacuolar	H+-transporting ATPase; vacuolar	21	ENSG00000033627	ENSMUSG00000019302	ENSMUSP00000099399	Atp6v0a1	TRUE	FALSE	FALSE	0.360641	NA	NA	0.0141029	NA	NA	0.0896146	NA	NA	FALSE	TRUE	TRUE	FALSE	FALSE	FALSE	Distal	None
H+-transporting ATPase; vacuolar	H+-transporting ATPase; vacuolar	21	ENSG00000147416	ENSMUSG00000006273	ENSMUSP00000006435	Atp6v1b2	TRUE	TRUE	TRUE	0.545543	0.551406	0.425454	0.234484	0.313754	0.0684564	0.400771	0.407425	0.262009	TRUE	FALSE	TRUE	FALSE	FALSE	TRUE	Local	Distal
H+-transporting ATPase; vacuolar	H+-transporting ATPase; vacuolar	21	ENSG00000100554	ENSMUSG00000021114	ENSMUSP00000021536	Atp6v1d	TRUE	TRUE	TRUE	0.273969	0.0546531	0.502436	0.0176546	0.212309	0.0781001	0.198978	0.551462	0.265273	FALSE	FALSE	FALSE	FALSE	FALSE	FALSE	None	None
H+-transporting ATPase; vacuolar	H+-transporting ATPase; vacuolar	21	ENSG00000110719	ENSMUSG00000001750	ENSMUSP00000122474	Tcirg1	TRUE	TRUE	TRUE	0.595361	0.242186	0.442126	0.000279027	0.00111437	0.00121317	0.156098	0.30565	-0.0191213	TRUE	FALSE	FALSE	FALSE	FALSE	FALSE	Local	None
H+-transporting ATPase; vacuolar	H+-transporting ATPase; vacuolar	21	ENSG00000128524	ENSMUSG00000004285	ENSMUSP00000004396	Atp6v1f	TRUE	TRUE	TRUE	0.190258	0	0.520865	0.0193123	0.0222617	0.0241415	0.111067	0.374516	0.127382	FALSE	FALSE	FALSE	FALSE	FALSE	FALSE	None	None
H+-transporting ATPase; vacuolar	H+-transporting ATPase; vacuolar	21	ENSG00000185344	ENSMUSG00000038023	ENSMUSP00000039737	Atp6v0a2	TRUE	TRUE	TRUE	0	0.294318	0.2991	0.0582064	0.112868	0.151281	0.0903899	-0.0244251	-0.126843	FALSE	FALSE	FALSE	FALSE	FALSE	FALSE	None	None
H+-transporting ATPase; vacuolar	H+-transporting ATPase; vacuolar	21	ENSG00000185883	ENSMUSG00000024121	ENSMUSP00000024932	Atp6v0c	FALSE	FALSE	TRUE	NA	NA	0.574081	NA	NA	0.000904371	NA	NA	0.00532709	FALSE	FALSE	FALSE	FALSE	FALSE	FALSE	None	None
H+-transporting ATPase; vacuolar	H+-transporting ATPase; vacuolar	21	ENSG00000047249	ENSMUSG00000033793	ENSMUSP00000040756	Atp6v1h	TRUE	TRUE	TRUE	0.138582	0.157875	0.56363	0.107754	0.312444	0.0366334	0.27347	0.487074	0.191911	FALSE	FALSE	TRUE	FALSE	FALSE	TRUE	Distal	Distal
H+-transporting ATPase; vacuolar	H+-transporting ATPase; vacuolar	21	ENSG00000155097	ENSMUSG00000022295	ENSMUSP00000022904	Atp6v1c1	TRUE	TRUE	TRUE	0.483025	0.457092	0.548489	0.115863	0.0585604	0.103968	0.227874	0.392545	0.224711	FALSE	FALSE	FALSE	TRUE	TRUE	TRUE	None	Local
H+-transporting ATPase; vacuolar	H+-transporting ATPase; vacuolar	21	ENSG00000131100	ENSMUSG00000019210	ENSMUSP00000019354	Atp6v1e1	TRUE	TRUE	TRUE	0.328512	0	0.220573	0.201273	0.274836	0.152092	0.27347	0.532943	0.401567	FALSE	FALSE	FALSE	FALSE	FALSE	TRUE	None	Distal
H+-transporting ATPase; vacuolar	H+-transporting ATPase; vacuolar	21	ENSG00000159720	ENSMUSG00000013160	ENSMUSP00000013304	Atp6v0d1	TRUE	TRUE	TRUE	0.161158	0.114128	0.196635	0.41666	0.479364	0.283415	0.0725389	-0.145084	-0.180033	FALSE	FALSE	TRUE	FALSE	FALSE	FALSE	Distal	None
H+-transporting ATPase; vacuolar	H+-transporting ATPase; vacuolar	21	ENSG00000136888	ENSMUSG00000039105	ENSMUSP00000048770	Atp6v1g1	TRUE	FALSE	FALSE	0.264413	NA	NA	0.161618	NA	NA	0.398147	NA	NA	FALSE	FALSE	FALSE	FALSE	FALSE	FALSE	None	None
RSC	RSC	19	ENSG00000080503	ENSMUSG00000024921	ENSMUSP00000025862	Smarca2	FALSE	TRUE	TRUE	NA	0.135892	0.0908034	NA	0.243559	0.217179	NA	0.130247	0.052404	FALSE	FALSE	FALSE	FALSE	FALSE	FALSE	None	None
RSC	RSC	19	ENSG00000080503	ENSMUSG00000024921	ENSMUSP00000135784	Smarca2	TRUE	FALSE	FALSE	0.251844	NA	NA	0.0125588	NA	NA	0.19968	NA	NA	FALSE	FALSE	FALSE	FALSE	FALSE	FALSE	None	None
RSC	RSC	19	ENSG00000115073	ENSMUSG00000037351	ENSMUSP00000047326	Actr1b	TRUE	TRUE	TRUE	0.571596	0.164017	0.208034	0.000722358	1.36305e-05	0.0746272	0.0405703	0.0602326	0.228277	FALSE	TRUE	TRUE	FALSE	FALSE	TRUE	Distal	Distal
RSC	RSC	19	ENSG00000044574	ENSMUSG00000026864	ENSMUSP00000028222	Hspa5	FALSE	TRUE	TRUE	NA	0	0.349082	NA	0.510237	0.238737	NA	-0.0687308	0.103384	FALSE	FALSE	FALSE	FALSE	FALSE	FALSE	None	None
RSC	RSC	19	ENSG00000044574	ENSMUSG00000026864	ENSMUSP00000097747	Hspa5	TRUE	FALSE	FALSE	0.325302	NA	NA	0.261709	NA	NA	0.212311	NA	NA	FALSE	FALSE	FALSE	FALSE	FALSE	FALSE	None	None
RSC	RSC	19	ENSG00000109971	ENSMUSG00000015656	ENSMUSP00000015800	Hspa8	TRUE	TRUE	TRUE	0.125823	0.250066	0.247049	0.14501	0.0229147	0.00340497	0.022709	0.12712	0.108869	FALSE	FALSE	FALSE	FALSE	FALSE	TRUE	None	Distal
RSC	RSC	19	ENSG00000127616	ENSMUSG00000032187	ENSMUSP00000034707	Smarca4	FALSE	TRUE	TRUE	NA	2.78921e-11	0	NA	0.0592348	0.0228244	NA	0.18658	0.00189817	FALSE	FALSE	FALSE	FALSE	FALSE	FALSE	None	None
RSC	RSC	19	ENSG00000127616	ENSMUSG00000032187	ENSMUSP00000096547	Smarca4	TRUE	FALSE	FALSE	0.152939	NA	NA	0.148151	NA	NA	0.215592	NA	NA	FALSE	FALSE	FALSE	FALSE	FALSE	FALSE	None	None
RSC	RSC	19	ENSG00000163939	ENSMUSG00000042323	ENSMUSP00000107727	Pbrm1	TRUE	FALSE	FALSE	0.0884971	NA	NA	0.184693	NA	NA	0.366685	NA	NA	FALSE	FALSE	FALSE	FALSE	FALSE	FALSE	None	None
RSC	RSC	19	ENSG00000163939	ENSMUSG00000042323	ENSMUSP00000107724	Pbrm1	FALSE	TRUE	TRUE	NA	0.253582	0.077489	NA	0.055652	0.0119691	NA	0.0537263	0.0650597	FALSE	FALSE	FALSE	FALSE	FALSE	TRUE	None	Distal
RSC	RSC	19	ENSG00000138107	ENSMUSG00000025228	ENSMUSP00000039844	Actr1a	TRUE	TRUE	TRUE	0.203449	0.264199	0.692553	0.000745118	0.0240239	0.00995119	0.0612174	0.072496	0.099188	FALSE	FALSE	FALSE	FALSE	TRUE	TRUE	None	Distal
RSC	RSC	19	ENSG00000099956	ENSMUSG00000000902	ENSMUSP00000000925	Smarcb1	TRUE	TRUE	FALSE	0.169387	1.51575e-11	NA	0.096408	0.0723825	NA	0.239797	0.199364	NA	FALSE	FALSE	FALSE	FALSE	FALSE	FALSE	None	None
RSC	RSC	19	ENSG00000173473	ENSMUSG00000032481	ENSMUSP00000086094	Smarcc1	TRUE	TRUE	FALSE	0.398211	0	NA	0.0340174	0.0298149	NA	0.274094	0.166212	NA	FALSE	FALSE	FALSE	FALSE	FALSE	FALSE	None	None
RSC	RSC	19	ENSG00000108604	ENSMUSG00000078619	ENSMUSP00000102456	Smarcd2	FALSE	TRUE	TRUE	NA	0	0	NA	0.0984009	0.00148016	NA	0.1471	0.0507175	FALSE	FALSE	FALSE	FALSE	FALSE	FALSE	None	None
RSC	RSC	19	ENSG00000108604	ENSMUSG00000078619	ENSMUSP00000021052	Smarcd2	TRUE	FALSE	FALSE	0.0586979	NA	NA	0.132332	NA	NA	0.266802	NA	NA	FALSE	FALSE	FALSE	FALSE	FALSE	FALSE	None	None
RSC	RSC	19	ENSG00000155304	ENSMUSG00000032932	ENSMUSP00000048817	Hspa13	TRUE	TRUE	TRUE	0.0327774	0.109309	0.247162	0.0403174	0.51674	0.136932	0.136525	-0.0705554	0.164301	FALSE	FALSE	FALSE	FALSE	FALSE	FALSE	None	None
RSC	RSC	19	ENSG00000136518	ENSMUSG00000027671	ENSMUSP00000029214	Actl6a	TRUE	TRUE	TRUE	0.182322	0.0201919	0.102546	0.00490322	0.0351831	0.0979534	0.239797	0.146171	0.0892816	FALSE	FALSE	FALSE	FALSE	FALSE	FALSE	None	None
RSC	RSC	19	ENSG00000126803	ENSMUSG00000059970	ENSMUSP00000079306	Hspa2	FALSE	TRUE	TRUE	NA	0.0912719	0.314285	NA	0.0205676	0.0386124	NA	0.0310917	-0.14862	FALSE	FALSE	FALSE	FALSE	FALSE	TRUE	None	Distal
RSC	RSC	19	ENSG00000126803	ENSMUSG00000059970	ENSMUSP00000151408	Hspa2	TRUE	FALSE	FALSE	0.539629	NA	NA	0.0303866	NA	NA	-0.219269	NA	NA	FALSE	FALSE	FALSE	FALSE	FALSE	FALSE	None	None
RSC	RSC	19	ENSG00000066117	ENSMUSG00000023018	ENSMUSP00000023759	Smarcd1	TRUE	FALSE	FALSE	0.339392	NA	NA	0.205519	NA	NA	0.247465	NA	NA	FALSE	FALSE	FALSE	FALSE	FALSE	FALSE	None	None
H3.3 com	H3.3 com	19	ENSG00000143799	ENSMUSG00000026496	ENSMUSP00000027777	Parp1	TRUE	TRUE	TRUE	0.49083	0.23648	0.512538	0.0362502	0.0958179	0.129676	0.44009	0.371032	0.253303	FALSE	FALSE	TRUE	FALSE	FALSE	TRUE	Distal	Distal
H3.3 com	H3.3 com	19	ENSG00000132780	ENSMUSG00000028693	ENSMUSP00000030456	Nasp	TRUE	FALSE	FALSE	0.262531	NA	NA	0.0844618	NA	NA	0.330525	NA	NA	FALSE	FALSE	FALSE	FALSE	FALSE	FALSE	None	None
H3.3 com	H3.3 com	19	ENSG00000132780	ENSMUSG00000028693	ENSMUSP00000030457	Nasp	FALSE	TRUE	TRUE	NA	0.0924418	0.0287047	NA	0.00153763	0.0248578	NA	0.284766	0.211445	FALSE	FALSE	FALSE	FALSE	FALSE	FALSE	None	None
H3.3 com	H3.3 com	19	ENSG00000102054	ENSMUSG00000031353	ENSMUSP00000033720	Rbbp7	TRUE	TRUE	TRUE	0.318517	0	0	0.176558	0.198327	0.357771	0.503356	0.20708	0.303744	FALSE	FALSE	FALSE	FALSE	FALSE	TRUE	None	Distal
H3.3 com	H3.3 com	19	ENSG00000085224	ENSMUSG00000031229	ENSMUSP00000109203	Atrx	TRUE	TRUE	TRUE	0.418315	0.132308	0.334671	0.0123526	0.00236091	0.0619088	0.373634	0.329549	0.266793	FALSE	FALSE	TRUE	TRUE	FALSE	TRUE	Distal	Local
H3.3 com	H3.3 com	19	ENSG00000253729	ENSMUSG00000022672	ENSMUSP00000023352	Prkdc	TRUE	TRUE	TRUE	0.259797	0.311942	0.23334	0.00372575	0.00556066	0.0181378	-0.110292	0.0616118	0.204051	TRUE	FALSE	TRUE	FALSE	FALSE	FALSE	Local	None
H3.3 com	H3.3 com	19	ENSG00000100084	ENSMUSG00000022702	ENSMUSP00000004222	Hira	TRUE	FALSE	TRUE	0.173038	NA	0.0768919	0.00417573	NA	0.189421	0.197226	NA	0.0280922	FALSE	FALSE	FALSE	FALSE	FALSE	FALSE	None	None
H3.3 com	H3.3 com	19	ENSG00000079246	ENSMUSG00000026187	ENSMUSP00000027379	Xrcc5	TRUE	TRUE	TRUE	0.540681	0.483761	0.749876	0.00216585	0.0326758	0.074314	0.169538	0.17261	-0.0411445	TRUE	TRUE	TRUE	FALSE	TRUE	TRUE	Local	Distal
H3.3 com	H3.3 com	19	ENSG00000128708	ENSMUSG00000027018	ENSMUSP00000107750	Hat1	FALSE	TRUE	TRUE	NA	0.372463	0	NA	0.0291386	0.466314	NA	0.336022	0.272576	FALSE	FALSE	FALSE	FALSE	FALSE	TRUE	None	Distal
H3.3 com	H3.3 com	19	ENSG00000128708	ENSMUSG00000027018	ENSMUSP00000028408	Hat1	TRUE	FALSE	FALSE	0.361749	NA	NA	0.128941	NA	NA	0.384581	NA	NA	FALSE	FALSE	TRUE	FALSE	FALSE	FALSE	Distal	None
H3.3 com	H3.3 com	19	ENSG00000162521	ENSMUSG00000057236	ENSMUSP00000099658	Rbbp4	TRUE	TRUE	TRUE	0.25926	0.274687	0.584523	0.113998	0.0447051	3.11135e-05	0.271397	0.277477	0.345259	FALSE	FALSE	FALSE	FALSE	FALSE	TRUE	None	Distal
H3.3 com	H3.3 com	19	ENSG00000111875	ENSMUSG00000019857	ENSMUSP00000020004	Asf1a	TRUE	TRUE	TRUE	0.195772	0.0126	7.5634e-13	0.0882457	0.00627059	0.00759137	0.44898	0.271045	0.0716694	FALSE	FALSE	FALSE	FALSE	FALSE	FALSE	None	None
H3.3 com	H3.3 com	19	ENSG00000196497	ENSMUSG00000002319	ENSMUSP00000036555	Ipo4	TRUE	TRUE	TRUE	0.205833	0.0970988	0.202692	0.0168669	0.147197	0.0955033	0.268304	0.0156609	0.0752043	FALSE	FALSE	FALSE	FALSE	FALSE	FALSE	None	None
ELL.com	ELL.com	19	ENSG00000102054	ENSMUSG00000031353	ENSMUSP00000033720	Rbbp7	TRUE	TRUE	TRUE	0.318517	0	0	0.176558	0.198327	0.357771	0.452162	0.190912	0.20333	FALSE	FALSE	FALSE	FALSE	FALSE	TRUE	None	Distal
ELL.com	ELL.com	19	ENSG00000144597	ENSMUSG00000021890	ENSMUSP00000022446	Eaf1	TRUE	TRUE	TRUE	0.192392	0.00382572	0	0.0622078	0.00440848	0.00539701	0.118019	0.140999	0.147702	FALSE	FALSE	TRUE	FALSE	FALSE	FALSE	Distal	None
ELL.com	ELL.com	19	ENSG00000196363	ENSMUSG00000026917	ENSMUSP00000109585	Wdr5	TRUE	TRUE	TRUE	0.221058	0.110486	0	0.188784	0.245385	0.197647	0.38651	0.183233	0.144274	FALSE	FALSE	FALSE	FALSE	FALSE	TRUE	None	Distal
ELL.com	ELL.com	19	ENSG00000004487	ENSMUSG00000036940	ENSMUSP00000111977	Kdm1a	FALSE	TRUE	TRUE	NA	2.27162e-11	0.101171	NA	0.0128401	0.142662	NA	0.162105	0.0573528	FALSE	FALSE	FALSE	FALSE	FALSE	FALSE	None	None
ELL.com	ELL.com	19	ENSG00000004487	ENSMUSG00000036940	ENSMUSP00000101473	Kdm1a	TRUE	FALSE	FALSE	0.514314	NA	NA	0.0829892	NA	NA	0.471208	NA	NA	FALSE	FALSE	TRUE	FALSE	FALSE	FALSE	Distal	None
ELL.com	ELL.com	19	ENSG00000082258	ENSMUSG00000026349	ENSMUSP00000027587	Ccnt2	FALSE	FALSE	TRUE	NA	NA	0.38312	NA	NA	0.00181959	NA	NA	0.127844	FALSE	FALSE	FALSE	FALSE	FALSE	FALSE	None	None
ELL.com	ELL.com	19	ENSG00000105656	ENSMUSG00000070002	ENSMUSP00000091163	Ell	TRUE	FALSE	TRUE	0.10665	NA	0.0673112	0.00707914	NA	0.00115245	0.206809	NA	0.144274	FALSE	FALSE	FALSE	FALSE	FALSE	FALSE	None	None
ELL.com	ELL.com	19	ENSG00000072364	ENSMUSG00000049470	ENSMUSP00000051479	Aff4	TRUE	FALSE	TRUE	0	NA	0.0236654	0.00818763	NA	0.00696134	0.167011	NA	0.016495	FALSE	FALSE	FALSE	FALSE	FALSE	FALSE	None	None
ELL.com	ELL.com	19	ENSG00000129315	ENSMUSG00000011960	ENSMUSP00000126874	Ccnt1	FALSE	TRUE	TRUE	NA	0	0.0167858	NA	0.0296479	0.000747064	NA	0.13427	0.0662656	FALSE	FALSE	FALSE	FALSE	FALSE	FALSE	None	None
ELL.com	ELL.com	19	ENSG00000129315	ENSMUSG00000011960	ENSMUSP00000012104	Ccnt1	TRUE	FALSE	FALSE	0.287194	NA	NA	0.0628717	NA	NA	0.309501	NA	NA	FALSE	FALSE	TRUE	FALSE	FALSE	FALSE	Distal	None
ELL.com	ELL.com	19	ENSG00000136807	ENSMUSG00000009555	ENSMUSP00000009699	Cdk9	TRUE	TRUE	TRUE	0.415531	6.00712e-10	0.33793	0.0470321	0.0128248	0.142113	0.42964	0.304077	-0.13885	FALSE	FALSE	TRUE	FALSE	FALSE	TRUE	Distal	Distal
ELL.com	ELL.com	19	ENSG00000116478	ENSMUSG00000028800	ENSMUSP00000099657	Hdac1	TRUE	TRUE	TRUE	0.385358	0.275588	0.0493013	0.0409286	0.000530243	0.0315145	0.307195	0.287472	0.0900149	FALSE	FALSE	TRUE	FALSE	FALSE	FALSE	Distal	None
ELL.com	ELL.com	19	ENSG00000162521	ENSMUSG00000057236	ENSMUSP00000099658	Rbbp4	TRUE	TRUE	TRUE	0.25926	0.274687	0.584523	0.113998	0.0447051	3.11135e-05	0.351925	0.284546	0.202293	FALSE	FALSE	FALSE	FALSE	FALSE	TRUE	None	Distal
ELL.com	ELL.com	19	ENSG00000196591	ENSMUSG00000019777	ENSMUSP00000019911	Hdac2	TRUE	TRUE	TRUE	0.140406	0	0.0678209	0.00148603	0.000731055	0.0325365	0.394836	0.105717	-0.0539127	FALSE	FALSE	TRUE	FALSE	FALSE	FALSE	Distal	None
AF4.com	AF4.com	19	ENSG00000187555	ENSMUSG00000022710	ENSMUSP00000124382	Usp7	FALSE	TRUE	TRUE	NA	9.64369e-10	0.291051	NA	0.07868	0.193948	NA	0.135566	0.174403	FALSE	FALSE	FALSE	FALSE	FALSE	FALSE	None	None
AF4.com	AF4.com	19	ENSG00000187555	ENSMUSG00000022710	ENSMUSP00000124093	Usp7	TRUE	FALSE	FALSE	0.315592	NA	NA	0.0878153	NA	NA	0.389025	NA	NA	FALSE	FALSE	FALSE	FALSE	FALSE	FALSE	None	None
AF4.com	AF4.com	19	ENSG00000112282	ENSMUSG00000019984	ENSMUSP00000090316	Med23	TRUE	TRUE	TRUE	0.0657892	0.00583831	0.227276	0.000410883	0.00632433	0.000274841	0.0434412	0.178534	-0.110933	FALSE	FALSE	FALSE	FALSE	FALSE	FALSE	None	None
AF4.com	AF4.com	19	ENSG00000144597	ENSMUSG00000021890	ENSMUSP00000022446	Eaf1	TRUE	TRUE	TRUE	0.192392	0.00382572	0	0.0622078	0.00440848	0.00539701	0.167295	0.23095	0.138516	FALSE	FALSE	TRUE	FALSE	FALSE	FALSE	Distal	None
AF4.com	AF4.com	19	ENSG00000136146	ENSMUSG00000022109	ENSMUSP00000022705	Med4	FALSE	TRUE	TRUE	NA	7.77024e-12	0.306232	NA	0.00345558	0.0381106	NA	0.101534	-0.292334	FALSE	FALSE	FALSE	FALSE	FALSE	FALSE	None	None
AF4.com	AF4.com	19	ENSG00000082258	ENSMUSG00000026349	ENSMUSP00000027587	Ccnt2	FALSE	FALSE	TRUE	NA	NA	0.38312	NA	NA	0.00181959	NA	NA	0.0180558	FALSE	FALSE	FALSE	FALSE	FALSE	FALSE	None	None
AF4.com	AF4.com	19	ENSG00000105656	ENSMUSG00000070002	ENSMUSP00000091163	Ell	TRUE	FALSE	TRUE	0.10665	NA	0.0673112	0.00707914	NA	0.00115245	0.216947	NA	0.138516	FALSE	FALSE	FALSE	FALSE	FALSE	FALSE	None	None
AF4.com	AF4.com	19	ENSG00000072364	ENSMUSG00000049470	ENSMUSP00000051479	Aff4	TRUE	FALSE	TRUE	0	NA	0.0236654	0.00818763	NA	0.00696134	0.180255	NA	0.117714	FALSE	FALSE	FALSE	FALSE	FALSE	FALSE	None	None
AF4.com	AF4.com	19	ENSG00000129315	ENSMUSG00000011960	ENSMUSP00000126874	Ccnt1	FALSE	TRUE	TRUE	NA	0	0.0167858	NA	0.0296479	0.000747064	NA	0.135566	0.0894317	FALSE	FALSE	FALSE	FALSE	FALSE	FALSE	None	None
AF4.com	AF4.com	19	ENSG00000129315	ENSMUSG00000011960	ENSMUSP00000012104	Ccnt1	TRUE	FALSE	FALSE	0.287194	NA	NA	0.0628717	NA	NA	0.297133	NA	NA	FALSE	FALSE	TRUE	FALSE	FALSE	FALSE	Distal	None
AF4.com	AF4.com	19	ENSG00000136807	ENSMUSG00000009555	ENSMUSP00000009699	Cdk9	TRUE	TRUE	TRUE	0.415531	6.00712e-10	0.33793	0.0470321	0.0128248	0.142113	0.325859	0.273492	0.0476098	FALSE	FALSE	TRUE	FALSE	FALSE	TRUE	Distal	Distal
AF4.com	AF4.com	19	ENSG00000099917	ENSMUSG00000012114	ENSMUSP00000012259	Med15	TRUE	FALSE	FALSE	0.219725	NA	NA	0.134349	NA	NA	0.212705	NA	NA	FALSE	FALSE	FALSE	FALSE	FALSE	FALSE	None	None
AF4.com	AF4.com	19	ENSG00000099917	ENSMUSG00000012114	ENSMUSP00000079737	Med15	FALSE	TRUE	TRUE	NA	0.248014	0	NA	0.00472982	0.038306	NA	0.157468	-0.030037	FALSE	FALSE	FALSE	FALSE	FALSE	FALSE	None	None
AF4.com	AF4.com	19	ENSG00000008838	ENSMUSG00000017210	ENSMUSP00000017354	Med24	FALSE	TRUE	TRUE	NA	0.22683	0.00413595	NA	0.00763544	0.0176562	NA	0.126155	0.164188	FALSE	FALSE	FALSE	FALSE	FALSE	FALSE	None	None
AF4.com	AF4.com	19	ENSG00000008838	ENSMUSG00000017210	ENSMUSP00000098069	Med24	TRUE	FALSE	FALSE	0.150407	NA	NA	3.62138e-05	NA	NA	0.310827	NA	NA	FALSE	TRUE	TRUE	FALSE	FALSE	FALSE	Distal	None
AF4.com	AF4.com	19	ENSG00000042429	ENSMUSG00000031935	ENSMUSP00000034411	Med17	TRUE	TRUE	FALSE	0.506595	0	NA	0.0107695	0.00364002	NA	0.334171	0.292645	NA	FALSE	FALSE	TRUE	FALSE	FALSE	FALSE	Distal	None
AF4.com	AF4.com	19	ENSG00000187735	ENSMUSG00000033813	ENSMUSP00000129157	Tcea1	TRUE	TRUE	TRUE	0.131496	0.326892	0.319644	0.190604	0.0250372	0.00319589	0.238373	0.157468	0.0180558	FALSE	FALSE	FALSE	FALSE	FALSE	FALSE	None	None
Tubulins	Tubulins	18	ENSG00000137267	ENSMUSG00000058672	ENSMUSP00000060246	Tubb2a	TRUE	TRUE	TRUE	0.378667	0.245951	0.425452	0.00382047	0.00268413	0.0248191	0.437945	0.209171	0.00406876	FALSE	FALSE	FALSE	FALSE	FALSE	FALSE	None	None
Tubulins	Tubulins	18	ENSG00000167552	ENSMUSG00000072235	ENSMUSP00000094778	Tuba1a	TRUE	FALSE	FALSE	0.24152	NA	NA	0.000652293	NA	NA	0.379688	NA	NA	FALSE	FALSE	FALSE	FALSE	FALSE	FALSE	None	None
Tubulins	Tubulins	18	ENSG00000188229	ENSMUSG00000036752	ENSMUSP00000042342	Tubb4b	TRUE	TRUE	TRUE	0.148539	0.0627242	0.599118	0.147633	0.135232	0.00947016	0.358154	0.150501	0.392009	FALSE	TRUE	TRUE	FALSE	FALSE	TRUE	Distal	Distal
Tubulins	Tubulins	18	ENSG00000167553	ENSMUSG00000043091	ENSMUSP00000051033	Tuba1c	TRUE	TRUE	TRUE	0.482365	0	0.475809	0.000669794	0.0569519	0.0239507	0.355039	0.270682	0.563525	TRUE	FALSE	TRUE	FALSE	FALSE	TRUE	Local	Distal
Tubulins	Tubulins	18	ENSG00000176014	ENSMUSG00000001473	ENSMUSP00000001513	Tubb6	TRUE	TRUE	TRUE	0.216943	0.187202	0.463516	2.94005e-05	0.136562	0.0200553	0.392635	0.202135	0.112283	FALSE	FALSE	TRUE	FALSE	FALSE	FALSE	Distal	None
Tubulins	Tubulins	18	ENSG00000123416	ENSMUSG00000023004	ENSMUSP00000076777	Tuba1b	FALSE	TRUE	TRUE	NA	0.178686	0.233743	NA	0.0441874	0.0892322	NA	0.0347096	-0.0134648	FALSE	FALSE	FALSE	FALSE	FALSE	TRUE	None	Distal
Tubulins	Tubulins	18	ENSG00000101162	ENSMUSG00000016255	ENSMUSP00000016399	Tubb1	TRUE	TRUE	TRUE	0.332106	0.263614	0	0.0139901	0.00912919	0.0108172	0.286282	0.00863349	-0.0807993	FALSE	FALSE	TRUE	FALSE	FALSE	TRUE	Distal	Distal
Tubulins	Tubulins	18	ENSG00000183785	ENSMUSG00000030137	ENSMUSP00000032233	Tuba8	FALSE	TRUE	TRUE	NA	0.0130239	0.477432	NA	0.146596	0.00912124	NA	0.293826	0.458106	FALSE	FALSE	FALSE	FALSE	FALSE	FALSE	None	None
Tubulins	Tubulins	18	ENSG00000127824	ENSMUSG00000026202	ENSMUSP00000078429	Tuba4a	TRUE	TRUE	TRUE	0.1918	0.211118	0.554623	0.136841	0.325978	0.0563953	0.327555	0.128446	-0.0529835	FALSE	FALSE	FALSE	FALSE	FALSE	FALSE	None	None
mRNA cleavage factor complex (CFI)	mRNA cleavage factor complex (CFI)	16	ENSG00000122566	ENSMUSG00000004980	ENSMUSP00000067491	Hnrnpa2b1	FALSE	TRUE	TRUE	NA	0.175841	0.32905	NA	0.0168365	0.00582158	NA	0.302556	0.294892	FALSE	FALSE	FALSE	FALSE	FALSE	TRUE	None	Distal
mRNA cleavage factor complex (CFI)	mRNA cleavage factor complex (CFI)	16	ENSG00000122566	ENSMUSG00000004980	ENSMUSP00000145028	Hnrnpa2b1	TRUE	FALSE	FALSE	0.401916	NA	NA	0.0209607	NA	NA	0.508225	NA	NA	FALSE	FALSE	FALSE	FALSE	FALSE	FALSE	None	None
mRNA cleavage factor complex (CFI)	mRNA cleavage factor complex (CFI)	16	ENSG00000122566	ENSMUSG00000004980	ENSMUSP00000145383	Hnrnpa2b1	TRUE	FALSE	FALSE	0.267406	NA	NA	0.000713955	NA	NA	0.229601	NA	NA	FALSE	FALSE	TRUE	FALSE	FALSE	FALSE	Distal	None
mRNA cleavage factor complex (CFI)	mRNA cleavage factor complex (CFI)	16	ENSG00000122566	ENSMUSG00000004980	ENSMUSP00000110103	Hnrnpa2b1	FALSE	TRUE	TRUE	NA	0.254382	0.117401	NA	0.0305726	0.0068035	NA	0.0872292	-0.237105	FALSE	FALSE	FALSE	FALSE	FALSE	FALSE	None	None
mRNA cleavage factor complex (CFI)	mRNA cleavage factor complex (CFI)	16	ENSG00000153944	ENSMUSG00000069769	ENSMUSP00000103542	Msi2	FALSE	TRUE	TRUE	NA	0.234212	0.574276	NA	0.000904137	0.0448225	NA	0.0213478	-0.065076	FALSE	FALSE	FALSE	TRUE	FALSE	TRUE	None	Local
mRNA cleavage factor complex (CFI)	mRNA cleavage factor complex (CFI)	16	ENSG00000153944	ENSMUSG00000069769	ENSMUSP00000090470	Msi2	TRUE	FALSE	FALSE	0.578399	NA	NA	0.000471169	NA	NA	-0.121233	NA	NA	TRUE	FALSE	TRUE	FALSE	FALSE	FALSE	Local	None
mRNA cleavage factor complex (CFI)	mRNA cleavage factor complex (CFI)	16	ENSG00000071626	ENSMUSG00000069565	ENSMUSP00000101001	Dazap1	FALSE	TRUE	TRUE	NA	0.0592126	0.435265	NA	4.2125e-05	0.043757	NA	0.100031	0.103804	FALSE	FALSE	FALSE	FALSE	FALSE	TRUE	None	Distal
mRNA cleavage factor complex (CFI)	mRNA cleavage factor complex (CFI)	16	ENSG00000071626	ENSMUSG00000069565	ENSMUSP00000089958	Dazap1	TRUE	FALSE	FALSE	0.233993	NA	NA	0.0327046	NA	NA	0.434832	NA	NA	FALSE	FALSE	FALSE	FALSE	FALSE	FALSE	None	None
mRNA cleavage factor complex (CFI)	mRNA cleavage factor complex (CFI)	16	ENSG00000197451	ENSMUSG00000020358	ENSMUSP00000074238	Hnrnpab	TRUE	TRUE	TRUE	0.275736	0.0152591	1.5929e-11	0.00886865	0.0217121	0.0836726	0.397647	0.159894	0.127276	FALSE	FALSE	FALSE	TRUE	FALSE	FALSE	None	Local
mRNA cleavage factor complex (CFI)	mRNA cleavage factor complex (CFI)	16	ENSG00000176102	ENSMUSG00000027176	ENSMUSP00000028599	Cstf3	TRUE	TRUE	TRUE	0.308875	0.270275	0.344593	0.173626	0.137685	0.048589	0.396259	0.194669	0.323411	FALSE	FALSE	TRUE	FALSE	FALSE	FALSE	Distal	None
mRNA cleavage factor complex (CFI)	mRNA cleavage factor complex (CFI)	16	ENSG00000172409	ENSMUSG00000027079	ENSMUSP00000028475	Clp1	TRUE	TRUE	TRUE	0.222006	0	0.0706021	0.000409322	0.00441656	0.0700658	0.304993	0.10528	0.102666	FALSE	FALSE	FALSE	FALSE	FALSE	FALSE	None	None
mRNA cleavage factor complex (CFI)	mRNA cleavage factor complex (CFI)	16	ENSG00000138668	ENSMUSG00000000568	ENSMUSP00000132735	Hnrnpd	TRUE	FALSE	FALSE	0.457435	NA	NA	0.157691	NA	NA	0.489548	NA	NA	FALSE	FALSE	TRUE	FALSE	FALSE	FALSE	Distal	None
mRNA cleavage factor complex (CFI)	mRNA cleavage factor complex (CFI)	16	ENSG00000138668	ENSMUSG00000000568	ENSMUSP00000019128	Hnrnpd	FALSE	TRUE	TRUE	NA	0.524565	0.346021	NA	0.280811	0.0796155	NA	0.164708	0.332673	FALSE	FALSE	FALSE	FALSE	FALSE	TRUE	None	Distal
mRNA cleavage factor complex (CFI)	mRNA cleavage factor complex (CFI)	16	ENSG00000101811	ENSMUSG00000031256	ENSMUSP00000033609	Cstf2	TRUE	TRUE	TRUE	0.0852865	0.199432	0.0587268	0.0442521	0.00243777	0.0552279	0.429932	0.149287	0.0935686	FALSE	FALSE	TRUE	FALSE	FALSE	FALSE	Distal	None
mRNA cleavage factor complex (CFI)	mRNA cleavage factor complex (CFI)	16	ENSG00000101811	ENSMUSG00000031256	ENSMUSP00000108912	Cstf2	FALSE	FALSE	TRUE	NA	NA	0.127807	NA	NA	0.0295292	NA	NA	-0.174833	FALSE	FALSE	FALSE	FALSE	FALSE	FALSE	None	None
mRNA cleavage factor complex (CFI)	mRNA cleavage factor complex (CFI)	16	ENSG00000177733	ENSMUSG00000007836	ENSMUSP00000007980	Hnrnpa0	TRUE	TRUE	TRUE	0.126706	0.258524	0.0106677	0.0382893	0.0251194	0.0708794	0.353929	0.0975068	0.0709673	FALSE	FALSE	FALSE	FALSE	FALSE	FALSE	None	None
mRNA cleavage factor complex (CFI)	mRNA cleavage factor complex (CFI)	16	ENSG00000177613	ENSMUSG00000053536	ENSMUSP00000093831	Cstf2t	TRUE	TRUE	FALSE	0.0962769	0.0710965	NA	0.102002	0.02806	NA	0.430358	0.166479	NA	FALSE	FALSE	FALSE	FALSE	FALSE	FALSE	None	None
mRNA cleavage factor complex (CFI)	mRNA cleavage factor complex (CFI)	16	ENSG00000165494	ENSMUSG00000041328	ENSMUSP00000113717	Pcf11	TRUE	TRUE	TRUE	0.176603	0.778441	0.407559	0.00758678	-0.000221341	0.00468637	0.308729	0.0465116	0.160684	FALSE	FALSE	FALSE	FALSE	FALSE	TRUE	None	Distal
mRNA cleavage factor complex (CFI)	mRNA cleavage factor complex (CFI)	16	ENSG00000152795	ENSMUSG00000029328	ENSMUSP00000121005	Hnrnpdl	TRUE	TRUE	TRUE	0.350014	0.0622962	0.000713522	0.0271682	0.00109049	0.0349322	0.465155	0.0770944	0.160684	FALSE	FALSE	TRUE	FALSE	FALSE	TRUE	Distal	Distal
mRNA cleavage factor complex (CFI)	mRNA cleavage factor complex (CFI)	16	ENSG00000170144	ENSMUSG00000059005	ENSMUSP00000088298	Hnrnpa3	TRUE	TRUE	TRUE	0.210777	0.175753	0.0227429	0.0783042	0.00911448	0.0221761	0.357617	0.240957	0.202282	FALSE	FALSE	FALSE	FALSE	FALSE	TRUE	None	Distal
emerin C52	emerin C52	16	ENSG00000167088	ENSMUSG00000002477	ENSMUSP00000002551	Snrpd1	TRUE	TRUE	TRUE	0.0350318	0	0.141396	0.0528519	0.0376934	0.00572095	0.160854	0.163529	0.121492	FALSE	FALSE	FALSE	FALSE	FALSE	TRUE	None	Distal
emerin C52	emerin C52	16	ENSG00000102119	ENSMUSG00000001964	ENSMUSP00000002029	Emd	TRUE	TRUE	TRUE	0.174229	0.566586	0.440502	0.0312379	0.0213177	0.00441079	0.0708792	0.178621	0.0368483	FALSE	FALSE	FALSE	TRUE	TRUE	TRUE	None	Local
emerin C52	emerin C52	16	ENSG00000143321	ENSMUSG00000004897	ENSMUSP00000005017	Hdgf	TRUE	TRUE	TRUE	0.117688	0.434031	0.2504	0.0557317	0.297459	0.24332	0.121607	0.287063	0.211273	FALSE	FALSE	TRUE	FALSE	FALSE	TRUE	Distal	Distal
emerin C52	emerin C52	16	ENSG00000140575	ENSMUSG00000030536	ENSMUSP00000128278	Iqgap1	TRUE	TRUE	TRUE	0.50439	0.341888	0	0.164242	0.193606	0.209454	0.192373	0.22974	0.370869	FALSE	FALSE	FALSE	FALSE	FALSE	TRUE	None	Distal
emerin C52	emerin C52	16	ENSG00000129351	ENSMUSG00000032178	ENSMUSP00000065770	Ilf3	FALSE	TRUE	TRUE	NA	0.37921	0.402375	NA	0.07189	0.000804119	NA	0.173549	0.317399	FALSE	FALSE	FALSE	TRUE	FALSE	TRUE	None	Local
emerin C52	emerin C52	16	ENSG00000129351	ENSMUSG00000032178	ENSMUSP00000149483	Ilf3	TRUE	FALSE	FALSE	0.453307	NA	NA	8.08667e-05	NA	NA	0.267191	NA	NA	FALSE	FALSE	FALSE	FALSE	FALSE	FALSE	None	None
emerin C52	emerin C52	16	ENSG00000165119	ENSMUSG00000021546	ENSMUSP00000112104	Hnrnpk	TRUE	TRUE	TRUE	0.358009	0.263358	0.0809777	0.0160056	0.000777871	0.0349507	0.326879	0.242529	0.367606	FALSE	FALSE	FALSE	FALSE	FALSE	FALSE	None	None
emerin C52	emerin C52	16	ENSG00000165119	ENSMUSG00000021546	ENSMUSP00000135647	Hnrnpk	TRUE	TRUE	TRUE	0.14873	6.63466e-11	0.135249	0.0264901	0.210635	0.037078	0.165539	0.308582	0.285551	FALSE	FALSE	FALSE	FALSE	FALSE	FALSE	None	None
emerin C52	emerin C52	16	ENSG00000128534	ENSMUSG00000044155	ENSMUSP00000057238	Lsm8	TRUE	TRUE	TRUE	0.227896	0	0.186932	0.00256258	0.110515	0.0926386	0.178139	0.232266	0.404427	FALSE	FALSE	FALSE	FALSE	FALSE	FALSE	None	None
emerin C52	emerin C52	16	ENSG00000134308	ENSMUSG00000076432	ENSMUSP00000123605	Ywhaq	TRUE	TRUE	TRUE	0.410134	0.342899	0.165119	0.0241044	0.000506201	0.00248539	0.178139	0.0856586	0.308194	TRUE	FALSE	FALSE	FALSE	FALSE	FALSE	Local	None
emerin C52	emerin C52	16	ENSG00000166165	ENSMUSG00000001270	ENSMUSP00000001304	Ckb	TRUE	TRUE	TRUE	0.546221	0.362828	0.286083	0.0455144	0.110053	0.02614	0.0172797	0.21725	0.181733	TRUE	TRUE	TRUE	TRUE	FALSE	TRUE	Local	Local
emerin C52	emerin C52	16	ENSG00000153187	ENSMUSG00000039630	ENSMUSP00000124147	Hnrnpu	FALSE	TRUE	TRUE	NA	0.296281	0.0693621	NA	0.189613	0.128745	NA	0.211902	0.420583	FALSE	FALSE	FALSE	FALSE	FALSE	FALSE	None	None
emerin C52	emerin C52	16	ENSG00000108953	ENSMUSG00000020849	ENSMUSP00000070993	Ywhae	TRUE	TRUE	TRUE	0.0772267	0.0766847	0.43571	0.0285385	0.021115	0.000582217	-0.00578359	0.237252	0.314094	FALSE	FALSE	TRUE	FALSE	FALSE	FALSE	Distal	None
emerin C52	emerin C52	16	ENSG00000166181	ENSMUSG00000027193	ENSMUSP00000028617	Api5	TRUE	TRUE	TRUE	0.452696	0.00255455	0.276604	0.0166549	0.00468739	0.0689054	0.207925	0.198436	0.336243	FALSE	FALSE	FALSE	FALSE	FALSE	FALSE	None	None
emerin C52	emerin C52	16	ENSG00000108561	ENSMUSG00000018446	ENSMUSP00000077612	C1qbp	TRUE	TRUE	TRUE	0.534496	0.0293693	0.231409	0.096686	0.0786637	0.00449902	-0.162512	-0.10187	-0.127522	FALSE	FALSE	TRUE	FALSE	FALSE	FALSE	Distal	None
emerin C52	emerin C52	16	ENSG00000150593	ENSMUSG00000024975	ENSMUSP00000073975	Pdcd4	TRUE	TRUE	TRUE	0.297115	0.226645	0.415573	0.00557994	0.237843	0.0189709	0.171349	0.14229	0.296913	FALSE	FALSE	TRUE	FALSE	FALSE	TRUE	Distal	Distal
F0/F1 ATP synthase (complex V)	F0/F1 ATP synthase (complex V)	16	ENSG00000167283	ENSMUSG00000038717	ENSMUSP00000047960	Atp5l	TRUE	TRUE	TRUE	0.437701	0.0405376	0.348796	0.00277718	5.61166e-05	0.00151134	0.720224	0.588956	0.831687	FALSE	FALSE	FALSE	FALSE	FALSE	FALSE	None	None
F0/F1 ATP synthase (complex V)	F0/F1 ATP synthase (complex V)	16	ENSG00000130770	ENSMUSG00000054428	ENSMUSP00000133099	Atpif1	FALSE	TRUE	TRUE	NA	1.34564e-11	0.402056	NA	0.428348	0.0904762	NA	-0.0199519	0.610506	FALSE	FALSE	FALSE	TRUE	TRUE	TRUE	None	Local
F0/F1 ATP synthase (complex V)	F0/F1 ATP synthase (complex V)	16	ENSG00000198899	ENSMUSG00000064357	ENSMUSP00000080996	mt-Atp6	FALSE	TRUE	TRUE	NA	0.738318	0.494747	NA	0.00131762	0.0103275	NA	0.21521	0.665929	FALSE	FALSE	FALSE	FALSE	FALSE	FALSE	None	None
F0/F1 ATP synthase (complex V)	F0/F1 ATP synthase (complex V)	16	ENSG00000154518	ENSMUSG00000018770	ENSMUSP00000018914	Atp5g3	FALSE	TRUE	TRUE	NA	0	0.553698	NA	0.000456965	0.00312093	NA	0.418442	0.776266	FALSE	FALSE	FALSE	FALSE	FALSE	TRUE	None	Distal
F0/F1 ATP synthase (complex V)	F0/F1 ATP synthase (complex V)	16	ENSG00000167863	ENSMUSG00000034566	ENSMUSP00000102147	Atp5h	FALSE	TRUE	TRUE	NA	0.180628	0.507959	NA	0.015141	0.00695891	NA	0.747525	0.875727	FALSE	FALSE	FALSE	FALSE	FALSE	FALSE	None	None
F0/F1 ATP synthase (complex V)	F0/F1 ATP synthase (complex V)	16	ENSG00000167863	ENSMUSG00000034566	ENSMUSP00000086072	Atp5h	TRUE	FALSE	FALSE	0.447825	NA	NA	6.50043e-05	NA	NA	0.730146	NA	NA	FALSE	FALSE	TRUE	FALSE	FALSE	FALSE	Distal	None
F0/F1 ATP synthase (complex V)	F0/F1 ATP synthase (complex V)	16	ENSG00000165629	ENSMUSG00000025781	ENSMUSP00000026887	Atp5c1	FALSE	TRUE	TRUE	NA	0.289311	0.557939	NA	0.00761746	0.00259616	NA	0.59472	0.888743	FALSE	FALSE	FALSE	FALSE	TRUE	TRUE	None	Distal
F0/F1 ATP synthase (complex V)	F0/F1 ATP synthase (complex V)	16	ENSG00000165629	ENSMUSG00000025781	ENSMUSP00000110547	Atp5c1	TRUE	FALSE	FALSE	0.544145	NA	NA	0.000604705	NA	NA	0.778575	NA	NA	FALSE	FALSE	FALSE	FALSE	FALSE	FALSE	None	None
F0/F1 ATP synthase (complex V)	F0/F1 ATP synthase (complex V)	16	ENSG00000228253	ENSMUSG00000064356	ENSMUSP00000080995	mt-Atp8	TRUE	TRUE	TRUE	0.141018	0	0.540055	0.000392219	0.0185087	0.00480025	0.486016	0.390042	0.793106	FALSE	FALSE	FALSE	FALSE	FALSE	TRUE	None	Distal
F0/F1 ATP synthase (complex V)	F0/F1 ATP synthase (complex V)	16	ENSG00000152234	ENSMUSG00000025428	ENSMUSP00000026495	Atp5a1	TRUE	TRUE	TRUE	0.584425	0.264882	0.484232	0.00582544	0.0154387	0.00317451	0.766714	0.7362	0.851309	FALSE	FALSE	FALSE	FALSE	FALSE	TRUE	None	Distal
F0/F1 ATP synthase (complex V)	F0/F1 ATP synthase (complex V)	16	ENSG00000110955	ENSMUSG00000025393	ENSMUSP00000026459	Atp5b	TRUE	TRUE	TRUE	0.605284	0.106995	0.528074	9.10533e-05	0.0293446	0.00989859	0.803455	0.687336	0.86634	FALSE	FALSE	FALSE	FALSE	FALSE	FALSE	None	None
F0/F1 ATP synthase (complex V)	F0/F1 ATP synthase (complex V)	16	ENSG00000124172	ENSMUSG00000016252	ENSMUSP00000016396	Atp5e	TRUE	TRUE	TRUE	0.342988	0	0.367597	0.00047609	0.00605535	0.00307776	0.617361	0.34618	0.739177	FALSE	FALSE	TRUE	FALSE	FALSE	FALSE	Distal	None
F0/F1 ATP synthase (complex V)	F0/F1 ATP synthase (complex V)	16	ENSG00000241837	ENSMUSG00000022956	ENSMUSP00000023677	Atp5o	TRUE	TRUE	TRUE	0.471646	3.23271e-10	0.473968	0.00274378	0.000156916	0.0140198	0.700921	0.671728	0.848804	FALSE	FALSE	FALSE	FALSE	FALSE	FALSE	None	None
F0/F1 ATP synthase (complex V)	F0/F1 ATP synthase (complex V)	16	ENSG00000099624	ENSMUSG00000003072	ENSMUSP00000101006	Atp5d	TRUE	TRUE	TRUE	0.511341	0.112202	0.557946	0.00279012	0.00306545	0.00504482	0.730146	0.677703	0.864453	FALSE	FALSE	FALSE	FALSE	FALSE	FALSE	None	None
F0/F1 ATP synthase (complex V)	F0/F1 ATP synthase (complex V)	16	ENSG00000116459	ENSMUSG00000000563	ENSMUSP00000113022	Atp5pb	TRUE	TRUE	TRUE	0.450328	0	0.512961	0.00449525	0.00316544	0.000110889	0.772824	0.68031	0.892895	FALSE	FALSE	FALSE	FALSE	FALSE	TRUE	None	Distal
HCF-1N	HCF-1N	16	ENSG00000172534	ENSMUSG00000031386	ENSMUSP00000033761	Hcfc1	FALSE	TRUE	TRUE	NA	0.176879	0.215522	NA	0.023189	0.0371669	NA	0.284196	0.203377	FALSE	FALSE	FALSE	FALSE	FALSE	FALSE	None	None
HCF-1N	HCF-1N	16	ENSG00000172534	ENSMUSG00000031386	ENSMUSP00000110012	Hcfc1	TRUE	FALSE	FALSE	0.310363	NA	NA	0.0685702	NA	NA	0.59319	NA	NA	FALSE	FALSE	FALSE	FALSE	FALSE	FALSE	None	None
HCF-1N	HCF-1N	16	ENSG00000170606	ENSMUSG00000020361	ENSMUSP00000020630	Hspa4	TRUE	TRUE	TRUE	0.454872	0.120545	0.332642	0.00751891	0.103329	0.0579973	-0.031885	0.0251455	0.0487729	TRUE	FALSE	FALSE	TRUE	TRUE	TRUE	Local	Local
HCF-1N	HCF-1N	16	ENSG00000102054	ENSMUSG00000031353	ENSMUSP00000033720	Rbbp7	TRUE	TRUE	TRUE	0.318517	0	0	0.176558	0.198327	0.357771	0.452162	0.27191	0.22706	FALSE	FALSE	FALSE	FALSE	FALSE	TRUE	None	Distal
HCF-1N	HCF-1N	16	ENSG00000044574	ENSMUSG00000026864	ENSMUSP00000028222	Hspa5	FALSE	TRUE	TRUE	NA	0	0.349082	NA	0.510237	0.238737	NA	0.0113611	0.11302	FALSE	FALSE	FALSE	FALSE	FALSE	FALSE	None	None
HCF-1N	HCF-1N	16	ENSG00000044574	ENSMUSG00000026864	ENSMUSP00000097747	Hspa5	TRUE	FALSE	FALSE	0.325302	NA	NA	0.261709	NA	NA	0.131471	NA	NA	FALSE	FALSE	FALSE	FALSE	FALSE	FALSE	None	None
HCF-1N	HCF-1N	16	ENSG00000109971	ENSMUSG00000015656	ENSMUSP00000015800	Hspa8	TRUE	TRUE	TRUE	0.125823	0.250066	0.247049	0.14501	0.0229147	0.00340497	0.0223202	0.164651	0.167131	FALSE	FALSE	FALSE	FALSE	FALSE	TRUE	None	Distal
HCF-1N	HCF-1N	16	ENSG00000147162	ENSMUSG00000034160	ENSMUSP00000045409	Ogt	TRUE	TRUE	TRUE	0.462366	0.265713	0.051376	0.00295928	0.0440581	0.0620529	0.0544636	0.145649	0.156553	FALSE	FALSE	TRUE	FALSE	FALSE	FALSE	Distal	None
HCF-1N	HCF-1N	16	ENSG00000111707	ENSMUSG00000066900	ENSMUSP00000083662	Suds3	FALSE	TRUE	TRUE	NA	3.02361e-11	0	NA	0.188428	0.402577	NA	0.248846	0.110193	FALSE	FALSE	FALSE	FALSE	FALSE	FALSE	None	None
HCF-1N	HCF-1N	16	ENSG00000111707	ENSMUSG00000066900	ENSMUSP00000130535	Suds3	TRUE	FALSE	FALSE	0.00173853	NA	NA	0.0755603	NA	NA	0.210567	NA	NA	FALSE	FALSE	FALSE	FALSE	FALSE	FALSE	None	None
HCF-1N	HCF-1N	16	ENSG00000116478	ENSMUSG00000028800	ENSMUSP00000099657	Hdac1	TRUE	TRUE	TRUE	0.385358	0.275588	0.0493013	0.0409286	0.000530243	0.0315145	0.387627	0.296303	0.227241	FALSE	FALSE	TRUE	FALSE	FALSE	FALSE	Distal	None
HCF-1N	HCF-1N	16	ENSG00000129691	ENSMUSG00000031575	ENSMUSP00000070957	Ash2l	TRUE	TRUE	TRUE	0.369188	0	0.106449	0.290207	0.246713	0.374974	0.481234	0.310456	0.37156	FALSE	FALSE	FALSE	FALSE	FALSE	FALSE	None	None
HCF-1N	HCF-1N	16	ENSG00000162521	ENSMUSG00000057236	ENSMUSP00000099658	Rbbp4	TRUE	TRUE	TRUE	0.25926	0.274687	0.584523	0.113998	0.0447051	3.11135e-05	0.399635	0.230566	0.288515	FALSE	FALSE	FALSE	FALSE	FALSE	TRUE	None	Distal
HCF-1N	HCF-1N	16	ENSG00000169375	ENSMUSG00000042557	ENSMUSP00000130641	Sin3a	FALSE	TRUE	TRUE	NA	0.221224	0.0194985	NA	0.201697	0.133084	NA	0.257031	0.0470325	FALSE	FALSE	FALSE	FALSE	FALSE	FALSE	None	None
HCF-1N	HCF-1N	16	ENSG00000169375	ENSMUSG00000042557	ENSMUSP00000128956	Sin3a	TRUE	FALSE	FALSE	0.377884	NA	NA	0.0991389	NA	NA	0.438635	NA	NA	FALSE	FALSE	TRUE	FALSE	FALSE	FALSE	Distal	None
HCF-1N	HCF-1N	16	ENSG00000196363	ENSMUSG00000026917	ENSMUSP00000109585	Wdr5	TRUE	TRUE	TRUE	0.221058	0.110486	0	0.188784	0.245385	0.197647	0.426063	0.182755	0.191743	FALSE	FALSE	FALSE	FALSE	FALSE	TRUE	None	Distal
HCF-1N	HCF-1N	16	ENSG00000196591	ENSMUSG00000019777	ENSMUSP00000019911	Hdac2	TRUE	TRUE	TRUE	0.140406	0	0.0678209	0.00148603	0.000731055	0.0325365	0.444933	0.131501	0.164993	FALSE	FALSE	TRUE	FALSE	FALSE	FALSE	Distal	None
CtBP	CtBP	16	ENSG00000124782	ENSMUSG00000039087	ENSMUSP00000115599	Rreb1	FALSE	TRUE	TRUE	NA	0.0905641	0.194421	NA	0.00193922	0.00484332	NA	0.00561029	0.205008	FALSE	FALSE	FALSE	FALSE	FALSE	FALSE	None	None
CtBP	CtBP	16	ENSG00000124782	ENSMUSG00000039087	ENSMUSP00000049265	Rreb1	TRUE	FALSE	FALSE	0.105731	NA	NA	0.00196649	NA	NA	0.172191	NA	NA	FALSE	FALSE	FALSE	FALSE	FALSE	FALSE	None	None
CtBP	CtBP	16	ENSG00000153046	ENSMUSG00000059288	ENSMUSP00000074707	Cdyl	TRUE	FALSE	TRUE	0	NA	0.265605	0.0440632	NA	0.0113367	-0.0388947	NA	-0.0595001	FALSE	FALSE	FALSE	FALSE	FALSE	FALSE	None	None
CtBP	CtBP	16	ENSG00000181090	ENSMUSG00000036893	ENSMUSP00000119057	Ehmt1	TRUE	FALSE	FALSE	0.260846	NA	NA	0.0409068	NA	NA	0.204195	NA	NA	FALSE	FALSE	FALSE	FALSE	FALSE	FALSE	None	None
CtBP	CtBP	16	ENSG00000116478	ENSMUSG00000028800	ENSMUSP00000099657	Hdac1	TRUE	TRUE	TRUE	0.385358	0.275588	0.0493013	0.0409286	0.000530243	0.0315145	0.199218	0.223519	0.067295	FALSE	FALSE	TRUE	FALSE	FALSE	FALSE	Distal	None
CtBP	CtBP	16	ENSG00000089902	ENSMUSG00000037896	ENSMUSP00000082034	Rcor1	TRUE	TRUE	TRUE	0.315256	3.20391e-12	0	0.0272447	0.074729	0.000330035	0.249315	0.121123	0.0604581	FALSE	FALSE	FALSE	FALSE	FALSE	FALSE	None	None
CtBP	CtBP	16	ENSG00000175029	ENSMUSG00000030970	ENSMUSP00000130294	Ctbp2	TRUE	FALSE	TRUE	0.0410598	NA	0.0849205	0.147317	NA	0.00275435	0.0879749	NA	0.0850543	FALSE	FALSE	FALSE	FALSE	FALSE	FALSE	None	None
CtBP	CtBP	16	ENSG00000117625	ENSMUSG00000037395	ENSMUSP00000073004	Rcor3	FALSE	FALSE	TRUE	NA	NA	0.0475034	NA	NA	0.0925179	NA	NA	-0.0599085	FALSE	FALSE	FALSE	FALSE	FALSE	FALSE	None	None
CtBP	CtBP	16	ENSG00000159692	ENSMUSG00000037373	ENSMUSP00000078682	Ctbp1	TRUE	TRUE	TRUE	0.122827	0	0	0.0730712	0.0336083	0.0489514	0.0879749	0.175942	0.210723	FALSE	TRUE	TRUE	FALSE	FALSE	FALSE	Distal	None
CtBP	CtBP	16	ENSG00000196591	ENSMUSG00000019777	ENSMUSP00000019911	Hdac2	TRUE	TRUE	TRUE	0.140406	0	0.0678209	0.00148603	0.000731055	0.0325365	0.178707	0.0632329	0.306267	FALSE	FALSE	TRUE	FALSE	FALSE	FALSE	Distal	None
CtBP	CtBP	16	ENSG00000004487	ENSMUSG00000036940	ENSMUSP00000111977	Kdm1a	FALSE	TRUE	TRUE	NA	2.27162e-11	0.101171	NA	0.0128401	0.142662	NA	0.194612	0.178917	FALSE	FALSE	FALSE	FALSE	FALSE	FALSE	None	None
CtBP	CtBP	16	ENSG00000004487	ENSMUSG00000036940	ENSMUSP00000101473	Kdm1a	TRUE	FALSE	FALSE	0.514314	NA	NA	0.0829892	NA	NA	0.280485	NA	NA	FALSE	FALSE	TRUE	FALSE	FALSE	FALSE	Distal	None
CtBP	CtBP	16	ENSG00000169554	ENSMUSG00000026872	ENSMUSP00000028229	Zeb2	TRUE	FALSE	FALSE	0	NA	NA	0.210077	NA	NA	0.121866	NA	NA	FALSE	FALSE	FALSE	FALSE	FALSE	FALSE	None	None
Rpd3L complex	Rpd3L complex	15	ENSG00000127511	ENSMUSG00000031622	ENSMUSP00000004494	Sin3b	TRUE	FALSE	FALSE	0.342449	NA	NA	0.0089159	NA	NA	0.224441	NA	NA	FALSE	FALSE	FALSE	FALSE	FALSE	FALSE	None	None
Rpd3L complex	Rpd3L complex	15	ENSG00000174744	ENSMUSG00000080268	ENSMUSP00000112266	Brms1	TRUE	FALSE	TRUE	0	NA	0.146136	0.0161061	NA	0.322201	0.0443193	NA	0.0770925	FALSE	FALSE	TRUE	FALSE	FALSE	FALSE	Distal	None
Rpd3L complex	Rpd3L complex	15	ENSG00000102054	ENSMUSG00000031353	ENSMUSP00000033720	Rbbp7	TRUE	TRUE	TRUE	0.318517	0	0	0.176558	0.198327	0.357771	0.452162	0.27191	0.237442	FALSE	FALSE	FALSE	FALSE	FALSE	TRUE	None	Distal
Rpd3L complex	Rpd3L complex	15	ENSG00000171720	ENSMUSG00000024454	ENSMUSP00000037981	Hdac3	TRUE	TRUE	TRUE	0.205376	0	0.110801	0.00492851	0.000723162	0.0298585	0.413605	0.0246033	0.17564	FALSE	TRUE	TRUE	FALSE	FALSE	FALSE	Distal	None
Rpd3L complex	Rpd3L complex	15	ENSG00000116478	ENSMUSG00000028800	ENSMUSP00000099657	Hdac1	TRUE	TRUE	TRUE	0.385358	0.275588	0.0493013	0.0409286	0.000530243	0.0315145	0.317269	0.370748	0.20333	FALSE	FALSE	TRUE	FALSE	FALSE	FALSE	Distal	None
Rpd3L complex	Rpd3L complex	15	ENSG00000162521	ENSMUSG00000057236	ENSMUSP00000099658	Rbbp4	TRUE	TRUE	TRUE	0.25926	0.274687	0.584523	0.113998	0.0447051	3.11135e-05	0.277564	0.275949	0.374737	FALSE	FALSE	FALSE	FALSE	FALSE	TRUE	None	Distal
Rpd3L complex	Rpd3L complex	15	ENSG00000169375	ENSMUSG00000042557	ENSMUSP00000130641	Sin3a	FALSE	TRUE	TRUE	NA	0.221224	0.0194985	NA	0.201697	0.133084	NA	0.137815	0.200726	FALSE	FALSE	FALSE	FALSE	FALSE	FALSE	None	None
Rpd3L complex	Rpd3L complex	15	ENSG00000169375	ENSMUSG00000042557	ENSMUSP00000128956	Sin3a	TRUE	FALSE	FALSE	0.377884	NA	NA	0.0991389	NA	NA	0.379126	NA	NA	FALSE	FALSE	TRUE	FALSE	FALSE	FALSE	Distal	None
Rpd3L complex	Rpd3L complex	15	ENSG00000139990	ENSMUSG00000049106	ENSMUSP00000052755	Dcaf5	TRUE	TRUE	TRUE	0.321085	0.070032	0.415572	0.0504855	0.307276	0.0474439	0.200353	0.102353	-0.0831383	TRUE	TRUE	TRUE	TRUE	FALSE	TRUE	Local	Local
Rpd3L complex	Rpd3L complex	15	ENSG00000196591	ENSMUSG00000019777	ENSMUSP00000019911	Hdac2	TRUE	TRUE	TRUE	0.140406	0	0.0678209	0.00148603	0.000731055	0.0325365	0.414943	0.186537	0.0294919	FALSE	FALSE	TRUE	FALSE	FALSE	FALSE	Distal	None
COMPASS complex	COMPASS complex	15	ENSG00000162961	ENSMUSG00000024067	ENSMUSP00000126702	Dpy30	FALSE	TRUE	TRUE	NA	0.0357733	0.0950048	NA	0.00170919	0.0253484	NA	-0.00220437	0.212521	FALSE	FALSE	FALSE	FALSE	FALSE	FALSE	None	None
COMPASS complex	COMPASS complex	15	ENSG00000154832	ENSMUSG00000024560	ENSMUSP00000025444	Cxxc1	FALSE	FALSE	TRUE	NA	NA	0.0150162	NA	NA	0.0972598	NA	NA	0.214747	FALSE	FALSE	FALSE	FALSE	FALSE	FALSE	None	None
COMPASS complex	COMPASS complex	15	ENSG00000164091	ENSMUSG00000020257	ENSMUSP00000020490	Wdr82	TRUE	TRUE	TRUE	0.292645	0.274708	0.0618798	0.0869039	0.101822	0.0370091	0.59754	0.323732	0.193846	FALSE	FALSE	TRUE	FALSE	FALSE	FALSE	Distal	None
COMPASS complex	COMPASS complex	15	ENSG00000129691	ENSMUSG00000031575	ENSMUSP00000070957	Ash2l	TRUE	TRUE	TRUE	0.369188	0	0.106449	0.290207	0.246713	0.374974	0.570307	0.450293	0.35678	FALSE	FALSE	FALSE	FALSE	FALSE	FALSE	None	None
COMPASS complex	COMPASS complex	15	ENSG00000101191	ENSMUSG00000038914	ENSMUSP00000084794	Dido1	TRUE	TRUE	TRUE	0.101471	0	0.184704	0.193671	0.164683	0.284114	0.493502	0.435544	0.339962	FALSE	FALSE	FALSE	FALSE	FALSE	FALSE	None	None
COMPASS complex	COMPASS complex	15	ENSG00000108799	ENSMUSG00000006920	ENSMUSP00000102906	Ezh1	TRUE	FALSE	FALSE	0.0267334	NA	NA	0.000492578	NA	NA	0.216354	NA	NA	FALSE	FALSE	TRUE	FALSE	FALSE	FALSE	Distal	None
COMPASS complex	COMPASS complex	15	ENSG00000196363	ENSMUSG00000026917	ENSMUSP00000109585	Wdr5	TRUE	TRUE	TRUE	0.221058	0.110486	0	0.188784	0.245385	0.197647	0.63381	0.283569	0.196481	FALSE	FALSE	FALSE	FALSE	FALSE	TRUE	None	Distal
COMPASS complex	COMPASS complex	15	ENSG00000117222	ENSMUSG00000026439	ENSMUSP00000141003	Rbbp5	TRUE	FALSE	FALSE	0.334638	NA	NA	0.150465	NA	NA	0.538499	NA	NA	FALSE	FALSE	FALSE	FALSE	FALSE	FALSE	None	None
COMPASS complex	COMPASS complex	15	ENSG00000117222	ENSMUSG00000026439	ENSMUSP00000027700	Rbbp5	FALSE	TRUE	TRUE	NA	0	0.129316	NA	0.0471744	0.00615837	NA	0.27892	0.303846	FALSE	FALSE	FALSE	FALSE	FALSE	TRUE	None	Distal
heterotrimeric G-protein complex	heterotrimeric G-protein complex	14	ENSG00000114450	ENSMUSG00000027669	ENSMUSP00000103869	Gnb4	TRUE	FALSE	FALSE	0.572322	NA	NA	0.0475053	NA	NA	0.318091	NA	NA	FALSE	FALSE	FALSE	FALSE	FALSE	FALSE	None	None
heterotrimeric G-protein complex	heterotrimeric G-protein complex	14	ENSG00000214415	ENSMUSG00000028777	ENSMUSP00000030561	Gnat3	FALSE	TRUE	TRUE	NA	0	0.237293	NA	0.154123	0.0925267	NA	-0.120647	0.413285	FALSE	FALSE	FALSE	FALSE	FALSE	FALSE	None	None
heterotrimeric G-protein complex	heterotrimeric G-protein complex	14	ENSG00000078369	ENSMUSG00000029064	ENSMUSP00000030940	Gnb1	TRUE	FALSE	FALSE	0.206224	NA	NA	0.0593167	NA	NA	0.384791	NA	NA	FALSE	FALSE	FALSE	FALSE	FALSE	FALSE	None	None
heterotrimeric G-protein complex	heterotrimeric G-protein complex	14	ENSG00000078369	ENSMUSG00000029064	ENSMUSP00000130123	Gnb1	FALSE	TRUE	TRUE	NA	3.94054e-10	0.287808	NA	0.0467481	0.0304159	NA	0.29199	0.567113	FALSE	FALSE	FALSE	FALSE	FALSE	TRUE	None	Distal
heterotrimeric G-protein complex	heterotrimeric G-protein complex	14	ENSG00000065135	ENSMUSG00000000001	ENSMUSP00000000001	Gnai3	TRUE	TRUE	TRUE	0.226414	0.116328	0.171078	0.0488235	0.011589	0.00928292	0.20458	0.269462	0.467057	FALSE	FALSE	FALSE	FALSE	FALSE	FALSE	None	None
heterotrimeric G-protein complex	heterotrimeric G-protein complex	14	ENSG00000172354	ENSMUSG00000029713	ENSMUSP00000031726	Gnb2	FALSE	TRUE	TRUE	NA	0.0961653	0.343791	NA	7.93584e-05	0.00020198	NA	0.29199	0.467057	FALSE	FALSE	FALSE	FALSE	FALSE	FALSE	None	None
heterotrimeric G-protein complex	heterotrimeric G-protein complex	14	ENSG00000172354	ENSMUSG00000029713	ENSMUSP00000106656	Gnb2	TRUE	FALSE	FALSE	0.440416	NA	NA	0.0673525	NA	NA	0.318091	NA	NA	FALSE	FALSE	FALSE	FALSE	FALSE	FALSE	None	None
emerin C32	emerin C32	14	ENSG00000162961	ENSMUSG00000024067	ENSMUSP00000126702	Dpy30	FALSE	TRUE	TRUE	NA	0.0357733	0.0950048	NA	0.00170919	0.0253484	NA	0.126842	0.0330066	FALSE	FALSE	FALSE	FALSE	FALSE	FALSE	None	None
emerin C32	emerin C32	14	ENSG00000102119	ENSMUSG00000001964	ENSMUSP00000002029	Emd	TRUE	TRUE	TRUE	0.174229	0.566586	0.440502	0.0312379	0.0213177	0.00441079	0.0870695	0.12372	-0.0124407	FALSE	FALSE	FALSE	TRUE	TRUE	TRUE	None	Local
emerin C32	emerin C32	14	ENSG00000173473	ENSMUSG00000032481	ENSMUSP00000086094	Smarcc1	TRUE	TRUE	FALSE	0.398211	0	NA	0.0340174	0.0298149	NA	0.387342	0.232667	NA	FALSE	FALSE	FALSE	FALSE	FALSE	FALSE	None	None
emerin C32	emerin C32	14	ENSG00000177565	ENSMUSG00000027630	ENSMUSP00000144436	Tbl1xr1	TRUE	FALSE	FALSE	0.537654	NA	NA	0.000879603	NA	NA	0.376054	NA	NA	FALSE	FALSE	FALSE	FALSE	FALSE	FALSE	None	None
emerin C32	emerin C32	14	ENSG00000177565	ENSMUSG00000027630	ENSMUSP00000067164	Tbl1xr1	FALSE	TRUE	TRUE	NA	0	0	NA	0.0234014	0.0038792	NA	0.125141	0.00218652	FALSE	FALSE	FALSE	FALSE	FALSE	FALSE	None	None
emerin C32	emerin C32	14	ENSG00000171720	ENSMUSG00000024454	ENSMUSP00000037981	Hdac3	TRUE	TRUE	TRUE	0.205376	0	0.110801	0.00492851	0.000723162	0.0298585	0.403511	0.114069	0.23043	FALSE	TRUE	TRUE	FALSE	FALSE	FALSE	Distal	None
emerin C32	emerin C32	14	ENSG00000089902	ENSMUSG00000037896	ENSMUSP00000082034	Rcor1	TRUE	TRUE	TRUE	0.315256	3.20391e-12	0	0.0272447	0.074729	0.000330035	0.34216	0.11413	0.0893025	FALSE	FALSE	FALSE	FALSE	FALSE	FALSE	None	None
emerin C32	emerin C32	14	ENSG00000116478	ENSMUSG00000028800	ENSMUSP00000099657	Hdac1	TRUE	TRUE	TRUE	0.385358	0.275588	0.0493013	0.0409286	0.000530243	0.0315145	0.392519	0.248856	0.135544	FALSE	FALSE	TRUE	FALSE	FALSE	FALSE	Distal	None
emerin C32	emerin C32	14	ENSG00000111642	ENSMUSG00000063870	ENSMUSP00000108011	Chd4	TRUE	TRUE	TRUE	0.47396	0.147332	0.12967	0.00850072	0.00120186	0.00186984	0.534475	0.319809	0.215117	FALSE	FALSE	TRUE	FALSE	FALSE	FALSE	Distal	None
emerin C32	emerin C32	14	ENSG00000150459	ENSMUSG00000021963	ENSMUSP00000120071	Sap18	TRUE	FALSE	FALSE	0.0755678	NA	NA	0.00330721	NA	NA	0.400207	NA	NA	FALSE	FALSE	TRUE	FALSE	FALSE	FALSE	Distal	None
emerin C32	emerin C32	14	ENSG00000150459	ENSMUSG00000061104	ENSMUSP00000073697	Sap18b	FALSE	TRUE	TRUE	NA	0.139722	0	NA	7.82183e-06	0.0490058	NA	0.18924	0.0764589	FALSE	FALSE	FALSE	FALSE	FALSE	FALSE	None	None
emerin C32	emerin C32	14	ENSG00000101849	ENSMUSG00000025246	ENSMUSP00000085549	Tbl1x	TRUE	TRUE	TRUE	0.473112	0.0284985	0.209972	0.00371939	0.00668497	0.0883377	0.370457	0.20533	0.109887	FALSE	FALSE	FALSE	FALSE	FALSE	TRUE	None	Distal
emerin C32	emerin C32	14	ENSG00000130726	ENSMUSG00000005566	ENSMUSP00000005705	Trim28	TRUE	TRUE	TRUE	0.486292	0.111365	0.217108	0.0131715	0.015914	0.0160621	0.52298	0.21881	0.227358	FALSE	FALSE	TRUE	FALSE	FALSE	TRUE	Distal	Distal
emerin C32	emerin C32	14	ENSG00000136146	ENSMUSG00000022109	ENSMUSP00000022705	Med4	FALSE	TRUE	TRUE	NA	7.77024e-12	0.306232	NA	0.00345558	0.0381106	NA	0.13335	-0.298984	FALSE	FALSE	FALSE	FALSE	FALSE	FALSE	None	None
emerin C32	emerin C32	14	ENSG00000099956	ENSMUSG00000000902	ENSMUSP00000000925	Smarcb1	TRUE	TRUE	FALSE	0.169387	1.51575e-11	NA	0.096408	0.0723825	NA	0.257924	0.18326	NA	FALSE	FALSE	FALSE	FALSE	FALSE	FALSE	None	None
Sin3-CI	Sin3-CI	14	ENSG00000102054	ENSMUSG00000031353	ENSMUSP00000033720	Rbbp7	TRUE	TRUE	TRUE	0.318517	0	0	0.176558	0.198327	0.357771	0.514847	0.286509	0.250791	FALSE	FALSE	FALSE	FALSE	FALSE	TRUE	None	Distal
Sin3-CI	Sin3-CI	14	ENSG00000173473	ENSMUSG00000032481	ENSMUSP00000086094	Smarcc1	TRUE	TRUE	FALSE	0.398211	0	NA	0.0340174	0.0298149	NA	0.392838	0.26568	NA	FALSE	FALSE	FALSE	FALSE	FALSE	FALSE	None	None
Sin3-CI	Sin3-CI	14	ENSG00000116478	ENSMUSG00000028800	ENSMUSP00000099657	Hdac1	TRUE	TRUE	TRUE	0.385358	0.275588	0.0493013	0.0409286	0.000530243	0.0315145	0.392519	0.346357	0.251152	FALSE	FALSE	TRUE	FALSE	FALSE	FALSE	Distal	None
Sin3-CI	Sin3-CI	14	ENSG00000127616	ENSMUSG00000032187	ENSMUSP00000034707	Smarca4	FALSE	TRUE	TRUE	NA	2.78921e-11	0	NA	0.0592348	0.0228244	NA	0.27324	-0.0480883	FALSE	FALSE	FALSE	FALSE	FALSE	FALSE	None	None
Sin3-CI	Sin3-CI	14	ENSG00000127616	ENSMUSG00000032187	ENSMUSP00000096547	Smarca4	TRUE	FALSE	FALSE	0.152939	NA	NA	0.148151	NA	NA	0.470638	NA	NA	FALSE	FALSE	FALSE	FALSE	FALSE	FALSE	None	None
Sin3-CI	Sin3-CI	14	ENSG00000169375	ENSMUSG00000042557	ENSMUSP00000130641	Sin3a	FALSE	TRUE	TRUE	NA	0.221224	0.0194985	NA	0.201697	0.133084	NA	0.323359	0.200726	FALSE	FALSE	FALSE	FALSE	FALSE	FALSE	None	None
Sin3-CI	Sin3-CI	14	ENSG00000169375	ENSMUSG00000042557	ENSMUSP00000128956	Sin3a	TRUE	FALSE	FALSE	0.377884	NA	NA	0.0991389	NA	NA	0.391396	NA	NA	FALSE	FALSE	TRUE	FALSE	FALSE	FALSE	Distal	None
Sin3-CI	Sin3-CI	14	ENSG00000162521	ENSMUSG00000057236	ENSMUSP00000099658	Rbbp4	TRUE	TRUE	TRUE	0.25926	0.274687	0.584523	0.113998	0.0447051	3.11135e-05	0.305649	0.24154	0.265863	FALSE	FALSE	FALSE	FALSE	FALSE	TRUE	None	Distal
Sin3-CI	Sin3-CI	14	ENSG00000136518	ENSMUSG00000027671	ENSMUSP00000029214	Actl6a	TRUE	TRUE	TRUE	0.182322	0.0201919	0.102546	0.00490322	0.0351831	0.0979534	0.393411	0.343388	0.27474	FALSE	FALSE	FALSE	FALSE	FALSE	FALSE	None	None
Sin3-CI	Sin3-CI	14	ENSG00000032219	ENSMUSG00000048118	ENSMUSP00000035512	Arid4a	TRUE	FALSE	TRUE	0.6754	NA	0.111802	0.0184518	NA	0.102438	0.129644	NA	0.265863	FALSE	FALSE	TRUE	FALSE	FALSE	FALSE	Distal	None
Sin3-CI	Sin3-CI	14	ENSG00000196591	ENSMUSG00000019777	ENSMUSP00000019911	Hdac2	TRUE	TRUE	TRUE	0.140406	0	0.0678209	0.00148603	0.000731055	0.0325365	0.395327	0.129922	0.116896	FALSE	FALSE	TRUE	FALSE	FALSE	FALSE	Distal	None
Sin3-CI	Sin3-CI	14	ENSG00000099956	ENSMUSG00000000902	ENSMUSP00000000925	Smarcb1	TRUE	TRUE	FALSE	0.169387	1.51575e-11	NA	0.096408	0.0723825	NA	0.31811	0.322315	NA	FALSE	FALSE	FALSE	FALSE	FALSE	FALSE	None	None
Sin3-CI	Sin3-CI	14	ENSG00000066117	ENSMUSG00000023018	ENSMUSP00000023759	Smarcd1	TRUE	FALSE	FALSE	0.339392	NA	NA	0.205519	NA	NA	0.302269	NA	NA	FALSE	FALSE	FALSE	FALSE	FALSE	FALSE	None	None
SNARE complex	SNARE complex	14	ENSG00000111450	ENSMUSG00000029428	ENSMUSP00000031378	Stx2	TRUE	TRUE	TRUE	0.158826	0	0.0111785	0.0472602	0.0477027	0.0533199	0.00725299	0.13333	0.056856	FALSE	FALSE	TRUE	FALSE	FALSE	FALSE	Distal	None
SNARE complex	SNARE complex	14	ENSG00000117533	ENSMUSG00000026696	ENSMUSP00000114172	Vamp4	TRUE	TRUE	TRUE	0.279397	0.0143468	0	0.0513158	0.00772059	0.00940102	0.0948061	-0.11708	0.240947	FALSE	FALSE	TRUE	FALSE	FALSE	FALSE	Distal	None
SNARE complex	SNARE complex	14	ENSG00000092531	ENSMUSG00000027287	ENSMUSP00000106339	Snap23	FALSE	TRUE	TRUE	NA	0.0214731	0.527544	NA	0.0297952	0.0225511	NA	0.10426	0.346548	FALSE	FALSE	FALSE	TRUE	FALSE	TRUE	None	Local
SNARE complex	SNARE complex	14	ENSG00000092531	ENSMUSG00000027287	ENSMUSP00000112138	Snap23	TRUE	FALSE	FALSE	0.385212	NA	NA	0.00894082	NA	NA	0.0948061	NA	NA	TRUE	TRUE	TRUE	FALSE	FALSE	FALSE	Local	None
SNARE complex	SNARE complex	14	ENSG00000118640	ENSMUSG00000050732	ENSMUSP00000059501	Vamp8	TRUE	TRUE	TRUE	0.232179	0.0513752	0.41417	0.000185274	0.0170084	0.00157653	0.0892198	0.0760696	0.240947	FALSE	FALSE	TRUE	FALSE	FALSE	TRUE	Distal	Distal
SNARE complex	SNARE complex	14	ENSG00000220205	ENSMUSG00000020894	ENSMUSP00000021273	Vamp2	FALSE	TRUE	TRUE	NA	4.91165e-12	0.148384	NA	0.246778	0.182269	NA	0.0361314	0.0142423	FALSE	FALSE	FALSE	FALSE	FALSE	FALSE	None	None
SNARE complex	SNARE complex	14	ENSG00000220205	ENSMUSG00000020894	ENSMUSP00000112611	Vamp2	TRUE	FALSE	FALSE	0.510751	NA	NA	0.0684659	NA	NA	0.0664037	NA	NA	FALSE	FALSE	TRUE	FALSE	FALSE	FALSE	Distal	None
SNARE complex	SNARE complex	14	ENSG00000103496	ENSMUSG00000030805	ENSMUSP00000033075	Stx4a	TRUE	TRUE	TRUE	0.200586	0.155316	0.0123092	0.0555931	0.315275	0.0202469	0.0664037	0.10426	0.104724	FALSE	FALSE	FALSE	FALSE	FALSE	FALSE	None	None
HMC Complex	HMC Complex	13	ENSG00000166598	ENSMUSG00000020048	ENSMUSP00000020238	Hsp90b1	TRUE	TRUE	TRUE	0.355158	4.397e-09	0.244049	0.0432694	0.102834	0.0649777	0.245679	0.305606	0.563474	FALSE	FALSE	FALSE	FALSE	FALSE	FALSE	None	None
HMC Complex	HMC Complex	13	ENSG00000140403	ENSMUSG00000032285	ENSMUSP00000112520	Dnaja4	FALSE	TRUE	FALSE	NA	0.466608	NA	NA	0.123755	NA	NA	0.113302	NA	FALSE	FALSE	FALSE	TRUE	FALSE	TRUE	None	Local
HMC Complex	HMC Complex	13	ENSG00000140403	ENSMUSG00000032285	ENSMUSP00000070413	Dnaja4	TRUE	FALSE	FALSE	0.700144	NA	NA	0.00470122	NA	NA	0.108171	NA	NA	FALSE	FALSE	FALSE	FALSE	FALSE	FALSE	None	None
HMC Complex	HMC Complex	13	ENSG00000096384	ENSMUSG00000023944	ENSMUSP00000024739	Hsp90ab1	TRUE	TRUE	TRUE	0.269909	0.135759	0.0494414	0.197878	0.0561005	0.00170553	0.313246	0.228413	0.629362	FALSE	FALSE	FALSE	FALSE	FALSE	TRUE	None	Distal
HMC Complex	HMC Complex	13	ENSG00000109971	ENSMUSG00000015656	ENSMUSP00000015800	Hspa8	TRUE	TRUE	TRUE	0.125823	0.250066	0.247049	0.14501	0.0229147	0.00340497	0.315039	0.230159	0.519531	FALSE	FALSE	FALSE	FALSE	FALSE	TRUE	None	Distal
HMC Complex	HMC Complex	13	ENSG00000138709	ENSMUSG00000025762	ENSMUSP00000037127	Larp1b	FALSE	TRUE	TRUE	NA	0.121653	0.098028	NA	0.278753	0.14404	NA	0.0689995	0.183774	FALSE	FALSE	FALSE	FALSE	FALSE	FALSE	None	None
HMC Complex	HMC Complex	13	ENSG00000138709	ENSMUSG00000025762	ENSMUSP00000141487	Larp1b	TRUE	FALSE	FALSE	0.253844	NA	NA	0.074008	NA	NA	0.205938	NA	NA	FALSE	FALSE	FALSE	FALSE	FALSE	FALSE	None	None
HMC Complex	HMC Complex	13	ENSG00000086061	ENSMUSG00000028410	ENSMUSP00000030118	Dnaja1	TRUE	TRUE	TRUE	0.160212	0.34239	0.149267	0.0673202	0.0103369	0.0020336	0.232274	0.18945	0.705906	FALSE	FALSE	TRUE	FALSE	FALSE	TRUE	Distal	Distal
HMC Complex	HMC Complex	13	ENSG00000126803	ENSMUSG00000059970	ENSMUSP00000079306	Hspa2	FALSE	TRUE	TRUE	NA	0.0912719	0.314285	NA	0.0205676	0.0386124	NA	-0.180959	-0.271799	FALSE	FALSE	FALSE	FALSE	FALSE	TRUE	None	Distal
HMC Complex	HMC Complex	13	ENSG00000126803	ENSMUSG00000059970	ENSMUSP00000151408	Hspa2	TRUE	FALSE	FALSE	0.539629	NA	NA	0.0303866	NA	NA	-0.15741	NA	NA	FALSE	FALSE	FALSE	FALSE	FALSE	FALSE	None	None
HMC Complex	HMC Complex	13	ENSG00000069345	ENSMUSG00000031701	ENSMUSP00000034138	Dnaja2	TRUE	TRUE	TRUE	0.243549	0.353469	0.17514	0.00018773	0.0741979	0.0542721	0.322567	0.126058	0.485044	FALSE	FALSE	FALSE	FALSE	FALSE	TRUE	None	Distal
HMC Complex	HMC Complex	13	ENSG00000155506	ENSMUSG00000037331	ENSMUSP00000071421	Larp1	TRUE	TRUE	TRUE	0.536274	0.00564564	0.552125	0.00332554	0.0114036	0.00122318	0.212116	0.130315	0.415866	TRUE	TRUE	TRUE	TRUE	FALSE	TRUE	Local	Local
emerin C25	emerin C25	13	ENSG00000107949	ENSMUSG00000030983	ENSMUSP00000033282	Bccip	TRUE	TRUE	TRUE	0.388678	0.268836	0.111307	0.0518116	0.000363715	0.0024595	0.14185	0.0637525	0.0634258	TRUE	FALSE	TRUE	TRUE	TRUE	TRUE	Local	Local
emerin C25	emerin C25	13	ENSG00000136715	ENSMUSG00000024260	ENSMUSP00000136842	Sap130	TRUE	FALSE	TRUE	0.112711	NA	0.0504828	0.15679	NA	0.076755	0.189204	NA	-0.00321433	FALSE	FALSE	FALSE	FALSE	FALSE	FALSE	None	None
emerin C25	emerin C25	13	ENSG00000167088	ENSMUSG00000002477	ENSMUSP00000002551	Snrpd1	TRUE	TRUE	TRUE	0.0350318	0	0.141396	0.0528519	0.0376934	0.00572095	0.228433	0.183459	-0.149153	FALSE	FALSE	FALSE	FALSE	FALSE	TRUE	None	Distal
emerin C25	emerin C25	13	ENSG00000102119	ENSMUSG00000001964	ENSMUSP00000002029	Emd	TRUE	TRUE	TRUE	0.174229	0.566586	0.440502	0.0312379	0.0213177	0.00441079	-0.0563616	0.154483	0.0936918	FALSE	FALSE	FALSE	TRUE	TRUE	TRUE	None	Local
emerin C25	emerin C25	13	ENSG00000165119	ENSMUSG00000021546	ENSMUSP00000112104	Hnrnpk	TRUE	TRUE	TRUE	0.358009	0.263358	0.0809777	0.0160056	0.000777871	0.0349507	0.316745	0.239984	0.0487331	FALSE	FALSE	FALSE	FALSE	FALSE	FALSE	None	None
emerin C25	emerin C25	13	ENSG00000165119	ENSMUSG00000021546	ENSMUSP00000135647	Hnrnpk	TRUE	TRUE	TRUE	0.14873	6.63466e-11	0.135249	0.0264901	0.210635	0.037078	0.202292	0.234925	0.268821	FALSE	FALSE	FALSE	FALSE	FALSE	FALSE	None	None
emerin C25	emerin C25	13	ENSG00000128534	ENSMUSG00000044155	ENSMUSP00000057238	Lsm8	TRUE	TRUE	TRUE	0.227896	0	0.186932	0.00256258	0.110515	0.0926386	0.113331	0.237028	0.144345	FALSE	FALSE	FALSE	FALSE	FALSE	FALSE	None	None
emerin C25	emerin C25	13	ENSG00000132485	ENSMUSG00000028180	ENSMUSP00000101673	Zranb2	TRUE	TRUE	TRUE	0.224781	0.213217	0.115798	4.53629e-06	0.148966	0.100677	0.226286	0.0536629	-0.00286629	FALSE	FALSE	TRUE	FALSE	FALSE	TRUE	Distal	Distal
emerin C25	emerin C25	13	ENSG00000138385	ENSMUSG00000068882	ENSMUSP00000088365	Ssb	TRUE	TRUE	TRUE	0.1984	1.5798e-09	0.103085	0.0186473	0.0389857	0.157756	0.413381	0.309238	-0.154301	FALSE	FALSE	TRUE	FALSE	FALSE	FALSE	Distal	None
emerin C25	emerin C25	13	ENSG00000108953	ENSMUSG00000020849	ENSMUSP00000070993	Ywhae	TRUE	TRUE	TRUE	0.0772267	0.0766847	0.43571	0.0285385	0.021115	0.000582217	0.023951	0.234925	0.206062	FALSE	FALSE	TRUE	FALSE	FALSE	FALSE	Distal	None
emerin C25	emerin C25	13	ENSG00000145907	ENSMUSG00000018583	ENSMUSP00000018727	G3bp1	TRUE	TRUE	TRUE	0.42643	0.216137	0.425095	0.0413596	0.17893	0.0138109	0.188029	0.109698	-0.0643708	TRUE	FALSE	TRUE	TRUE	TRUE	TRUE	Local	Local
emerin C25	emerin C25	13	ENSG00000166913	ENSMUSG00000018326	ENSMUSP00000018470	Ywhab	TRUE	TRUE	TRUE	0.242823	0	0.2872	0.0347167	0.0263984	0.00470753	0.143368	0.105755	0.0685061	TRUE	FALSE	FALSE	FALSE	FALSE	TRUE	Local	Distal
emerin C25	emerin C25	13	ENSG00000105401	ENSMUSG00000019471	ENSMUSP00000019615	Cdc37	TRUE	TRUE	TRUE	0.161842	0.00330178	0.0373526	0.08256	0.000195051	0.00496391	0.240311	0.135944	0.147346	FALSE	TRUE	TRUE	FALSE	FALSE	FALSE	Distal	None
E2F6.com-1	E2F6.com-1	12	ENSG00000181090	ENSMUSG00000036893	ENSMUSP00000119057	Ehmt1	TRUE	FALSE	FALSE	0.260846	NA	NA	0.0409068	NA	NA	NA	NA	NA	FALSE	FALSE	FALSE	FALSE	FALSE	FALSE	None	None
E2F6.com-1	E2F6.com-1	12	ENSG00000121481	ENSMUSG00000026484	ENSMUSP00000075476	Rnf2	FALSE	TRUE	FALSE	NA	0.193842	NA	NA	0.000295767	NA	NA	NA	NA	FALSE	FALSE	FALSE	FALSE	FALSE	FALSE	None	None
E2F6.com-1	E2F6.com-1	12	ENSG00000015153	ENSMUSG00000022634	ENSMUSP00000079179	Yaf2	FALSE	FALSE	TRUE	NA	NA	0.017939	NA	NA	0.0030359	NA	NA	0.111078	FALSE	FALSE	FALSE	FALSE	FALSE	FALSE	None	None
E2F6.com-1	E2F6.com-1	12	ENSG00000174197	ENSMUSG00000033943	ENSMUSP00000043795	Mga	FALSE	FALSE	TRUE	NA	NA	0.0567331	NA	NA	0.0195748	NA	NA	0.111078	FALSE	FALSE	FALSE	FALSE	FALSE	FALSE	None	None
telomerase	telomerase	12	ENSG00000125835	ENSMUSG00000027404	ENSMUSP00000099488	Snrpb	FALSE	TRUE	TRUE	NA	0	0.0867038	NA	0.0252754	0.121857	NA	0.298803	0.423544	FALSE	FALSE	FALSE	FALSE	FALSE	FALSE	None	None
telomerase	telomerase	12	ENSG00000135372	ENSMUSG00000027185	ENSMUSP00000028608	Nat10	TRUE	TRUE	TRUE	0.363748	0.185643	0.574535	0.0141099	0.164109	2.98422e-05	0.277525	0.257786	0.482257	TRUE	FALSE	TRUE	FALSE	FALSE	TRUE	Local	Distal
telomerase	telomerase	12	ENSG00000130119	ENSMUSG00000025266	ENSMUSP00000108311	Gnl3l	FALSE	TRUE	TRUE	NA	0.00420735	0.105671	NA	0.106278	0.00418882	NA	0.191081	0.0558381	FALSE	FALSE	FALSE	FALSE	FALSE	FALSE	None	None
telomerase	telomerase	12	ENSG00000100028	ENSMUSG00000020180	ENSMUSP00000020397	Snrpd3	TRUE	TRUE	TRUE	0.348427	0.0636545	0.0864577	0.0467759	0.00754604	0.0380074	0.277525	0.247817	0.561679	FALSE	FALSE	FALSE	FALSE	FALSE	TRUE	None	Distal
telomerase	telomerase	12	ENSG00000153187	ENSMUSG00000039630	ENSMUSP00000124147	Hnrnpu	FALSE	TRUE	TRUE	NA	0.296281	0.0693621	NA	0.189613	0.128745	NA	0.34639	0.474041	FALSE	FALSE	FALSE	FALSE	FALSE	FALSE	None	None
telomerase	telomerase	12	ENSG00000145912	ENSMUSG00000001056	ENSMUSP00000120014	Nhp2	TRUE	TRUE	TRUE	0.395514	0.0966458	0.259682	6.66857e-05	0.000664179	0.0397464	0.311078	0.289152	0.474041	FALSE	FALSE	FALSE	FALSE	FALSE	TRUE	None	Distal
telomerase	telomerase	12	ENSG00000130826	ENSMUSG00000031403	ENSMUSP00000033776	Dkc1	TRUE	TRUE	TRUE	0.318448	0.299191	0.274644	0.00842718	-0.000119465	0.0298573	0.331864	0.347194	0.351708	FALSE	FALSE	FALSE	FALSE	TRUE	TRUE	None	Distal
telomerase	telomerase	12	ENSG00000182117	ENSMUSG00000027133	ENSMUSP00000028553	Nop10	FALSE	TRUE	TRUE	NA	0.137309	0.358687	NA	0.00526306	0.106139	NA	0.0741038	0.392175	FALSE	FALSE	FALSE	FALSE	FALSE	FALSE	None	None
STE5-MAPK complex	STE5-MAPK complex	12	ENSG00000198909	ENSMUSG00000020700	ENSMUSP00000002044	Map3k3	TRUE	TRUE	TRUE	0.252304	0.0508686	0.0294962	0.106494	0.104422	0.0782486	0.193735	0.335797	0.512913	FALSE	FALSE	TRUE	FALSE	FALSE	TRUE	Distal	Distal
STE5-MAPK complex	STE5-MAPK complex	12	ENSG00000169032	ENSMUSG00000004936	ENSMUSP00000005066	Map2k1	TRUE	TRUE	TRUE	0.225035	0.0954862	0.0940069	0.0614181	0.146735	0.217094	0.192167	0.244277	0.457275	FALSE	FALSE	FALSE	TRUE	TRUE	TRUE	None	Local
STE5-MAPK complex	STE5-MAPK complex	12	ENSG00000100030	ENSMUSG00000063358	ENSMUSP00000065983	Mapk1	FALSE	TRUE	TRUE	NA	0.100693	0.145937	NA	0.0794238	0.000168413	NA	0.412591	0.690493	FALSE	FALSE	FALSE	TRUE	FALSE	FALSE	None	Local
STE5-MAPK complex	STE5-MAPK complex	12	ENSG00000100030	ENSMUSG00000063358	ENSMUSP00000111396	Mapk1	TRUE	FALSE	FALSE	0.279906	NA	NA	8.25673e-06	NA	NA	0.140848	NA	NA	FALSE	FALSE	TRUE	FALSE	FALSE	FALSE	Distal	None
STE5-MAPK complex	STE5-MAPK complex	12	ENSG00000126934	ENSMUSG00000035027	ENSMUSP00000121111	Map2k2	TRUE	TRUE	TRUE	0.437666	2.79889e-10	0.128498	0.107932	0.135145	0.0145828	0.263594	0.0895065	0.512494	FALSE	FALSE	TRUE	FALSE	FALSE	FALSE	Distal	None
STE5-MAPK complex	STE5-MAPK complex	12	ENSG00000102882	ENSMUSG00000063065	ENSMUSP00000051619	Mapk3	TRUE	TRUE	TRUE	0.335236	0.336517	0.135866	0.163713	0.164097	0.085905	0.200653	0.410805	0.534276	FALSE	FALSE	FALSE	FALSE	FALSE	TRUE	None	Distal
Cytochrome c oxidase (complex IV)	Cytochrome c oxidase (complex IV)	12	ENSG00000135940	ENSMUSG00000061518	ENSMUSP00000079944	Cox5b	FALSE	TRUE	TRUE	NA	0.108299	0.439676	NA	0.0021871	0.0160591	NA	0.410826	0.899895	FALSE	FALSE	FALSE	FALSE	FALSE	FALSE	None	None
Cytochrome c oxidase (complex IV)	Cytochrome c oxidase (complex IV)	12	ENSG00000135940	ENSMUSG00000061518	ENSMUSP00000141554	Cox5b	TRUE	FALSE	FALSE	0.0668675	NA	NA	0.00168823	NA	NA	0.438536	NA	NA	FALSE	FALSE	TRUE	FALSE	FALSE	FALSE	Distal	None
Cytochrome c oxidase (complex IV)	Cytochrome c oxidase (complex IV)	12	ENSG00000127184	ENSMUSG00000017778	ENSMUSP00000115419	Cox7c	TRUE	FALSE	FALSE	0	NA	NA	0.00625182	NA	NA	0.420362	NA	NA	FALSE	FALSE	FALSE	FALSE	FALSE	FALSE	None	None
Cytochrome c oxidase (complex IV)	Cytochrome c oxidase (complex IV)	12	ENSG00000198712	ENSMUSG00000064354	ENSMUSP00000080994	mt-Co2	TRUE	TRUE	TRUE	0.334828	0.260179	0.474208	0.00292752	0.0471166	0.0226439	0.450656	0.493006	0.890599	FALSE	FALSE	FALSE	FALSE	FALSE	FALSE	None	None
Cytochrome c oxidase (complex IV)	Cytochrome c oxidase (complex IV)	12	ENSG00000111775	ENSMUSG00000041697	ENSMUSP00000047661	Cox6a1	TRUE	TRUE	TRUE	0.171802	0	0.226476	0.0284505	0.0287273	0.0160379	0.483734	0.0358729	0.760342	FALSE	FALSE	FALSE	FALSE	FALSE	FALSE	None	None
Cytochrome c oxidase (complex IV)	Cytochrome c oxidase (complex IV)	12	ENSG00000198804	ENSMUSG00000064351	ENSMUSP00000080993	mt-Co1	TRUE	TRUE	TRUE	0.198414	0.318487	0.553377	0.0255435	0.0385715	0.00481752	0.305199	0.120721	0.702991	FALSE	FALSE	FALSE	FALSE	FALSE	FALSE	None	None
Cytochrome c oxidase (complex IV)	Cytochrome c oxidase (complex IV)	12	ENSG00000178741	ENSMUSG00000000088	ENSMUSP00000000090	Cox5a	TRUE	TRUE	TRUE	0.273209	0.0448377	0.55406	0.0173857	0.0259617	0.0228744	0.349303	0.390318	0.866266	FALSE	FALSE	FALSE	FALSE	FALSE	FALSE	None	None
Cytochrome c oxidase (complex IV)	Cytochrome c oxidase (complex IV)	12	ENSG00000131143	ENSMUSG00000031818	ENSMUSP00000034276	Cox4i1	FALSE	TRUE	TRUE	NA	0.25416	0.486136	NA	0.0923645	0.0142416	NA	0.41111	0.896829	FALSE	FALSE	FALSE	FALSE	FALSE	TRUE	None	Distal
Cytochrome c oxidase (complex IV)	Cytochrome c oxidase (complex IV)	12	ENSG00000131143	ENSMUSG00000031818	ENSMUSP00000138019	Cox4i1	TRUE	FALSE	FALSE	0.382507	NA	NA	0.00949306	NA	NA	0.473316	NA	NA	FALSE	FALSE	FALSE	FALSE	FALSE	FALSE	None	None
Cytochrome c oxidase (complex IV)	Cytochrome c oxidase (complex IV)	12	ENSG00000126267	ENSMUSG00000036751	ENSMUSP00000075150	Cox6b1	TRUE	TRUE	TRUE	0.290023	0.319663	0.363867	0.0205675	0.000181981	3.96235e-05	0.473316	0.369252	0.825138	FALSE	FALSE	TRUE	FALSE	FALSE	TRUE	Distal	Distal
SPB components	SPB components	11	ENSG00000122966	ENSMUSG00000029516	ENSMUSP00000115802	Cit	FALSE	TRUE	FALSE	NA	0.374791	NA	NA	0.00700515	NA	NA	-0.0674383	NA	FALSE	FALSE	FALSE	FALSE	FALSE	FALSE	None	None
SPB components	SPB components	11	ENSG00000146950	ENSMUSG00000045180	ENSMUSP00000057500	Shroom2	FALSE	TRUE	TRUE	NA	0.256187	0.445391	NA	0.000522233	0.0195372	NA	-0.0674383	NA	FALSE	FALSE	FALSE	TRUE	FALSE	TRUE	None	Local
SPB components	SPB components	11	ENSG00000146950	ENSMUSG00000045180	ENSMUSP00000098701	Shroom2	TRUE	FALSE	FALSE	0.264406	NA	NA	0.0204365	NA	NA	NA	NA	NA	FALSE	FALSE	FALSE	FALSE	FALSE	FALSE	None	None
eIF3	eIF3	11	ENSG00000184110	ENSMUSG00000030738	ENSMUSP00000032992	Eif3c	TRUE	TRUE	TRUE	0.421395	0.157162	0.321573	0.289751	0.526054	0.215793	0.318312	0.715156	0.550707	FALSE	FALSE	FALSE	FALSE	FALSE	FALSE	None	None
eIF3	eIF3	11	ENSG00000084623	ENSMUSG00000028798	ENSMUSP00000099653	Eif3i	TRUE	TRUE	TRUE	0.298289	0.317992	0.359376	0.221007	0.434106	0.0968881	0.513017	0.652003	0.491635	FALSE	FALSE	FALSE	FALSE	FALSE	FALSE	None	None
eIF3	eIF3	11	ENSG00000132361	ENSMUSG00000020741	ENSMUSP00000090593	Cluh	TRUE	TRUE	TRUE	0.0842686	0.248365	0.0497628	0.00446653	0.0233984	0.0178375	-0.0031007	0.248679	0.0559241	FALSE	FALSE	TRUE	FALSE	FALSE	FALSE	Distal	None
eIF3	eIF3	11	ENSG00000160633	ENSMUSG00000071054	ENSMUSP00000138277	Safb	TRUE	TRUE	TRUE	0.464498	0.231603	0.0748974	0.0515311	0.0925944	0.145608	0.0418529	-0.0866416	-0.15818	TRUE	FALSE	TRUE	FALSE	FALSE	TRUE	Local	Distal
eIF3	eIF3	11	ENSG00000104131	ENSMUSG00000043424	ENSMUSP00000054421	Eif3j2	TRUE	TRUE	TRUE	0.360955	0.156052	0.728778	0.125462	0.393422	0.228899	0.0775181	0.622628	0.457274	FALSE	FALSE	FALSE	FALSE	FALSE	TRUE	None	Distal
eIF3	eIF3	11	ENSG00000205609	ENSMUSG00000030738	ENSMUSP00000032992	Eif3c	TRUE	TRUE	TRUE	0.421395	0.157162	0.321573	0.289751	0.526054	0.215793	0.318312	0.715156	0.550707	FALSE	FALSE	FALSE	FALSE	FALSE	FALSE	None	None
eIF3	eIF3	11	ENSG00000106263	ENSMUSG00000056076	ENSMUSP00000098076	Eif3b	TRUE	TRUE	TRUE	0.498181	0.13362	0.281058	0.232602	0.521196	0.127176	0.51414	0.700962	0.630177	FALSE	FALSE	FALSE	FALSE	FALSE	FALSE	None	None
eIF3	eIF3	11	ENSG00000130254	ENSMUSG00000042625	ENSMUSP00000074953	Safb2	TRUE	TRUE	TRUE	0.262159	0.220804	0.426474	0.0145627	0.0109896	0.0842109	0.318312	0.228273	0.0735428	FALSE	FALSE	FALSE	FALSE	FALSE	TRUE	None	Distal
eIF3	eIF3	11	ENSG00000130811	ENSMUSG00000070319	ENSMUSP00000004206	Eif3g	TRUE	TRUE	TRUE	0.123814	3.94054e-10	0.378132	0.115991	0.430565	0.330912	0.43336	0.619091	0.65388	FALSE	FALSE	FALSE	FALSE	FALSE	FALSE	None	None
eIF3	eIF3	11	ENSG00000137776	ENSMUSG00000032212	ENSMUSP00000049112	Sltm	TRUE	TRUE	TRUE	0.132437	0	0.0419839	9.84374e-05	0.210008	0.031643	-0.0193021	0.3937	0.230949	FALSE	FALSE	FALSE	FALSE	FALSE	FALSE	None	None
eIF3	eIF3	11	ENSG00000107581	ENSMUSG00000024991	ENSMUSP00000025955	Eif3a	TRUE	TRUE	TRUE	0.52173	0.0981168	0.174655	0.165943	0.550566	0.23647	0.381542	0.734871	0.52423	FALSE	FALSE	FALSE	FALSE	FALSE	FALSE	None	None
Arp2/3 protein complex	Arp2/3 protein complex	11	ENSG00000136950	ENSMUSG00000026755	ENSMUSP00000108483	Arpc5l	TRUE	TRUE	TRUE	0.340559	0.155909	0.252498	0.0571067	0.218089	0.174099	0.412443	0.259343	-0.063787	FALSE	TRUE	TRUE	FALSE	FALSE	TRUE	Distal	Distal
Arp2/3 protein complex	Arp2/3 protein complex	11	ENSG00000106526	ENSMUSG00000056367	ENSMUSP00000085578	Actr3b	TRUE	FALSE	FALSE	0.267806	NA	NA	2.5615e-05	NA	NA	0.454565	NA	NA	FALSE	FALSE	TRUE	FALSE	FALSE	FALSE	Distal	None
Arp2/3 protein complex	Arp2/3 protein complex	11	ENSG00000130429	ENSMUSG00000029622	ENSMUSP00000082822	Arpc1b	FALSE	TRUE	TRUE	NA	0.284579	0.120499	NA	0.157196	0.0359236	NA	0.420149	0.48485	FALSE	FALSE	FALSE	FALSE	FALSE	FALSE	None	None
Arp2/3 protein complex	Arp2/3 protein complex	11	ENSG00000130429	ENSMUSG00000029622	ENSMUSP00000143438	Arpc1b	TRUE	FALSE	FALSE	0.594225	NA	NA	0.0951713	NA	NA	0.45483	NA	NA	FALSE	FALSE	TRUE	FALSE	FALSE	FALSE	Distal	None
Arp2/3 protein complex	Arp2/3 protein complex	11	ENSG00000162704	ENSMUSG00000008475	ENSMUSP00000076933	Arpc5	TRUE	TRUE	TRUE	0.153515	0.217395	0.58859	0.0491033	0.0910679	0.0104197	0.466723	0.506952	0.58542	FALSE	FALSE	FALSE	FALSE	FALSE	TRUE	None	Distal
Arp2/3 protein complex	Arp2/3 protein complex	11	ENSG00000115091	ENSMUSG00000026341	ENSMUSP00000137503	Actr3	TRUE	TRUE	TRUE	0.381965	0.13683	0.0823487	0.00721723	0.000566986	2.34158e-05	0.622376	0.33081	0.388009	TRUE	FALSE	FALSE	TRUE	FALSE	FALSE	Local	Local
Arp2/3 protein complex	Arp2/3 protein complex	11	ENSG00000241553	ENSMUSG00000079426	ENSMUSP00000114839	Arpc4	TRUE	TRUE	TRUE	0.377593	0.297482	0.331445	0.0165462	5.00803e-06	0.0975579	0.514962	0.523196	0.517214	FALSE	FALSE	FALSE	FALSE	FALSE	TRUE	None	Distal
Arp2/3 protein complex	Arp2/3 protein complex	11	ENSG00000138071	ENSMUSG00000020152	ENSMUSP00000000137	Actr2	TRUE	TRUE	TRUE	0.499753	0.143456	0.237389	0.00165742	5.4348e-05	0.00556387	0.654187	0.506952	0.636024	FALSE	FALSE	FALSE	FALSE	FALSE	FALSE	None	None
Arp2/3 protein complex	Arp2/3 protein complex	11	ENSG00000163466	ENSMUSG00000006304	ENSMUSP00000109451	Arpc2	FALSE	TRUE	TRUE	NA	0.156937	0.402553	NA	0.00227539	0.0168487	NA	0.494258	0.48485	FALSE	FALSE	FALSE	FALSE	TRUE	TRUE	None	Distal
Arp2/3 protein complex	Arp2/3 protein complex	11	ENSG00000163466	ENSMUSG00000006304	ENSMUSP00000006467	Arpc2	TRUE	FALSE	FALSE	0.383895	NA	NA	0.00954524	NA	NA	0.591567	NA	NA	FALSE	FALSE	FALSE	FALSE	FALSE	FALSE	None	None
Arp2/3 protein complex	Arp2/3 protein complex	11	ENSG00000133627	ENSMUSG00000056367	ENSMUSP00000085578	Actr3b	TRUE	FALSE	FALSE	0.267806	NA	NA	2.5615e-05	NA	NA	0.454565	NA	NA	FALSE	FALSE	TRUE	FALSE	FALSE	FALSE	Distal	None
Arp2/3 protein complex	Arp2/3 protein complex	11	ENSG00000111229	ENSMUSG00000029465	ENSMUSP00000099584	Arpc3	TRUE	TRUE	TRUE	0.0508034	0.167814	0.264524	0.0294616	9.55109e-05	0.00200725	0.45483	0.394906	0.377246	FALSE	FALSE	FALSE	FALSE	FALSE	TRUE	None	Distal
NuA3 histone acetyltransferase complex	NuA3 histone acetyltransferase complex	11	ENSG00000127337	ENSMUSG00000020171	ENSMUSP00000020382	Yeats4	TRUE	TRUE	FALSE	0.159897	0	NA	0.0544156	0.00185115	NA	0.124938	0.18265	NA	TRUE	FALSE	FALSE	FALSE	FALSE	FALSE	Local	None
NuA3 histone acetyltransferase complex	NuA3 histone acetyltransferase complex	11	ENSG00000096070	ENSMUSG00000063952	ENSMUSP00000004985	Brpf3	FALSE	FALSE	TRUE	NA	NA	0.469227	NA	NA	0.000202972	NA	NA	0.130785	FALSE	FALSE	FALSE	FALSE	FALSE	FALSE	None	None
NuA3 histone acetyltransferase complex	NuA3 histone acetyltransferase complex	11	ENSG00000136504	ENSMUSG00000038909	ENSMUSP00000090441	Kat7	TRUE	TRUE	TRUE	0.312841	1.00347e-11	0.525701	0.0557225	0.00570359	0.0582455	0.0956024	0.180164	0.119324	FALSE	FALSE	FALSE	FALSE	FALSE	FALSE	None	None
NuA3 histone acetyltransferase complex	NuA3 histone acetyltransferase complex	11	ENSG00000100425	ENSMUSG00000022387	ENSMUSP00000105007	Brd1	FALSE	FALSE	TRUE	NA	NA	0	NA	NA	0.0463582	NA	NA	0.0538432	FALSE	FALSE	FALSE	FALSE	FALSE	FALSE	None	None
NuA3 histone acetyltransferase complex	NuA3 histone acetyltransferase complex	11	ENSG00000163875	ENSMUSG00000028863	ENSMUSP00000122288	Meaf6	FALSE	TRUE	FALSE	NA	0	NA	NA	0.0430632	NA	NA	0.338503	NA	FALSE	FALSE	FALSE	FALSE	FALSE	FALSE	None	None
NuA3 histone acetyltransferase complex	NuA3 histone acetyltransferase complex	11	ENSG00000163875	ENSMUSG00000028863	ENSMUSP00000053543	Meaf6	TRUE	FALSE	FALSE	0.0344621	NA	NA	0.117588	NA	NA	0.0221541	NA	NA	FALSE	FALSE	FALSE	FALSE	FALSE	FALSE	None	None
Kornberg's mediator (SRB) complex	Kornberg's mediator (SRB) complex	11	ENSG00000180182	ENSMUSG00000064127	ENSMUSP00000094239	Med14	TRUE	TRUE	TRUE	0.247505	0	0.0913309	-0.000723082	0.0282292	0.0588355	0.0507202	NA	NA	FALSE	FALSE	TRUE	FALSE	FALSE	FALSE	Distal	None
Kornberg's mediator (SRB) complex	Kornberg's mediator (SRB) complex	11	ENSG00000155868	ENSMUSG00000020397	ENSMUSP00000131852	Med7	TRUE	FALSE	FALSE	0	NA	NA	0.00889328	NA	NA	0.0507202	NA	NA	FALSE	FALSE	FALSE	FALSE	FALSE	FALSE	None	None
mitochondrial pyruvate dehydrogenase complex	mitochondrial pyruvate dehydrogenase complex	11	ENSG00000131828	ENSMUSG00000031299	ENSMUSP00000033662	Pdha1	TRUE	TRUE	TRUE	0.588569	0.194233	0.56422	0.00116313	0.222439	0.0161547	0.317787	0.148638	0.308917	FALSE	FALSE	FALSE	FALSE	FALSE	FALSE	None	None
mitochondrial pyruvate dehydrogenase complex	mitochondrial pyruvate dehydrogenase complex	11	ENSG00000103507	ENSMUSG00000030802	ENSMUSP00000070345	Bckdk	TRUE	TRUE	TRUE	0.367294	0.540211	0.580081	0.0170354	0.00551928	0.013506	0.0742647	0.13598	0.349555	TRUE	TRUE	TRUE	TRUE	TRUE	TRUE	Local	Local
mitochondrial pyruvate dehydrogenase complex	mitochondrial pyruvate dehydrogenase complex	11	ENSG00000248098	ENSMUSG00000060376	ENSMUSP00000071292	Bckdha	TRUE	TRUE	TRUE	0.868113	0.390999	0.82264	0.000330172	0.0297246	0.0112095	0.0677335	-0.0645767	0.218888	FALSE	TRUE	TRUE	FALSE	TRUE	TRUE	Distal	Distal
mitochondrial pyruvate dehydrogenase complex	mitochondrial pyruvate dehydrogenase complex	11	ENSG00000164951	ENSMUSG00000049225	ENSMUSP00000103932	Pdp1	FALSE	FALSE	TRUE	NA	NA	0.558721	NA	NA	0.227285	NA	NA	0.357154	FALSE	FALSE	FALSE	FALSE	FALSE	FALSE	None	None
mitochondrial pyruvate dehydrogenase complex	mitochondrial pyruvate dehydrogenase complex	11	ENSG00000172840	ENSMUSG00000048371	ENSMUSP00000092821	Pdp2	TRUE	TRUE	TRUE	0.572596	0.109145	0.491414	0.061864	0.0447164	0.000225709	0.184589	0.0487245	-0.0180464	FALSE	FALSE	FALSE	FALSE	TRUE	TRUE	None	Distal
mitochondrial pyruvate dehydrogenase complex	mitochondrial pyruvate dehydrogenase complex	11	ENSG00000067992	ENSMUSG00000035232	ENSMUSP00000036604	Pdk3	TRUE	FALSE	FALSE	0.728578	NA	NA	0.108327	NA	NA	0.218389	NA	NA	FALSE	TRUE	TRUE	FALSE	FALSE	FALSE	Distal	None
mitochondrial pyruvate dehydrogenase complex	mitochondrial pyruvate dehydrogenase complex	11	ENSG00000091140	ENSMUSG00000020664	ENSMUSP00000106481	Dld	TRUE	TRUE	TRUE	0.459284	0.276399	0.571878	0.084862	0.0651173	0.0958136	0.280789	0.154831	0.432394	FALSE	FALSE	FALSE	FALSE	FALSE	FALSE	None	None
mitochondrial pyruvate dehydrogenase complex	mitochondrial pyruvate dehydrogenase complex	11	ENSG00000110435	ENSMUSG00000010914	ENSMUSP00000011058	Pdhx	TRUE	TRUE	TRUE	0.542677	0.148134	0.382636	8.81362e-05	0.176001	0.030355	0.329714	0.174358	0.357154	FALSE	FALSE	TRUE	FALSE	FALSE	FALSE	Distal	None
mitochondrial pyruvate dehydrogenase complex	mitochondrial pyruvate dehydrogenase complex	11	ENSG00000168291	ENSMUSG00000021748	ENSMUSP00000022268	Pdhb	TRUE	TRUE	TRUE	0.591302	0.330045	0.527526	0.000118439	0.200617	0.0388784	0.316783	0.129303	0.393315	FALSE	FALSE	FALSE	FALSE	FALSE	FALSE	None	None
COPI	COPI	11	ENSG00000005243	ENSMUSG00000018672	ENSMUSP00000018816	Copz2	TRUE	TRUE	TRUE	0.617226	0.11859	0.0580911	0.183504	0.376372	0.107829	0.0209432	-0.12717	0.136014	TRUE	TRUE	TRUE	FALSE	FALSE	FALSE	Local	None
COPI	COPI	11	ENSG00000122218	ENSMUSG00000026553	ENSMUSP00000118179	Copa	FALSE	TRUE	TRUE	NA	0	0.0638612	NA	0.382524	0.134011	NA	0.771842	0.911597	FALSE	FALSE	FALSE	FALSE	FALSE	FALSE	None	None
COPI	COPI	11	ENSG00000122218	ENSMUSG00000026553	ENSMUSP00000027833	Copa	TRUE	FALSE	FALSE	0.106557	NA	NA	0.0644014	NA	NA	0.277517	NA	NA	FALSE	FALSE	FALSE	FALSE	FALSE	FALSE	None	None
COPI	COPI	11	ENSG00000105669	ENSMUSG00000055681	ENSMUSP00000071078	Cope	TRUE	TRUE	TRUE	0.197412	0	0.114061	0.163098	0.107765	0.0756556	0.426425	0.444715	0.822497	FALSE	FALSE	TRUE	FALSE	FALSE	TRUE	Distal	Distal
COPI	COPI	11	ENSG00000242247	ENSMUSG00000054277	ENSMUSP00000064893	Arfgap3	TRUE	TRUE	TRUE	0.193521	0	0	0.143213	0.510438	0.188465	0.248918	0.61656	0.770079	FALSE	FALSE	FALSE	FALSE	FALSE	FALSE	None	None
COPI	COPI	11	ENSG00000095139	ENSMUSG00000032096	ENSMUSP00000034607	Arcn1	TRUE	TRUE	TRUE	0.203513	1.46719e-10	0.0687366	0.155112	0.287809	0.0907887	0.44544	0.675259	0.90146	FALSE	FALSE	FALSE	FALSE	FALSE	FALSE	None	None
COPI	COPI	11	ENSG00000181789	ENSMUSG00000030058	ENSMUSP00000109237	Copg1	TRUE	TRUE	TRUE	0.168755	0.111203	0.0844047	0.0412475	0.289625	0.119576	0.25981	0.605576	0.841766	FALSE	FALSE	FALSE	FALSE	FALSE	FALSE	None	None
COPI	COPI	11	ENSG00000184432	ENSMUSG00000032458	ENSMUSP00000035033	Copb2	TRUE	TRUE	TRUE	0.297386	0.0734065	0.126406	0.162344	0.280616	0.111497	0.591082	0.687183	0.874882	FALSE	FALSE	TRUE	FALSE	FALSE	FALSE	Distal	None
COPI	COPI	11	ENSG00000129083	ENSMUSG00000030754	ENSMUSP00000033012	Copb1	TRUE	TRUE	TRUE	0.260345	0	0.0557011	0.0879396	0.272434	0.158319	0.375274	0.692387	0.855613	FALSE	FALSE	FALSE	FALSE	FALSE	FALSE	None	None
COPI	COPI	11	ENSG00000149182	ENSMUSG00000027255	ENSMUSP00000078920	Arfgap2	FALSE	TRUE	TRUE	NA	0.15924	0.00283237	NA	0.210841	0.0457297	NA	0.53377	0.789905	FALSE	FALSE	FALSE	FALSE	FALSE	FALSE	None	None
COPI	COPI	11	ENSG00000149182	ENSMUSG00000027255	ENSMUSP00000028691	Arfgap2	TRUE	FALSE	FALSE	0.354975	NA	NA	0.0575431	NA	NA	0.233596	NA	NA	FALSE	FALSE	TRUE	FALSE	FALSE	FALSE	Distal	None
Cdc28p/Clb5p complex	Cdc28p/Clb5p complex	11	ENSG00000164885	ENSMUSG00000028969	ENSMUSP00000030814	Cdk5	TRUE	TRUE	TRUE	0.2296	0.163252	0.185129	0.0607675	0.0745136	0.0137646	-0.00755841	0.09535	0.210019	FALSE	FALSE	FALSE	FALSE	FALSE	FALSE	None	None
Cdc28p/Clb5p complex	Cdc28p/Clb5p complex	11	ENSG00000248333	ENSMUSG00000029062	ENSMUSP00000101225	Cdk11b	TRUE	FALSE	FALSE	0.283209	NA	NA	0.00129053	NA	NA	-0.00755841	NA	NA	FALSE	FALSE	FALSE	FALSE	FALSE	FALSE	None	None
Cdc28p/Clb5p complex	Cdc28p/Clb5p complex	11	ENSG00000248333	ENSMUSG00000029062	ENSMUSP00000101223	Cdk11b	FALSE	TRUE	TRUE	NA	0.0241422	0.187034	NA	0.0085702	0.000104737	NA	0.09535	0.210019	FALSE	FALSE	FALSE	FALSE	FALSE	FALSE	None	None
Sro1p/Sec4p/Sec9p complex	Sro1p/Sec4p/Sec9p complex	10	ENSG00000167461	ENSMUSG00000003037	ENSMUSP00000003121	Rab8a	TRUE	TRUE	TRUE	0.0783347	3.94054e-10	0.301646	0.0335354	0.0313109	0.000901844	0.0899284	0.133578	0.298126	FALSE	FALSE	FALSE	FALSE	FALSE	FALSE	None	None
Sro1p/Sec4p/Sec9p complex	Sro1p/Sec4p/Sec9p complex	10	ENSG00000073350	ENSMUSG00000020782	ENSMUSP00000099321	Llgl2	FALSE	TRUE	TRUE	NA	0.139786	0.278661	NA	0.0164528	0.0928734	NA	-0.0743903	-0.0469799	FALSE	FALSE	FALSE	TRUE	FALSE	FALSE	None	Local
Sro1p/Sec4p/Sec9p complex	Sro1p/Sec4p/Sec9p complex	10	ENSG00000073350	ENSMUSG00000020782	ENSMUSP00000136054	Llgl2	TRUE	FALSE	FALSE	0.434588	NA	NA	0.00281166	NA	NA	-0.0562714	NA	NA	TRUE	FALSE	TRUE	FALSE	FALSE	FALSE	Local	None
Sro1p/Sec4p/Sec9p complex	Sro1p/Sec4p/Sec9p complex	10	ENSG00000143545	ENSMUSG00000027935	ENSMUSP00000070588	Rab13	TRUE	TRUE	TRUE	0.0689413	0.233317	0.300003	0.000383406	0.0801627	0.0453531	0.103778	0.159024	-0.24429	FALSE	FALSE	FALSE	TRUE	TRUE	TRUE	None	Local
Sro1p/Sec4p/Sec9p complex	Sro1p/Sec4p/Sec9p complex	10	ENSG00000166128	ENSMUSG00000036943	ENSMUSP00000041857	Rab8b	TRUE	TRUE	TRUE	0.238329	5.53409e-12	0.0492295	0.175278	0.0761009	0.194431	0.0834704	0.166785	-0.00880663	FALSE	FALSE	FALSE	FALSE	FALSE	FALSE	None	None
Sro1p/Sec4p/Sec9p complex	Sro1p/Sec4p/Sec9p complex	10	ENSG00000092531	ENSMUSG00000027287	ENSMUSP00000106339	Snap23	FALSE	TRUE	TRUE	NA	0.0214731	0.527544	NA	0.0297952	0.0225511	NA	0.13587	0.107175	FALSE	FALSE	FALSE	TRUE	FALSE	TRUE	None	Local
Sro1p/Sec4p/Sec9p complex	Sro1p/Sec4p/Sec9p complex	10	ENSG00000092531	ENSMUSG00000027287	ENSMUSP00000112138	Snap23	TRUE	FALSE	FALSE	0.385212	NA	NA	0.00894082	NA	NA	-0.0100464	NA	NA	TRUE	TRUE	TRUE	FALSE	FALSE	FALSE	Local	None
Sro1p/Sec4p/Sec9p complex	Sro1p/Sec4p/Sec9p complex	10	ENSG00000131899	ENSMUSG00000020536	ENSMUSP00000060749	Llgl1	TRUE	FALSE	TRUE	0	NA	0	0.0471837	NA	0.00662899	0.126916	NA	0.186399	FALSE	FALSE	FALSE	FALSE	FALSE	FALSE	None	None
Sro1p/Sec4p/Sec9p complex	Sro1p/Sec4p/Sec9p complex	10	ENSG00000164506	ENSMUSG00000019790	ENSMUSP00000044535	Stxbp5	TRUE	TRUE	FALSE	0.436168	0	NA	0.00305682	0.00171786	NA	-0.0222306	0.0297789	NA	TRUE	FALSE	TRUE	FALSE	FALSE	FALSE	Local	None
Sro1p/Sec4p/Sec9p complex	Sro1p/Sec4p/Sec9p complex	10	ENSG00000084733	ENSMUSG00000020671	ENSMUSP00000021001	Rab10	TRUE	TRUE	TRUE	0.0879368	0.107469	0.343568	0.00238212	7.76369e-05	0.000810485	0.234828	0.156359	0.0401895	FALSE	FALSE	FALSE	FALSE	TRUE	TRUE	None	Distal
chaperonin-containing T-complex	chaperonin-containing T-complex	10	ENSG00000150753	ENSMUSG00000022234	ENSMUSP00000022842	Cct5	TRUE	TRUE	TRUE	0.353199	0.574074	0.827368	0.0130602	-2.70255e-05	2.2812e-05	0.817764	0.769931	0.936527	FALSE	FALSE	FALSE	FALSE	TRUE	TRUE	None	Distal
chaperonin-containing T-complex	chaperonin-containing T-complex	10	ENSG00000166226	ENSMUSG00000034024	ENSMUSP00000036288	Cct2	TRUE	TRUE	TRUE	0.373361	0.651224	0.789716	0.00401547	0.00652538	0.00537644	0.812366	0.776848	0.912622	FALSE	FALSE	FALSE	FALSE	TRUE	TRUE	None	Distal
chaperonin-containing T-complex	chaperonin-containing T-complex	10	ENSG00000120438	ENSMUSG00000068039	ENSMUSP00000116108	Tcp1	TRUE	TRUE	TRUE	0.472648	0.643467	0.546746	0.0174219	0.0013185	0.00106279	0.817764	0.757464	0.833953	FALSE	FALSE	FALSE	FALSE	TRUE	TRUE	None	Distal
chaperonin-containing T-complex	chaperonin-containing T-complex	10	ENSG00000163468	ENSMUSG00000001416	ENSMUSP00000001452	Cct3	TRUE	TRUE	TRUE	0.526915	0.909532	0.609277	0.004291	0.0490151	0.000119325	0.836374	0.741993	0.906328	FALSE	FALSE	FALSE	FALSE	TRUE	TRUE	None	Distal
chaperonin-containing T-complex	chaperonin-containing T-complex	10	ENSG00000135624	ENSMUSG00000030007	ENSMUSP00000032078	Cct7	TRUE	TRUE	TRUE	0.51508	0.738006	0.78666	0.00150871	-0.000514599	4.06705e-05	0.822092	0.802301	0.930187	FALSE	FALSE	FALSE	FALSE	TRUE	TRUE	None	Distal
chaperonin-containing T-complex	chaperonin-containing T-complex	10	ENSG00000132141	ENSMUSG00000020698	ENSMUSP00000021040	Cct6b	TRUE	FALSE	FALSE	0.183651	NA	NA	0.00377919	NA	NA	0.769408	NA	NA	FALSE	FALSE	FALSE	FALSE	FALSE	FALSE	None	None
chaperonin-containing T-complex	chaperonin-containing T-complex	10	ENSG00000156261	ENSMUSG00000025613	ENSMUSP00000026704	Cct8	TRUE	TRUE	TRUE	0.432	0.820392	0.682932	0.00610432	-0.000738873	0.0144601	0.839062	0.815318	0.897054	FALSE	FALSE	TRUE	FALSE	TRUE	TRUE	Distal	Distal
chaperonin-containing T-complex	chaperonin-containing T-complex	10	ENSG00000115484	ENSMUSG00000007739	ENSMUSP00000133523	Cct4	TRUE	TRUE	TRUE	0.464713	0.617984	0.742536	0.00978066	0.00024151	0.00599815	0.723193	0.745189	0.912872	FALSE	FALSE	TRUE	FALSE	TRUE	TRUE	Distal	Distal
AP-1 adaptor complex	AP-1 adaptor complex	10	ENSG00000161203	ENSMUSG00000022841	ENSMUSP00000087477	Ap2m1	FALSE	TRUE	TRUE	NA	0.177911	0.382142	NA	0.0029201	0.0526369	NA	0.140721	0.441571	FALSE	FALSE	FALSE	FALSE	FALSE	TRUE	None	Distal
AP-1 adaptor complex	AP-1 adaptor complex	10	ENSG00000161203	ENSMUSG00000022841	ENSMUSP00000007216	Ap2m1	TRUE	FALSE	FALSE	0.340141	NA	NA	0.00814066	NA	NA	0.34619	NA	NA	FALSE	FALSE	TRUE	FALSE	FALSE	FALSE	Distal	None
AP-1 adaptor complex	AP-1 adaptor complex	10	ENSG00000129354	ENSMUSG00000003309	ENSMUSP00000111093	Ap1m2	TRUE	FALSE	FALSE	0.315775	NA	NA	0.085843	NA	NA	0.224138	NA	NA	FALSE	FALSE	TRUE	FALSE	FALSE	FALSE	Distal	None
AP-1 adaptor complex	AP-1 adaptor complex	10	ENSG00000182287	ENSMUSG00000031367	ENSMUSP00000066185	Ap1s2	FALSE	TRUE	FALSE	NA	0.370371	NA	NA	0.2184	NA	NA	0.167125	NA	FALSE	FALSE	FALSE	FALSE	FALSE	FALSE	None	None
AP-1 adaptor complex	AP-1 adaptor complex	10	ENSG00000072958	ENSMUSG00000003033	ENSMUSP00000003117	Ap1m1	TRUE	TRUE	TRUE	0.377175	0.00231075	0.0730766	0.153716	0.20263	0.0476231	0.400761	0.18616	0.353337	FALSE	FALSE	TRUE	FALSE	FALSE	TRUE	Distal	Distal
AP-1 adaptor complex	AP-1 adaptor complex	10	ENSG00000006125	ENSMUSG00000035152	ENSMUSP00000018875	Ap2b1	TRUE	TRUE	TRUE	0.427398	0.410593	0.465939	0.0124898	0.00278531	0.00456189	0.373634	0.167125	0.441319	FALSE	FALSE	FALSE	FALSE	TRUE	TRUE	None	Distal
AP-1 adaptor complex	AP-1 adaptor complex	10	ENSG00000106367	ENSMUSG00000004849	ENSMUSP00000106709	Ap1s1	TRUE	TRUE	TRUE	0.299033	1.69909e-09	0.381528	0.0155132	0.022773	0.0153301	0.205222	0.14308	0.447138	FALSE	FALSE	TRUE	FALSE	FALSE	FALSE	Distal	None
AP-1 adaptor complex	AP-1 adaptor complex	10	ENSG00000106367	ENSMUSG00000004849	ENSMUSP00000115941	Ap1s1	TRUE	FALSE	FALSE	0	NA	NA	0.0159748	NA	NA	0.316063	NA	NA	FALSE	FALSE	FALSE	FALSE	FALSE	FALSE	None	None
AP-1 adaptor complex	AP-1 adaptor complex	10	ENSG00000213983	ENSMUSG00000040701	ENSMUSP00000043996	Ap1g2	FALSE	TRUE	TRUE	NA	0.366208	0.431316	NA	0.00117303	0.108196	NA	-0.025815	-0.162746	FALSE	FALSE	FALSE	FALSE	FALSE	FALSE	None	None
AP-1 adaptor complex	AP-1 adaptor complex	10	ENSG00000100280	ENSMUSG00000009090	ENSMUSP00000009234	Ap1b1	TRUE	TRUE	TRUE	0.206383	0	0.228602	0.0296776	0.00202305	0.000493959	0.279983	0.221799	0.602513	FALSE	FALSE	FALSE	FALSE	FALSE	TRUE	None	Distal
AP-1 adaptor complex	AP-1 adaptor complex	10	ENSG00000166747	ENSMUSG00000031731	ENSMUSP00000090844	Ap1g1	TRUE	TRUE	TRUE	0.105324	0.179314	0.322509	0.0461442	0.0205107	0.00532339	0.538071	0.251763	0.562075	FALSE	FALSE	FALSE	FALSE	FALSE	TRUE	None	Distal
actin cytoskeleton-regulatory complex; Pan1p/Sla1p/End3p complex	actin cytoskeleton-regulatory complex; Pan1p/Sla1p/End3p complex	10	ENSG00000177885	ENSMUSG00000059923	ENSMUSP00000102106	Grb2	TRUE	FALSE	FALSE	0.0251666	NA	NA	0.269948	NA	NA	-0.0580642	NA	NA	FALSE	FALSE	FALSE	FALSE	FALSE	FALSE	None	None
actin cytoskeleton-regulatory complex; Pan1p/Sla1p/End3p complex	actin cytoskeleton-regulatory complex; Pan1p/Sla1p/End3p complex	10	ENSG00000177885	ENSMUSG00000059923	ENSMUSP00000102104	Grb2	FALSE	TRUE	TRUE	NA	0.144841	0.126671	NA	0.454098	0.28467	NA	0.110298	-0.0861846	FALSE	FALSE	FALSE	TRUE	FALSE	TRUE	None	Local
actin cytoskeleton-regulatory complex; Pan1p/Sla1p/End3p complex	actin cytoskeleton-regulatory complex; Pan1p/Sla1p/End3p complex	10	ENSG00000169891	ENSMUSG00000040855	ENSMUSP00000107953	Reps2	FALSE	TRUE	TRUE	NA	0.176915	0.251809	NA	0.00533017	0.0586811	NA	-0.0523623	-0.0393432	FALSE	FALSE	FALSE	FALSE	FALSE	FALSE	None	None
actin cytoskeleton-regulatory complex; Pan1p/Sla1p/End3p complex	actin cytoskeleton-regulatory complex; Pan1p/Sla1p/End3p complex	10	ENSG00000169891	ENSMUSG00000040855	ENSMUSP00000098661	Reps2	TRUE	FALSE	FALSE	0	NA	NA	0.00435707	NA	NA	0.0651915	NA	NA	FALSE	FALSE	FALSE	FALSE	FALSE	FALSE	None	None
actin cytoskeleton-regulatory complex; Pan1p/Sla1p/End3p complex	actin cytoskeleton-regulatory complex; Pan1p/Sla1p/End3p complex	10	ENSG00000024422	ENSMUSG00000074364	ENSMUSP00000096397	Ehd2	TRUE	TRUE	TRUE	0.149144	0	0.177676	0.0289479	0.0348637	0.00421826	-0.0938313	0.0255448	0.120326	FALSE	FALSE	FALSE	FALSE	FALSE	TRUE	None	Distal
actin cytoskeleton-regulatory complex; Pan1p/Sla1p/End3p complex	actin cytoskeleton-regulatory complex; Pan1p/Sla1p/End3p complex	10	ENSG00000198399	ENSMUSG00000020640	ENSMUSP00000151896	Itsn2	TRUE	FALSE	FALSE	0.366121	NA	NA	-2.2269e-06	NA	NA	-0.0580642	NA	NA	FALSE	FALSE	FALSE	FALSE	FALSE	FALSE	None	None
actin cytoskeleton-regulatory complex; Pan1p/Sla1p/End3p complex	actin cytoskeleton-regulatory complex; Pan1p/Sla1p/End3p complex	10	ENSG00000198399	ENSMUSG00000020640	ENSMUSP00000052758	Itsn2	FALSE	TRUE	TRUE	NA	5.27919e-10	0.206129	NA	0.00161764	0.00420289	NA	0.0255448	0.113918	FALSE	FALSE	FALSE	FALSE	FALSE	FALSE	None	None
TRAPP complex	TRAPP complex	10	ENSG00000054116	ENSMUSG00000028847	ENSMUSP00000030660	Trappc3	TRUE	TRUE	TRUE	0.136548	0.523225	0.404051	0.00409974	0.0284682	0.00463014	0.375343	0.261709	0.0128562	FALSE	FALSE	FALSE	FALSE	FALSE	FALSE	None	None
TRAPP complex	TRAPP complex	10	ENSG00000160218	ENSMUSG00000000374	ENSMUSP00000000384	Trappc10	TRUE	TRUE	TRUE	0.380568	0	0	0.0202373	0.0580018	0.0428618	0.0480561	0.209609	0.24613	FALSE	FALSE	FALSE	FALSE	TRUE	TRUE	None	Distal
TRAPP complex	TRAPP complex	10	ENSG00000170043	ENSMUSG00000049299	ENSMUSP00000099662	Trappc1	FALSE	TRUE	TRUE	NA	0.228363	0.0952672	NA	0.00184294	0.0061669	NA	0.176389	0.0652275	FALSE	FALSE	FALSE	FALSE	FALSE	TRUE	None	Distal
TRAPP complex	TRAPP complex	10	ENSG00000196655	ENSMUSG00000032112	ENSMUSP00000034623	Trappc4	TRUE	TRUE	TRUE	0.0785035	0.0841727	0.370715	0.000430873	0.000481705	0.000214167	0.299446	0.182035	0.124991	FALSE	FALSE	FALSE	FALSE	FALSE	FALSE	None	None
TRAPP complex	TRAPP complex	10	ENSG00000181029	ENSMUSG00000040236	ENSMUSP00000036541	Trappc5	TRUE	TRUE	TRUE	0	0.277103	0	0.0186076	0.00164837	0.0393199	0.16022	0.247606	0.193708	FALSE	FALSE	TRUE	FALSE	FALSE	FALSE	Distal	None
TRAPP complex	TRAPP complex	10	ENSG00000182400	ENSMUSG00000020993	ENSMUSP00000021380	Trappc6b	TRUE	TRUE	TRUE	0.121144	0	0.0351934	0.0499084	0.0608977	0.203347	0.333819	0.264773	0.135173	FALSE	FALSE	FALSE	FALSE	FALSE	TRUE	None	Distal
TRAPP complex	TRAPP complex	10	ENSG00000007255	ENSMUSG00000002043	ENSMUSP00000120406	Trappc6a	FALSE	FALSE	TRUE	NA	NA	0.583467	NA	NA	0.00948955	NA	NA	0.192369	FALSE	FALSE	FALSE	FALSE	FALSE	FALSE	None	None
multi-eIF complex	multi-eIF complex	10	ENSG00000125977	ENSMUSG00000074656	ENSMUSP00000128257	Eif2s2	TRUE	TRUE	TRUE	0.328878	0.26465	0.323918	0.176935	0.316094	0.088001	0.381879	0.568442	0.581755	FALSE	FALSE	TRUE	TRUE	TRUE	TRUE	Distal	Local
multi-eIF complex	multi-eIF complex	10	ENSG00000184110	ENSMUSG00000030738	ENSMUSP00000032992	Eif3c	TRUE	TRUE	TRUE	0.421395	0.157162	0.321573	0.289751	0.526054	0.215793	0.357456	0.652512	0.680813	FALSE	FALSE	FALSE	FALSE	FALSE	FALSE	None	None
multi-eIF complex	multi-eIF complex	10	ENSG00000084623	ENSMUSG00000028798	ENSMUSP00000099653	Eif3i	TRUE	TRUE	TRUE	0.298289	0.317992	0.359376	0.221007	0.434106	0.0968881	0.526125	0.641302	0.512939	FALSE	FALSE	FALSE	FALSE	FALSE	FALSE	None	None
multi-eIF complex	multi-eIF complex	10	ENSG00000130741	ENSMUSG00000069049	ENSMUSP00000088736	Eif2s3y	TRUE	TRUE	TRUE	0.21687	0.0794759	0	0.682436	0.846836	0.652994	0.398822	0.642353	0.314538	FALSE	FALSE	FALSE	FALSE	FALSE	FALSE	None	None
multi-eIF complex	multi-eIF complex	10	ENSG00000130741	ENSMUSG00000035150	ENSMUSP00000059395	Eif2s3x	TRUE	TRUE	TRUE	0.185727	0.512177	0.226061	0.813815	0.0221865	0.0165647	0.374251	0.416734	0.568427	FALSE	FALSE	FALSE	FALSE	FALSE	TRUE	None	Distal
multi-eIF complex	multi-eIF complex	10	ENSG00000134001	ENSMUSG00000021116	ENSMUSP00000071214	Eif2s1	TRUE	TRUE	TRUE	0.42327	0.2922	0.36792	0.223293	0.395871	0.131057	0.442454	0.605157	0.70938	FALSE	FALSE	TRUE	FALSE	FALSE	FALSE	Distal	None
multi-eIF complex	multi-eIF complex	10	ENSG00000106263	ENSMUSG00000056076	ENSMUSP00000098076	Eif3b	TRUE	TRUE	TRUE	0.498181	0.13362	0.281058	0.232602	0.521196	0.127176	0.374251	0.713737	0.630377	FALSE	FALSE	FALSE	FALSE	FALSE	FALSE	None	None
multi-eIF complex	multi-eIF complex	10	ENSG00000205609	ENSMUSG00000030738	ENSMUSP00000032992	Eif3c	TRUE	TRUE	TRUE	0.421395	0.157162	0.321573	0.289751	0.526054	0.215793	0.357456	0.652512	0.680813	FALSE	FALSE	FALSE	FALSE	FALSE	FALSE	None	None
multi-eIF complex	multi-eIF complex	10	ENSG00000100664	ENSMUSG00000021282	ENSMUSP00000126825	Eif5	TRUE	TRUE	TRUE	0.306371	0.31682	0.179491	0.447978	0.526996	0.233414	0.261018	0.634669	0.624819	TRUE	FALSE	TRUE	FALSE	FALSE	FALSE	Local	None
multi-eIF complex	multi-eIF complex	10	ENSG00000114784	ENSMUSG00000006941	ENSMUSP00000007139	Eif1b	TRUE	FALSE	FALSE	0.1828	NA	NA	0.00233334	NA	NA	0.270324	NA	NA	FALSE	FALSE	TRUE	FALSE	FALSE	FALSE	Distal	None
Kel1p/Kel2p/Lte1p complex	Kel1p/Kel2p/Lte1p complex	10	ENSG00000172534	ENSMUSG00000031386	ENSMUSP00000033761	Hcfc1	FALSE	TRUE	TRUE	NA	0.176879	0.215522	NA	0.023189	0.0371669	NA	0.112034	0.0596141	FALSE	FALSE	FALSE	FALSE	FALSE	FALSE	None	None
Kel1p/Kel2p/Lte1p complex	Kel1p/Kel2p/Lte1p complex	10	ENSG00000172534	ENSMUSG00000031386	ENSMUSP00000110012	Hcfc1	TRUE	FALSE	FALSE	0.310363	NA	NA	0.0685702	NA	NA	-0.035449	NA	NA	FALSE	FALSE	FALSE	FALSE	FALSE	FALSE	None	None
Kel1p/Kel2p/Lte1p complex	Kel1p/Kel2p/Lte1p complex	10	ENSG00000100485	ENSMUSG00000034801	ENSMUSP00000044866	Sos2	FALSE	TRUE	TRUE	NA	0	0	NA	0.0214123	0.0366232	NA	0.152374	-0.0450326	FALSE	FALSE	FALSE	FALSE	FALSE	FALSE	None	None
Kel1p/Kel2p/Lte1p complex	Kel1p/Kel2p/Lte1p complex	10	ENSG00000128607	ENSMUSG00000029775	ENSMUSP00000064594	Klhdc10	FALSE	TRUE	TRUE	NA	0	0.509676	NA	0.0920191	0.113483	NA	0.161073	0.0596141	FALSE	FALSE	FALSE	FALSE	FALSE	FALSE	None	None
Kel1p/Kel2p/Lte1p complex	Kel1p/Kel2p/Lte1p complex	10	ENSG00000124702	ENSMUSG00000063576	ENSMUSP00000071743	Klhdc3	TRUE	FALSE	FALSE	0.0138222	NA	NA	0.000999773	NA	NA	-0.035449	NA	NA	FALSE	FALSE	FALSE	FALSE	FALSE	FALSE	None	None
Kel1p/Kel2p/Lte1p complex	Kel1p/Kel2p/Lte1p complex	10	ENSG00000136933	ENSMUSG00000070953	ENSMUSP00000122360	Rabepk	FALSE	TRUE	TRUE	NA	0.712134	0.572492	NA	0.0551382	0.0316973	NA	0.112034	0.416795	FALSE	FALSE	FALSE	FALSE	TRUE	TRUE	None	Distal
Mob1p/Dbf2p complex	Mob1p/Dbf2p complex	10	ENSG00000182208	ENSMUSG00000025147	ENSMUSP00000081455	Mob2	FALSE	TRUE	TRUE	NA	0	0.0750482	NA	0.0335348	0.00614756	NA	0.221733	0.355717	FALSE	FALSE	FALSE	FALSE	FALSE	FALSE	None	None
Mob1p/Dbf2p complex	Mob1p/Dbf2p complex	10	ENSG00000182208	ENSMUSG00000025147	ENSMUSP00000147340	Mob2	TRUE	FALSE	FALSE	0	NA	NA	0.00506898	NA	NA	0.0249512	NA	NA	FALSE	FALSE	FALSE	FALSE	FALSE	FALSE	None	None
Mob1p/Dbf2p complex	Mob1p/Dbf2p complex	10	ENSG00000173542	ENSMUSG00000006262	ENSMUSP00000108855	Mob1b	TRUE	FALSE	FALSE	0.376986	NA	NA	0.00870156	NA	NA	0.0228435	NA	NA	FALSE	FALSE	FALSE	FALSE	FALSE	FALSE	None	None
Mob1p/Dbf2p complex	Mob1p/Dbf2p complex	10	ENSG00000120162	ENSMUSG00000073910	ENSMUSP00000100040	Mob3b	TRUE	TRUE	FALSE	0.0503684	0.342044	NA	0.110883	0.0998442	NA	-0.0932832	-0.0853163	NA	FALSE	FALSE	FALSE	FALSE	FALSE	FALSE	None	None
Mob1p/Dbf2p complex	Mob1p/Dbf2p complex	10	ENSG00000112079	ENSMUSG00000024006	ENSMUSP00000009138	Stk38	TRUE	TRUE	TRUE	0.307026	0.184293	0.135385	0.0468642	0.0693816	0.00459651	0.0252805	0.181531	0.424534	FALSE	FALSE	TRUE	FALSE	FALSE	FALSE	Distal	None
Mob1p/Dbf2p complex	Mob1p/Dbf2p complex	10	ENSG00000067900	ENSMUSG00000024290	ENSMUSP00000069549	Rock1	TRUE	TRUE	TRUE	0.234885	0.288861	0.248327	0.00269067	0.00983842	0.00889057	0.0252805	0.167738	0.467139	FALSE	FALSE	TRUE	FALSE	FALSE	FALSE	Distal	None
Mob1p/Dbf2p complex	Mob1p/Dbf2p complex	10	ENSG00000114978	ENSMUSG00000043131	ENSMUSP00000098802	Mob1a	FALSE	TRUE	TRUE	NA	0	0.167562	NA	0.0013411	0.00592634	NA	0.207743	0.536421	FALSE	FALSE	FALSE	FALSE	FALSE	TRUE	None	Distal
Mob1p/Dbf2p complex	Mob1p/Dbf2p complex	10	ENSG00000069020	ENSMUSG00000034751	ENSMUSP00000128464	Mast4	TRUE	FALSE	FALSE	0.281544	NA	NA	-0.000562488	NA	NA	0.0797284	NA	NA	FALSE	FALSE	FALSE	FALSE	FALSE	FALSE	None	None
Mob1p/Dbf2p complex	Mob1p/Dbf2p complex	10	ENSG00000142961	ENSMUSG00000028709	ENSMUSP00000030477	Mob3c	FALSE	FALSE	TRUE	NA	NA	0.228608	NA	NA	0.0936541	NA	NA	0.437992	FALSE	FALSE	FALSE	FALSE	FALSE	FALSE	None	None
GST-Smad3	GST-Smad3	10	ENSG00000005339	ENSMUSG00000022521	ENSMUSP00000023165	Crebbp	TRUE	TRUE	TRUE	0.109028	0.347652	0.0384017	0.0269901	0.00142389	0.125457	0.186675	0.184354	0.19165	FALSE	FALSE	FALSE	FALSE	FALSE	FALSE	None	None
GST-Smad3	GST-Smad3	10	ENSG00000197323	ENSMUSG00000033014	ENSMUSP00000029444	Trim33	TRUE	TRUE	TRUE	0.0306095	0	0	0.00146782	0.0028056	0.03042	0.174601	0.083043	0.279527	FALSE	FALSE	FALSE	FALSE	FALSE	FALSE	None	None
GST-Smad3	GST-Smad3	10	ENSG00000124151	ENSMUSG00000027678	ENSMUSP00000085416	Ncoa3	TRUE	FALSE	FALSE	0.226893	NA	NA	0.0430563	NA	NA	0.0131462	NA	NA	FALSE	FALSE	FALSE	FALSE	FALSE	FALSE	None	None
GST-Smad3	GST-Smad3	10	ENSG00000196498	ENSMUSG00000029478	ENSMUSP00000107033	Ncor2	TRUE	TRUE	FALSE	0.20684	0.206581	NA	0.0594979	0.0854232	NA	0.11689	0.272558	NA	FALSE	FALSE	FALSE	FALSE	FALSE	FALSE	None	None
GST-Smad3	GST-Smad3	10	ENSG00000173473	ENSMUSG00000032481	ENSMUSP00000086094	Smarcc1	TRUE	TRUE	FALSE	0.398211	0	NA	0.0340174	0.0298149	NA	0.287063	0.263101	NA	FALSE	FALSE	FALSE	FALSE	FALSE	FALSE	None	None
GST-Smad3	GST-Smad3	10	ENSG00000127616	ENSMUSG00000032187	ENSMUSP00000034707	Smarca4	FALSE	TRUE	TRUE	NA	2.78921e-11	0	NA	0.0592348	0.0228244	NA	0.208386	0.141224	FALSE	FALSE	FALSE	FALSE	FALSE	FALSE	None	None
GST-Smad3	GST-Smad3	10	ENSG00000127616	ENSMUSG00000032187	ENSMUSP00000096547	Smarca4	TRUE	FALSE	FALSE	0.152939	NA	NA	0.148151	NA	NA	0.275336	NA	NA	FALSE	FALSE	FALSE	FALSE	FALSE	FALSE	None	None
GST-Smad3	GST-Smad3	10	ENSG00000112851	ENSMUSG00000021709	ENSMUSP00000057956	Erbin	FALSE	TRUE	TRUE	NA	0	0.269891	NA	0.180774	0.0971446	NA	0.12805	0.0933932	FALSE	FALSE	FALSE	FALSE	FALSE	FALSE	None	None
GST-Smad3	GST-Smad3	10	ENSG00000112851	ENSMUSG00000021709	ENSMUSP00000140536	Erbin	TRUE	FALSE	FALSE	0.184893	NA	NA	0.154301	NA	NA	0.0806917	NA	NA	FALSE	FALSE	TRUE	FALSE	FALSE	FALSE	Distal	None
[truncated: 972 more rows]

## Sheet: Complex level
complex_name	simple_complex_name	cc_h2	cc_h2_lb	cc_h2_ub	do_h2	do_h2_lb	do_h2_ub	founder_h2	founder_h2_lb	founder_h2_ub	cc_sex_effect_size	cc_sex_effect_size_lb	cc_sex_effect_size_ub	do_sex_effect_size	do_sex_effect_size_lb	do_sex_effect_size_ub	founder_sex_effect_size	founder_sex_effect_size_lb	founder_sex_effect_size_ub	cc_median_cor_point	cc_median_cor_lb	cc_median_cor_ub	do_median_cor_point	do_median_cor_lb	do_median_cor_ub	founder_median_cor_point	founder_median_cor_lb	founder_median_cor_ub
[truncated: 279 more rows]
