# Supplementary material for: Regulation of protein abundance in genetically diverse mouse populations
Source: Cell Genom. 2021 Aug 31;1(1):100003. doi: 10.1016/j.xgen.2021.100003 (PMC9536773; doi:10.1016/j.xgen.2021.100003)
Supplement: Table S7. GO and KEGG enrichment in CC strain outlier set results, related to Figure 7 [file mmc8.xlsx]

## Sheet: CC strain-outlier GO
strain	dynamic_type	Description	symbols	qvalue	Count	GeneRatio	MT	target_genes	mediator_genes	localpqtl_genes	distalpqtl_genes
CC007	down	mitochondrial respiratory chain complex I	Ndufa11/Ndufs2/Ndufa2/Ndufa1/Ndufs4/Ndufb9/Ndufa6/Ndufb4/Ndufa5/Ndufb8/Ndufa10/Ndufs5/Ndufc2/Ndufb7/Ndufa7/Ndufv1/Ndufb10/Ndufa8/Ndufa3/ND4/ND5/Ndufb6/Ndufs7/Ndufa13/Ndufb11/Ndufb5/Ndufb2/Ndufv2/Ndufs1/Ndufa12/Ndufa9/Ndufs6	7.17763e-48	32	32 out of 115	B	Ndufa11/Ndufa1
CC007	down	NADH dehydrogenase complex	Ndufa11/Ndufs2/Ndufa2/Ndufa1/Ndufs4/Ndufb9/Ndufa6/Ndufb4/Ndufa5/Ndufb8/Ndufa10/Ndufs5/Ndufc2/Ndufb7/Ndufa7/Ndufv1/Ndufb10/Ndufa8/Ndufa3/ND4/ND5/Ndufb6/Ndufs7/Ndufa13/Ndufb11/Ndufb5/Ndufb2/Ndufv2/Ndufs1/Ndufa12/Ndufa9/Ndufs6	7.17763e-48	32	32 out of 115	B	Ndufa11/Ndufa1
CC007	down	respiratory chain complex I	Ndufa11/Ndufs2/Ndufa2/Ndufa1/Ndufs4/Ndufb9/Ndufa6/Ndufb4/Ndufa5/Ndufb8/Ndufa10/Ndufs5/Ndufc2/Ndufb7/Ndufa7/Ndufv1/Ndufb10/Ndufa8/Ndufa3/ND4/ND5/Ndufb6/Ndufs7/Ndufa13/Ndufb11/Ndufb5/Ndufb2/Ndufv2/Ndufs1/Ndufa12/Ndufa9/Ndufs6	7.17763e-48	32	32 out of 115	B	Ndufa11/Ndufa1
CC007	down	respiratory chain complex	Ndufa11/Ndufs2/Ndufa2/Ndufa1/Ndufs4/Ndufb9/Ndufa6/Ndufb4/Ndufa5/Ndufb8/Ndufa10/Ndufs5/Ndufc2/Ndufb7/Ndufa7/Ndufv1/Ndufb10/Ndufa8/Ndufa3/ND4/ND5/Ndufb6/Ndufs7/Ndufa13/Ndufb11/Ndufb5/Ndufb2/Ndufv2/Ndufs1/Ndufa12/Ndufa9/Ndufs6	3.02708e-40	32	32 out of 115	B	Ndufa11/Ndufa1
CC007	down	mitochondrial respirasome	Ndufa11/Ndufs2/Ndufa2/Ndufa1/Ndufs4/Ndufb9/Ndufa6/Ndufb4/Ndufa5/Ndufb8/Ndufa10/Ndufs5/Ndufc2/Ndufb7/Ndufa7/Ndufv1/Ndufb10/Ndufa8/Ndufa3/ND4/ND5/Ndufb6/Ndufs7/Ndufa13/Ndufb11/Ndufb5/Ndufb2/Ndufv2/Ndufs1/Ndufa12/Ndufa9/Ndufs6	5.03021e-40	32	32 out of 115	B	Ndufa11/Ndufa1
CC007	down	respirasome	Ndufa11/Ndufs2/Ndufa2/Ndufa1/Ndufs4/Ndufb9/Ndufa6/Ndufb4/Ndufa5/Ndufb8/Ndufa10/Ndufs5/Ndufc2/Ndufb7/Ndufa7/Ndufv1/Ndufb10/Ndufa8/Ndufa3/ND4/ND5/Ndufb6/Ndufs7/Ndufa13/Ndufb11/Ndufb5/Ndufb2/Ndufv2/Ndufs1/Ndufa12/Ndufa9/Ndufs6	6.59536e-39	32	32 out of 115	B	Ndufa11/Ndufa1
CC007	down	oxidoreductase complex	Ndufa11/Ndufs2/Ndufa2/Ndufa1/Ndufs4/Ndufb9/Ndufa6/Ndufb4/Ndufa5/Ndufb8/Ndufa10/Ndufs5/Ndufc2/Ndufb7/Ndufa7/Ndufv1/Ndufb10/Ndufa8/Ndufa3/ND4/ND5/Ndufb6/Ndufs7/Ndufa13/Ndufb11/Ndufb5/Ndufb2/Ndufv2/Ndufs1/Ndufa12/Ndufa9/Ndufs6	4.79451e-34	32	32 out of 115	B	Ndufa11/Ndufa1
CC007	down	inner mitochondrial membrane protein complex	Ndufa11/Ndufs2/Ndufa2/Ndufa1/Ndufs4/Ndufb9/Ndufa6/Ndufb4/Ndufa5/Ndufb8/Ndufa10/Ndufs5/Ndufc2/Ndufb7/Ndufa7/Ndufv1/Ndufb10/Ndufa8/Ndufa3/ND4/ND5/Ndufb6/Ndufs7/Ndufa13/Ndufb11/Ndufb5/Ndufb2/Ndufv2/Ndufs1/Ndufa12/Ndufa9/Ndufs6	2.62138e-31	32	32 out of 115	B	Ndufa11/Ndufa1
CC007	abs	inner mitochondrial membrane protein complex	Ndufa11/Ndufs2/Ndufa2/Ndufa1/Ndufs4/Ndufb9/Ndufa6/Ndufb4/Ndufa5/Ndufb8/Ndufa10/Ndufs5/Ndufc2/Ndufb7/Ndufa7/Ndufv1/Ndufb10/Ndufa8/Ndufa3/ND4/ND5/Ndufb6/Ndufs7/Dnajc19/Ndufa13/Ndufb11/Ndufb5/Ndufb2/Ndufv2/Ndufs1/Ndufa12/Ndufa9/Ndufs6	9.23571e-28	33	33 out of 158	B	Ndufa11/Ndufa1
CC007	down	NADH dehydrogenase complex assembly	Ndufa11/Ndufa2/Ndufa1/Ndufs4/Ndufb9/Ndufa6/Ndufa5/Ndufb8/Ndufa10/Ndufs5/Ndufc2/Ndufb7/Ndufb10/Ndufa8/Ndufa3/Ndufb6/Ndufs7/Ndufa13/Ndufb11/Ndufb5/Ndufb2/Ndufa9/Ndufs6	7.38834e-27	23	23 out of 115	B	Ndufa11/Ndufa1
CC007	down	mitochondrial respiratory chain complex I assembly	Ndufa11/Ndufa2/Ndufa1/Ndufs4/Ndufb9/Ndufa6/Ndufa5/Ndufb8/Ndufa10/Ndufs5/Ndufc2/Ndufb7/Ndufb10/Ndufa8/Ndufa3/Ndufb6/Ndufs7/Ndufa13/Ndufb11/Ndufb5/Ndufb2/Ndufa9/Ndufs6	7.38834e-27	23	23 out of 115	B	Ndufa11/Ndufa1
CC007	abs	NADH dehydrogenase complex assembly	Ndufa11/Ndufa2/Ndufa1/Ndufs4/Ndufb9/Ndufa6/Ndufa5/Ndufb8/Ndufa10/Ndufaf4/Ndufs5/Ndufc2/Ndufb7/Ndufb10/Ndufa8/Ndufaf3/Ndufa3/Ndufb6/Ndufs7/Ndufa13/Ndufb11/Ndufb5/Ndufb2/Ndufa9/Ndufs6	7.91949e-27	25	25 out of 158	B	Ndufa11/Ndufa1
CC007	abs	mitochondrial respiratory chain complex I assembly	Ndufa11/Ndufa2/Ndufa1/Ndufs4/Ndufb9/Ndufa6/Ndufa5/Ndufb8/Ndufa10/Ndufaf4/Ndufs5/Ndufc2/Ndufb7/Ndufb10/Ndufa8/Ndufaf3/Ndufa3/Ndufb6/Ndufs7/Ndufa13/Ndufb11/Ndufb5/Ndufb2/Ndufa9/Ndufs6	7.91949e-27	25	25 out of 158	B	Ndufa11/Ndufa1
CC007	down	NADH dehydrogenase activity	Ndufs2/Ndufa2/Ndufs4/Ndufa5/Ndufb8/Ndufa10/Ndufc2/Ndufb7/Ndufa7/Ndufv1/ND4/ND5/Ndufs7/Ndufa13/Ndufv2/Ndufs1/Ndufa12/Ndufa9	9.85857e-27	18	18 out of 111	B
CC007	down	NADH dehydrogenase (ubiquinone) activity	Ndufs2/Ndufa2/Ndufs4/Ndufa5/Ndufb8/Ndufa10/Ndufc2/Ndufb7/Ndufa7/Ndufv1/ND4/ND5/Ndufs7/Ndufa13/Ndufv2/Ndufs1/Ndufa12	1.81497e-25	17	17 out of 111	B
CC007	down	NADH dehydrogenase (quinone) activity	Ndufs2/Ndufa2/Ndufs4/Ndufa5/Ndufb8/Ndufa10/Ndufc2/Ndufb7/Ndufa7/Ndufv1/ND4/ND5/Ndufs7/Ndufa13/Ndufv2/Ndufs1/Ndufa12	1.81497e-25	17	17 out of 111	B
CC007	down	mitochondrial respiratory chain complex assembly	Ndufa11/Ndufa2/Ndufa1/Coa3/Ndufs4/Ndufb9/Ndufa6/Ndufa5/Ndufb8/Ndufa10/Ndufs5/Ndufc2/Ndufb7/Ndufb10/Ndufa8/Ndufa3/Ndufb6/Ndufs7/Ndufa13/Ndufb11/Ndufb5/Ndufb2/Ndufa9/Ndufs6	2.52224e-23	24	24 out of 115	B	Ndufa11/Ndufa1/Coa3	Coa3	Coa3
CC007	abs	mitochondrial respiratory chain complex assembly	Ndufa11/Ndufa2/Ndufa1/Coa3/Ndufs4/Ndufb9/Ndufa6/Ndufa5/Ndufb8/Ndufa10/Ndufaf4/Ndufs5/Ndufc2/Ndufb7/Ndufb10/Ndufa8/Ndufaf3/Ndufa3/Ndufb6/Ndufs7/Ndufa13/Ndufb11/Ndufb5/Ndufb2/Ndufa9/Ndufs6	1.35046e-22	26	26 out of 158	B	Ndufa11/Ndufa1/Coa3	Coa3	Coa3
CC007	down	oxidoreductase activity; acting on NAD(P)H; quinone or similar compound as acceptor	Ndufs2/Ndufa2/Ndufs4/Ndufa5/Ndufb8/Ndufa10/Ndufc2/Ndufb7/Ndufa7/Ndufv1/ND4/ND5/Ndufs7/Ndufa13/Ndufv2/Ndufs1/Ndufa12	1.10185e-20	17	17 out of 111	B
CC002	up	mitochondrial inner membrane	Cox5a/Phb2/Timm23/Atp5e/Abca8b/Vdac2/Samm50/Timm21/Sfxn2/Apool/Slc25a10/Maip1/Coq10b/Coq4/Slc25a25/Timm10/Tomm40/Acat1/Slc25a20/Timm8b/Cox15/Rhot2/Ghitm/Timm8a1/Timm29/Mtx1/Timm50/COX1/ND4/Mtch1/Acadvl/Sco1/Sdhc/Mfn1/Micos10/Phb/Cox6c	2.60377e-20	37	37 out of 105	G	Cox5a/Acadvl	Sfxn2	Sfxn2/Coq4/Ghitm/Sco1	Acat1
CC007	down	mitochondrial protein complex	Ndufa11/Ndufs2/Ndufa2/Ndufa1/Ndufs4/Ndufb9/Ndufa6/Ndufb4/Ndufa5/Ndufb8/Ndufa10/Ndufs5/Ndufc2/Ndufb7/Ndufa7/Ndufv1/Ndufb10/Ndufa8/Ndufa3/ND4/ND5/Ndufb6/Ndufs7/Ndufa13/Ndufb11/Ndufb5/Ndufb2/Ndufv2/Ndufs1/Ndufa12/Ndufa9/Ndufs6	6.3077e-20	32	32 out of 115	B	Ndufa11/Ndufa1
CC002	up	organelle inner membrane	Cox5a/Phb2/Timm23/Atp5e/Abca8b/Vdac2/Samm50/Timm21/Sfxn2/Apool/Slc25a10/Maip1/Coq10b/Coq4/Slc25a25/Timm10/Tomm40/Acat1/Slc25a20/Timm8b/Cox15/Rhot2/Ghitm/Timm8a1/Timm29/Mtx1/Timm50/COX1/ND4/Mtch1/Acadvl/Sco1/Sdhc/Mfn1/Micos10/Phb/Cox6c	9.74526e-20	37	37 out of 105	G	Cox5a/Acadvl	Sfxn2	Sfxn2/Coq4/Ghitm/Sco1	Acat1
CC002	up	mitochondrial membrane	Cox5a/Phb2/Timm23/Atp5e/Abca8b/Vdac2/Samm50/Timm21/Sfxn2/Apool/Slc25a10/Maip1/Coq10b/Coq4/Slc25a25/Timm10/Cisd2/Tomm40/Acat1/Slc25a20/Letmd1/Timm8b/Cox15/Rhot2/Ghitm/Timm8a1/Timm29/Mtx1/Timm50/COX1/ND4/Mtch1/Acadvl/Sco1/Sdhc/Mfn1/Micos10/Phb/Cox6c/Nlrx1	1.61749e-19	40	40 out of 105	G	Cox5a/Cisd2/Acadvl	Sfxn2	Sfxn2/Coq4/Ghitm/Sco1/Nlrx1	Acat1/Nlrx1
CC002	up	mitochondrial envelope	Cox5a/Phb2/Timm23/Atp5e/Abca8b/Vdac2/Samm50/Timm21/Sfxn2/Apool/Slc25a10/Maip1/Coq10b/Coq4/Slc25a25/Timm10/Cisd2/Tomm40/Acat1/Slc25a20/Letmd1/Timm8b/Cox15/Rhot2/Ghitm/Timm8a1/Timm29/Mtx1/Timm50/COX1/ND4/Mtch1/Acadvl/Sco1/Sdhc/Mfn1/Coa7/Micos10/Phb/Cox6c/Nlrx1	1.61749e-19	41	41 out of 105	G	Cox5a/Cisd2/Acadvl	Sfxn2	Sfxn2/Coq4/Ghitm/Sco1/Nlrx1	Acat1/Nlrx1
CC075	up	sarcomere	Hspb1/Myh2/Bin1/Des/Tpm1/Acta1/Fhl3/Neb/Actn2/Ak1/Myh6/Aldoa/Myl9/Ttn/Myom3/Tpm2/Synpo/Pdlim3/Ppp1r12a	5.21649e-17	19	19 out of 83	E	Acta1/Neb/Aldoa/Synpo	Myom3	Fhl3	Actn2/Ttn
CC075	up	contractile fiber	Hspb1/Myh2/Bin1/Des/Tpm1/Acta1/Fhl3/Neb/Acta2/Actn2/Ak1/Myh6/Aldoa/Myl9/Ttn/Myom3/Tpm2/Synpo/Pdlim3/Ppp1r12a	8.05635e-17	20	20 out of 83	E	Acta1/Neb/Aldoa/Synpo	Myom3	Fhl3	Actn2/Ttn
CC015	down	exosome (RNase complex)	C1d/Exosc10/Exosc7/Exosc8/Exosc3/Exosc2/Exosc4/Exosc1/Dis3l/Dis3l2/Exosc5/Exosc6	8.66311e-17	12	12 out of 78	A	Exosc8/Exosc3/Exosc4/Exosc1/Exosc5	Exosc7	Dis3l2
CC015	down	exoribonuclease complex	C1d/Exosc10/Exosc7/Exosc8/Exosc3/Exosc2/Exosc4/Exosc1/Dis3l/Dis3l2/Exosc5/Exosc6	8.66311e-17	12	12 out of 78	A	Exosc8/Exosc3/Exosc4/Exosc1/Exosc5	Exosc7	Dis3l2
CC007	down	oxidoreductase activity; acting on NAD(P)H	Ndufs2/Ndufa2/Ndufs4/Ndufa5/Ndufb8/Ndufa10/Ndufc2/Ndufb7/Ndufa7/Ndufv1/ND4/ND5/Ndufs7/Ndufa13/Ndufv2/Ndufs1/Ndufa12/Ndufa9	2.04777e-16	18	18 out of 111	B
CC075	up	myofibril	Hspb1/Myh2/Bin1/Des/Tpm1/Acta1/Fhl3/Neb/Actn2/Ak1/Myh6/Aldoa/Myl9/Ttn/Myom3/Tpm2/Synpo/Pdlim3/Ppp1r12a	2.54627e-16	19	19 out of 83	E	Acta1/Neb/Aldoa/Synpo	Myom3	Fhl3	Actn2/Ttn
CC007	abs	mitochondrial protein complex	Ndufa11/Ndufs2/Ndufa2/Ndufa1/Ndufs4/Ndufb9/Ndufa6/Ndufb4/Ndufa5/Ndufb8/Ndufa10/Ndufs5/Ndufc2/Ndufb7/Ndufa7/Ndufv1/Ndufb10/Ndufa8/Ndufa3/ND4/ND5/Ndufb6/Ndufs7/Dnajc19/Ndufa13/Ndufb11/Ndufb5/Ndufb2/Ndufv2/Ndufs1/Ndufa12/Ndufa9/Ndufs6	2.76266e-16	33	33 out of 158	B	Ndufa11/Ndufa1
CC007	down	mitochondrial inner membrane	Ndufa11/Ndufs2/Ndufa2/Ndufa1/Coa3/Ndufs4/Ndufb9/Ndufa6/Ndufb4/Ndufa5/Ndufb8/Ndufa10/Ndufs5/Ndufc2/Ndufb7/Ndufa7/Ndufv1/Ndufb10/Ndufa8/Ndufa3/ND4/ND5/Ndufb6/Ndufs7/Ndufa13/Ndufb11/Ndufb5/Ndufb2/Ndufv2/Ndufs1/Ndufa12/Ndufa9/Ndufs6	9.7484e-16	33	33 out of 115	B	Ndufa11/Ndufa1/Coa3	Coa3	Coa3
CC007	down	organelle inner membrane	Ndufa11/Ndufs2/Ndufa2/Ndufa1/Coa3/Ndufs4/Ndufb9/Ndufa6/Ndufb4/Ndufa5/Ndufb8/Ndufa10/Ndufs5/Ndufc2/Ndufb7/Ndufa7/Ndufv1/Ndufb10/Ndufa8/Ndufa3/ND4/ND5/Ndufb6/Ndufs7/Ndufa13/Ndufb11/Ndufb5/Ndufb2/Ndufv2/Ndufs1/Ndufa12/Ndufa9/Ndufs6	4.94528e-15	33	33 out of 115	B	Ndufa11/Ndufa1/Coa3	Coa3	Coa3
CC007	down	mitochondrial electron transport; NADH to ubiquinone	Ndufs2/Ndufb9/Ndufb8/Ndufa10/Ndufc2/Ndufa7/Ndufv1/Ndufa8/ND4/Ndufb6/Ndufv2/Ndufs6	1.11689e-14	12	12 out of 115	B
CC007	down	respiratory electron transport chain	Ndufs2/Ndufs4/Ndufb9/Ndufa5/Ndufb8/Ndufa10/Ndufc2/Ndufa7/Ndufv1/Ndufa8/ND4/ND5/Ndufb6/Ndufv2/Ndufs1/Ndufa12/Ndufs6	5.25677e-14	17	17 out of 115	B
CC007	down	electron transport chain	Ndufs2/Ndufs4/Ndufb9/Ndufa5/Ndufb8/Ndufa10/Ndufc2/Ndufa7/Ndufv1/Ndufa8/ND4/ND5/Ndufb6/Ndufv2/Ndufs1/Ndufa12/Ndufs6	5.94851e-14	17	17 out of 115	B
CC007	abs	mitochondrial inner membrane	Ndufa11/Ndufs2/Ndufa2/Ndufa1/Coa3/Ndufs4/Ndufb9/Ndufa6/Ndufb4/Ndufa5/Ndufb8/Ndufa10/Ndufs5/Ndufc2/Ndufb7/Ndufa7/Ndufv1/Ndufb10/Ndufa8/Ldhd/Ndufaf3/Ndufa3/ND4/ND5/Ndufb6/Ndufs7/Dnajc19/Ndufa13/Ndufb11/Ndufb5/Ndufb2/Ndufv2/Ndufs1/Ndufa12/Ndufa9/Ndufs6	1.34383e-13	36	36 out of 158	B	Ndufa11/Ndufa1/Coa3	Coa3	Coa3
CC007	down	ATP synthesis coupled electron transport	Ndufs2/Ndufb9/Ndufb8/Ndufa10/Ndufc2/Ndufa7/Ndufv1/Ndufa8/ND4/ND5/Ndufb6/Ndufv2/Ndufs1/Ndufa12/Ndufs6	1.80501e-13	15	15 out of 115	B
CC015	down	nuclear exosome (RNase complex)	Exosc10/Exosc7/Exosc8/Exosc3/Exosc2/Exosc4/Exosc1/Exosc5/Exosc6	3.54909e-13	9	9 out of 78	A	Exosc8/Exosc3/Exosc4/Exosc1/Exosc5	Exosc7
CC007	down	mitochondrial membrane	Ndufa11/Ndufs2/Ndufa2/Ndufa1/Coa3/Ndufs4/Ndufb9/Ndufa6/Ndufb4/Ndufa5/Ndufb8/Ndufa10/Ndufs5/Ndufc2/Ndufb7/Ndufa7/Ndufv1/Ndufb10/Ndufa8/Ndufa3/Miga2/ND4/ND5/Ndufb6/Ndufs7/Ndufa13/Ndufb11/Ndufb5/Ndufb2/Ndufv2/Ndufs1/Ndufa12/Ndufa9/Ndufs6	4.38241e-13	34	34 out of 115	B	Ndufa11/Ndufa1/Coa3	Coa3	Coa3/Miga2
CC007	abs	organelle inner membrane	Ndufa11/Ndufs2/Ndufa2/Ndufa1/Coa3/Ndufs4/Ndufb9/Ndufa6/Ndufb4/Ndufa5/Ndufb8/Ndufa10/Ndufs5/Ndufc2/Ndufb7/Ndufa7/Ndufv1/Ndufb10/Ndufa8/Ldhd/Ndufaf3/Ndufa3/ND4/ND5/Ndufb6/Ndufs7/Dnajc19/Ndufa13/Ndufb11/Ndufb5/Ndufb2/Ndufv2/Ndufs1/Ndufa12/Ndufa9/Ndufs6	7.29455e-13	36	36 out of 158	B	Ndufa11/Ndufa1/Coa3	Coa3	Coa3
CC030	down	cellular respiration	Sdhb/Uqcrb/Sdha/Aco2/Cyc1/Fh1/Pdha1/Uqcrfs1/Uqcr10/Suclg1/COX2/Uqcrq/Dld/Sucla2/Cox4i1	2.19258e-12	15	15 out of 50	F	Uqcr10/Sucla2	Suclg1/Sucla2	Sucla2
CC007	down	mitochondrial envelope	Ndufa11/Ndufs2/Ndufa2/Ndufa1/Coa3/Ndufs4/Ndufb9/Ndufa6/Ndufb4/Ndufa5/Ndufb8/Ndufa10/Ndufs5/Ndufc2/Ndufb7/Ndufa7/Ndufv1/Ndufb10/Ndufa8/Ndufa3/Miga2/ND4/ND5/Ndufb6/Ndufs7/Ndufa13/Ndufb11/Ndufb5/Ndufb2/Ndufv2/Ndufs1/Ndufa12/Ndufa9/Ndufs6	2.80048e-12	34	34 out of 115	B	Ndufa11/Ndufa1/Coa3	Coa3	Coa3/Miga2
CC007	abs	mitochondrion organization	Ndufa11/Ndufa2/Ndufa1/Coa3/Ndufs4/Ndufb9/Ndufa6/Ndufa5/Ndufb8/Ndufa10/Ndufaf4/Ndufs5/Cdk5/Ndufc2/Ndufb7/Atg12/Ndufb10/Ndufa8/Ndufaf3/Nectin2/Ndufa3/Miga2/Cluh/Ndufb6/Ndufs7/Dnajc19/Ndufa13/Gsk3b/Ndufb11/Ndufb5/Ndufb2/Ndufs1/Tmem102/Ndufa9/Ndufs6	3.94444e-12	35	35 out of 158	B	Ndufa11/Ndufa1/Coa3	Coa3	Coa3/Miga2
CC007	abs	mitochondrial membrane	Ndufa11/Ndufs2/Ndufa2/Ndufa1/Coa3/Ndufs4/Ndufb9/Ndufa6/Ndufb4/Ndufa5/Ndufb8/Ndufa10/Ndufaf4/Ndufs5/Ndufc2/Ndufb7/Ndufa7/Ndufv1/Ndufb10/Ikbke/Ndufa8/Ldhd/Ndufaf3/Ndufa3/Miga2/ND4/ND5/Ndufb6/Ndufs7/Dnajc19/Ndufa13/Ndufb11/Ndufb5/Ndufb2/Ndufv2/Ndufs1/Ndufa12/Ndufa9/Ndufs6	4.3793e-12	39	39 out of 158	B	Ndufa11/Ndufa1/Coa3	Coa3	Coa3/Ikbke/Miga2
CC002	abs	mitochondrial envelope	Cox5a/Phb2/Timm23/Atp5e/Abca8b/Vdac2/Samm50/Timm21/Sfxn2/Apool/Slc25a10/Maip1/Coq10b/Coq4/Slc25a25/Timm10/Ivd/Cisd2/Tomm40/Acat1/Slc25a20/Letmd1/Timm8b/Cox15/Rhot2/Ghitm/Timm8a1/Timm29/Mtx1/Timm50/COX1/ND4/Mtch1/Nbr1/Acadvl/Sco1/Tomm34/Sdhc/Mfn1/Coa7/Micos10/Phb/Cox6c/Nlrx1	4.94367e-12	44	44 out of 177	G	Cox5a/Cisd2/Acadvl	Sfxn2/Ivd	Sfxn2/Coq4/Ivd/Ghitm/Sco1/Tomm34/Nlrx1	Acat1/Nlrx1
CC002	abs	mitochondrial membrane	Cox5a/Phb2/Timm23/Atp5e/Abca8b/Vdac2/Samm50/Timm21/Sfxn2/Apool/Slc25a10/Maip1/Coq10b/Coq4/Slc25a25/Timm10/Ivd/Cisd2/Tomm40/Acat1/Slc25a20/Letmd1/Timm8b/Cox15/Rhot2/Ghitm/Timm8a1/Timm29/Mtx1/Timm50/COX1/ND4/Mtch1/Acadvl/Sco1/Tomm34/Sdhc/Mfn1/Micos10/Phb/Cox6c/Nlrx1	7.47805e-12	42	42 out of 177	G	Cox5a/Cisd2/Acadvl	Sfxn2/Ivd	Sfxn2/Coq4/Ivd/Ghitm/Sco1/Tomm34/Nlrx1	Acat1/Nlrx1
CC030	down	electron transfer activity	Etfb/Sdhb/Sdha/Cyc1/Etfa/Uqcrfs1/COX2/Uqcrq/Dld/Cox6c/Cox4i1	1.04853e-11	11	11 out of 48	F
CC015	down	rRNA catabolic process	Exosc10/Exosc7/Exosc8/Exosc3/Exosc2/Exosc4/Dis3l/Exosc5/Exosc6	1.07196e-11	9	9 out of 80	A	Exosc8/Exosc3/Exosc4/Exosc5	Exosc7
CC015	down	nuclear-transcribed mRNA catabolic process; exonucleolytic; 3'-5'	Exosc7/Exosc8/Exosc3/Exosc2/Exosc4/Dis3l2/Exosc5/Exosc6	1.1128e-11	8	8 out of 80	A	Exosc8/Exosc3/Exosc4/Exosc5	Exosc7	Dis3l2
CC002	up	mitochondrial protein complex	Cox5a/Phb2/Timm23/Atp5e/Supv3l1/Samm50/Mrps18a/Timm21/Apool/Timm10/Tomm40/Timm29/Mrpl35/Mtx1/Timm50/COX1/ND4/Mrpl38/Sdhc/Mfn1/Micos10/Phb/Mrpl20	1.28775e-11	23	23 out of 105	G	Cox5a
CC030	down	energy derivation by oxidation of organic compounds	Sdhb/Uqcrb/Sdha/Aco2/Cyc1/Fh1/Pdha1/Irs2/Uqcrfs1/Uqcr10/Suclg1/COX2/Uqcrq/Dld/Sucla2/Cox4i1	1.4706e-11	16	16 out of 50	F	Uqcr10/Sucla2	Suclg1/Sucla2	Sucla2
CC025	down	exosome (RNase complex)	C1d/Exosc10/Exosc7/Exosc9/Exosc3/Dis3/Exosc4/Dis3l/Exosc6	1.80115e-11	9	9 out of 68	F	Exosc3/Exosc4	Exosc7
CC025	down	exoribonuclease complex	C1d/Exosc10/Exosc7/Exosc9/Exosc3/Dis3/Exosc4/Dis3l/Exosc6	1.80115e-11	9	9 out of 68	F	Exosc3/Exosc4	Exosc7
CC030	down	cytochrome complex	Uqcrb/Cyc1/Uqcrc2/Uqcrfs1/Uqcr10/COX2/Uqcrq/Cox4i1	2.34707e-11	8	8 out of 49	F	Uqcr10
CC030	down	oxidoreductase complex	Etfb/Sdhb/Uqcrb/Sdha/Cyc1/Uqcrc2/Pdha1/Etfa/Uqcrfs1/Uqcr10/Uqcrq/Dld	2.34707e-11	12	12 out of 49	F	Uqcr10
CC007	down	mitochondrial ATP synthesis coupled electron transport	Ndufs2/Ndufb9/Ndufb8/Ndufa10/Ndufc2/Ndufa7/Ndufv1/Ndufa8/ND4/Ndufb6/Ndufv2/Ndufa12/Ndufs6	3.26123e-11	13	13 out of 115	B
CC007	abs	mitochondrial envelope	Ndufa11/Ndufs2/Ndufa2/Ndufa1/Coa3/Ndufs4/Ndufb9/Ndufa6/Ndufb4/Ndufa5/Ndufb8/Ndufa10/Ndufaf4/Ndufs5/Ndufc2/Ndufb7/Ndufa7/Ndufv1/Ndufb10/Ikbke/Ndufa8/Ldhd/Ndufaf3/Ndufa3/Miga2/ND4/ND5/Ndufb6/Ndufs7/Dnajc19/Ndufa13/Ndufb11/Ndufb5/Ndufb2/Ndufv2/Ndufs1/Ndufa12/Ndufa9/Ndufs6	3.33716e-11	39	39 out of 158	B	Ndufa11/Ndufa1/Coa3	Coa3	Coa3/Ikbke/Miga2
CC075	up	Z disc	Hspb1/Bin1/Des/Fhl3/Neb/Actn2/Myh6/Aldoa/Myl9/Ttn/Synpo/Pdlim3/Ppp1r12a	3.50385e-11	13	13 out of 83	E	Neb/Aldoa/Synpo		Fhl3	Actn2/Ttn
CC075	up	I band	Hspb1/Bin1/Des/Fhl3/Neb/Actn2/Myh6/Aldoa/Myl9/Ttn/Synpo/Pdlim3/Ppp1r12a	3.50385e-11	13	13 out of 83	E	Neb/Aldoa/Synpo		Fhl3	Actn2/Ttn
CC015	down	ncRNA catabolic process	Exosc10/Exosc7/Exosc8/Exosc3/Exosc2/Exosc4/Dis3l/Dis3l2/Exosc5/Exosc6	3.52279e-11	10	10 out of 80	A	Exosc8/Exosc3/Exosc4/Exosc5	Exosc7	Dis3l2
CC015	down	cytoplasmic exosome (RNase complex)	Exosc7/Exosc8/Exosc3/Exosc2/Exosc4/Dis3l/Exosc5/Exosc6	3.66716e-11	8	8 out of 78	A	Exosc8/Exosc3/Exosc4/Exosc5	Exosc7
CC024	up	proteasome regulatory particle	Psmd3/Psmc5/Psmc1/Psmc6/Psmd14/Psmc2/Psmc4/Psmd8/Psmc3/Psmd4/Psmd11	3.93032e-11	11	11 out of 148	A	Psmc2/Psmd8	Psmc5
CC024	up	proteasome accessory complex	Psmd3/Psmc5/Psmc1/Psmc6/Psmd14/Psmc2/Psmc4/Psmd8/Psmc3/Psmd4/Psmd11	7.24435e-11	11	11 out of 148	A	Psmc2/Psmd8	Psmc5
CC007	down	mitochondrion organization	Ndufa11/Ndufa2/Ndufa1/Coa3/Ndufs4/Ndufb9/Ndufa6/Ndufa5/Ndufb8/Ndufa10/Ndufs5/Ndufc2/Ndufb7/Atg12/Ndufb10/Ndufa8/Ndufa3/Miga2/Cluh/Ndufb6/Ndufs7/Ndufa13/Ndufb11/Ndufb5/Ndufb2/Ndufs1/Ndufa9/Ndufs6	7.71919e-11	28	28 out of 115	B	Ndufa11/Ndufa1/Coa3	Coa3	Coa3/Miga2
CC032	down	mitochondrial proton-transporting ATP synthase complex	Atp5mpl/Atp5o/Atp5b/Atp5a1/Atp5l/Atp5c1/Atp5pb	1.04356e-10	7	7 out of 42	A/D	Atp5a1
CC032	down	proton-transporting ATP synthase complex	Atp5mpl/Atp5o/Atp5b/Atp5a1/Atp5l/Atp5c1/Atp5pb	1.04356e-10	7	7 out of 42	A/D	Atp5a1
CC030	down	generation of precursor metabolites and energy	Sdhb/Uqcrb/Sdha/Aco2/Cyc1/Fh1/Pdha1/Irs2/Uqcrfs1/Uqcr10/Suclg1/Sphk2/COX2/Uqcrq/Dld/Sucla2/Cox4i1/Nnt	1.13472e-10	18	18 out of 50	F	Uqcr10/Sucla2/Nnt	Suclg1/Sucla2/Nnt	Sphk2/Sucla2/Nnt
CC015	down	nuclear RNA surveillance	Exosc10/Exosc7/Exosc8/Exosc3/Exosc2/Exosc4/Exosc5/Exosc6	1.23555e-10	8	8 out of 80	A	Exosc8/Exosc3/Exosc4/Exosc5	Exosc7
CC015	down	nuclear mRNA surveillance	Exosc10/Exosc7/Exosc8/Exosc3/Exosc2/Exosc4/Exosc5/Exosc6	1.23555e-10	8	8 out of 80	A	Exosc8/Exosc3/Exosc4/Exosc5	Exosc7
CC024	up	protein-DNA complex assembly	Mcm7/Asf1a/Psmc5/Psmc6/Mcm4/Mcm6/Nasp/Psmc2/Psmc4/Mcm3/Mcm2/Psmc3/Rbbp4/Grwd1/Tbp/Mcm5	1.45778e-10	16	16 out of 147	A	Psmc2	Psmc5
CC007	down	cellular respiration	Ndufs2/Ndufs4/Ndufb9/Ndufa5/Ndufb8/Ndufa10/Ndufc2/Ndufa7/Ndufv1/Ndufa8/ND4/ND5/Ndufb6/Ndufs7/Ndufv2/Ndufs1/Ndufa12/Ndufs6	1.64949e-10	18	18 out of 115	B
CC015	down	nuclear-transcribed mRNA catabolic process; exonucleolytic	Exosc7/Exosc8/Exosc3/Exosc2/Exosc4/Dis3l2/Exosc5/Exosc6	2.37863e-10	8	8 out of 80	A	Exosc8/Exosc3/Exosc4/Exosc5	Exosc7	Dis3l2
CC030	down	respiratory chain complex	Sdhb/Uqcrb/Sdha/Cyc1/Uqcrc2/Uqcrfs1/Uqcr10/COX2/Uqcrq/Cox4i1	2.46615e-10	10	10 out of 49	F	Uqcr10
CC025	down	rRNA catabolic process	Exosc10/Exosc7/Exosc9/Exosc3/Dis3/Exosc4/Dis3l/Exosc6	2.71671e-10	8	8 out of 65	F	Exosc3/Exosc4	Exosc7
CC030	down	respirasome	Sdhb/Uqcrb/Sdha/Cyc1/Uqcrc2/Uqcrfs1/Uqcr10/COX2/Uqcrq/Cox4i1	4.27245e-10	10	10 out of 49	F	Uqcr10
CC015	down	RNA surveillance	Exosc10/Exosc7/Exosc8/Exosc3/Exosc2/Exosc4/Exosc5/Exosc6	4.32559e-10	8	8 out of 80	A	Exosc8/Exosc3/Exosc4/Exosc5	Exosc7
CC024	up	chromosome	Rpa1/Dnmt1/Ctr9/Bcas2/Cdk4/Mta1/Ncor1/Asf1a/Nde1/Rfc2/Phf10/Cdc5l/Prpf19/Pcna/Nasp/Rcc1/Rbbp7/Rbbp6/Mcm2/Phf6/Rfc5/Thoc6/Mta2/Smarca1/Smarce1/Rbbp4/Smc2/Grwd1/Chd3/Zscan26/Rbmx/Telo2/Tbp/Plrg1/Ehmt1/Fen1/Smchd1	5.36212e-10	37	37 out of 148	A		Rcc1/Smchd1	Rpa1/Rcc1/Telo2
CC024	up	nuclear chromosome	Rpa1/Bcas2/Mta1/Ncor1/Asf1a/Phf10/Cdc5l/Prpf19/Pcna/Nasp/Rcc1/Rbbp7/Mcm2/Thoc6/Mta2/Smarca1/Smarce1/Rbbp4/Smc2/Chd3/Zscan26/Rbmx/Telo2/Tbp/Plrg1/Fen1/Smchd1	5.58199e-10	27	27 out of 148	A		Rcc1/Smchd1	Rpa1/Rcc1/Telo2
CC024	up	proteasome complex	Psmd3/Psmc5/Psmc1/Psmc6/Psmd14/Psmb2/Psmc2/Psmc4/Psma4/Psmd8/Psmc3/Psmd4/Psma5/Psmd11	1.07358e-09	14	14 out of 148	A	Psmb2/Psmc2/Psmd8	Psmc5		Psma4
CC024	up	protein-DNA complex subunit organization	Mcm7/Asf1a/Psmc5/Psmc6/Mcm4/Mcm6/Nasp/Psmc2/Psmc4/Mcm3/Mcm2/Psmc3/Smarce1/Rbbp4/Grwd1/Tbp/Mcm5	1.25702e-09	17	17 out of 147	A	Psmc2	Psmc5
CC025	down	nuclear exosome (RNase complex)	Exosc10/Exosc7/Exosc9/Exosc3/Dis3/Exosc4/Exosc6	1.26152e-09	7	7 out of 68	F	Exosc3/Exosc4	Exosc7
CC025	down	cytoplasmic exosome (RNase complex)	Exosc7/Exosc9/Exosc3/Dis3/Exosc4/Dis3l/Exosc6	1.26152e-09	7	7 out of 68	F	Exosc3/Exosc4	Exosc7
CC007	down	oxidative phosphorylation	Ndufs2/Ndufb9/Ndufb8/Ndufa10/Ndufc2/Ndufa7/Ndufv1/Ndufa8/ND4/ND5/Ndufb6/Ndufv2/Ndufs1/Ndufa12/Ndufs6	1.58469e-09	15	15 out of 115	B
CC030	down	aerobic respiration	Sdhb/Uqcrb/Sdha/Aco2/Fh1/Pdha1/Uqcr10/Suclg1/Sucla2/Cox4i1	1.78917e-09	10	10 out of 50	F	Uqcr10/Sucla2	Suclg1/Sucla2	Sucla2
CC030	down	respiratory electron transport chain	Sdhb/Uqcrb/Sdha/Cyc1/Uqcrfs1/Uqcr10/COX2/Uqcrq/Dld/Cox4i1	2.88672e-09	10	10 out of 50	F	Uqcr10
CC030	down	electron transport chain	Sdhb/Uqcrb/Sdha/Cyc1/Uqcrfs1/Uqcr10/COX2/Uqcrq/Dld/Cox4i1	2.88672e-09	10	10 out of 50	F	Uqcr10
CC024	up	endopeptidase complex	Psmd3/Psmc5/Psmc1/Psmc6/Psmd14/Psmb2/Psmc2/Psmc4/Psma4/Psmd8/Psmc3/Psmd4/Psma5/Psmd11	2.9911e-09	14	14 out of 148	A	Psmb2/Psmc2/Psmd8	Psmc5		Psma4
CC032	down	proton channel activity	Atp5o/Atp5b/Atp5a1/Atp5l/Atp5c1/Atp5pb	4.22702e-09	6	6 out of 44	A/D	Atp5a1
CC032	down	proton-transporting ATP synthase activity; rotational mechanism	Atp5o/Atp5b/Atp5a1/Atp5l/Atp5c1/Atp5pb	4.22702e-09	6	6 out of 44	A/D	Atp5a1
CC030	down	ATP synthesis coupled electron transport	Uqcrb/Sdha/Cyc1/Uqcrfs1/Uqcr10/COX2/Uqcrq/Dld/Cox4i1	4.33255e-09	9	9 out of 50	F	Uqcr10
CC030	down	mitochondrial respirasome	Sdhb/Uqcrb/Sdha/Cyc1/Uqcrc2/Uqcrfs1/Uqcr10/Uqcrq/Cox4i1	5.43931e-09	9	9 out of 49	F	Uqcr10
CC030	down	mitochondrial inner membrane	Sdhb/Uqcrb/Sdha/Cyc1/Uqcrc2/Uqcrfs1/Uqcr10/Suclg1/Sphk2/COX2/Crat/Uqcrq/Cox6c/Mpst/Cox4i1/Nnt	7.94633e-09	16	16 out of 49	F	Uqcr10/Nnt	Suclg1/Nnt	Sphk2/Mpst/Nnt
CC011	down	glycogen metabolic process	Gys1/Gys2/Phkg2/Phkb/Epm2a/Phka2/Agl/Ppp1r3b	1.2431e-08	8	8 out of 33	E	Ppp1r3b		Gys2/Epm2a/Ppp1r3b
CC011	down	cellular glucan metabolic process	Gys1/Gys2/Phkg2/Phkb/Epm2a/Phka2/Agl/Ppp1r3b	1.2431e-08	8	8 out of 33	E	Ppp1r3b		Gys2/Epm2a/Ppp1r3b
CC011	down	glucan metabolic process	Gys1/Gys2/Phkg2/Phkb/Epm2a/Phka2/Agl/Ppp1r3b	1.2431e-08	8	8 out of 33	E	Ppp1r3b		Gys2/Epm2a/Ppp1r3b
CC011	down	energy reserve metabolic process	Gys1/Gys2/Phkg2/Phkb/Epm2a/Phka2/Agl/Ppp1r3b	1.32786e-08	8	8 out of 33	E	Ppp1r3b		Gys2/Epm2a/Ppp1r3b
CC011	down	cellular polysaccharide metabolic process	Gys1/Gys2/Phkg2/Phkb/Epm2a/Phka2/Agl/Ppp1r3b	1.48956e-08	8	8 out of 33	E	Ppp1r3b		Gys2/Epm2a/Ppp1r3b
CC030	down	organelle inner membrane	Sdhb/Uqcrb/Sdha/Cyc1/Uqcrc2/Uqcrfs1/Uqcr10/Suclg1/Sphk2/COX2/Crat/Uqcrq/Cox6c/Mpst/Cox4i1/Nnt	1.56544e-08	16	16 out of 49	F	Uqcr10/Nnt	Suclg1/Nnt	Sphk2/Mpst/Nnt
CC024	abs	endopeptidase complex	Psmd3/Psmc5/Psmc1/Psmc6/Psmd14/Psmb2/Psmc2/Psmc4/Psma4/Psmd8/Psmc3/Psmd4/Psma5/Pigt/Psmd11	1.78775e-08	15	15 out of 189	A	Psmb2/Psmc2/Psmd8	Psmc5		Psma4
CC032	down	proton-transporting two-sector ATPase complex	Atp5mpl/Atp5o/Atp5b/Atp5a1/Atp5l/Atp5c1/Atp5pb	2.05016e-08	7	7 out of 42	A/D	Atp5a1
CC015	down	ncRNA 3'-end processing	Exosc10/Exosc7/Exosc8/Exosc3/Exosc2/Exosc4/Rps21/Exosc5/Exosc6	2.13646e-08	9	9 out of 80	A	Exosc8/Exosc3/Exosc4/Exosc5	Exosc7
CC011	down	polysaccharide metabolic process	Gys1/Gys2/Phkg2/Phkb/Epm2a/Phka2/Agl/Ppp1r3b	2.34086e-08	8	8 out of 33	E	Ppp1r3b		Gys2/Epm2a/Ppp1r3b
CC024	up	DNA replication	Mcm7/Rpa1/Cacybp/Mcm4/Rfc2/Mcm6/Pcna/Nasp/Rbbp7/Rbbp6/Mcm3/Mcm2/Rfc5/Rbbp4/Grwd1/Fen1/Mcm5	2.66496e-08	17	17 out of 147	A			Rpa1
CC025	down	ncRNA catabolic process	Exosc10/Exosc7/Exosc9/Exosc3/Dis3/Exosc4/Dis3l/Exosc6	3.07459e-08	8	8 out of 65	F	Exosc3/Exosc4	Exosc7
CC030	down	mitochondrial protein complex	Etfb/Sdhb/Uqcrb/Sdha/Cyc1/Uqcrc2/Pdha1/Etfa/Uqcrfs1/Uqcr10/Suclg1/Uqcrq/Cox4i1	3.6629e-08	13	13 out of 49	F	Uqcr10	Suclg1
CC030	down	mitochondrial membrane	Sdhb/Uqcrb/Sdha/Cyc1/Uqcrc2/Uqcrfs1/Uqcr10/Suclg1/Sphk2/COX2/Crat/Uqcrq/Cox6c/Asl/Mpst/Cox4i1/Nnt	3.6629e-08	17	17 out of 49	F	Uqcr10/Nnt	Suclg1/Nnt	Sphk2/Mpst/Nnt
CC075	up	supramolecular fiber	Hspb1/Myh2/Bin1/Des/Tpm1/Acta1/Fhl3/Neb/Acta2/Actn2/Ak1/Krt7/Myh6/Aldoa/Myl9/Ttn/Myom3/Tpm2/Tpm3/Synpo/Pdlim3/Ppp1r12a	3.81027e-08	22	22 out of 83	E	Acta1/Neb/Aldoa/Synpo	Myom3	Fhl3	Actn2/Krt7/Ttn
CC075	up	supramolecular polymer	Hspb1/Myh2/Bin1/Des/Tpm1/Acta1/Fhl3/Neb/Acta2/Actn2/Ak1/Krt7/Myh6/Aldoa/Myl9/Ttn/Myom3/Tpm2/Tpm3/Synpo/Pdlim3/Ppp1r12a	3.81027e-08	22	22 out of 83	E	Acta1/Neb/Aldoa/Synpo	Myom3	Fhl3	Actn2/Krt7/Ttn
CC024	up	peptidase complex	Psmd3/Psmc5/Psmc1/Psmc6/Psmd14/Psmb2/Psmc2/Psmc4/Psma4/Psmd8/Psmc3/Psmd4/Psma5/Psmd11	5.23775e-08	14	14 out of 148	A	Psmb2/Psmc2/Psmd8	Psmc5		Psma4
CC075	up	muscle contraction	Myh2/Bin1/Tpm1/Acta2/Actn2/Myh6/Aldoa/Ttn/Myom3/Tpm2/Cav1/Tpm3/Atp2a2	5.37042e-08	13	13 out of 79	E	Aldoa/Atp2a2	Myom3		Actn2/Ttn
CC024	up	proteasome regulatory particle; base subcomplex	Psmc5/Psmc1/Psmc6/Psmc2/Psmc4/Psmc3/Psmd4	5.71491e-08	7	7 out of 148	A	Psmc2	Psmc5
CC030	down	mitochondrial ATP synthesis coupled electron transport	Uqcrb/Sdha/Cyc1/Uqcrfs1/Uqcr10/Uqcrq/Dld/Cox4i1	6.33654e-08	8	8 out of 50	F	Uqcr10
CC075	up	actin filament-based process	Sh3bp1/Myh2/Alox15/Bin1/Tpm1/Acta1/Fhl3/Abitram/Neb/Acta2/Flnc/Actn2/Myh6/Fmnl3/Ehd2/Ttn/Tpm2/Cav1/Tpm3/Synpo/Atp2a2/Add2/Pdlim3	6.88991e-08	23	23 out of 79	E	Acta1/Neb/Flnc/Synpo/Atp2a2		Sh3bp1/Fhl3	Flnc/Actn2/Ttn
CC075	up	muscle system process	Myh2/Bin1/Tpm1/Lmcd1/Slc25a4/Acta2/Actn2/Myh6/Aldoa/Ttn/Myom3/Tpm2/Cav1/Tpm3/Atp2a2	6.88991e-08	15	15 out of 79	E	Aldoa/Atp2a2	Myom3	Lmcd1	Actn2/Ttn
CC030	down	tricarboxylic acid cycle	Sdhb/Sdha/Aco2/Fh1/Pdha1/Suclg1/Sucla2	6.89575e-08	7	7 out of 50	F	Sucla2	Suclg1/Sucla2	Sucla2
CC039	up	blood coagulation	Slc4a1/Mertk/Plg/Kng1/Hrg/Klkb1/F2/Pf4/Serpinf2/Serpind1/F13a1/Nbeal2/Fga/Fn1	7.08423e-08	14	14 out of 102	G	Mertk/Fn1			Pf4
CC039	up	coagulation	Slc4a1/Mertk/Plg/Kng1/Hrg/Klkb1/F2/Pf4/Serpinf2/Serpind1/F13a1/Nbeal2/Fga/Fn1	7.08423e-08	14	14 out of 102	G	Mertk/Fn1			Pf4
CC039	up	hemostasis	Slc4a1/Mertk/Plg/Kng1/Hrg/Klkb1/F2/Pf4/Serpinf2/Serpind1/F13a1/Nbeal2/Fga/Fn1	7.08423e-08	14	14 out of 102	G	Mertk/Fn1			Pf4
CC007	down	energy derivation by oxidation of organic compounds	Ndufs2/Ndufs4/Ndufb9/Ndufa5/Ndufb8/Ndufa10/Ndufc2/Ndufa7/Ndufv1/Ndufa8/ND4/ND5/Ndufb6/Ndufs7/Ndufv2/Ndufs1/Ndufa12/Ndufs6	7.58282e-08	18	18 out of 115	B
CC030	up	nuclear chromosome	Smarcb1/Brd4/Trim28/Xrcc4/Crebbp/Actl6a/Ccar2/H1f1/Hmgb2/Gatad2a/Ppp1r10/Smarcc1/Thoc6/Smarca4/Hdac1/Kdm1a/Chd3/Pbrm1/Chd4/Cbx5/Fen1/Smchd1/Taf5l/Cpsf6/Hmbox1	8.63873e-08	25	25 out of 148	F		Smchd1/Hmbox1	Hmbox1	Cpsf6
CC024	up	DNA metabolic process	Mcm7/Rpa1/Smg5/Dnmt1/Mta1/Asf1a/Mcm4/Tfrc/Rfc2/Cdc5l/Prpf19/Mcm6/Psmd14/Pcna/Ascc3/Mcm3/Mcm2/Rfc5/Cdk7/Hsp90aa1/Mta2/Rnaseh2a/Hnrnpc/Telo2/Ehmt1/Fen1/Smchd1/Ascc1/Mcm5	8.70396e-08	29	29 out of 147	A		Smchd1	Rpa1/Telo2
CC030	down	mitochondrial envelope	Sdhb/Uqcrb/Sdha/Cyc1/Uqcrc2/Uqcrfs1/Uqcr10/Suclg1/Sphk2/COX2/Crat/Uqcrq/Cox6c/Asl/Mpst/Cox4i1/Nnt	8.86474e-08	17	17 out of 49	F	Uqcr10/Nnt	Suclg1/Nnt	Sphk2/Mpst/Nnt
CC024	up	DNA replication origin binding	Mcm7/Mcm4/Mcm6/Mcm3/Mcm2/Grwd1/Mcm5	9.34184e-08	7	7 out of 147	A
CC024	up	DNA-dependent ATPase activity	Mcm7/Mcm4/Rfc2/Mcm6/Ascc3/Mcm2/Rfc5/Cdk7/Smarca1/Rbbp4/Chd3/Mcm5	9.34184e-08	12	12 out of 147	A
CC075	up	actin cytoskeleton	Myh2/Tpm1/Acta1/Fhl3/Neb/Acta2/Flnc/Actn2/Myh6/Aldoa/Myl9/Ttn/Tpm2/Tpm3/Synpo/Add2/Pdlim3/Ppp1r12a	1.12261e-07	18	18 out of 83	E	Acta1/Neb/Flnc/Aldoa/Synpo		Fhl3	Flnc/Actn2/Ttn
CC002	down	proteasome regulatory particle; base subcomplex	Psmd2/Psmc5/Psmc1/Psmc6/Psmc4/Psmc3	1.26607e-07	6	6 out of 72	G		Psmc5
CC002	down	proteasome regulatory particle	Psmd2/Psmc5/Psmc1/Psmc6/Psmc4/Psmc3/Psmd11	1.26607e-07	7	7 out of 72	G		Psmc5
CC015	down	snRNA 3'-end processing	Exosc7/Exosc8/Exosc3/Exosc2/Exosc4/Exosc5/Exosc6	1.41431e-07	7	7 out of 80	A	Exosc8/Exosc3/Exosc4/Exosc5	Exosc7
CC024	up	ATPase activity	Mcm7/Psmc5/Psmc1/Psmc6/Mcm4/Rfc2/Mcm6/Hspa14/Psmc2/Psmc4/Ascc3/Mcm3/Mcm2/Ddx19b/Rfc5/Cdk7/Hsp90aa1/Abcc1/Smarca1/Rbbp4/Chd3/Smchd1/Mcm5	1.68135e-07	23	23 out of 147	A	Psmc2/Ddx19b/Abcc1	Psmc5/Smchd1	Ddx19b	Ddx19b
CC015	down	snoRNA 3'-end processing	Exosc10/Exosc3/Exosc2/Exosc4/Exosc5/Exosc6	1.71213e-07	6	6 out of 80	A	Exosc3/Exosc4/Exosc5
CC002	down	proteasome accessory complex	Psmd2/Psmc5/Psmc1/Psmc6/Psmc4/Psmc3/Psmd11	1.74849e-07	7	7 out of 72	G		Psmc5
CC002	up	inner mitochondrial membrane protein complex	Cox5a/Phb2/Timm23/Atp5e/Timm21/Apool/Timm29/Timm50/COX1/ND4/Sdhc/Micos10/Phb	1.80547e-07	13	13 out of 105	G	Cox5a
CC015	down	snRNA metabolic process	Exosc10/Exosc7/Exosc8/Exosc3/Exosc2/Exosc4/Exosc5/Exosc6	2.15602e-07	8	8 out of 80	A	Exosc8/Exosc3/Exosc4/Exosc5	Exosc7
CC024	abs	peptidase complex	Psmd3/Psmc5/Psmc1/Psmc6/Psmd14/Psmb2/Psmc2/Psmc4/Psma4/Psmd8/Psmc3/Psmd4/Psma5/Pigt/Psmd11	2.17993e-07	15	15 out of 189	A	Psmb2/Psmc2/Psmd8	Psmc5		Psma4
CC030	down	inner mitochondrial membrane protein complex	Sdhb/Uqcrb/Sdha/Cyc1/Uqcrc2/Uqcrfs1/Uqcr10/Uqcrq/Cox4i1	2.59614e-07	9	9 out of 49	F	Uqcr10
CC030	up	chromosome	Smarcb1/Brd4/Dnmt1/Trim28/Xrcc4/Crebbp/Actl6a/Ccar2/Rbbp6/Trim56/H1f1/Hmgb2/Gatad2a/Rcc2/Numa1/Ppp1r10/Smarcc1/Thoc6/Rrp8/Smarca4/Hdac1/Kdm1a/Chd3/Pbrm1/Chd4/Cbx5/Fen1/Smchd1/Taf5l/Hp1bp3/Cpsf6/Hmbox1/Prpf4b	3.18916e-07	33	33 out of 148	F		Trim56/Smchd1/Hmbox1	Trim56/Hmbox1	Cpsf6
CC030	up	nuclear chromatin	Smarcb1/Brd4/Trim28/Crebbp/Actl6a/Ccar2/H1f1/Hmgb2/Gatad2a/Ppp1r10/Smarcc1/Smarca4/Hdac1/Kdm1a/Chd3/Pbrm1/Chd4/Cbx5/Taf5l/Cpsf6	4.29351e-07	20	20 out of 148	F				Cpsf6
CC015	down	maturation of 5.8S rRNA	C1d/Exosc10/Exosc7/Exosc8/Exosc3/Exosc2/Exosc4/Rps21	4.45362e-07	8	8 out of 80	A	Exosc8/Exosc3/Exosc4	Exosc7
CC015	down	snoRNA processing	Exosc10/Exosc3/Exosc2/Exosc4/Exosc5/Exosc6	4.45362e-07	6	6 out of 80	A	Exosc3/Exosc4/Exosc5
CC015	down	RNA phosphodiester bond hydrolysis; exonucleolytic	Exosc10/Exosc7/Exosc8/Exosc3/Exosc2/Dis3l	4.45362e-07	6	6 out of 80	A	Exosc8/Exosc3	Exosc7
CC032	down	mitochondrial ATP synthesis coupled proton transport	Atp5o/Atp5b/Atp5a1/Atp5l/Atp5c1/Atp5pb	4.57874e-07	6	6 out of 42	A/D	Atp5a1
CC025	down	nuclear RNA surveillance	Exosc10/Exosc7/Exosc9/Exosc3/Exosc4/Exosc6	4.69132e-07	6	6 out of 65	F	Exosc3/Exosc4	Exosc7
CC025	down	nuclear mRNA surveillance	Exosc10/Exosc7/Exosc9/Exosc3/Exosc4/Exosc6	4.69132e-07	6	6 out of 65	F	Exosc3/Exosc4	Exosc7
CC032	down	energy coupled proton transport; down electrochemical gradient	Atp5o/Atp5b/Atp5a1/Atp5l/Atp5c1/Atp5pb	5.09729e-07	6	6 out of 42	A/D	Atp5a1
CC032	down	ATP synthesis coupled proton transport	Atp5o/Atp5b/Atp5a1/Atp5l/Atp5c1/Atp5pb	5.09729e-07	6	6 out of 42	A/D	Atp5a1
CC025	abs	nuclear-transcribed mRNA catabolic process; exonucleolytic; 3'-5'	Exosc7/Exosc9/Exosc3/Skiv2l/Exosc4/Exosc6	5.59395e-07	6	6 out of 88	F	Exosc3/Exosc4	Exosc7
CC015	down	snRNA processing	Exosc7/Exosc8/Exosc3/Exosc2/Exosc4/Exosc5/Exosc6	6.22016e-07	7	7 out of 80	A	Exosc8/Exosc3/Exosc4/Exosc5	Exosc7
CC024	up	mRNA processing	Ctr9/Bcas2/Prpf3/Cwc25/Sympk/Cdc5l/Wdr33/Prpf19/Leo1/Sart1/Cpsf2/Rbbp6/Cpsf3/Cpsf1/Gpkow/Ybx1/Yju2/Thoc6/Cdk11b/Rbm39/Zc3h14/Hnrnpc/Rbmx/Plrg1/Cpsf4/Rbm26/Mbnl1/Supt5	6.73374e-07	28	28 out of 147	A			Mbnl1	Sympk
CC015	down	snoRNA metabolic process	Exosc10/Exosc3/Exosc2/Exosc4/Exosc5/Exosc6	6.75265e-07	6	6 out of 80	A	Exosc3/Exosc4/Exosc5
CC030	up	chromatin	Smarcb1/Brd4/Dnmt1/Trim28/Crebbp/Actl6a/Ccar2/Trim56/H1f1/Hmgb2/Gatad2a/Ppp1r10/Smarcc1/Rrp8/Smarca4/Hdac1/Kdm1a/Chd3/Pbrm1/Chd4/Cbx5/Taf5l/Hp1bp3/Cpsf6	7.2522e-07	24	24 out of 148	F		Trim56	Trim56	Cpsf6
CC030	down	oxidative phosphorylation	Uqcrb/Sdha/Cyc1/Uqcrfs1/Uqcr10/COX2/Uqcrq/Dld/Cox4i1	7.31165e-07	9	9 out of 50	F	Uqcr10
CC039	up	endopeptidase inhibitor activity	Ahsg/Kng1/Hrg/Ambp/Ube2o/Serpina3m/Serpinf2/Pzp/Snca/Serpind1/Serpina1b	7.74346e-07	11	11 out of 99	G			Serpina1b
CC039	up	peptidase regulator activity	Ahsg/Kng1/Hrg/Ambp/Ube2o/Serpina3m/Serpinf2/Pzp/Snca/Serpind1/Serpina1b/Fn1	7.74346e-07	12	12 out of 99	G	Fn1		Serpina1b
CC039	up	peptidase inhibitor activity	Ahsg/Kng1/Hrg/Ambp/Ube2o/Serpina3m/Serpinf2/Pzp/Snca/Serpind1/Serpina1b	7.74346e-07	11	11 out of 99	G			Serpina1b
CC013	up	leukocyte mediated immunity	Itgb2/Tap2/C1qc/C1qb/C1qa/Cyrib/C4b/H2-Q2/Fcer1g/H2-Q4/Myo1f/Coro1a/Prdx1/Ptpn6/Ptprc	7.97889e-07	15	15 out of 87	E	C1qa/Ptpn6		H2-Q2/H2-Q4
CC024	up	replication fork	Rpa1/Dnmt1/Bcas2/Rfc2/Cdc5l/Prpf19/Pcna/Rfc5/Plrg1	7.99507e-07	9	9 out of 148	A			Rpa1
CC024	up	DNA repair	Mcm7/Rpa1/Mta1/Asf1a/Mcm4/Rfc2/Cdc5l/Prpf19/Mcm6/Psmd14/Pcna/Ascc3/Mcm3/Mcm2/Rfc5/Cdk7/Rnaseh2a/Fen1/Smchd1/Ascc1/Mcm5	9.20796e-07	21	21 out of 147	A		Smchd1	Rpa1
CC010	down	lipid binding	Sec14l2/Pctp/Hs1bp3/Acot12/Zfyve16/Bin3/Fabp2/Rbp4/Lamc1/Snx13/Fabp1/Pdzd8/Plek/Wdfy1/Vamp2	9.38968e-07	15	15 out of 43	A	Fabp2/Vamp2	Lamc1/Wdfy1	Sec14l2/Pctp/Acot12/Pdzd8/Wdfy1
CC039	up	endopeptidase regulator activity	Ahsg/Kng1/Hrg/Ambp/Ube2o/Serpina3m/Serpinf2/Pzp/Snca/Serpind1/Serpina1b	1.06578e-06	11	11 out of 99	G			Serpina1b
CC025	down	RNA surveillance	Exosc10/Exosc7/Exosc9/Exosc3/Exosc4/Exosc6	1.07756e-06	6	6 out of 65	F	Exosc3/Exosc4	Exosc7
CC024	abs	mRNA processing	Ctr9/Bcas2/Prpf3/Cwc25/Sympk/Cdc5l/Wdr33/Prpf19/Leo1/Sart1/Cpsf2/Rbbp6/Prmt9/Rbm15b/Cpsf3/Cpsf1/Gpkow/Ybx1/Yju2/Thoc6/Cdk11b/Rbm39/Zc3h14/Hnrnpc/Rbmx/Plrg1/Cpsf4/Rbm26/Safb/Mbnl1/Supt5/Pan2	1.08897e-06	32	32 out of 187	A			Safb/Mbnl1	Sympk
CC013	up	lymphocyte mediated immunity	Tap2/C1qc/C1qb/C1qa/Cyrib/C4b/H2-Q2/Fcer1g/H2-Q4/Coro1a/Prdx1/Ptpn6/Ptprc	1.45664e-06	13	13 out of 87	E	C1qa/Ptpn6		H2-Q2/H2-Q4
CC013	up	regulation of immune system process	Itgb2/Il16/Cd5l/Hcls1/Tap2/Zbp1/C1qc/C1qb/Trafd1/C1qa/Cd48/Hmgb2/Cyrib/C4b/H2-Q2/Fcer1g/H2-Q4/Myo1f/Coro1a/Rhog/Msn/Ptpn6/Aif1/Ptprc/Stat1	1.4588e-06	25	25 out of 87	E	C1qa/Ptpn6	Trafd1	Trafd1/H2-Q2/H2-Q4
CC024	abs	DNA metabolic process	Mcm7/Rpa1/Smg5/Dnmt1/Mta1/Asf1a/Prkdc/Mcm4/Tfrc/Rfc2/Cdc5l/Prpf19/Mcm6/Psmd14/Pcna/Ascc3/Mcm3/Mcm2/Rfc5/Cdk7/Hsp90aa1/Mta2/Rnaseh2a/Hnrnpc/Telo2/Nhej1/Ehmt1/Fen1/Smchd1/Ascc1/Mcm5	1.69647e-06	31	31 out of 187	A		Smchd1	Rpa1/Prkdc/Telo2/Nhej1
CC015	down	nuclear-transcribed mRNA catabolic process	Exosc10/Exosc7/Exosc8/Exosc3/Exosc2/Edc3/Exosc4/Dis3l2/Exosc5/Exosc6	1.80513e-06	10	10 out of 80	A	Exosc8/Exosc3/Exosc4/Exosc5	Exosc7	Dis3l2
CC024	up	nuclear DNA replication	Mcm7/Mcm4/Mcm6/Pcna/Mcm3/Mcm2/Mcm5	2.1475e-06	7	7 out of 147	A
CC015	down	RNA 3'-end processing	Exosc10/Exosc7/Exosc8/Exosc3/Exosc2/Exosc4/Rps21/Virma/Exosc5/Exosc6	2.49749e-06	10	10 out of 80	A	Exosc8/Exosc3/Exosc4/Exosc5	Exosc7
CC024	up	DNA helicase activity	Mcm7/Mcm4/Rfc2/Mcm6/Ascc3/Mcm2/Rfc5/Chd3/Mcm5	2.52766e-06	9	9 out of 147	A
CC030	down	respiratory chain complex IV	Uqcrc2/Uqcrfs1/COX2/Cox4i1	2.79409e-06	4	4 out of 49	F
CC013	abs	leukocyte mediated immunity	Itgb2/Tap2/C1qc/C1qb/C1qa/C1ra/Cyrib/C4b/H2-Q2/Fcer1g/H2-Q4/Myo1f/Coro1a/Prdx1/C1s1/Ptpn6/Ptprc	3.00919e-06	17	17 out of 128	E	C1qa/Ptpn6		H2-Q2/H2-Q4
CC013	abs	lymphocyte mediated immunity	Tap2/C1qc/C1qb/C1qa/C1ra/Cyrib/C4b/H2-Q2/Fcer1g/H2-Q4/Coro1a/Prdx1/C1s1/Ptpn6/Ptprc	3.00919e-06	15	15 out of 128	E	C1qa/Ptpn6		H2-Q2/H2-Q4
CC007	abs	energy derivation by oxidation of organic compounds	Ndufs2/Ndufs4/Ndufb9/Ndufa5/Ndufb8/Ndufa10/Ndufc2/Ndufa7/Ndufv1/Ndufa8/ND4/ND5/Ndufb6/Ndufs7/Gsk3b/Ndufv2/Ndufs1/Ndufa12/Ndufs6	3.03493e-06	19	19 out of 158	B
CC024	up	cell cycle DNA replication	Mcm7/Mcm4/Mcm6/Pcna/Mcm3/Mcm2/Mcm5	3.45647e-06	7	7 out of 147	A
CC024	abs	DNA repair	Mcm7/Rpa1/Mta1/Asf1a/Prkdc/Mcm4/Rfc2/Cdc5l/Prpf19/Mcm6/Psmd14/Pcna/Ascc3/Mcm3/Mcm2/Rfc5/Cdk7/Rnaseh2a/Nhej1/Fen1/Smchd1/Ascc1/Mcm5	3.50238e-06	23	23 out of 187	A		Smchd1	Rpa1/Prkdc/Nhej1
CC039	abs	blood coagulation	Slc4a1/Mertk/Plg/Kng1/Hrg/Klkb1/F2/Pf4/Serpinf2/Dmtn/Serpind1/F13a1/Nbeal2/Fga/Fn1	3.71876e-06	15	15 out of 159	G	Mertk/Fn1	Dmtn		Pf4
CC039	abs	coagulation	Slc4a1/Mertk/Plg/Kng1/Hrg/Klkb1/F2/Pf4/Serpinf2/Dmtn/Serpind1/F13a1/Nbeal2/Fga/Fn1	3.71876e-06	15	15 out of 159	G	Mertk/Fn1	Dmtn		Pf4
CC039	abs	hemostasis	Slc4a1/Mertk/Plg/Kng1/Hrg/Klkb1/F2/Pf4/Serpinf2/Dmtn/Serpind1/F13a1/Nbeal2/Fga/Fn1	3.71876e-06	15	15 out of 159	G	Mertk/Fn1	Dmtn		Pf4
CC025	abs	nuclear-transcribed mRNA catabolic process; exonucleolytic	Exosc7/Exosc9/Exosc3/Skiv2l/Exosc4/Exosc6	3.82843e-06	6	6 out of 88	F	Exosc3/Exosc4	Exosc7
CC030	down	tricarboxylic acid cycle enzyme complex	Fh1/Suclg1/Dld/Sucla2	4.03052e-06	4	4 out of 49	F	Sucla2	Suclg1/Sucla2	Sucla2
CC032	down	purine ribonucleoside triphosphate biosynthetic process	Atp5o/Atp5b/Atp5a1/Pnp/Atp5l/Atp5c1/Atp5pb	4.05145e-06	7	7 out of 42	A/D	Atp5a1		Pnp
CC032	down	purine nucleoside triphosphate biosynthetic process	Atp5o/Atp5b/Atp5a1/Pnp/Atp5l/Atp5c1/Atp5pb	4.05145e-06	7	7 out of 42	A/D	Atp5a1		Pnp
CC030	down	dicarboxylic acid metabolic process	Sdhb/Amdhd1/Sdha/Fh1/Suclg1/Dld/Sucla2/Asl	4.38213e-06	8	8 out of 50	F	Sucla2	Amdhd1/Suclg1/Sucla2	Amdhd1/Sucla2
CC013	up	immune effector process	Itgb2/Cd5l/Tap2/Zbp1/C1qc/C1qb/C1qa/Mlkl/Cyrib/C4b/H2-Q2/Fcer1g/H2-Q4/Myo1f/Coro1a/Prdx1/Ptpn6/Ptprc/Stat1	4.469e-06	19	19 out of 87	E	C1qa/Ptpn6		H2-Q2/H2-Q4
CC013	up	positive regulation of immune system process	Itgb2/Il16/Cd5l/Hcls1/Tap2/Zbp1/C1qc/C1qb/C1qa/Hmgb2/Cyrib/C4b/H2-Q2/Fcer1g/H2-Q4/Coro1a/Ptpn6/Aif1/Ptprc/Stat1	4.469e-06	20	20 out of 87	E	C1qa/Ptpn6		H2-Q2/H2-Q4
CC024	abs	ATPase activity	Mcm7/Tor2a/Psmc5/Psmc1/Psmc6/Mcm4/Rfc2/Mcm6/Hspa14/Psmc2/Psmc4/Ascc3/Mcm3/Mcm2/Ddx19b/Rfc5/Cdk7/Hsp90aa1/Abcc1/Smarca1/Rbbp4/Chd3/Smchd1/Mcm5	4.51805e-06	24	24 out of 186	A	Psmc2/Ddx19b/Abcc1	Psmc5/Smchd1	Ddx19b	Ddx19b
CC032	down	ribonucleoside triphosphate biosynthetic process	Atp5o/Atp5b/Atp5a1/Pnp/Atp5l/Atp5c1/Atp5pb	4.53667e-06	7	7 out of 42	A/D	Atp5a1		Pnp
CC075	up	actin binding	Bin1/Tpm1/Fhl3/Abitram/Neb/Flnc/Actn2/Myh6/Fmnl3/Ttn/Myom3/Tpm2/Tpm3/Synpo/Add2/Pdlim3	4.68409e-06	16	16 out of 81	E	Neb/Flnc/Synpo	Myom3	Fhl3	Flnc/Actn2/Ttn
CC025	down	nuclear-transcribed mRNA catabolic process; exonucleolytic; 3'-5'	Exosc7/Exosc9/Exosc3/Exosc4/Exosc6	5.02412e-06	5	5 out of 65	F	Exosc3/Exosc4	Exosc7
CC013	up	regulation of immune response	Itgb2/Cd5l/Tap2/Zbp1/C1qc/C1qb/Trafd1/C1qa/Cd48/Hmgb2/Cyrib/C4b/H2-Q2/Fcer1g/H2-Q4/Myo1f/Ptpn6/Ptprc	5.66054e-06	18	18 out of 87	E	C1qa/Ptpn6	Trafd1	Trafd1/H2-Q2/H2-Q4
CC024	up	single-stranded DNA helicase activity	Mcm7/Rfc2/Mcm6/Mcm2/Rfc5/Mcm5	5.68019e-06	6	6 out of 147	A
CC024	up	catalytic activity; acting on DNA	Mcm7/Dnmt1/Mcm4/Rfc2/Mcm6/Pcna/Ascc3/Mcm2/Rfc5/Chd3/Fen1/Mcm5	5.68019e-06	12	12 out of 147	A
CC024	up	sequence-specific DNA binding	Mcm7/Rpa1/Smg5/Dnmt1/Mta1/Ncor1/Mcm4/Cdc5l/Mcm6/Ybx3/Mcm3/Mcm2/Phf6/Ybx1/Mta2/Rbbp4/Grwd1/Zscan26/Rbmx/Telo2/Tbp/Cpsf4/Mcm5	5.68019e-06	23	23 out of 147	A			Rpa1/Telo2
CC015	down	rRNA metabolic process	C1d/Exosc10/Exosc7/Exosc8/Exosc3/Exosc2/Exosc4/Rps21/Exosc1/Rpusd3/Dis3l/Exosc5/Exosc6	6.00374e-06	13	13 out of 80	A	Exosc8/Exosc3/Exosc4/Exosc1/Exosc5	Exosc7/Rpusd3	Rpusd3
CC075	up	actin filament binding	Bin1/Tpm1/Abitram/Neb/Actn2/Myh6/Fmnl3/Ttn/Myom3/Tpm2/Tpm3/Add2	6.05422e-06	12	12 out of 81	E	Neb	Myom3		Actn2/Ttn
CC032	down	nucleoside triphosphate biosynthetic process	Atp5o/Atp5b/Atp5a1/Pnp/Atp5l/Atp5c1/Atp5pb	6.82428e-06	7	7 out of 42	A/D	Atp5a1		Pnp
CC032	down	purine ribonucleoside triphosphate metabolic process	Atp5o/Atp5b/Atp5a1/Pnp/Atp5l/Atp5c1/Atp5pb	6.82428e-06	7	7 out of 42	A/D	Atp5a1		Pnp
CC032	down	mitochondrial transmembrane transport	Atp5o/Atp5b/Atp5a1/Atp5l/Tst/Atp5c1/Atp5pb	6.82428e-06	7	7 out of 42	A/D	Atp5a1		Tst
CC024	up	DNA conformation change	Mcm7/Rpa1/Dnmt1/Asf1a/Mcm4/Mcm6/Nasp/Ascc3/Mcm2/Mta2/Rbbp4/Smc2/Grwd1/Smchd1	6.86833e-06	14	14 out of 147	A		Smchd1	Rpa1
CC075	up	stress fiber	Acta1/Fhl3/Acta2/Myh6/Myl9/Tpm3/Synpo/Pdlim3	7.51388e-06	8	8 out of 83	E	Acta1/Synpo		Fhl3
CC075	up	contractile actin filament bundle	Acta1/Fhl3/Acta2/Myh6/Myl9/Tpm3/Synpo/Pdlim3	7.51388e-06	8	8 out of 83	E	Acta1/Synpo		Fhl3
CC039	up	extracellular matrix	Plg/Gpld1/Ahsg/Kng1/Hrg/F2/Ambp/Alb/Pf4/Cpn2/Serpinf2/Pzp/F13a1/Fga/Fn1	8.66137e-06	15	15 out of 102	G	Fn1		Gpld1	Pf4
CC032	down	ribonucleoside triphosphate metabolic process	Atp5o/Atp5b/Atp5a1/Pnp/Atp5l/Atp5c1/Atp5pb	8.9063e-06	7	7 out of 42	A/D	Atp5a1		Pnp
CC024	up	DNA replication initiation	Mcm7/Mcm4/Mcm6/Mcm3/Mcm2/Mcm5	9.1908e-06	6	6 out of 147	A
CC024	up	mRNA 3'-end processing	Ctr9/Sympk/Wdr33/Leo1/Cpsf2/Cpsf3/Cpsf1/Zc3h14/Cpsf4/Supt5	9.1908e-06	10	10 out of 147	A				Sympk
CC024	up	mRNA metabolic process	Smg5/Ctr9/Bcas2/Prpf3/Cwc25/Sympk/Cdc5l/Wdr33/Prpf19/Leo1/Sart1/Cpsf2/Rbbp6/Cpsf3/Cpsf1/Gpkow/Ybx1/Yju2/Thoc6/Cdk11b/Rbm39/Zc3h14/Hnrnpc/Rbmx/Plrg1/Cpsf4/Rbm26/Mbnl1/Csde1/Supt5	9.42781e-06	30	30 out of 147	A			Mbnl1	Sympk
CC039	up	regulation of body fluid levels	Slc4a1/Mertk/Plg/Kng1/Hrg/Klkb1/F2/Pf4/Serpinf2/Serpind1/F13a1/Nbeal2/Fga/Fn1	1.015e-05	14	14 out of 102	G	Mertk/Fn1			Pf4
CC013	up	innate immune response	Cybb/Cyba/Tap2/Casp1/Zbp1/C1qc/C1qb/Trafd1/C1qa/Gbp7/Hmgb2/Fcer1g/Myo1f/Coro1a/Prdx1/Ptpn6/Gbp2/Stat1	1.03893e-05	18	18 out of 87	E	C1qa/Ptpn6	Trafd1	Trafd1
CC039	up	collagen-containing extracellular matrix	Plg/Ahsg/Kng1/Hrg/F2/Ambp/Alb/Pf4/Cpn2/Serpinf2/Pzp/F13a1/Fga/Fn1	1.19898e-05	14	14 out of 102	G	Fn1			Pf4
CC024	up	mRNA polyadenylation	Ctr9/Sympk/Wdr33/Leo1/Cpsf2/Cpsf3/Cpsf1/Zc3h14/Supt5	1.20669e-05	9	9 out of 147	A				Sympk
CC024	up	RNA polyadenylation	Ctr9/Sympk/Wdr33/Leo1/Cpsf2/Cpsf3/Cpsf1/Zc3h14/Supt5	1.20669e-05	9	9 out of 147	A				Sympk
CC015	down	maturation of 5.8S rRNA from tricistronic rRNA transcript (SSU-rRNA; 5.8S rRNA; LSU-rRNA)	Exosc10/Exosc7/Exosc8/Exosc3/Exosc2/Rps21	1.24038e-05	6	6 out of 80	A	Exosc8/Exosc3	Exosc7
CC075	up	actin filament bundle	Acta1/Fhl3/Acta2/Myh6/Myl9/Tpm3/Synpo/Pdlim3	1.24963e-05	8	8 out of 83	E	Acta1/Synpo		Fhl3
CC075	up	actomyosin	Acta1/Fhl3/Acta2/Myh6/Myl9/Tpm3/Synpo/Pdlim3	1.24963e-05	8	8 out of 83	E	Acta1/Synpo		Fhl3
CC075	up	cytoskeletal protein binding	Bin1/Des/Tpm1/Fhl3/Abitram/Neb/Flnc/Actn2/Myh6/Aldoa/Fmnl3/Myl9/Ttn/Lmo7/Myom3/Tpm2/Vamp2/Tpm3/Synpo/Add2/Pdlim3	1.26698e-05	21	21 out of 81	E	Neb/Flnc/Aldoa/Vamp2/Synpo	Myom3	Fhl3	Flnc/Actn2/Ttn
CC024	up	DNA-dependent DNA replication	Mcm7/Rpa1/Mcm4/Rfc2/Mcm6/Pcna/Mcm3/Mcm2/Rfc5/Mcm5	1.28168e-05	10	10 out of 147	A			Rpa1
CC024	abs	mRNA metabolic process	Smg5/Ctr9/Bcas2/Prpf3/Cwc25/Sympk/Cdc5l/Wdr33/Prpf19/Leo1/Sart1/Cpsf2/Rbbp6/Prmt9/Rbm15b/Cpsf3/Cpsf1/Gpkow/Ybx1/Yju2/Thoc6/Cdk11b/Rbm39/Zc3h14/Hnrnpc/Rbmx/Plrg1/Cpsf4/Rbm26/Ctif/Safb/Mbnl1/Csde1/Supt5/Pan2	1.28639e-05	35	35 out of 187	A			Safb/Mbnl1	Sympk
CC039	up	wound healing	Hmox1/Slc4a1/Mertk/Plg/Kng1/Hrg/Klkb1/F2/Pf4/Serpinf2/Serpind1/F13a1/Nbeal2/Fga/Fn1	1.33243e-05	15	15 out of 102	G	Mertk/Fn1			Hmox1/Pf4
CC032	down	cation channel activity	Atp5o/Atp5b/Atp5a1/Atp5l/Atp5c1/Atp5pb	1.37131e-05	6	6 out of 44	A/D	Atp5a1
CC011	down	glycogen biosynthetic process	Gys1/Gys2/Phkg2/Epm2a/Ppp1r3b	1.41632e-05	5	5 out of 33	E	Ppp1r3b		Gys2/Epm2a/Ppp1r3b
CC011	down	glucan biosynthetic process	Gys1/Gys2/Phkg2/Epm2a/Ppp1r3b	1.41632e-05	5	5 out of 33	E	Ppp1r3b		Gys2/Epm2a/Ppp1r3b
CC032	down	purine nucleoside triphosphate metabolic process	Atp5o/Atp5b/Atp5a1/Pnp/Atp5l/Atp5c1/Atp5pb	1.43961e-05	7	7 out of 42	A/D	Atp5a1		Pnp
CC013	up	positive regulation of immune response	Itgb2/Cd5l/Tap2/Zbp1/C1qc/C1qb/C1qa/Hmgb2/Cyrib/C4b/H2-Q2/Fcer1g/H2-Q4/Ptpn6/Ptprc	1.44823e-05	15	15 out of 87	E	C1qa/Ptpn6		H2-Q2/H2-Q4
CC013	up	response to external biotic stimulus	Cybb/Cyba/Tap2/Casp1/Zbp1/C1qc/C1qb/Trafd1/C1qa/Gbp7/Mlkl/Hmgb2/Cyrib/Fcer1g/Arf1/Myo1f/Coro1a/Prdx1/Ptpn6/Gbp2/Ptprc/Stat1/Adam9	1.44823e-05	23	23 out of 87	E	C1qa/Ptpn6	Trafd1	Trafd1
CC013	up	response to other organism	Cybb/Cyba/Tap2/Casp1/Zbp1/C1qc/C1qb/Trafd1/C1qa/Gbp7/Mlkl/Hmgb2/Cyrib/Fcer1g/Arf1/Myo1f/Coro1a/Prdx1/Ptpn6/Gbp2/Ptprc/Stat1/Adam9	1.44823e-05	23	23 out of 87	E	C1qa/Ptpn6	Trafd1	Trafd1
CC013	up	defense response to other organism	Cybb/Cyba/Tap2/Casp1/Zbp1/C1qc/C1qb/Trafd1/C1qa/Gbp7/Mlkl/Hmgb2/Fcer1g/Myo1f/Coro1a/Prdx1/Ptpn6/Gbp2/Ptprc/Stat1	1.44823e-05	20	20 out of 87	E	C1qa/Ptpn6	Trafd1	Trafd1
CC015	down	cleavage involved in rRNA processing	Exosc10/Exosc7/Exosc8/Exosc3/Exosc2/Rps21	1.58257e-05	6	6 out of 80	A	Exosc8/Exosc3	Exosc7
CC032	down	ATP biosynthetic process	Atp5o/Atp5b/Atp5a1/Atp5l/Atp5c1/Atp5pb	1.63013e-05	6	6 out of 42	A/D	Atp5a1
CC030	up	chromatin remodeling	Smarcb1/Dnmt1/Trim28/Actl6a/Znfx1/Hmgb2/Smarcc1/Rrp8/Smarca4/Hdac1/Chd3/Pbrm1/Smchd1	1.67782e-05	13	13 out of 149	F		Smchd1
CC030	up	chromosome organization	Mcm7/Smarcb1/Brd4/Dnmt1/App/Trim28/Ylpm1/Xrcc4/Crebbp/Mcm6/Actl6a/Crtc2/Znfx1/Parn/H1f1/Hmgb2/Numa1/Ppp1r10/Smarcc1/Rrp8/Smarca4/Hdac1/Kdm1a/Chd3/Pbrm1/Chd4/Fen1/Smchd1/Uimc1/Taf5l/Hp1bp3/Hmbox1	1.67782e-05	32	32 out of 149	F		Smchd1/Hmbox1	App/Hmbox1
CC007	down	RNA polymerase II; holoenzyme	Polr2e/Polr2h/Gtf2h3/Ercc2/Gtf2h1/Taf6/Tcea1/Polr2c	1.70954e-05	8	8 out of 115	B	Polr2h	Gtf2h1	Ercc2	Polr2h
CC024	up	DNA-templated transcription; initiation	Gtf2f1/Psmc5/Psmc6/Psmc2/Psmc4/Gtf3c1/Psmc3/Cdk7/Gtf3c5/Tbp	1.79697e-05	10	10 out of 147	A	Psmc2	Psmc5
CC024	up	mRNA cleavage and polyadenylation specificity factor complex	Sympk/Wdr33/Cpsf2/Cpsf3/Cpsf1/Cpsf4	1.92617e-05	6	6 out of 148	A				Sympk
CC039	up	extracellular space	Mertk/Plg/Gpld1/Ahsg/Kng1/Klkb1/F2/Ambp/Alb/Pf4/Apoa4/Apoa1/Lcat/Cpn2/Hba-a2/Hbb-bt/Serpina3m/Serpinf2/Pzp/Snca/Serpind1/Serpina1b/Fga/Fn1	2.02844e-05	24	24 out of 102	G	Mertk/Fn1		Gpld1/Hbb-bt/Serpina1b	Pf4
CC024	up	chromatin	Dnmt1/Ctr9/Cdk4/Mta1/Ncor1/Asf1a/Phf10/Pcna/Nasp/Rcc1/Rbbp7/Mcm2/Mta2/Smarca1/Smarce1/Rbbp4/Chd3/Zscan26/Rbmx/Telo2/Tbp	2.04776e-05	21	21 out of 148	A		Rcc1	Rcc1/Telo2
CC032	down	proton transmembrane transporter activity	Atp5o/Atp5b/Atp5a1/Atp5l/Atp5c1/Atp5pb	2.05178e-05	6	6 out of 44	A/D	Atp5a1
CC013	up	leukocyte mediated cytotoxicity	Tap2/Cyrib/H2-Q2/H2-Q4/Coro1a/Prdx1/Ptpn6/Ptprc	2.10167e-05	8	8 out of 87	E	Ptpn6		H2-Q2/H2-Q4
CC013	up	adaptive immune response based on somatic recombination of immune receptors built from immunoglobulin superfamily domains	Tap2/C1qc/C1qb/C1qa/Cyrib/C4b/H2-Q2/Fcer1g/H2-Q4/Ptpn6/Ptprc	2.10167e-05	11	11 out of 87	E	C1qa/Ptpn6		H2-Q2/H2-Q4
CC025	down	RNA phosphodiester bond hydrolysis; exonucleolytic	Exosc10/Exosc7/Exosc9/Exosc3/Dis3l	2.14867e-05	5	5 out of 65	F	Exosc3	Exosc7
CC032	abs	ion channel activity	Atp5o/Atp5b/Atp5a1/Atp5l/Clca3a1/Atp5c1/Atp5pb/Clca3b	2.18139e-05	8	8 out of 72	A/D	Atp5a1	Clca3b	Clca3a1/Clca3b
CC024	up	DNA replication factor A complex	Rpa1/Bcas2/Cdc5l/Prpf19/Plrg1	2.52654e-05	5	5 out of 148	A			Rpa1
CC011	down	cellular polysaccharide biosynthetic process	Gys1/Gys2/Phkg2/Epm2a/Ppp1r3b	2.68816e-05	5	5 out of 33	E	Ppp1r3b		Gys2/Epm2a/Ppp1r3b
CC024	up	single-stranded DNA binding	Mcm7/Rpa1/Mcm4/Mcm6/Polr3c/Ybx3/Mcm3/Mcm2/Ybx1/Mcm5	2.72262e-05	10	10 out of 147	A			Rpa1
CC032	abs	channel activity	Atp5o/Atp5b/Atp5a1/Atp5l/Clca3a1/Atp5c1/Atp5pb/Clca3b	2.74648e-05	8	8 out of 72	A/D	Atp5a1	Clca3b	Clca3a1/Clca3b
CC032	abs	passive transmembrane transporter activity	Atp5o/Atp5b/Atp5a1/Atp5l/Clca3a1/Atp5c1/Atp5pb/Clca3b	2.74648e-05	8	8 out of 72	A/D	Atp5a1	Clca3b	Clca3a1/Clca3b
CC025	down	nuclear-transcribed mRNA catabolic process; exonucleolytic	Exosc7/Exosc9/Exosc3/Exosc4/Exosc6	2.90196e-05	5	5 out of 65	F	Exosc3/Exosc4	Exosc7
CC013	up	cell killing	Cd5l/Tap2/Cyrib/H2-Q2/H2-Q4/Coro1a/Prdx1/Ptpn6/Ptprc	2.91432e-05	9	9 out of 87	E	Ptpn6		H2-Q2/H2-Q4
CC038	down	endoplasmic reticulum tubular network	Kpnb1/Rab10/Atl3/C2cd2l/Rab18	2.94491e-05	5	5 out of 65	C			Kpnb1
CC038	down	endoplasmic reticulum subcompartment	Kpnb1/Rab10/Atl3/C2cd2l/Rab18	2.94491e-05	5	5 out of 65	C			Kpnb1
CC002	up	establishment of protein localization to mitochondrion	Timm23/Samm50/Timm21/Maip1/Dnlz/Timm10/Tomm40/Timm8a1/Timm29/Timm50	2.95632e-05	10	10 out of 103	G	Dnlz		Dnlz	Dnlz
CC002	up	protein localization to mitochondrion	Timm23/Samm50/Timm21/Maip1/Dnlz/Timm10/Tomm40/Timm8a1/Timm29/Timm50	2.95632e-05	10	10 out of 103	G	Dnlz		Dnlz	Dnlz
CC002	up	protein targeting to mitochondrion	Timm23/Samm50/Timm21/Dnlz/Timm10/Tomm40/Timm8a1/Timm29/Timm50	2.95632e-05	9	9 out of 103	G	Dnlz		Dnlz	Dnlz
CC039	up	fibrinolysis	Plg/Hrg/Klkb1/F2/Serpinf2/Fga	3.0388e-05	6	6 out of 102	G
CC032	down	proton-transporting two-sector ATPase complex; catalytic domain	Atp5o/Atp5b/Atp5a1/Atp5c1	3.12461e-05	4	4 out of 42	A/D	Atp5a1
CC015	down	rRNA processing	C1d/Exosc10/Exosc7/Exosc8/Exosc3/Exosc2/Exosc4/Rps21/Exosc1/Rpusd3/Exosc5/Exosc6	3.13635e-05	12	12 out of 80	A	Exosc8/Exosc3/Exosc4/Exosc1/Exosc5	Exosc7/Rpusd3	Rpusd3
CC013	up	cell activation	Itgb2/Il16/Casp1/Psmb10/Fermt3/C1qa/Cd48/Cyrib/Fcer1g/Myo1f/Coro1a/Prdx1/Msn/Entpd1/Ptpn6/Aif1/Ptprc/Adam9	3.24738e-05	18	18 out of 87	E	Fermt3/C1qa/Ptpn6	Entpd1	Entpd1
CC013	up	adaptive immune response	Tap2/C1qc/C1qb/C1qa/Cd48/Cyrib/C4b/H2-Q2/Fcer1g/H2-Q4/Ptpn6/Ptprc	3.29816e-05	12	12 out of 87	E	C1qa/Ptpn6		H2-Q2/H2-Q4
CC030	abs	chromosome	Smarcb1/Brd4/Dnmt1/Trim28/Xrcc4/Crebbp/Fh1/Actl6a/Ccar2/Rbbp6/Trim56/H1f1/Hmgb2/Gatad2a/Rcc2/Sphk2/Numa1/Ppp1r10/Smarcc1/Thoc6/Rrp8/Smarca4/Hdac1/Kdm1a/Chd3/Pbrm1/Chd4/Cbx5/Fen1/Smchd1/Taf5l/Hp1bp3/Cpsf6/Hmbox1/Prpf4b	3.35189e-05	35	35 out of 197	F		Trim56/Smchd1/Hmbox1	Trim56/Sphk2/Hmbox1	Cpsf6
CC075	up	muscle structure development	Bin1/Des/Tpm1/Slc25a4/Acta1/Neb/Flnc/Actn2/Myh6/Mapk12/Ehd2/Ttn/Cav1/Atp2a2/Pdlim3	3.36411e-05	15	15 out of 79	E	Acta1/Neb/Flnc/Atp2a2			Flnc/Actn2/Ttn
CC075	up	actin-mediated cell contraction	Myh2/Bin1/Tpm1/Acta2/Myh6/Cav1/Atp2a2	3.36411e-05	7	7 out of 79	E	Atp2a2
CC075	up	A band	Hspb1/Myh2/Ttn/Myom3/Ppp1r12a	3.4788e-05	5	5 out of 83	E		Myom3		Ttn
CC024	up	RNA polymerase II preinitiation complex assembly	Psmc5/Psmc6/Psmc2/Psmc4/Psmc3/Tbp	3.48357e-05	6	6 out of 147	A	Psmc2	Psmc5
CC024	up	transcription regulator complex	Gtf2f1/Cdk4/Mta1/Ncor1/Psmc5/Rbbp7/Ascc3/Gtf3c1/Cdk7/Mta2/Rbbp4/Chd3/Gtf3c5/Tbp/Ascc1	3.52124e-05	15	15 out of 148	A		Psmc5
CC002	up	mitochondrial outer membrane	Phb2/Vdac2/Samm50/Cisd2/Tomm40/Letmd1/Rhot2/Mtx1/Mfn1/Phb/Nlrx1	3.53023e-05	11	11 out of 105	G	Cisd2		Nlrx1	Nlrx1
CC009	up	cytosolic ribosome	Rps11/Rpl30/Rack1/Eif2a/Rps3a1/Rpl37a/Rpl22/Rps16/Rps14/Rpl27a/Rpl26	3.54247e-05	11	11 out of 108	E	Rps11/Rpl30/Rack1/Rps3a1/Rps16
CC030	up	SWI/SNF superfamily-type complex	Smarcb1/Actl6a/Gatad2a/Smarcc1/Smarca4/Hdac1/Chd3/Pbrm1/Chd4	3.57295e-05	9	9 out of 148	F
CC030	down	ATP metabolic process	Uqcrb/Sdha/Cyc1/Uqcrfs1/Uqcr10/Sphk2/COX2/Uqcrq/Dld/Cox4i1	3.61717e-05	10	10 out of 50	F	Uqcr10		Sphk2
CC039	up	negative regulation of blood coagulation	Plg/Kng1/Hrg/Klkb1/F2/Serpinf2/Fga	3.85706e-05	7	7 out of 102	G
CC039	up	negative regulation of coagulation	Plg/Kng1/Hrg/Klkb1/F2/Serpinf2/Fga	3.85706e-05	7	7 out of 102	G
CC039	up	negative regulation of hemostasis	Plg/Kng1/Hrg/Klkb1/F2/Serpinf2/Fga	3.85706e-05	7	7 out of 102	G
CC039	up	negative regulation of peptidase activity	Ahsg/Kng1/Hrg/Ambp/Grk2/Serpina3m/Serpinf2/Pzp/Snca/Serpind1/Serpina1b	3.96331e-05	11	11 out of 102	G			Serpina1b
CC013	up	myeloid leukocyte activation	Itgb2/Il16/Casp1/C1qa/Cd48/Fcer1g/Myo1f/Aif1/Adam9	3.96749e-05	9	9 out of 87	E	C1qa
CC002	up	mitochondrial transport	Timm23/Samm50/Timm21/Sfxn2/Slc25a10/Maip1/Dnlz/Timm10/Tomm40/Rhot2/Timm8a1/Timm29/Timm50	3.97423e-05	13	13 out of 103	G	Dnlz	Sfxn2	Sfxn2/Dnlz	Dnlz
CC011	down	polysaccharide biosynthetic process	Gys1/Gys2/Phkg2/Epm2a/Ppp1r3b	3.98574e-05	5	5 out of 33	E	Ppp1r3b		Gys2/Epm2a/Ppp1r3b
CC032	down	nucleoside triphosphate metabolic process	Atp5o/Atp5b/Atp5a1/Pnp/Atp5l/Atp5c1/Atp5pb	4.04823e-05	7	7 out of 42	A/D	Atp5a1		Pnp
CC030	abs	chromatin	Smarcb1/Brd4/Dnmt1/Trim28/Crebbp/Actl6a/Ccar2/Trim56/H1f1/Hmgb2/Gatad2a/Sphk2/Ppp1r10/Smarcc1/Rrp8/Smarca4/Hdac1/Kdm1a/Chd3/Pbrm1/Chd4/Cbx5/Taf5l/Hp1bp3/Cpsf6	4.24246e-05	25	25 out of 197	F		Trim56	Trim56/Sphk2	Cpsf6
CC030	up	chromatin assembly or disassembly	Smarcb1/Dnmt1/Trim28/Znfx1/H1f1/Smarcc1/Rrp8/Smarca4/Hdac1/Chd3/Smchd1/Hp1bp3	4.37221e-05	12	12 out of 149	F		Smchd1
CC024	up	nuclear replication fork	Rpa1/Bcas2/Cdc5l/Prpf19/Pcna/Plrg1	4.40502e-05	6	6 out of 148	A			Rpa1
CC007	down	ATP metabolic process	Ndufs2/Ndufb9/Ndufb8/Ndufa10/Ndufc2/Ndufa7/Ndufv1/Ndufa8/ND4/ND5/Ndufb6/Ndufv2/Ndufs1/Ndufa12/Ndufs6	4.44019e-05	15	15 out of 115	B
CC024	up	3'-5' DNA helicase activity	Mcm7/Mcm6/Ascc3/Mcm2/Mcm5	4.50065e-05	5	5 out of 147	A
CC049	up	proteasome complex	Psmd6/Psmc6/Txnl1/Vcp/Psmc2/Psma1/Psmc3/Psmd4	4.6847e-05	8	8 out of 75	B	Psmd6/Psmc2	Psma1		Psma1
CC049	up	endopeptidase complex	Psmd6/Psmc6/Txnl1/Vcp/Psmc2/Psma1/Psmc3/Psmd4	4.6847e-05	8	8 out of 75	B	Psmd6/Psmc2	Psma1		Psma1
CC009	up	endoplasmic reticulum lumen	Calr/Dnajc3/Pdia3/Txndc5/Poglut2/Pdia4/Manf/Os9	4.87928e-05	8	8 out of 108	E		Manf	Pdia4/Manf
CC024	up	chromosome organization	Mcm7/Rpa1/Smg5/Dnmt1/Ctr9/Mta1/Ncor1/Asf1a/Mcm4/Mcm6/Pcna/Nasp/Rbbp7/Ascc3/Leo1/Mcm2/Hsp90aa1/Mta2/Smarca1/Smarce1/Rbbp4/Smc2/Grwd1/Chd3/Hnrnpc/Telo2/Ehmt1/Fen1/Smchd1	4.90703e-05	29	29 out of 147	A		Smchd1	Rpa1/Telo2
CC024	up	transcription preinitiation complex assembly	Psmc5/Psmc6/Psmc2/Psmc4/Psmc3/Tbp	4.90703e-05	6	6 out of 147	A	Psmc2	Psmc5
CC024	up	double-strand break repair via homologous recombination	Mcm7/Rpa1/Mcm4/Mcm6/Psmd14/Mcm3/Mcm2/Smchd1/Mcm5	4.90703e-05	9	9 out of 147	A		Smchd1	Rpa1
CC024	up	recombinational repair	Mcm7/Rpa1/Mcm4/Mcm6/Psmd14/Mcm3/Mcm2/Smchd1/Mcm5	4.90703e-05	9	9 out of 147	A		Smchd1	Rpa1
CC024	up	mRNA cleavage factor complex	Sympk/Wdr33/Cpsf2/Cpsf3/Cpsf1/Cpsf4	5.10165e-05	6	6 out of 148	A				Sympk
CC024	up	nuclear chromatin	Mta1/Ncor1/Asf1a/Phf10/Nasp/Rcc1/Rbbp7/Mta2/Smarca1/Smarce1/Rbbp4/Chd3/Zscan26/Rbmx/Telo2/Tbp	5.10165e-05	16	16 out of 148	A		Rcc1	Rcc1/Telo2
CC024	up	replisome	Rpa1/Bcas2/Cdc5l/Prpf19/Plrg1	5.10165e-05	5	5 out of 148	A			Rpa1
CC024	up	nuclear replisome	Rpa1/Bcas2/Cdc5l/Prpf19/Plrg1	5.10165e-05	5	5 out of 148	A			Rpa1
CC075	up	supramolecular fiber organization	Sh3bp1/Alox15/Bin1/Des/Tpm1/Vps33b/Acta1/Abitram/Neb/Actn2/Myh6/Ttn/Tpm2/Cav1/Tpm3/Synpo/Add2/Pdlim3	5.10848e-05	18	18 out of 79	E	Vps33b/Acta1/Neb/Synpo		Sh3bp1	Actn2/Ttn
CC075	up	actin cytoskeleton organization	Sh3bp1/Alox15/Bin1/Tpm1/Acta1/Fhl3/Abitram/Neb/Actn2/Myh6/Fmnl3/Ehd2/Ttn/Tpm2/Tpm3/Synpo/Add2/Pdlim3	5.10848e-05	18	18 out of 79	E	Acta1/Neb/Synpo		Sh3bp1/Fhl3	Actn2/Ttn
CC030	up	ATPase complex	Smarcb1/Actl6a/Gatad2a/Smarcc1/Smarca4/Hdac1/Chd3/Pbrm1/Chd4	5.23827e-05	9	9 out of 148	F
CC002	up	integral component of mitochondrial membrane	Timm23/Sfxn2/Apool/Tomm40/Rhot2/Sco1/Mfn1/Micos10	5.26666e-05	8	8 out of 105	G		Sfxn2	Sfxn2/Sco1
CC002	up	intrinsic component of mitochondrial membrane	Timm23/Sfxn2/Apool/Tomm40/Rhot2/Sco1/Mfn1/Micos10	5.37361e-05	8	8 out of 105	G		Sfxn2	Sfxn2/Sco1
CC013	abs	regulation of immune response	Itgb2/Cd5l/Tap2/Zbp1/C1qc/C1qb/Trafd1/C1qa/C1ra/Cd48/Hmgb2/Cyrib/C4b/H2-Q2/Fcer1g/H2-Q4/Myo1f/Ube2n/C1s1/Ptpn6/Ptprc	5.5164e-05	21	21 out of 128	E	C1qa/Ptpn6	Trafd1	Trafd1/H2-Q2/H2-Q4
CC013	abs	positive regulation of immune response	Itgb2/Cd5l/Tap2/Zbp1/C1qc/C1qb/C1qa/C1ra/Hmgb2/Cyrib/C4b/H2-Q2/Fcer1g/H2-Q4/Ube2n/C1s1/Ptpn6/Ptprc	5.5164e-05	18	18 out of 128	E	C1qa/Ptpn6		H2-Q2/H2-Q4
CC013	abs	positive regulation of immune system process	Itgb2/Il16/Cd5l/Hcls1/Tap2/Zbp1/C1qc/C1qb/C1qa/C1ra/Hmgb2/Cyrib/C4b/H2-Q2/Fcer1g/H2-Q4/Ube2n/Coro1a/C1s1/Ptpn6/Aif1/Ptprc/Stat1	5.5164e-05	23	23 out of 128	E	C1qa/Ptpn6		H2-Q2/H2-Q4
CC013	abs	adaptive immune response based on somatic recombination of immune receptors built from immunoglobulin superfamily domains	Tap2/C1qc/C1qb/C1qa/C1ra/Cyrib/C4b/H2-Q2/Fcer1g/H2-Q4/C1s1/Ptpn6/Ptprc	5.5164e-05	13	13 out of 128	E	C1qa/Ptpn6		H2-Q2/H2-Q4
CC024	up	nuclear DNA-directed RNA polymerase complex	Gtf2f1/Ctr9/Psmc5/Polr3c/Leo1/Polr1a/Cdk7/Tbp/Polr2c	5.54428e-05	9	9 out of 148	A		Psmc5		Polr1a
CC002	up	outer membrane	Phb2/Vdac2/Samm50/Cisd2/Tomm40/Letmd1/Rhot2/Mtx1/Mfn1/Phb/Nlrx1	5.69182e-05	11	11 out of 105	G	Cisd2		Nlrx1	Nlrx1
CC002	up	organelle outer membrane	Phb2/Vdac2/Samm50/Cisd2/Tomm40/Letmd1/Rhot2/Mtx1/Mfn1/Phb/Nlrx1	5.69182e-05	11	11 out of 105	G	Cisd2		Nlrx1	Nlrx1
CC030	up	heterochromatin organization	Dnmt1/Trim28/Znfx1/Rrp8/Smarca4/Hdac1/Smchd1/Hp1bp3	5.77696e-05	8	8 out of 149	F		Smchd1
CC013	abs	regulation of immune system process	Itgb2/Il16/Cd5l/Hcls1/Tap2/Zbp1/C1qc/C1qb/Trafd1/C1qa/C1ra/Cd48/Hmgb2/Cyrib/C4b/H2-Q2/Fcer1g/H2-Q4/Myo1f/Ube2n/Coro1a/Rhog/Msn/C1s1/Ptpn6/Aif1/Ptprc/Stat1	5.83029e-05	28	28 out of 128	E	C1qa/Ptpn6	Trafd1	Trafd1/H2-Q2/H2-Q4
CC030	up	nuclear chromosome; telomeric region	Xrcc4/Ppp1r10/Thoc6/Kdm1a/Cbx5/Fen1/Smchd1/Hmbox1	6.03956e-05	8	8 out of 148	F		Smchd1/Hmbox1	Hmbox1
CC024	up	DNA-directed RNA polymerase complex	Gtf2f1/Ctr9/Psmc5/Polr3c/Leo1/Polr1a/Cdk7/Tbp/Polr2c	6.11477e-05	9	9 out of 148	A		Psmc5		Polr1a
CC011	abs	cellular carbohydrate metabolic process	Gys1/Gys2/Phkg2/Phkb/Gk2/Epm2a/Phka2/Gk/Agl/Ppp1r3b	6.31101e-05	10	10 out of 52	E	Gk2/Ppp1r3b	Gk	Gys2/Epm2a/Gk/Ppp1r3b	Gk2
CC025	down	snRNA metabolic process	Exosc10/Exosc7/Exosc9/Exosc3/Exosc4/Exosc6	6.31238e-05	6	6 out of 65	F	Exosc3/Exosc4	Exosc7
CC011	down	cellular carbohydrate metabolic process	Gys1/Gys2/Phkg2/Phkb/Epm2a/Phka2/Agl/Ppp1r3b	6.48814e-05	8	8 out of 33	E	Ppp1r3b		Gys2/Epm2a/Ppp1r3b
CC024	up	helicase activity	Mcm7/Mcm4/Rfc2/Mcm6/Ascc3/Mcm3/Mcm2/Ddx19b/Rfc5/Smarca1/Chd3/Mcm5	6.94565e-05	12	12 out of 147	A	Ddx19b		Ddx19b	Ddx19b
CC032	down	proton transmembrane transport	Atp5o/Atp5b/Atp5a1/Atp5l/Atp5c1/Atp5pb	6.99643e-05	6	6 out of 42	A/D	Atp5a1
CC075	up	myosin II complex	Myh2/Myh6/Myl9/Ttn	6.99645e-05	4	4 out of 83	E				Ttn
CC013	up	leukocyte activation	Itgb2/Il16/Casp1/Psmb10/C1qa/Cd48/Cyrib/Fcer1g/Myo1f/Coro1a/Prdx1/Msn/Ptpn6/Aif1/Ptprc/Adam9	7.1395e-05	16	16 out of 87	E	C1qa/Ptpn6
CC011	down	energy derivation by oxidation of organic compounds	Gys1/Gys2/Phkg2/Phkb/Epm2a/Phka2/Agl/Ppp1r3b	7.27783e-05	8	8 out of 33	E	Ppp1r3b		Gys2/Epm2a/Ppp1r3b
CC011	down	cellular carbohydrate biosynthetic process	Gys1/Gys2/Phkg2/Epm2a/Ppp1r3b	7.27783e-05	5	5 out of 33	E	Ppp1r3b		Gys2/Epm2a/Ppp1r3b
CC024	up	RNA polymerase complex	Gtf2f1/Ctr9/Psmc5/Polr3c/Leo1/Polr1a/Cdk7/Tbp/Polr2c	7.77705e-05	9	9 out of 148	A		Psmc5		Polr1a
CC024	up	SWI/SNF superfamily-type complex	Mta1/Phf10/Rbbp7/Mta2/Smarca1/Smarce1/Rbbp4/Chd3	7.85557e-05	8	8 out of 148	A
CC032	down	ion channel activity	Atp5o/Atp5b/Atp5a1/Atp5l/Atp5c1/Atp5pb	7.89846e-05	6	6 out of 44	A/D	Atp5a1
CC032	down	inner mitochondrial membrane protein complex	Atp5mpl/Atp5o/Atp5b/Atp5a1/Atp5l/Atp5c1/Atp5pb	7.92965e-05	7	7 out of 42	A/D	Atp5a1
CC002	up	mitochondrion organization	Phb2/Timm23/Supv3l1/Samm50/Timm21/Apool/Maip1/Dnlz/Timm10/Cisd2/Tomm40/Rhot2/Timm8a1/Timm29/Mtx1/Timm50/Sco1/Mfn1/Phb	8.56735e-05	19	19 out of 103	G	Dnlz/Cisd2		Dnlz/Sco1	Dnlz
CC007	down	nuclear DNA-directed RNA polymerase complex	Polr2e/Polr2h/Gtf2h3/Ercc2/Gtf2h1/Taf6/Tcea1/Polr2c	8.59372e-05	8	8 out of 115	B	Polr2h	Gtf2h1	Ercc2	Polr2h
CC025	down	snRNA 3'-end processing	Exosc7/Exosc9/Exosc3/Exosc4/Exosc6	8.62515e-05	5	5 out of 65	F	Exosc3/Exosc4	Exosc7
CC025	down	maturation of 5.8S rRNA	C1d/Exosc10/Exosc7/Exosc9/Exosc3/Exosc4	8.62515e-05	6	6 out of 65	F	Exosc3/Exosc4	Exosc7
CC025	down	ncRNA 3'-end processing	Exosc10/Exosc7/Exosc9/Exosc3/Exosc4/Exosc6	8.62515e-05	6	6 out of 65	F	Exosc3/Exosc4	Exosc7
CC024	up	transcription initiation from RNA polymerase II promoter	Gtf2f1/Psmc5/Psmc6/Psmc2/Psmc4/Psmc3/Cdk7/Tbp	8.70267e-05	8	8 out of 147	A	Psmc2	Psmc5
CC013	abs	immune effector process	Itgb2/Cd5l/Tap2/Zbp1/C1qc/C1qb/C1qa/Mlkl/C1ra/Cyrib/C4b/H2-Q2/Fcer1g/H2-Q4/Myo1f/Coro1a/Prdx1/C1s1/Ptpn6/Ptprc/Stat1	8.99307e-05	21	21 out of 128	E	C1qa/Ptpn6		H2-Q2/H2-Q4
CC007	down	DNA-directed RNA polymerase complex	Polr2e/Polr2h/Gtf2h3/Ercc2/Gtf2h1/Taf6/Tcea1/Polr2c	9.20916e-05	8	8 out of 115	B	Polr2h	Gtf2h1	Ercc2	Polr2h
CC011	down	carbohydrate metabolic process	Gys1/Gys2/Phkg2/Inppl1/Phkb/Epm2a/Phka2/Zbtb7a/Agl/Ppp1r3b	9.25531e-05	10	10 out of 33	E	Ppp1r3b	Zbtb7a	Gys2/Epm2a/Zbtb7a/Ppp1r3b
CC024	up	NuRD complex	Mta1/Rbbp7/Mta2/Rbbp4/Chd3	9.3213e-05	5	5 out of 148	A
CC024	up	CHD-type complex	Mta1/Rbbp7/Mta2/Rbbp4/Chd3	9.3213e-05	5	5 out of 148	A
CC039	up	response to wounding	Hmox1/Slc4a1/Mertk/Plg/Kng1/Hrg/Klkb1/F2/Pf4/Serpinf2/Serpind1/F13a1/Nbeal2/Fga/Fn1	9.41477e-05	15	15 out of 102	G	Mertk/Fn1			Hmox1/Pf4
CC075	abs	muscle contraction	Myh2/Bin1/Tpm1/Acta2/Actn2/Myh6/Aldoa/Rap1gds1/Ttn/Myom3/Tpm2/Cav1/Tpm3/Atp2a2	9.45389e-05	14	14 out of 164	E	Aldoa/Atp2a2	Myom3		Actn2/Ttn
CC032	down	channel activity	Atp5o/Atp5b/Atp5a1/Atp5l/Atp5c1/Atp5pb	9.8318e-05	6	6 out of 44	A/D	Atp5a1
CC032	down	passive transmembrane transporter activity	Atp5o/Atp5b/Atp5a1/Atp5l/Atp5c1/Atp5pb	9.8318e-05	6	6 out of 44	A/D	Atp5a1
CC039	abs	regulation of body fluid levels	Slc4a1/Mertk/Plg/Kng1/Hrg/Klkb1/F2/Pf4/Prkce/Serpinf2/Dmtn/Serpind1/F13a1/Nbeal2/Fga/Fn1	0.000100174	16	16 out of 159	G	Mertk/Fn1	Dmtn		Pf4
CC030	abs	chromatin remodeling	Smarcb1/Dnmt1/Trim28/Chd1/Actl6a/Znfx1/Hmgb2/Smarcc1/Rrp8/Smarca4/Hdac1/Chd3/Pbrm1/Smchd1	0.000103815	14	14 out of 199	F		Smchd1	Chd1
CC030	down	sulfur compound metabolic process	Gstt1/Gstt3/Agxt/Pdha1/Suclg1/Dld/Sucla2/Mpst/Mmut/Gstt2	0.00011021	10	10 out of 50	F	Agxt/Sucla2	Gstt1/Suclg1/Sucla2	Gstt1/Sucla2/Mpst/Gstt2	Agxt
CC075	up	muscle cell development	Bin1/Slc25a4/Acta1/Neb/Flnc/Actn2/Myh6/Ttn/Atp2a2	0.000111452	9	9 out of 79	E	Acta1/Neb/Flnc/Atp2a2			Flnc/Actn2/Ttn
CC007	down	RNA polymerase complex	Polr2e/Polr2h/Gtf2h3/Ercc2/Gtf2h1/Taf6/Tcea1/Polr2c	0.000112342	8	8 out of 115	B	Polr2h	Gtf2h1	Ercc2	Polr2h
CC024	up	ATPase complex	Mta1/Phf10/Rbbp7/Mta2/Smarca1/Smarce1/Rbbp4/Chd3	0.00011277	8	8 out of 148	A
CC039	up	serine-type endopeptidase inhibitor activity	Hrg/Ambp/Serpina3m/Serpinf2/Pzp/Serpind1/Serpina1b	0.000113826	7	7 out of 99	G			Serpina1b
CC002	down	proteasome complex	Psmd2/Psmc5/Psmc1/Psmc6/Psmc4/Psmc3/Psmd11	0.000118217	7	7 out of 72	G		Psmc5
CC013	up	regulation of adaptive immune response	Tap2/Cd48/Cyrib/H2-Q2/Fcer1g/H2-Q4/Ptpn6/Ptprc	0.000127205	8	8 out of 87	E	Ptpn6		H2-Q2/H2-Q4
CC007	down	generation of precursor metabolites and energy	Ndufs2/Ndufs4/Ndufb9/Ndufa5/Ndufb8/Ndufa10/Ndufc2/Ndufa7/Ndufv1/Ndufa8/ND4/ND5/Ndufb6/Ndufs7/Ndufv2/Ndufs1/Ndufa12/Ndufs6	0.000130978	18	18 out of 115	B
CC039	up	erythrocyte development	Slc4a1/Bpgm/Jmjd6/Hba-a2/Epb42/Ank1	0.000131099	6	6 out of 102	G
CC013	abs	adaptive immune response	Tap2/C1qc/C1qb/C1qa/C1ra/Cd48/Cyrib/C4b/H2-Q2/Fcer1g/H2-Q4/C1s1/Ptpn6/Ptprc	0.000135259	14	14 out of 128	E	C1qa/Ptpn6		H2-Q2/H2-Q4
CC075	up	actin filament organization	Sh3bp1/Alox15/Bin1/Tpm1/Acta1/Abitram/Neb/Actn2/Ttn/Tpm2/Tpm3/Synpo/Add2/Pdlim3	0.000135464	14	14 out of 79	E	Acta1/Neb/Synpo		Sh3bp1	Actn2/Ttn
CC075	up	striated muscle contraction	Bin1/Tpm1/Myh6/Aldoa/Ttn/Cav1/Atp2a2	0.000135464	7	7 out of 79	E	Aldoa/Atp2a2			Ttn
CC024	abs	sequence-specific DNA binding	Mcm7/Rpa1/Smg5/Dnmt1/Mta1/Ncor1/Mcm4/Cdc5l/Mcm6/Ybx3/Mcm3/Mcm2/Phf6/Ybx1/Mta2/Rbbp4/Grwd1/Zscan26/Rbmx/Telo2/Tbp/Cpsf4/Safb/Mcm5	0.000137799	24	24 out of 186	A			Rpa1/Telo2/Safb
CC032	down	monovalent inorganic cation transmembrane transporter activity	Atp5o/Atp5b/Atp5a1/Atp5l/Atp5c1/Atp5pb	0.000142286	6	6 out of 44	A/D	Atp5a1
CC030	up	protein domain specific binding	Tubb5/Dnmt1/App/Trim28/Ddx5/Evl/Crebbp/Vasp/Bax/Sh3bgrl/Syk/Hmgb2/Sorbs2/Rcc2/Tacc1/Numa1/Hdac1/Dennd1a/Wasf2/Arhgap17/Ctnnd1/Afdn/Inpp5d/Iqgap1/Plscr1/Cbl	0.000143315	26	26 out of 147	F	Wasf2/Inpp5d	Plscr1	App/Arhgap17/Plscr1	Wasf2
CC072	down	damaged DNA binding	Ddb1/Xrcc5/Apex1/Xrcc6	0.000144424	4	4 out of 23	D/A	Xrcc5/Xrcc6	Xrcc5/Xrcc6	Xrcc5/Xrcc6	Xrcc5
CC015	down	RNA phosphodiester bond hydrolysis	Exosc10/Exosc7/Exosc8/Exosc3/Exosc2/Rps21/Dis3l	0.000145051	7	7 out of 80	A	Exosc8/Exosc3	Exosc7
CC015	down	RNA catabolic process	Exosc10/Exosc7/Exosc8/Exosc3/Exosc2/Edc3/Exosc4/Dis3l/Dis3l2/Exosc5/Exosc6	0.000145393	11	11 out of 80	A	Exosc8/Exosc3/Exosc4/Exosc5	Exosc7	Dis3l2
CC013	up	positive regulation of cell killing	Cd5l/Tap2/Cyrib/H2-Q2/H2-Q4/Ptprc	0.000146467	6	6 out of 87	E			H2-Q2/H2-Q4
CC013	up	antigen processing and presentation of peptide antigen	Ctss/Tapbp/Tap2/H2-Q2/Fcer1g/H2-Q4	0.000146467	6	6 out of 87	E			H2-Q2/H2-Q4
CC049	up	peptidase complex	Psmd6/Psmc6/Txnl1/Vcp/Psmc2/Psma1/Psmc3/Psmd4	0.000147523	8	8 out of 75	B	Psmd6/Psmc2	Psma1		Psma1
CC049	up	proteasome regulatory particle	Psmd6/Psmc6/Psmc2/Psmc3/Psmd4	0.000147523	5	5 out of 75	B	Psmd6/Psmc2
CC039	up	negative regulation of proteolysis	Ahsg/Kng1/Hrg/F2/Ambp/Psmf1/Grk2/Serpina3m/Serpinf2/Pzp/Snca/Serpind1/Serpina1b	0.000155589	13	13 out of 102	G			Psmf1/Serpina1b
CC078	up	arachidonic acid epoxygenase activity	Cyp2c38/Cyp4a10/Cyp2b10/Cyp2b9/Cyp4a32	0.000165053	5	5 out of 44	A	Cyp2b10		Cyp2c38/Cyp2b10/Cyp2b9
CC002	down	endopeptidase complex	Psmd2/Psmc5/Psmc1/Psmc6/Psmc4/Psmc3/Psmd11	0.00016654	7	7 out of 72	G		Psmc5
CC024	abs	double-strand break repair	Mcm7/Rpa1/Mta1/Prkdc/Mcm4/Prpf19/Mcm6/Psmd14/Mcm3/Mcm2/Nhej1/Smchd1/Mcm5	0.000166948	13	13 out of 187	A		Smchd1	Rpa1/Prkdc/Nhej1
CC030	up	heterochromatin assembly	Dnmt1/Trim28/Znfx1/Rrp8/Smarca4/Hdac1/Smchd1	0.000175034	7	7 out of 149	F		Smchd1
CC024	up	nuclear speck	Prcc/Bcas2/Prpf3/Zc3h18/Cwc25/Cdc34/Cdc5l/Prpf19/Abitram/Sart1/Rbbp6/Thoc6/Rbm39/Zc3h14/Plrg1	0.000177728	15	15 out of 148	A
CC030	up	chromatin organization	Smarcb1/Brd4/Dnmt1/App/Trim28/Crebbp/Actl6a/Crtc2/Znfx1/H1f1/Hmgb2/Smarcc1/Rrp8/Smarca4/Hdac1/Kdm1a/Chd3/Pbrm1/Chd4/Smchd1/Uimc1/Taf5l/Hp1bp3	0.000184498	23	23 out of 149	F		Smchd1	App
CC049	up	proteasome accessory complex	Psmd6/Psmc6/Psmc2/Psmc3/Psmd4	0.000191672	5	5 out of 75	B	Psmd6/Psmc2
CC039	up	negative regulation of wound healing	Plg/Kng1/Hrg/Klkb1/F2/Serpinf2/Fga	0.000191909	7	7 out of 102	G
CC032	down	purine ribonucleotide biosynthetic process	Atp5o/Atp5b/Atp5a1/Pnp/Atp5l/Atp5c1/Atp5pb	0.00019987	7	7 out of 42	A/D	Atp5a1		Pnp
CC013	abs	innate immune response	Cybb/Cyba/Tap2/Casp1/Zbp1/C1qc/C1qb/Trafd1/C1qa/Gbp7/C1ra/Hmgb2/Fcer1g/Myo1f/Coro1a/Prdx1/C1s1/Ptpn6/Gbp2/Stat1	0.000200603	20	20 out of 128	E	C1qa/Ptpn6	Trafd1	Trafd1
CC024	up	transferase complex; transferring phosphorus-containing groups	Gtf2f1/Ctr9/Cdk4/Psmc5/Pcna/Polr3c/Leo1/Polr1a/Irs1/Cdk7/Tbp/Polr2c	0.000204859	12	12 out of 148	A		Psmc5		Polr1a
CC032	down	nucleotide biosynthetic process	Atp5o/Atp5b/Atp5a1/Fcsk/Pnp/Atp5l/Atp5c1/Atp5pb	0.000211219	8	8 out of 42	A/D	Atp5a1		Pnp
CC032	down	nucleoside phosphate biosynthetic process	Atp5o/Atp5b/Atp5a1/Fcsk/Pnp/Atp5l/Atp5c1/Atp5pb	0.000211219	8	8 out of 42	A/D	Atp5a1		Pnp
CC015	down	nucleic acid phosphodiester bond hydrolysis	Exosc10/Exosc7/Exosc8/Exosc3/Exosc2/Edc3/Rps21/Dis3l	0.000213482	8	8 out of 80	A	Exosc8/Exosc3	Exosc7
CC013	up	positive regulation of T cell mediated cytotoxicity	Tap2/Cyrib/H2-Q2/H2-Q4/Ptprc	0.000221751	5	5 out of 87	E			H2-Q2/H2-Q4
CC039	abs	wound healing	Hmox1/Slc4a1/Mertk/Plg/Kng1/Hrg/Klkb1/F2/Pf4/Prkce/Serpinf2/Dmtn/Serpind1/F13a1/Nbeal2/Fga/Fn1	0.0002255	17	17 out of 159	G	Mertk/Fn1	Dmtn		Hmox1/Pf4
CC024	abs	transcription regulator complex	Gtf2f1/Cdk4/Mta1/Ncor1/Psmc5/Prkdc/Rbbp7/Ascc3/Gtf3c1/Cdk7/Mta2/Rbbp4/Chd3/Gtf3c5/Tbp/Ascc1	0.000229348	16	16 out of 189	A		Psmc5	Prkdc
CC039	abs	erythrocyte development	Slc4a1/Bpgm/Jmjd6/Hba-a2/Epb42/Dmtn/Ank1	0.000230658	7	7 out of 159	G		Dmtn
CC039	up	enzyme inhibitor activity	Ahsg/Kng1/Hrg/Ambp/Apoa1/Ube2o/Serpina3m/Serpinf2/Pzp/Snca/Serpind1/Serpina1b	0.000235269	12	12 out of 99	G			Serpina1b
CC078	up	arachidonic acid monooxygenase activity	Cyp2c38/Cyp4a10/Cyp2b10/Cyp2b9/Cyp4a32	0.000235276	5	5 out of 44	A	Cyp2b10		Cyp2c38/Cyp2b10/Cyp2b9
CC049	up	proteasome regulatory particle; base subcomplex	Psmc6/Psmc2/Psmc3/Psmd4	0.0002357	4	4 out of 75	B	Psmc2
CC002	up	protein import into mitochondrial matrix	Timm23/Timm21/Dnlz/Tomm40/Timm50	0.000236152	5	5 out of 103	G	Dnlz		Dnlz	Dnlz
CC030	abs	chromatin assembly or disassembly	Smarcb1/Dnmt1/Trim28/Chd1/Znfx1/H1f1/Smarcc1/Rrp8/Smarca4/Hdac1/Chd3/Smchd1/Hp1bp3	0.000242345	13	13 out of 199	F		Smchd1	Chd1
CC013	up	cellular response to cytokine stimulus	Ifi202b/Il16/Lsp1/Hcls1/Casp1/Zbp1/Igtp/Gbp7/Fcer1g/Grk2/Asah2/Coro1a/Ptpn6/Gbp2/Ptprc/Stat1	0.000242797	16	16 out of 87	E	Ptpn6		Ifi202b/Igtp
CC024	up	sequence-specific double-stranded DNA binding	Mcm7/Mta1/Ncor1/Mcm4/Cdc5l/Mcm6/Ybx3/Mcm3/Mcm2/Ybx1/Mta2/Rbbp4/Grwd1/Zscan26/Rbmx/Tbp/Cpsf4/Mcm5	0.000243204	18	18 out of 147	A
CC046	up	organellar ribosome	Mrpl2/Mrpl28/Mrps22/Mrps35/Mrps27/Mrpl39	0.000250913	6	6 out of 36	G		Mrpl28
CC046	up	mitochondrial ribosome	Mrpl2/Mrpl28/Mrps22/Mrps35/Mrps27/Mrpl39	0.000250913	6	6 out of 36	G		Mrpl28
CC011	down	generation of precursor metabolites and energy	Gys1/Gys2/Phkg2/Phkb/Epm2a/Phka2/Zbtb7a/Agl/Ppp1r3b	0.000265009	9	9 out of 33	E	Ppp1r3b	Zbtb7a	Gys2/Epm2a/Zbtb7a/Ppp1r3b
CC013	up	antigen processing and presentation of peptide antigen via MHC class I	Tapbp/Tap2/H2-Q2/Fcer1g/H2-Q4	0.000272957	5	5 out of 87	E			H2-Q2/H2-Q4
CC025	down	snRNA processing	Exosc7/Exosc9/Exosc3/Exosc4/Exosc6	0.00027393	5	5 out of 65	F	Exosc3/Exosc4	Exosc7
CC025	down	RNA catabolic process	Exosc10/Exosc7/Exosc9/Exosc3/Dis3/Exosc4/Gspt1/Mtor/Dis3l/Exosc6	0.00027393	10	10 out of 65	F	Exosc3/Exosc4	Exosc7	Gspt1
CC024	up	cellular response to DNA damage stimulus	Mcm7/Rpa1/Mta1/Asf1a/Mcm4/Rfc2/Cdc5l/Prpf19/Mcm6/Psmd14/Pcna/Ascc3/Rbbp6/Mcm3/Mcm2/Rfc5/Cdk7/Rnaseh2a/Fen1/Smchd1/Ascc1/Mcm5	0.000274704	22	22 out of 147	A		Smchd1	Rpa1
CC025	down	snoRNA 3'-end processing	Exosc10/Exosc3/Exosc4/Exosc6	0.000274727	4	4 out of 65	F	Exosc3/Exosc4
CC032	down	ribonucleotide biosynthetic process	Atp5o/Atp5b/Atp5a1/Pnp/Atp5l/Atp5c1/Atp5pb	0.000282391	7	7 out of 42	A/D	Atp5a1		Pnp
CC032	down	purine nucleotide biosynthetic process	Atp5o/Atp5b/Atp5a1/Pnp/Atp5l/Atp5c1/Atp5pb	0.00028489	7	7 out of 42	A/D	Atp5a1		Pnp
CC030	up	chromosome; telomeric region	Xrcc4/Ppp1r10/Thoc6/Kdm1a/Cbx5/Fen1/Smchd1/Hmbox1	0.000285693	8	8 out of 148	F		Smchd1/Hmbox1	Hmbox1
CC002	up	mitochondrial membrane organization	Samm50/Apool/Maip1/Timm10/Tomm40/Rhot2/Timm29/Timm50/Mfn1	0.000321983	9	9 out of 103	G
CC030	abs	cellular respiration	Sdhb/Uqcrb/Sdha/Aco2/Cyc1/Fh1/Bax/Pdha1/Uqcrfs1/Uqcr10/Suclg1/COX2/Uqcrq/Dld/Sucla2/Cox4i1	0.000323324	16	16 out of 199	F	Uqcr10/Sucla2	Suclg1/Sucla2	Sucla2
CC039	up	negative regulation of endopeptidase activity	Ahsg/Kng1/Hrg/Grk2/Serpina3m/Serpinf2/Snca/Serpind1/Serpina1b	0.000326598	9	9 out of 102	G			Serpina1b
CC015	down	mRNA catabolic process	Exosc10/Exosc7/Exosc8/Exosc3/Exosc2/Edc3/Exosc4/Dis3l2/Exosc5/Exosc6	0.000329654	10	10 out of 80	A	Exosc8/Exosc3/Exosc4/Exosc5	Exosc7	Dis3l2
CC013	up	antigen processing and presentation	Ctss/Tapbp/Tap2/Rab35/H2-Q2/Fcer1g/H2-Q4	0.000332401	7	7 out of 87	E			H2-Q2/H2-Q4
CC013	up	regulation of T cell mediated cytotoxicity	Tap2/Cyrib/H2-Q2/H2-Q4/Ptprc	0.000332401	5	5 out of 87	E			H2-Q2/H2-Q4
CC039	up	negative regulation of response to wounding	Plg/Kng1/Hrg/Klkb1/F2/Serpinf2/Fga	0.000348205	7	7 out of 102	G
CC032	down	ribose phosphate biosynthetic process	Atp5o/Atp5b/Atp5a1/Pnp/Atp5l/Atp5c1/Atp5pb	0.000349645	7	7 out of 42	A/D	Atp5a1		Pnp
CC032	down	purine-containing compound biosynthetic process	Atp5o/Atp5b/Atp5a1/Pnp/Atp5l/Atp5c1/Atp5pb	0.000349645	7	7 out of 42	A/D	Atp5a1		Pnp
CC024	up	double-strand break repair	Mcm7/Rpa1/Mta1/Mcm4/Prpf19/Mcm6/Psmd14/Mcm3/Mcm2/Smchd1/Mcm5	0.000352795	11	11 out of 147	A		Smchd1	Rpa1
CC013	up	positive regulation of leukocyte mediated immunity	Itgb2/Tap2/Cyrib/H2-Q2/Fcer1g/H2-Q4/Ptprc	0.000360208	7	7 out of 87	E			H2-Q2/H2-Q4
CC032	down	cation transmembrane transporter activity	Atp5o/Atp5b/Atp5a1/Slc44a2/Atp5l/Atp5c1/Atp5pb	0.000370471	7	7 out of 44	A/D	Atp5a1
CC024	up	DNA duplex unwinding	Mcm7/Rpa1/Mcm4/Mcm6/Ascc3/Mcm2	0.000375165	6	6 out of 147	A			Rpa1
CC011	abs	carbohydrate metabolic process	Gys1/Gys2/Phkg2/Inppl1/Phkb/Gk2/Epm2a/Phka2/Zbtb7a/Gk/Agl/Ppp1r3b	0.000377078	12	12 out of 52	E	Gk2/Ppp1r3b	Zbtb7a/Gk	Gys2/Epm2a/Zbtb7a/Gk/Ppp1r3b	Gk2
CC013	up	regulation of adaptive immune response based on somatic recombination of immune receptors built from immunoglobulin superfamily domains	Tap2/Cyrib/H2-Q2/Fcer1g/H2-Q4/Ptpn6/Ptprc	0.000384747	7	7 out of 87	E	Ptpn6		H2-Q2/H2-Q4
CC013	up	response to cytokine	Ifi202b/Il16/Lsp1/Hcls1/Casp1/Zbp1/Igtp/Gbp7/Fcer1g/Grk2/Asah2/Coro1a/Ptpn6/Gbp2/Ptprc/Stat1/Adam9	0.000384747	17	17 out of 87	E	Ptpn6		Ifi202b/Igtp
CC013	up	plasma membrane invagination	Itgb2/Fcer1g/Arf1/Rhog/Arhgap25/Aif1	0.000389842	6	6 out of 87	E
CC030	abs	chromosome organization	Mcm7/Smarcb1/Brd4/Dnmt1/App/Trim28/Ylpm1/Xrcc4/Crebbp/Chd1/Mcm6/Fh1/Actl6a/Crtc2/Znfx1/Parn/H1f1/Hmgb2/Sphk2/Numa1/Ppp1r10/Smarcc1/Rrp8/Smarca4/Hdac1/Kdm1a/Chd3/Pbrm1/Chd4/Fen1/Smchd1/Uimc1/Taf5l/Hp1bp3/Hmbox1	0.000394598	35	35 out of 199	F		Smchd1/Hmbox1	App/Chd1/Sphk2/Hmbox1
CC075	abs	supramolecular fiber	Hspb1/Myh2/Bin1/Des/Tpm1/Acta1/Fhl3/Dpp9/Hook3/Neb/Acta2/Actn2/Ak1/Krt7/Myh6/Aldoa/Myl9/Ttn/Myom3/Tpm2/Tpm3/Synpo/Fam83h/Pdlim3/Ppp1r12a	0.000406796	25	25 out of 164	E	Acta1/Hook3/Neb/Aldoa/Synpo	Myom3	Fhl3/Hook3	Actn2/Krt7/Ttn
CC075	abs	supramolecular polymer	Hspb1/Myh2/Bin1/Des/Tpm1/Acta1/Fhl3/Dpp9/Hook3/Neb/Acta2/Actn2/Ak1/Krt7/Myh6/Aldoa/Myl9/Ttn/Myom3/Tpm2/Tpm3/Synpo/Fam83h/Pdlim3/Ppp1r12a	0.000406796	25	25 out of 164	E	Acta1/Hook3/Neb/Aldoa/Synpo	Myom3	Fhl3/Hook3	Actn2/Krt7/Ttn
CC013	abs	immunoglobulin mediated immune response	C1qc/C1qb/C1qa/C1ra/C4b/Fcer1g/C1s1/Ptpn6/Ptprc	0.000410673	9	9 out of 128	E	C1qa/Ptpn6
CC024	up	double-stranded DNA binding	Mcm7/Mta1/Ncor1/Mcm4/Cdc5l/Mcm6/Pcna/Ybx3/Mcm3/Mcm2/Ybx1/Mta2/Rbbp4/Grwd1/Zscan26/Rbmx/Tbp/Cpsf4/Mcm5	0.000420705	19	19 out of 147	A
CC025	down	rRNA metabolic process	C1d/Exosc10/Exosc7/Exosc9/Exosc3/Rrp12/Dis3/Exosc4/Dis3l/Exosc6	0.000421689	10	10 out of 65	F	Exosc3/Exosc4	Exosc7
CC017	up	mRNA processing	Sf3a1/Ctr9/Sart3/Luc7l3/Cdc5l/Cwf19l1/Xrn2/Tfip11/Magohb/Srrt/Scaf4/Luc7l2/Ddx17/Hnrnpll/Tardbp/Yju2/Supt4a/Snrpn/Srsf5/Son/Prpf39/Lgals3/Cpsf6/Rbm8a	0.000425137	24	24 out of 139	C	Sart3		Cwf19l1	Cpsf6
CC013	abs	B cell mediated immunity	C1qc/C1qb/C1qa/C1ra/C4b/Fcer1g/C1s1/Ptpn6/Ptprc	0.000434293	9	9 out of 128	E	C1qa/Ptpn6
CC030	down	myelin sheath	Sdha/Aco2/Uqcrc2/Pdha1/Uqcrfs1/Dld/Sucla2	0.000438772	7	7 out of 49	F	Sucla2	Sucla2	Sucla2
CC015	down	ncRNA metabolic process	C1d/Exosc10/Exosc7/Exosc8/Exosc3/Exosc2/Exosc4/Rps21/Exosc1/Rpusd3/Tyw5/Dis3l/Dis3l2/Exosc5/Exosc6	0.000439385	15	15 out of 80	A	Exosc8/Exosc3/Exosc4/Exosc1/Exosc5	Exosc7/Rpusd3	Rpusd3/Dis3l2
CC032	down	Ral GTPase binding	Exoc2/Exoc8/Exoc5	0.000440456	3	3 out of 44	A/D	Exoc5
CC030	up	chromatin organization involved in negative regulation of transcription	Dnmt1/Trim28/Znfx1/H1f1/Rrp8/Smarca4/Hdac1/Kdm1a/Smchd1	0.000440464	9	9 out of 149	F		Smchd1
CC013	up	positive regulation of adaptive immune response based on somatic recombination of immune receptors built from immunoglobulin superfamily domains	Tap2/Cyrib/H2-Q2/Fcer1g/H2-Q4/Ptprc	0.000445459	6	6 out of 87	E			H2-Q2/H2-Q4
CC075	up	actin filament-based movement	Myh2/Bin1/Tpm1/Acta2/Myh6/Cav1/Atp2a2	0.00045356	7	7 out of 79	E	Atp2a2
CC039	up	myeloid cell development	Slc4a1/Bpgm/Jmjd6/Hba-a2/Epb42/Ank1/Nbeal2	0.000457749	7	7 out of 102	G
CC002	up	nucleoid	Supv3l1/Vdac2/Hspa9/Fastkd2/Acadvl/Fastkd5	0.000462624	6	6 out of 105	G	Acadvl		Fastkd5
CC002	up	mitochondrial nucleoid	Supv3l1/Vdac2/Hspa9/Fastkd2/Acadvl/Fastkd5	0.000462624	6	6 out of 105	G	Acadvl		Fastkd5
CC013	abs	response to external biotic stimulus	Cybb/Cyba/Tap2/Casp1/Zbp1/C1qc/C1qb/Trafd1/C1qa/Gbp7/Mlkl/C1ra/Hmgb2/Cyrib/Fcer1g/Arf1/Scarb1/Myo1f/Coro1a/Prdx1/C1s1/Ptpn6/Gbp2/Ptprc/Stat1/Adam9	0.000486791	26	26 out of 128	E	C1qa/Ptpn6	Trafd1	Trafd1/Scarb1
CC013	abs	response to other organism	Cybb/Cyba/Tap2/Casp1/Zbp1/C1qc/C1qb/Trafd1/C1qa/Gbp7/Mlkl/C1ra/Hmgb2/Cyrib/Fcer1g/Arf1/Scarb1/Myo1f/Coro1a/Prdx1/C1s1/Ptpn6/Gbp2/Ptprc/Stat1/Adam9	0.000486791	26	26 out of 128	E	C1qa/Ptpn6	Trafd1	Trafd1/Scarb1
CC024	up	nucleoside-triphosphatase activity	Mcm7/Psmc5/Psmc1/Psmc6/Mcm4/Rfc2/Mcm6/Hspa14/Psmc2/Psmc4/Ascc3/Tbcc/Mcm3/Mcm2/Ddx19b/Rfc5/Cdk7/Hsp90aa1/Abcc1/Smarca1/Rbbp4/Chd3/Smchd1/Mcm5	0.000488682	24	24 out of 147	A	Psmc2/Ddx19b/Abcc1	Psmc5/Smchd1	Ddx19b	Ddx19b
CC024	up	histone deacetylase binding	Smg5/Dnmt1/Mta1/Ncor1/Phf6/Hsp90aa1/Mta2/Rbbp4	0.000504941	8	8 out of 147	A
CC032	down	purine ribonucleotide metabolic process	Gmpr2/Atp5o/Atp5b/Atp5a1/Pnp/Atp5l/Atp5c1/Sult1b1/Atp5pb	0.000511275	9	9 out of 42	A/D	Atp5a1		Gmpr2/Pnp/Sult1b1	Sult1b1
CC049	down	exocyst	Exoc7/Exoc2/Exoc4/Exoc1/Exoc5	0.000513819	5	5 out of 108	B	Exoc4/Exoc5
CC039	abs	erythrocyte homeostasis	Dnase2a/Hmox1/Slc4a1/Bpgm/Jmjd6/Hba-a2/B2m/Epb42/Foxo3/Dmtn/Ank1	0.000515182	11	11 out of 159	G	B2m	Dmtn	Dnase2a	Hmox1
CC025	down	snoRNA processing	Exosc10/Exosc3/Exosc4/Exosc6	0.000517318	4	4 out of 65	F	Exosc3/Exosc4
CC013	abs	humoral immune response mediated by circulating immunoglobulin	C1qc/C1qb/C1qa/C1ra/C1s1/Ptpn6/Ptprc	0.000531612	7	7 out of 128	E	C1qa/Ptpn6
CC013	abs	defense response to other organism	Cybb/Cyba/Tap2/Casp1/Zbp1/C1qc/C1qb/Trafd1/C1qa/Gbp7/Mlkl/C1ra/Hmgb2/Fcer1g/Myo1f/Coro1a/Prdx1/C1s1/Ptpn6/Gbp2/Ptprc/Stat1	0.000531612	22	22 out of 128	E	C1qa/Ptpn6	Trafd1	Trafd1
CC030	down	alpha-amino acid metabolic process	Qdpr/Amdhd1/Agxt/Fh1/Hibch/Asl/Mpst/Mmut	0.000545195	8	8 out of 50	F	Agxt	Amdhd1	Qdpr/Amdhd1/Hibch/Mpst	Agxt
CC039	abs	myeloid cell homeostasis	Dnase2a/Hmox1/Slc4a1/Mertk/Bpgm/Jmjd6/Hba-a2/B2m/Epb42/Foxo3/Dmtn/Ank1	0.000552879	12	12 out of 159	G	Mertk/B2m	Dmtn	Dnase2a	Hmox1
CC025	down	transcriptionally active chromatin	Exosc10/Pelp1/Exosc3/Exosc4	0.000565244	4	4 out of 68	F	Pelp1/Exosc3/Exosc4
CC024	up	RNA polymerase II; holoenzyme	Gtf2f1/Ctr9/Psmc5/Leo1/Cdk7/Tbp/Polr2c	0.000576296	7	7 out of 148	A		Psmc5
CC002	up	protein insertion into mitochondrial membrane	Samm50/Maip1/Timm10/Tomm40/Timm29	0.000578644	5	5 out of 103	G
CC002	down	peptidase complex	Psmd2/Psmc5/Psmc1/Psmc6/Psmc4/Psmc3/Psmd11	0.00058083	7	7 out of 72	G		Psmc5
CC013	up	positive regulation of lymphocyte mediated immunity	Tap2/Cyrib/H2-Q2/Fcer1g/H2-Q4/Ptprc	0.000592711	6	6 out of 87	E			H2-Q2/H2-Q4
CC030	up	DNA conformation change	Mcm7/Dnmt1/Trim28/Mcm6/Znfx1/H1f1/Smarcc1/Rrp8/Smarca4/Hdac1/Smchd1/Hp1bp3	0.000609288	12	12 out of 149	F		Smchd1
CC013	up	regulation of leukocyte mediated immunity	Itgb2/Tap2/Cyrib/H2-Q2/Fcer1g/H2-Q4/Ptpn6/Ptprc	0.000610167	8	8 out of 87	E	Ptpn6		H2-Q2/H2-Q4
CC013	up	immunoglobulin mediated immune response	C1qc/C1qb/C1qa/C4b/Fcer1g/Ptpn6/Ptprc	0.000610167	7	7 out of 87	E	C1qa/Ptpn6
CC013	up	positive regulation of leukocyte mediated cytotoxicity	Tap2/Cyrib/H2-Q2/H2-Q4/Ptprc	0.000610167	5	5 out of 87	E			H2-Q2/H2-Q4
CC013	up	T cell mediated cytotoxicity	Tap2/Cyrib/H2-Q2/H2-Q4/Ptprc	0.000610167	5	5 out of 87	E			H2-Q2/H2-Q4
CC013	up	positive regulation of T cell mediated immunity	Tap2/Cyrib/H2-Q2/H2-Q4/Ptprc	0.000610167	5	5 out of 87	E			H2-Q2/H2-Q4
CC013	up	neutrophil activation	Itgb2/Il16/Fcer1g/Myo1f	0.000610167	4	4 out of 87	E
CC015	down	nucleobase-containing compound catabolic process	Exosc10/Exosc7/Exosc8/Exosc3/Exosc2/Edc3/Exosc4/Itpa/Dis3l/Dis3l2/Exosc5/Exosc6	0.000623185	12	12 out of 80	A	Exosc8/Exosc3/Exosc4/Exosc5	Exosc7	Dis3l2
CC013	up	regulation of lymphocyte mediated immunity	Tap2/Cyrib/H2-Q2/Fcer1g/H2-Q4/Ptpn6/Ptprc	0.000623947	7	7 out of 87	E	Ptpn6		H2-Q2/H2-Q4
CC013	up	B cell mediated immunity	C1qc/C1qb/C1qa/C4b/Fcer1g/Ptpn6/Ptprc	0.000623947	7	7 out of 87	E	C1qa/Ptpn6
CC013	up	membrane invagination	Itgb2/Fcer1g/Arf1/Rhog/Arhgap25/Aif1	0.000623947	6	6 out of 87	E
CC032	down	ribonucleotide metabolic process	Gmpr2/Atp5o/Atp5b/Atp5a1/Pnp/Atp5l/Atp5c1/Sult1b1/Atp5pb	0.000625976	9	9 out of 42	A/D	Atp5a1		Gmpr2/Pnp/Sult1b1	Sult1b1
CC032	down	nucleotide metabolic process	Gmpr2/Atp5o/Atp5b/Atp5a1/Fcsk/Pnp/Atp5l/Atp5c1/Sult1b1/Atp5pb	0.000625976	10	10 out of 42	A/D	Atp5a1		Gmpr2/Pnp/Sult1b1	Sult1b1
CC032	down	oxidative phosphorylation	Atp5o/Atp5b/Atp5a1/Atp5l/Atp5c1/Atp5pb	0.000625976	6	6 out of 42	A/D	Atp5a1
CC017	up	U2-type prespliceosome	Sf3a1/Luc7l3/Luc7l2/Snrpn/Prpf39	0.000627278	5	5 out of 139	C
CC017	up	prespliceosome	Sf3a1/Luc7l3/Luc7l2/Snrpn/Prpf39	0.000627278	5	5 out of 139	C
CC017	up	U2-type spliceosomal complex	Sf3a1/Luc7l3/Cdc5l/Tfip11/Magohb/Luc7l2/Yju2/Snrpn/Prpf39/Rbm8a	0.000627278	10	10 out of 139	C
CC025	down	snoRNA metabolic process	Exosc10/Exosc3/Exosc4/Exosc6	0.000637504	4	4 out of 65	F	Exosc3/Exosc4
CC025	down	aromatic compound catabolic process	Exosc10/Exosc7/Exosc9/Exosc3/Dis3/Pnp/Exosc4/Pon2/Gspt1/Mtor/Dis3l/Exosc6	0.000637504	12	12 out of 65	F	Exosc3/Exosc4	Exosc7	Pnp/Gspt1	Pon2
CC025	down	nucleobase-containing compound catabolic process	Exosc10/Exosc7/Exosc9/Exosc3/Dis3/Pnp/Exosc4/Gspt1/Mtor/Dis3l/Exosc6	0.000637504	11	11 out of 65	F	Exosc3/Exosc4	Exosc7	Pnp/Gspt1
CC025	down	nuclear-transcribed mRNA catabolic process	Exosc10/Exosc7/Exosc9/Exosc3/Exosc4/Gspt1/Exosc6	0.000637504	7	7 out of 65	F	Exosc3/Exosc4	Exosc7	Gspt1
CC002	up	outer mitochondrial membrane protein complex	Samm50/Tomm40/Mtx1/Mfn1	0.00064522	4	4 out of 105	G
CC024	up	nuclear body	Rpa1/Prcc/Bcas2/Prpf3/Zc3h18/Cwc25/Cdc34/Sympk/Cdc5l/Prpf19/Pcna/Abitram/Sart1/Rbbp6/Thoc6/Rbm39/Zc3h14/Telo2/Plrg1/Ehmt1	0.000673485	20	20 out of 148	A			Rpa1/Telo2	Sympk
CC032	down	nucleoside phosphate metabolic process	Gmpr2/Atp5o/Atp5b/Atp5a1/Fcsk/Pnp/Atp5l/Atp5c1/Sult1b1/Atp5pb	0.000674663	10	10 out of 42	A/D	Atp5a1		Gmpr2/Pnp/Sult1b1	Sult1b1
CC030	up	chromosomal region	Dnmt1/Xrcc4/Crebbp/Rcc2/Ppp1r10/Thoc6/Kdm1a/Pbrm1/Cbx5/Fen1/Smchd1/Hmbox1	0.000687539	12	12 out of 148	F		Smchd1/Hmbox1	Hmbox1
CC039	up	acute-phase response	Ahsg/F2/Serpinf2/Serpina1b/Fn1	0.000696491	5	5 out of 102	G	Fn1		Serpina1b
CC032	down	purine nucleotide metabolic process	Gmpr2/Atp5o/Atp5b/Atp5a1/Pnp/Atp5l/Atp5c1/Sult1b1/Atp5pb	0.000704766	9	9 out of 42	A/D	Atp5a1		Gmpr2/Pnp/Sult1b1	Sult1b1
CC075	abs	muscle system process	Myh2/Bin1/Tpm1/Lmcd1/Slc25a4/Acta2/Actn2/Myh6/Aldoa/Rap1gds1/Ttn/Myom3/Tpm2/Cav1/Tpm3/Atp2a2	0.000719065	16	16 out of 164	E	Aldoa/Atp2a2	Myom3	Lmcd1	Actn2/Ttn
CC039	up	regulation of blood coagulation	Plg/Kng1/Hrg/Klkb1/F2/Serpinf2/Fga	0.00072113	7	7 out of 102	G
CC039	up	regulation of hemostasis	Plg/Kng1/Hrg/Klkb1/F2/Serpinf2/Fga	0.00072113	7	7 out of 102	G
CC024	up	RNA 3'-end processing	Ctr9/Sympk/Wdr33/Leo1/Cpsf2/Cpsf3/Cpsf1/Zc3h14/Cpsf4/Supt5	0.000723279	10	10 out of 147	A				Sympk
CC032	down	mitochondrial transport	Atp5o/Atp5b/Atp5a1/Atp5l/Tst/Atp5c1/Atp5pb	0.000725562	7	7 out of 42	A/D	Atp5a1		Tst
CC032	down	ribose phosphate metabolic process	Gmpr2/Atp5o/Atp5b/Atp5a1/Pnp/Atp5l/Atp5c1/Sult1b1/Atp5pb	0.000725562	9	9 out of 42	A/D	Atp5a1		Gmpr2/Pnp/Sult1b1	Sult1b1
CC007	abs	ATP metabolic process	Ndufs2/Ndufb9/Ndufb8/Ndufa10/Ndufc2/Ndufa7/Ndufv1/Ndufa8/Ldhd/ND4/ND5/Ndufb6/Ndufv2/Ndufs1/Ndufa12/Ndufs6	0.000738481	16	16 out of 158	B
CC015	down	aromatic compound catabolic process	Exosc10/Exosc7/Exosc8/Exosc3/Exosc2/Edc3/Exosc4/Pon2/Itpa/Dis3l/Dis3l2/Exosc5/Exosc6	0.000739934	13	13 out of 80	A	Exosc8/Exosc3/Exosc4/Exosc5	Exosc7	Dis3l2	Pon2
CC002	abs	establishment of protein localization to mitochondrion	Timm23/Samm50/Timm21/Maip1/Dnlz/Timm10/Tomm40/Timm8a1/Timm29/Timm50/Tomm34	0.000779803	11	11 out of 179	G	Dnlz		Dnlz/Tomm34	Dnlz
CC002	abs	protein targeting to mitochondrion	Timm23/Samm50/Timm21/Dnlz/Timm10/Tomm40/Timm8a1/Timm29/Timm50/Tomm34	0.000779803	10	10 out of 179	G	Dnlz		Dnlz/Tomm34	Dnlz
CC039	up	regulation of coagulation	Plg/Kng1/Hrg/Klkb1/F2/Serpinf2/Fga	0.000793728	7	7 out of 102	G
CC075	up	regulation of actin filament-based process	Sh3bp1/Alox15/Bin1/Tpm1/Abitram/Neb/Acta2/Actn2/Cav1/Synpo/Atp2a2/Add2	0.000807369	12	12 out of 79	E	Neb/Synpo/Atp2a2		Sh3bp1	Actn2
CC013	up	positive regulation of adaptive immune response	Tap2/Cyrib/H2-Q2/Fcer1g/H2-Q4/Ptprc	0.00080824	6	6 out of 87	E			H2-Q2/H2-Q4
CC025	abs	RNA catabolic process	Exosc10/Exosc7/Exosc9/Exosc3/Skiv2l/Dis3/Exosc4/Gspt1/Mtor/Dis3l/Exosc6	0.000826566	11	11 out of 88	F	Exosc3/Exosc4	Exosc7	Gspt1
CC025	abs	nuclear-transcribed mRNA catabolic process	Exosc10/Exosc7/Exosc9/Exosc3/Skiv2l/Exosc4/Gspt1/Exosc6	0.000843705	8	8 out of 88	F	Exosc3/Exosc4	Exosc7	Gspt1
CC002	abs	protein localization to mitochondrion	Timm23/Samm50/Timm21/Maip1/Dnlz/Timm10/Tomm40/Timm8a1/Timm29/Timm50/Tomm34	0.000843853	11	11 out of 179	G	Dnlz		Dnlz/Tomm34	Dnlz
CC024	abs	chromosome organization	Mcm7/Rpa1/Smg5/Dnmt1/Ctr9/Mta1/Ncor1/Asf1a/Prkdc/Mcm4/Mcm6/Pcna/Nasp/Rbbp7/Ascc3/Leo1/Sun1/Mcm2/Hsp90aa1/Mta2/Smarca1/Smarce1/Rbbp4/Smc2/Grwd1/Chd3/Hnrnpc/Telo2/Ehmt1/Fen1/Smchd1	0.000869872	31	31 out of 187	A		Smchd1	Rpa1/Prkdc/Telo2
CC017	up	mRNA metabolic process	Sf3a1/Ctr9/Sart3/Luc7l3/Cdc5l/Cwf19l1/Xrn2/Tfip11/Magohb/Srrt/Scaf4/Luc7l2/Ddx17/Hnrnpll/Tardbp/Yju2/Ssb/Supt4a/Snrpn/Srsf5/Son/Prpf39/Lgals3/Hnrnpdl/Hnrnpd/Cpsf6/Rbm8a	0.000880333	27	27 out of 139	C	Sart3		Cwf19l1	Cpsf6
CC015	down	ncRNA processing	C1d/Exosc10/Exosc7/Exosc8/Exosc3/Exosc2/Exosc4/Rps21/Exosc1/Rpusd3/Tyw5/Exosc5/Exosc6	0.000882843	13	13 out of 80	A	Exosc8/Exosc3/Exosc4/Exosc1/Exosc5	Exosc7/Rpusd3	Rpusd3
CC015	down	ribosome biogenesis	C1d/Exosc10/Exosc7/Exosc8/Exosc3/Exosc2/Exosc4/Rps21/Exosc1/Rpusd3/Exosc5/Exosc6	0.000882843	12	12 out of 80	A	Exosc8/Exosc3/Exosc4/Exosc1/Exosc5	Exosc7/Rpusd3	Rpusd3
CC030	up	chromatin organization involved in regulation of transcription	Dnmt1/Trim28/Znfx1/H1f1/Rrp8/Smarca4/Hdac1/Kdm1a/Smchd1	0.000900781	9	9 out of 149	F		Smchd1
CC030	up	DNA packaging	Dnmt1/Trim28/Znfx1/H1f1/Smarcc1/Rrp8/Smarca4/Hdac1/Smchd1/Hp1bp3	0.000900781	10	10 out of 149	F		Smchd1
CC030	up	chromatin assembly	Dnmt1/Trim28/Znfx1/H1f1/Rrp8/Smarca4/Hdac1/Smchd1/Hp1bp3	0.000900781	9	9 out of 149	F		Smchd1
CC013	up	regulation of cell killing	Cd5l/Tap2/Cyrib/H2-Q2/H2-Q4/Ptprc	0.000904301	6	6 out of 87	E			H2-Q2/H2-Q4
CC082	up	intrinsic component of organelle membrane	Tvp23b/Micu1/Slc25a17/Tm7sf2/Fundc1/Agk/Pex11a/Zmpste24/Sypl/H2-Q4/Rdh16f2/Rab4b/Rab7/Dhcr7	0.000919955	14	14 out of 102	A	Dhcr7	Rab7	Slc25a17/Sypl/H2-Q4/Rdh16f2
CC025	down	ribosome biogenesis	C1d/Exosc10/Cebpz/Exosc7/Exosc9/Exosc3/Rrp12/Dis3/Exosc4/Mettl17/Exosc6	0.000922131	11	11 out of 65	F	Exosc3/Exosc4	Cebpz/Exosc7
CC075	up	myofibril assembly	Acta1/Neb/Actn2/Myh6/Ttn	0.000927051	5	5 out of 79	E	Acta1/Neb			Actn2/Ttn
CC075	up	muscle fiber development	Acta1/Neb/Flnc/Myh6/Ttn	0.000927051	5	5 out of 79	E	Acta1/Neb/Flnc			Flnc/Ttn
CC075	up	cardiac muscle contraction	Bin1/Tpm1/Myh6/Ttn/Cav1/Atp2a2	0.000927051	6	6 out of 79	E	Atp2a2			Ttn
CC075	up	muscle cell differentiation	Bin1/Slc25a4/Acta1/Neb/Flnc/Actn2/Myh6/Ehd2/Ttn/Atp2a2	0.000927051	10	10 out of 79	E	Acta1/Neb/Flnc/Atp2a2			Flnc/Actn2/Ttn
CC013	up	positive regulation of cytokine production	Il16/Cyba/Casp1/Hmgb2/Cyrib/Fcer1g/Grk2/Aif1/Ptprc/Stat1	0.000976242	10	10 out of 87	E
CC002	up	mitochondrial matrix	Supv3l1/Vdac2/Mrps18a/Hspa9/Fastkd2/Maip1/Acat1/Mrpl35/Acadvl/Mrpl38/Acsm3/Fastkd5/Mrpl20	0.000993632	13	13 out of 105	G	Acadvl		Acsm3/Fastkd5	Acat1
CC013	abs	activation of immune response	Cd5l/Zbp1/C1qc/C1qb/C1qa/C1ra/C4b/Fcer1g/Ube2n/C1s1/Ptpn6/Ptprc	0.000994677	12	12 out of 128	E	C1qa/Ptpn6
CC030	abs	chromatin organization	Smarcb1/Brd4/Dnmt1/App/Trim28/Crebbp/Chd1/Fh1/Actl6a/Crtc2/Znfx1/H1f1/Hmgb2/Sphk2/Smarcc1/Rrp8/Smarca4/Hdac1/Kdm1a/Chd3/Pbrm1/Chd4/Smchd1/Uimc1/Taf5l/Hp1bp3	0.00103125	26	26 out of 199	F		Smchd1	App/Chd1/Sphk2
CC032	down	carbohydrate derivative biosynthetic process	Itm2b/Atp5o/Atp5b/Atp5a1/Fcsk/Pnp/Atp5l/Atp5c1/Atp5pb	0.0010339	9	9 out of 42	A/D	Atp5a1		Pnp	Itm2b
CC024	up	DNA geometric change	Mcm7/Rpa1/Mcm4/Mcm6/Ascc3/Mcm2	0.00105156	6	6 out of 147	A			Rpa1
CC039	abs	erythrocyte differentiation	Dnase2a/Slc4a1/Bpgm/Jmjd6/Hba-a2/B2m/Epb42/Foxo3/Dmtn/Ank1	0.00106341	10	10 out of 159	G	B2m	Dmtn	Dnase2a
CC032	down	proton-transporting two-sector ATPase complex; proton-transporting domain	Atp5o/Atp5l/Atp5pb	0.00106949	3	3 out of 42	A/D
CC024	abs	nuclear speck	Prcc/Bcas2/Prpf3/Zc3h18/Cwc25/Cdc34/Cdc5l/Prpf19/Abitram/Sart1/Rbbp6/Rbm15b/Thoc6/Rbm39/Zc3h14/Plrg1	0.00108402	16	16 out of 189	A
CC039	up	myeloid cell homeostasis	Dnase2a/Hmox1/Slc4a1/Mertk/Bpgm/Jmjd6/Hba-a2/Epb42/Ank1	0.00108535	9	9 out of 102	G	Mertk		Dnase2a	Hmox1
CC039	up	regulation of peptidase activity	Ahsg/Kng1/Hrg/Ambp/Grk2/Serpina3m/Serpinf2/Pzp/Snca/Serpind1/Serpina1b/Dlc1	0.00108535	12	12 out of 102	G			Serpina1b
CC015	down	transcriptionally active chromatin	Exosc10/Exosc3/Exosc4/Exosc5	0.00108749	4	4 out of 78	A	Exosc3/Exosc4/Exosc5
CC002	abs	mitochondrial outer membrane	Phb2/Vdac2/Samm50/Cisd2/Tomm40/Letmd1/Rhot2/Mtx1/Tomm34/Mfn1/Phb/Nlrx1	0.00110799	12	12 out of 177	G	Cisd2		Tomm34/Nlrx1	Nlrx1
CC013	down	mitochondrial matrix	Clpx/Mrpl24/Ak3/Cbr4/Pccb/Pcca/Mrpl54/Mrpl58/Bckdhb	0.00115561	9	9 out of 43	E	Pccb	Ak3/Pcca/Bckdhb	Ak3/Pcca/Bckdhb	Pccb
CC015	down	nuclear-transcribed mRNA catabolic process; deadenylation-dependent decay	Exosc7/Exosc8/Exosc3/Exosc2/Exosc5	0.00117126	5	5 out of 80	A	Exosc8/Exosc3/Exosc5	Exosc7
CC024	up	Prp19 complex	Bcas2/Cdc5l/Prpf19/Plrg1	0.00120835	4	4 out of 148	A
CC039	up	cysteine-type endopeptidase inhibitor activity	Ahsg/Kng1/Hrg/Ube2o/Snca	0.0012349	5	5 out of 99	G
CC075	up	regulation of potassium ion transmembrane transport	Bin1/Actn2/Fhl1/Cav1/Vamp2	0.00124092	5	5 out of 79	E	Vamp2	Fhl1	Fhl1	Actn2
CC032	down	inorganic cation transmembrane transporter activity	Atp5o/Atp5b/Atp5a1/Atp5l/Atp5c1/Atp5pb	0.00125015	6	6 out of 44	A/D	Atp5a1
CC013	abs	complement activation	Cd5l/C1qc/C1qb/C1qa/C1ra/C4b/C1s1	0.00125689	7	7 out of 128	E	C1qa
CC033	up	90S preribosome	Mphosph10/Imp3/Nop14/Utp4	0.00127046	4	4 out of 36	F
CC013	up	regulation of immune effector process	Itgb2/Cd5l/Tap2/Cyrib/H2-Q2/Fcer1g/H2-Q4/Ptpn6/Ptprc/Stat1	0.0012729	10	10 out of 87	E	Ptpn6		H2-Q2/H2-Q4
CC013	up	antigen processing and presentation of exogenous peptide antigen	Ctss/Tapbp/Tap2/Fcer1g	0.0012915	4	4 out of 87	E
CC013	up	antigen processing and presentation of endogenous peptide antigen	Tapbp/Tap2/H2-Q2/H2-Q4	0.0012915	4	4 out of 87	E			H2-Q2/H2-Q4
CC013	up	antigen processing and presentation of endogenous peptide antigen via MHC class I	Tapbp/Tap2/H2-Q2/H2-Q4	0.0012915	4	4 out of 87	E			H2-Q2/H2-Q4
CC013	up	T cell activation	Itgb2/Psmb10/Cd48/Cyrib/Fcer1g/Coro1a/Msn/Ptpn6/Aif1/Ptprc	0.00129497	10	10 out of 87	E	Ptpn6
CC013	up	regulation of interleukin-6 production	Il16/Cyba/Fcer1g/Grk2/Ptpn6/Aif1	0.00129497	6	6 out of 87	E	Ptpn6
CC039	abs	myeloid cell development	Slc4a1/Bpgm/Jmjd6/Hba-a2/Epb42/Dmtn/Ank1/Nbeal2	0.00129777	8	8 out of 159	G		Dmtn
CC002	up	establishment of protein localization to mitochondrial membrane	Samm50/Maip1/Timm10/Tomm40/Timm29	0.0013181	5	5 out of 103	G
CC059	up	microtubule motor activity	Klc4/Kif5b/Klc2	0.0013209	3	3 out of 17	A/D	Klc2	Kif5b	Kif5b	Klc4
CC039	abs	response to wounding	Hmox1/Slc4a1/Mertk/Plg/Kng1/Hrg/Klkb1/F2/Pf4/Prkce/Serpinf2/Dmtn/Serpind1/F13a1/Nbeal2/Fga/Fn1	0.00133895	17	17 out of 159	G	Mertk/Fn1	Dmtn		Hmox1/Pf4
CC024	up	pyrophosphatase activity	Mcm7/Psmc5/Psmc1/Psmc6/Mcm4/Rfc2/Mcm6/Hspa14/Psmc2/Psmc4/Ascc3/Tbcc/Mcm3/Mcm2/Ddx19b/Rfc5/Cdk7/Hsp90aa1/Abcc1/Smarca1/Rbbp4/Chd3/Smchd1/Mcm5	0.00134218	24	24 out of 147	A	Psmc2/Ddx19b/Abcc1	Psmc5/Smchd1	Ddx19b	Ddx19b
CC024	up	hydrolase activity; acting on acid anhydrides	Mcm7/Psmc5/Psmc1/Psmc6/Mcm4/Rfc2/Mcm6/Hspa14/Psmc2/Psmc4/Ascc3/Tbcc/Mcm3/Mcm2/Ddx19b/Rfc5/Cdk7/Hsp90aa1/Abcc1/Smarca1/Rbbp4/Chd3/Smchd1/Mcm5	0.00134218	24	24 out of 147	A	Psmc2/Ddx19b/Abcc1	Psmc5/Smchd1	Ddx19b	Ddx19b
CC024	up	hydrolase activity; acting on acid anhydrides; in phosphorus-containing anhydrides	Mcm7/Psmc5/Psmc1/Psmc6/Mcm4/Rfc2/Mcm6/Hspa14/Psmc2/Psmc4/Ascc3/Tbcc/Mcm3/Mcm2/Ddx19b/Rfc5/Cdk7/Hsp90aa1/Abcc1/Smarca1/Rbbp4/Chd3/Smchd1/Mcm5	0.00134218	24	24 out of 147	A	Psmc2/Ddx19b/Abcc1	Psmc5/Smchd1	Ddx19b	Ddx19b
CC039	up	negative regulation of hydrolase activity	Ahsg/Kng1/Hrg/Ambp/Apoa1/Grk2/Serpina3m/Serpinf2/Pzp/Snca/Serpind1/Serpina1b	0.00139577	12	12 out of 102	G			Serpina1b
CC013	up	positive regulation of interleukin-6 production	Il16/Cyba/Fcer1g/Grk2/Aif1	0.00140094	5	5 out of 87	E
CC009	abs	smooth endoplasmic reticulum	Ftcd/Calr/Dnajc3/Pdia3/Pdia4/Fmr1/Hyou1	0.00142726	7	7 out of 190	E			Pdia4	Ftcd
CC013	up	T cell proliferation	Itgb2/Psmb10/Coro1a/Msn/Ptpn6/Aif1/Ptprc	0.00145381	7	7 out of 87	E	Ptpn6
CC059	up	kinesin complex	Klc4/Kif5b/Klc2	0.00146279	3	3 out of 19	A/D	Klc2	Kif5b	Kif5b	Klc4
CC032	down	exocyst	Exoc2/Exoc8/Exoc5	0.00150312	3	3 out of 42	A/D	Exoc5
CC030	up	regulation of viral process	Smarcb1/Trim28/Ddx5/Crebbp/Eif2ak2/Csf1r/Oas3/Bst2/Trim56/Smarca4/Hdac1/Plscr1	0.00152424	12	12 out of 149	F		Trim56/Plscr1	Oas3/Trim56/Plscr1
CC013	up	inflammatory response	Itgb2/Il16/Cybb/Ctss/Cd5l/Cyba/Casp1/Zbp1/C1qa/Hmgb2/Fcer1g/Aif1	0.00153256	12	12 out of 87	E	C1qa
CC013	up	regulation of T cell mediated immunity	Tap2/Cyrib/H2-Q2/H2-Q4/Ptprc	0.00153256	5	5 out of 87	E			H2-Q2/H2-Q4
CC013	up	phagocytosis; engulfment	Itgb2/Fcer1g/Rhog/Arhgap25/Aif1	0.00153256	5	5 out of 87	E
CC046	down	DNA-binding transcription factor activity	Mrtfb/Tbx3/Rreb1/Onecut1/Nfix/Sp3/Paxbp1/Prox1	0.00153276	8	8 out of 48	G	Tbx3
CC046	down	transcription regulatory region sequence-specific DNA binding	Kdm5a/Tbx3/Gmeb2/Rreb1/Onecut1/Nfix/Sp3/Paxbp1/Prox1	0.00153276	9	9 out of 48	G	Tbx3		Kdm5a
CC046	down	regulatory region nucleic acid binding	Kdm5a/Tbx3/Gmeb2/Rreb1/Onecut1/Nfix/Sp3/Paxbp1/Prox1	0.00153276	9	9 out of 48	G	Tbx3		Kdm5a
CC046	down	RNA polymerase II transcription regulatory region sequence-specific DNA binding	Tbx3/Gmeb2/Rreb1/Onecut1/Nfix/Sp3/Paxbp1/Prox1	0.00153276	8	8 out of 48	G	Tbx3
CC046	down	sequence-specific double-stranded DNA binding	Kdm5a/Tbx3/Gmeb2/Rreb1/Onecut1/Nfix/Sp3/Paxbp1/Prox1	0.00153276	9	9 out of 48	G	Tbx3		Kdm5a
CC046	down	transcription regulator activity	Kdm5a/Mrtfb/Tbx3/Gmeb2/Rreb1/Onecut1/Nfix/Psmd9/Sp3/Paxbp1/Prox1	0.00153276	11	11 out of 48	G	Tbx3		Kdm5a/Psmd9
CC013	abs	humoral immune response	Cd5l/C1qc/C1qb/C1qa/C1ra/C4b/C1s1/Ptpn6/Ptprc	0.00154668	9	9 out of 128	E	C1qa/Ptpn6
CC032	down	carbohydrate derivative metabolic process	Gmpr2/Itm2b/Atp5o/Atp5b/Atp5a1/Fcsk/Pnp/Atp5l/Atp5c1/Sult1b1/Atp5pb/Pfkfb3	0.0015496	12	12 out of 42	A/D	Atp5a1/Pfkfb3		Gmpr2/Pnp/Sult1b1	Itm2b/Sult1b1/Pfkfb3
CC032	down	purine-containing compound metabolic process	Gmpr2/Atp5o/Atp5b/Atp5a1/Pnp/Atp5l/Atp5c1/Sult1b1/Atp5pb	0.00157442	9	9 out of 42	A/D	Atp5a1		Gmpr2/Pnp/Sult1b1	Sult1b1
CC039	up	erythrocyte homeostasis	Dnase2a/Hmox1/Slc4a1/Bpgm/Jmjd6/Hba-a2/Epb42/Ank1	0.0015978	8	8 out of 102	G			Dnase2a	Hmox1
CC024	abs	double-stranded DNA binding	Mcm7/Mta1/Ncor1/Prkdc/Mcm4/Cdc5l/Mcm6/Pcna/Ybx3/Mcm3/Mcm2/Ybx1/Mta2/Rbbp4/Grwd1/Zscan26/Rbmx/Tbp/Cpsf4/Safb/Mcm5	0.00161099	21	21 out of 186	A			Prkdc/Safb
CC033	up	small-subunit processome	Mphosph10/Imp3/Nop14/Utp4	0.00163289	4	4 out of 36	F
CC024	up	transcription repressor complex	Mta1/Ncor1/Rbbp7/Mta2/Rbbp4/Chd3	0.00164254	6	6 out of 148	A
CC013	up	interleukin-6 production	Il16/Cyba/Fcer1g/Grk2/Ptpn6/Aif1	0.00164294	6	6 out of 87	E	Ptpn6
CC024	abs	cellular response to DNA damage stimulus	Mcm7/Rpa1/Mta1/Asf1a/Prkdc/Mcm4/Rfc2/Cdc5l/Prpf19/Mcm6/Psmd14/Pcna/Ascc3/Rbbp6/Mcm3/Mcm2/Rfc5/Cdk7/Rnaseh2a/Nhej1/Fen1/Smchd1/Ascc1/Mcm5	0.0016445	24	24 out of 187	A		Smchd1	Rpa1/Prkdc/Nhej1
CC024	up	spliceosomal complex	Bcas2/Prpf3/Cwc25/Cdc5l/Prpf19/Sart1/Gpkow/Ybx1/Yju2/Hnrnpc/Rbmx/Plrg1	0.00169559	12	12 out of 148	A
CC013	up	activation of immune response	Cd5l/Zbp1/C1qc/C1qb/C1qa/C4b/Fcer1g/Ptpn6/Ptprc	0.00172211	9	9 out of 87	E	C1qa/Ptpn6
CC081	down	maturation of SSU-rRNA	Tsr2/Abt1/Utp4/Rps8/Rps19/Utp23/Rps28	0.00174502	7	7 out of 92	C
CC081	down	ribosomal small subunit biogenesis	Tsr2/Abt1/Utp4/Surf6/Rps8/Rps19/Utp23/Rps28	0.00174502	8	8 out of 92	C
CC081	down	maturation of SSU-rRNA from tricistronic rRNA transcript (SSU-rRNA; 5.8S rRNA; LSU-rRNA)	Tsr2/Abt1/Utp4/Rps8/Rps19/Utp23	0.00174502	6	6 out of 92	C
CC025	down	rRNA processing	C1d/Exosc10/Exosc7/Exosc9/Exosc3/Rrp12/Dis3/Exosc4/Exosc6	0.0017555	9	9 out of 65	F	Exosc3/Exosc4	Exosc7
CC032	down	Ras GTPase binding	Exoc2/Arhgef6/Cdc42bpb/Tnpo2/Exoc8/Exoc5/Arhgef12/Grtp1	0.00176177	8	8 out of 44	A/D	Exoc5/Arhgef12	Cdc42bpb	Cdc42bpb	Arhgef12
CC030	up	low-density lipoprotein particle	App/Msr1/Apob/Lsr	0.00176327	4	4 out of 148	F	Apob		App
CC030	up	npBAF complex	Smarcb1/Actl6a/Smarcc1/Smarca4	0.00176327	4	4 out of 148	F
CC025	down	cellular nitrogen compound catabolic process	Exosc10/Exosc7/Exosc9/Exosc3/Dis3/Pnp/Exosc4/Gspt1/Mtor/Dis3l/Exosc6	0.00178358	11	11 out of 65	F	Exosc3/Exosc4	Exosc7	Pnp/Gspt1
CC013	up	antigen processing and presentation of endogenous antigen	Tapbp/Tap2/H2-Q2/H2-Q4	0.00179466	4	4 out of 87	E			H2-Q2/H2-Q4
CC013	up	granulocyte activation	Itgb2/Il16/Fcer1g/Myo1f	0.00179466	4	4 out of 87	E
CC024	up	DNA packaging	Dnmt1/Asf1a/Nasp/Mcm2/Mta2/Rbbp4/Smc2/Grwd1/Smchd1	0.00180522	9	9 out of 147	A		Smchd1
CC024	up	chromatin assembly or disassembly	Dnmt1/Asf1a/Nasp/Mcm2/Smarce1/Rbbp4/Grwd1/Chd3/Smchd1	0.00180522	9	9 out of 147	A		Smchd1
CC030	up	nuclear body	Ylpm1/Crebbp/Ints13/Morc3/Bclaf1/Rbbp6/Ckap4/Luc7l2/Parn/Ppp1r10/Thoc6/Cbx5/Uimc1/Afdn/Taf5l/Hp1bp3/Cpsf6/Hmbox1/Rp2/Prpf4b	0.00182082	20	20 out of 148	F		Hmbox1	Hmbox1	Cpsf6
CC015	down	cellular nitrogen compound catabolic process	Exosc10/Exosc7/Exosc8/Exosc3/Exosc2/Edc3/Exosc4/Itpa/Dis3l/Dis3l2/Exosc5/Exosc6	0.00182805	12	12 out of 80	A	Exosc8/Exosc3/Exosc4/Exosc5	Exosc7	Dis3l2
CC017	up	spliceosomal complex	Sf3a1/Luc7l3/Cdc5l/Cwf19l1/Api5/Tfip11/Magohb/Luc7l2/Yju2/Snrpn/Prpf39/Lgals3/Rbm8a	0.00183815	13	13 out of 139	C			Cwf19l1
CC025	down	heterocycle catabolic process	Exosc10/Exosc7/Exosc9/Exosc3/Dis3/Pnp/Exosc4/Gspt1/Mtor/Dis3l/Exosc6	0.00184464	11	11 out of 65	F	Exosc3/Exosc4	Exosc7	Pnp/Gspt1
CC013	up	MHC class I peptide loading complex	Tapbp/Tap2/H2-Q2/H2-Q4	0.00186782	4	4 out of 86	E			H2-Q2/H2-Q4
CC015	down	heterocycle catabolic process	Exosc10/Exosc7/Exosc8/Exosc3/Exosc2/Edc3/Exosc4/Itpa/Dis3l/Dis3l2/Exosc5/Exosc6	0.00191953	12	12 out of 80	A	Exosc8/Exosc3/Exosc4/Exosc5	Exosc7	Dis3l2
CC013	up	humoral immune response	Cd5l/C1qc/C1qb/C1qa/C4b/Ptpn6/Ptprc	0.00194811	7	7 out of 87	E	C1qa/Ptpn6
CC032	down	nucleobase-containing small molecule metabolic process	Gmpr2/Atp5o/Atp5b/Atp5a1/Fcsk/Pnp/Atp5l/Atp5c1/Sult1b1/Atp5pb	0.00197157	10	10 out of 42	A/D	Atp5a1		Gmpr2/Pnp/Sult1b1	Sult1b1
CC032	down	ligase activity	Atp5o/Atp5b/Atp5a1/Atp5l/Atp5c1/Atp5pb	0.00201221	6	6 out of 44	A/D	Atp5a1
CC032	down	small GTPase binding	Exoc2/Arhgef6/Cdc42bpb/Tnpo2/Exoc8/Exoc5/Arhgef12/Grtp1	0.00201221	8	8 out of 44	A/D	Exoc5/Arhgef12	Cdc42bpb	Cdc42bpb	Arhgef12
CC024	abs	sequence-specific double-stranded DNA binding	Mcm7/Mta1/Ncor1/Mcm4/Cdc5l/Mcm6/Ybx3/Mcm3/Mcm2/Ybx1/Mta2/Rbbp4/Grwd1/Zscan26/Rbmx/Tbp/Cpsf4/Safb/Mcm5	0.00203127	19	19 out of 186	A			Safb
CC030	up	SWI/SNF complex	Smarcb1/Actl6a/Smarcc1/Smarca4	0.00204145	4	4 out of 148	F
CC030	up	spindle midzone	App/Mapre1/Rcc2/Numa1	0.00204145	4	4 out of 148	F		Mapre1	App/Mapre1
CC024	up	histone deacetylase complex	Mta1/Ncor1/Rbbp7/Mta2/Rbbp4/Chd3	0.00204828	6	6 out of 148	A
CC039	abs	regulation of blood coagulation	Plg/Kng1/Hrg/Klkb1/F2/Serpinf2/Dmtn/Fga	0.00213177	8	8 out of 159	G		Dmtn
CC039	abs	regulation of hemostasis	Plg/Kng1/Hrg/Klkb1/F2/Serpinf2/Dmtn/Fga	0.00213177	8	8 out of 159	G		Dmtn
CC009	up	cytosolic small ribosomal subunit	Rps11/Rack1/Eif2a/Rps3a1/Rps16/Rps14	0.0021602	6	6 out of 108	E	Rps11/Rack1/Rps3a1/Rps16
CC009	up	smooth endoplasmic reticulum	Calr/Dnajc3/Pdia3/Pdia4/Hyou1	0.0021602	5	5 out of 108	E			Pdia4
CC009	up	ribosome	Rps11/Rpl30/Rack1/Eif2a/Rps3a1/Eef2/Rpl37a/Rpl22/Rps16/Rps14/Rpl27a/Rpl26	0.0021602	12	12 out of 108	E	Rps11/Rpl30/Rack1/Rps3a1/Rps16	Eef2	Eef2
CC002	abs	outer membrane	Phb2/Vdac2/Samm50/Cisd2/Tomm40/Letmd1/Rhot2/Mtx1/Tomm34/Mfn1/Phb/Nlrx1	0.00216656	12	12 out of 177	G	Cisd2		Tomm34/Nlrx1	Nlrx1
CC002	abs	organelle outer membrane	Phb2/Vdac2/Samm50/Cisd2/Tomm40/Letmd1/Rhot2/Mtx1/Tomm34/Mfn1/Phb/Nlrx1	0.00216656	12	12 out of 177	G	Cisd2		Tomm34/Nlrx1	Nlrx1
CC007	down	transcription factor TFIID complex	Gtf2h3/Ercc2/Taf6/Tcea1	0.00219901	4	4 out of 115	B			Ercc2
CC009	up	ribosomal subunit	Rps11/Rpl30/Rack1/Eif2a/Rps3a1/Rpl37a/Rpl22/Rps16/Rps14/Rpl27a/Rpl26	0.00223456	11	11 out of 108	E	Rps11/Rpl30/Rack1/Rps3a1/Rps16
CC039	abs	regulation of coagulation	Plg/Kng1/Hrg/Klkb1/F2/Serpinf2/Dmtn/Fga	0.00224153	8	8 out of 159	G		Dmtn
CC030	abs	regulation of response to DNA damage stimulus	Trim28/Ddx5/Xrcc4/Fh1/Ccar2/Bclaf1/Ppp4r2/Ppp1r10/Kdm1a/Steap3/Smchd1/Uimc1/Plscr1	0.00226081	13	13 out of 199	F	Steap3	Smchd1/Plscr1	Plscr1	Steap3
CC030	abs	protein domain specific binding	Tubb5/Dnmt1/App/Trim28/Ddx5/Evl/Crebbp/Vasp/Bax/Sh3bgrl/Irs2/Syk/Hmgb2/Sorbs2/Rcc2/Tacc1/Numa1/Hdac1/Dennd1a/Wasf2/Arhgap17/Ctnnd1/Sh3bp2/Afdn/Inpp5d/Iqgap1/Plscr1/Cbl	0.00226901	28	28 out of 195	F	Wasf2/Inpp5d	Plscr1	App/Arhgap17/Plscr1	Wasf2
CC030	up	regulation of response to DNA damage stimulus	Trim28/Ddx5/Xrcc4/Ccar2/Bclaf1/Ppp4r2/Ppp1r10/Kdm1a/Smchd1/Uimc1/Plscr1	0.00237424	11	11 out of 149	F		Smchd1/Plscr1	Plscr1
CC030	abs	energy derivation by oxidation of organic compounds	Sdhb/Uqcrb/Sdha/Aco2/Cyc1/Fh1/Bax/Pdha1/Irs2/Uqcrfs1/Uqcr10/Suclg1/COX2/Uqcrq/Dld/Sucla2/Cox4i1	0.00239541	17	17 out of 199	F	Uqcr10/Sucla2	Suclg1/Sucla2	Sucla2
CC030	abs	positive regulation of response to DNA damage stimulus	Trim28/Ddx5/Fh1/Ccar2/Bclaf1/Steap3/Smchd1/Uimc1/Plscr1	0.00239541	9	9 out of 199	F	Steap3	Smchd1/Plscr1	Plscr1	Steap3
CC030	abs	peptidyl-lysine modification	Smarcb1/Brd4/Dnmt1/App/Trim28/Eef1akmt1/Crebbp/Fh1/Actl6a/Crtc2/Sphk2/Smarca4/Hdac1/Uba2/Kdm1a/Taf5l	0.00239541	16	16 out of 199	F			App/Eef1akmt1/Sphk2
CC030	abs	histone H3 acetylation	Smarcb1/Brd4/Crtc2/Sphk2/Smarca4/Taf5l	0.00239541	6	6 out of 199	F			Sphk2
CC039	abs	response to iron ion	Hmox1/Gpld1/Hrg/B2m/Snca	0.0024107	5	5 out of 159	G	B2m		Gpld1	Hmox1
CC057	down	organellar ribosome	Mrpl49/Mrpl52/Mrps18b/Mrps2/Mrpl12/Mrpl50/Mrpl18	0.00243173	7	7 out of 75	F	Mrpl52
CC057	down	mitochondrial ribosome	Mrpl49/Mrpl52/Mrps18b/Mrps2/Mrpl12/Mrpl50/Mrpl18	0.00243173	7	7 out of 75	F	Mrpl52
CC024	up	chromatin remodeling	Dnmt1/Nasp/Rbbp7/Mta2/Smarca1/Smarce1/Rbbp4/Chd3/Smchd1	0.00244384	9	9 out of 147	A		Smchd1
CC030	up	regulation of symbiotic process	Smarcb1/Trim28/Ddx5/Crebbp/Eif2ak2/Csf1r/Oas3/Bst2/Trim56/Smarca4/Hdac1/Plscr1	0.00246053	12	12 out of 149	F		Trim56/Plscr1	Oas3/Trim56/Plscr1
CC013	up	regulation of leukocyte mediated cytotoxicity	Tap2/Cyrib/H2-Q2/H2-Q4/Ptprc	0.00248985	5	5 out of 87	E			H2-Q2/H2-Q4
CC013	up	humoral immune response mediated by circulating immunoglobulin	C1qc/C1qb/C1qa/Ptpn6/Ptprc	0.00248985	5	5 out of 87	E	C1qa/Ptpn6
CC046	up	ribosome	Mrpl2/Eif2ak4/Mrpl28/Mrps22/Mrps35/Mrps27/Mrpl39	0.00250192	7	7 out of 36	G		Mrpl28		Eif2ak4
CC002	up	mitochondrial intermembrane space	Timm23/Timm10/Timm8b/Timm8a1/Timm29/Coa7	0.00255088	6	6 out of 105	G
CC002	up	intrinsic component of mitochondrial inner membrane	Timm23/Sfxn2/Apool/Sco1/Micos10	0.00255088	5	5 out of 105	G		Sfxn2	Sfxn2/Sco1
CC002	up	integral component of mitochondrial inner membrane	Timm23/Sfxn2/Apool/Sco1/Micos10	0.00255088	5	5 out of 105	G		Sfxn2	Sfxn2/Sco1
CC046	down	RNA polymerase II cis-regulatory region sequence-specific DNA binding	Tbx3/Gmeb2/Rreb1/Onecut1/Sp3/Paxbp1/Prox1	0.00255381	7	7 out of 48	G	Tbx3
CC013	up	phagocytosis	Itgb2/Cyba/Fcer1g/Coro1a/Rhog/Arhgap25/Aif1/Ptprc	0.00257906	8	8 out of 87	E
CC010	abs	lipid binding	Sec14l2/Pctp/Hs1bp3/Acot12/Zfyve16/Bin3/Fabp2/Rbp4/Lamc1/Ldlrap1/Snx13/Fcho2/Fabp1/Ncf4/Pdzd8/Plek/Wdfy1/Vamp2/S100a9/Snx12	0.00260441	20	20 out of 116	A	Fabp2/Vamp2	Lamc1/Fcho2/Wdfy1	Sec14l2/Pctp/Acot12/Fcho2/Pdzd8/Wdfy1
CC017	abs	cell division site	Septin4/Pkn2/Lima1/Septin9/Septin7/Septin8/Septin2	0.00260803	7	7 out of 180	C			Lima1
CC024	up	protein catabolic process	Mta1/Psmd3/Cdc34/Psmc5/Psmc1/Ctsl/Psmc6/Prpf19/Atg4b/Psmd14/Psmb2/Psmc2/Psmc4/Psma4/Uchl4/Rbbp6/Psmd8/Psmc3/Psmd4/Psma5/Hsp90aa1/Rpl11/Rps27a/Maea/Psmd11/Cast	0.0026228	26	26 out of 147	A	Psmb2/Psmc2/Uchl4/Psmd8	Psmc5/Cast	Ctsl/Cast	Psma4
CC007	down	4 iron; 4 sulfur cluster binding	Ndufs2/Ndufv1/Ercc2/Ndufs7/Ndufs1	0.00265145	5	5 out of 111	B			Ercc2
CC039	abs	extracellular space	Mertk/Plg/Gpld1/Ahsg/Kng1/Klkb1/F2/Ambp/Alb/Pf4/Pdap1/Hpgd/Apoa4/Apoa1/Lcat/Cpn2/Hba-a2/Hbb-bt/Serpina3m/B2m/Serpinf2/Pzp/Capg/Snca/Serpind1/Serpina1b/Fga/Fn1	0.00266537	28	28 out of 162	G	Mertk/B2m/Fn1		Gpld1/Hbb-bt/Capg/Serpina1b	Pf4
CC009	up	translation regulator activity	Eif3a/Eif2a/Eef2/Patl1/Eef1d/Eef1g/Eif3b/Rpl22/Eif3i/Rps14	0.00268401	10	10 out of 112	E		Eef2	Eef2	Eef1g
CC013	down	mitochondrial protein complex	Ndufa2/Clpx/Mrpl24/Ndufa10/Mrpl54/Uqcrq/Mrpl58/Bckdhb	0.00270493	8	8 out of 43	E		Bckdhb	Bckdhb
CC046	down	cis-regulatory region sequence-specific DNA binding	Tbx3/Gmeb2/Rreb1/Onecut1/Sp3/Paxbp1/Prox1	0.00273649	7	7 out of 48	G	Tbx3
CC024	up	DNA recombination	Mcm7/Rpa1/Mcm4/Tfrc/Mcm6/Psmd14/Mcm3/Mcm2/Smchd1/Mcm5	0.00275591	10	10 out of 147	A		Smchd1	Rpa1
CC033	up	small nucleolar ribonucleoprotein complex	Rpp30/Mphosph10/Pop1	0.00277233	3	3 out of 36	F
CC030	down	cytochrome-c oxidase activity	COX2/Cox6c/Cox4i1	0.00277769	3	3 out of 48	F
CC030	down	heme-copper terminal oxidase activity	COX2/Cox6c/Cox4i1	0.00277769	3	3 out of 48	F
CC030	down	oxidoreductase activity; acting on a heme group of donors; oxygen as acceptor	COX2/Cox6c/Cox4i1	0.00277769	3	3 out of 48	F
CC024	up	positive regulation of transcription initiation from RNA polymerase II promoter	Psmc5/Psmc6/Psmc2/Psmc4/Psmc3	0.00283899	5	5 out of 147	A	Psmc2	Psmc5
CC030	down	oxidoreductase activity; acting on a heme group of donors	COX2/Cox6c/Cox4i1	0.00287351	3	3 out of 48	F
CC075	up	striated muscle cell development	Slc25a4/Acta1/Neb/Flnc/Actn2/Myh6/Ttn	0.0028775	7	7 out of 79	E	Acta1/Neb/Flnc			Flnc/Actn2/Ttn
CC049	down	cell cortex	Flot1/Ctnnb1/Exoc7/Exoc2/Exoc4/Arf6/Llgl1/Flot2/Exoc1/Exoc5/Ptk2b/Clasp2	0.00290824	12	12 out of 108	B	Exoc4/Exoc5		Ptk2b
CC032	down	ion transmembrane transporter activity	Atp5o/Atp5b/Atp5a1/Slc44a2/Atp5l/Atp5c1/Atp5pb	0.00290921	7	7 out of 44	A/D	Atp5a1
CC030	down	organic acid catabolic process	Etfb/Qdpr/Amdhd1/Agxt/Etfa/Irs2/Hibch/Crat	0.00291231	8	8 out of 50	F	Agxt	Amdhd1	Qdpr/Amdhd1/Hibch	Agxt
CC030	down	carboxylic acid catabolic process	Etfb/Qdpr/Amdhd1/Agxt/Etfa/Irs2/Hibch/Crat	0.00291231	8	8 out of 50	F	Agxt	Amdhd1	Qdpr/Amdhd1/Hibch	Agxt
CC025	abs	nucleobase-containing compound catabolic process	Exosc10/Exosc7/Exosc9/Exosc3/Skiv2l/Dis3/Pnp/Exosc4/Gspt1/Mtor/Dis3l/Exosc6	0.00293019	12	12 out of 88	F	Exosc3/Exosc4	Exosc7	Pnp/Gspt1
CC013	up	chemotaxis	Itgb2/Il16/Lsp1/Vasp/Hmgb2/Cyrib/Fcer1g/Coro1a/Rhog/Aif1	0.00293673	10	10 out of 87	E
CC046	down	double-stranded DNA binding	Kdm5a/Tbx3/Gmeb2/Rreb1/Onecut1/Nfix/Sp3/Paxbp1/Prox1	0.00293843	9	9 out of 48	G	Tbx3		Kdm5a
CC017	up	cell division site	Septin4/Pkn2/Septin9/Septin7/Septin8/Septin2	0.00298546	6	6 out of 139	C
CC009	up	extracellular space	Calr/Serpina3n/Pros1/Serping1/Creld2/Pdia3/Vcam1/Hpx/Lrg1/Fgb/Serpina10/Hp/Pdia4/Kng2/Tpt1/Prg4/Cfh/Manf/Gfra1/Fgg	0.00299992	20	20 out of 108	E		Lrg1/Manf	Serpina3n/Vcam1/Hpx/Pdia4/Cfh/Manf
CC025	down	lytic vacuole	Hyal1/Ctsz/Rmc1/Rptor/Rragc/Ctbs/Pon2/Mtor/Tmem9/Wdr81	0.00300318	10	10 out of 68	F	Hyal1		Ctsz/Ctbs	Pon2
CC025	down	lysosome	Hyal1/Ctsz/Rmc1/Rptor/Rragc/Ctbs/Pon2/Mtor/Tmem9/Wdr81	0.00300318	10	10 out of 68	F	Hyal1		Ctsz/Ctbs	Pon2
CC030	up	DNA metabolic process	Mcm7/Dnmt1/Trim28/Ylpm1/Xrcc4/Mcm6/Xrn2/Actl6a/Bax/Parn/H1f1/Smug1/Hmgb2/Ppp4r2/Ppp1r10/Smarca4/Kdm1a/Fen1/Smchd1/Uimc1/Hmbox1	0.00300428	21	21 out of 149	F		Smchd1/Hmbox1	Hmbox1
CC030	up	negative regulation of viral process	Trim28/Crebbp/Eif2ak2/Oas3/Bst2/Trim56/Hdac1/Plscr1	0.00300428	8	8 out of 149	F		Trim56/Plscr1	Oas3/Trim56/Plscr1
CC013	up	taxis	Itgb2/Il16/Lsp1/Vasp/Hmgb2/Cyrib/Fcer1g/Coro1a/Rhog/Aif1	0.00303126	10	10 out of 87	E
CC013	up	antigen processing and presentation of exogenous antigen	Ctss/Tapbp/Tap2/Fcer1g	0.00312685	4	4 out of 87	E
CC013	up	leukocyte cell-cell adhesion	Itgb2/Fermt3/Cyrib/Coro1a/Msn/Ptpn6/Aif1/Ptprc	0.00312685	8	8 out of 87	E	Fermt3/Ptpn6
CC024	up	U2-type spliceosomal complex	Bcas2/Prpf3/Cwc25/Cdc5l/Prpf19/Sart1/Yju2/Plrg1	0.00319848	8	8 out of 148	A
CC025	down	maturation of 5.8S rRNA from tricistronic rRNA transcript (SSU-rRNA; 5.8S rRNA; LSU-rRNA)	Exosc10/Exosc7/Exosc9/Exosc3	0.00323275	4	4 out of 65	F	Exosc3	Exosc7
CC049	down	intrinsic component of plasma membrane	Slc6a12/Sema4b/Atp1a1/Plpp3/Flot2/Itga1/Itgb1/Plxnc1/Slc22a18/Shank3/Ephb4/Steap4/Ptk2b/Slc27a1	0.00330763	14	14 out of 108	B			Itga1/Plxnc1/Ephb4/Steap4/Ptk2b
CC025	down	mRNA catabolic process	Exosc10/Exosc7/Exosc9/Exosc3/Exosc4/Gspt1/Mtor/Exosc6	0.00333858	8	8 out of 65	F	Exosc3/Exosc4	Exosc7	Gspt1
CC032	down	post-Golgi vesicle-mediated transport	Myo1b/Exoc2/Arl3/Exoc8/Exoc5	0.00334065	5	5 out of 42	A/D	Exoc5		Arl3
CC025	down	ribonucleoprotein complex biogenesis	C1d/Exosc10/Cebpz/Exosc7/Exosc9/Exosc3/Usp4/Rrp12/Dis3/Exosc4/Mettl17/Exosc6	0.00335234	12	12 out of 65	F	Exosc3/Exosc4	Cebpz/Exosc7/Usp4	Usp4
CC025	down	cleavage involved in rRNA processing	Exosc10/Exosc7/Exosc9/Exosc3	0.00336602	4	4 out of 65	F	Exosc3	Exosc7
CC025	down	TORC1 signaling	Rptor/Rragc/Mlst8/Mtor	0.00336602	4	4 out of 65	F
CC059	abs	preribosome; large subunit precursor	Ppan/Bop1/Ebna1bp2	0.00338275	3	3 out of 27	A/D
CC039	abs	negative regulation of proteolysis	Ahsg/Kng1/Hrg/F2/Ambp/Psmf1/Ptpn3/Grk2/Serpina3m/Serpinf2/Pzp/Snca/Serpind1/Serpina1b	0.00339045	14	14 out of 159	G			Psmf1/Ptpn3/Serpina1b
CC002	up	mitochondrial transmembrane transport	Timm23/Timm21/Sfxn2/Maip1/Dnlz/Tomm40/Timm50	0.0033962	7	7 out of 103	G	Dnlz	Sfxn2	Sfxn2/Dnlz	Dnlz
CC075	up	myosin complex	Myh2/Myh6/Myl9/Ttn	0.00339889	4	4 out of 83	E				Ttn
CC024	abs	nuclear body	Rpa1/Prcc/Bcas2/Prpf3/Zc3h18/Cwc25/Cdc34/Sympk/Cdc5l/Prpf19/Pcna/Abitram/Sart1/Rbbp6/Rbm15b/Bpnt2/Thoc6/Rbm39/Zc3h14/Telo2/Plrg1/Ehmt1	0.0034732	22	22 out of 189	A			Rpa1/Telo2	Sympk
CC030	up	NuRD complex	Gatad2a/Hdac1/Chd3/Chd4	0.00348593	4	4 out of 148	F
CC030	up	CHD-type complex	Gatad2a/Hdac1/Chd3/Chd4	0.00348593	4	4 out of 148	F
CC046	down	sequence-specific DNA binding	Kdm5a/Tbx3/Gmeb2/Rreb1/Onecut1/Nfix/Sp3/Paxbp1/Prox1	0.00354609	9	9 out of 48	G	Tbx3		Kdm5a
CC075	up	regulation of potassium ion transport	Bin1/Actn2/Fhl1/Cav1/Vamp2	0.00356058	5	5 out of 79	E	Vamp2	Fhl1	Fhl1	Actn2
CC075	up	regulation of actin filament-based movement	Bin1/Acta2/Cav1/Atp2a2	0.00356058	4	4 out of 79	E	Atp2a2
CC013	up	regulation of defense response	Il16/Ctss/Cyba/Tap2/Casp1/Zbp1/Trafd1/Hmgb2/Fcer1g/Myo1f/Stat1	0.00357876	11	11 out of 87	E		Trafd1	Trafd1
CC013	up	positive regulation of immune effector process	Itgb2/Tap2/Cyrib/H2-Q2/Fcer1g/H2-Q4/Ptprc	0.00359911	7	7 out of 87	E			H2-Q2/H2-Q4
CC013	up	natural killer cell mediated immunity	Tap2/Coro1a/Prdx1/Ptpn6	0.00359911	4	4 out of 87	E	Ptpn6
CC013	up	natural killer cell mediated cytotoxicity	Tap2/Coro1a/Prdx1/Ptpn6	0.00359911	4	4 out of 87	E	Ptpn6
CC024	up	regulation of transcription initiation from RNA polymerase II promoter	Psmc5/Psmc6/Psmc2/Psmc4/Psmc3	0.00360706	5	5 out of 147	A	Psmc2	Psmc5
CC025	abs	aromatic compound catabolic process	Exosc10/Exosc7/Exosc9/Exosc3/Skiv2l/Dis3/Pnp/Exosc4/Pon2/Gspt1/Mtor/Dis3l/Exosc6	0.00363587	13	13 out of 88	F	Exosc3/Exosc4	Exosc7	Pnp/Gspt1	Pon2
CC072	down	telomeric DNA binding	Xrcc5/Apex1/Xrcc6	0.00367788	3	3 out of 23	D/A	Xrcc5/Xrcc6	Xrcc5/Xrcc6	Xrcc5/Xrcc6	Xrcc5
CC039	up	platelet activation	Mertk/Hrg/F2/Pf4/Fga/Fn1	0.00378043	6	6 out of 102	G	Mertk/Fn1			Pf4
CC002	up	organelle envelope lumen	Timm23/Timm10/Timm8b/Timm8a1/Timm29/Coa7	0.00380364	6	6 out of 105	G
CC024	abs	nucleoside-triphosphatase activity	Mcm7/Tor2a/Psmc5/Psmc1/Psmc6/Mcm4/Rfc2/Mcm6/Hspa14/Psmc2/Psmc4/Ascc3/Tbcc/Mcm3/Mcm2/Ddx19b/Rfc5/Cdk7/Hsp90aa1/Abcc1/Smarca1/Rbbp4/Chd3/Smchd1/Gfm2/Mcm5	0.00385256	26	26 out of 186	A	Psmc2/Ddx19b/Abcc1	Psmc5/Smchd1	Ddx19b/Gfm2	Ddx19b
CC039	abs	homeostasis of number of cells	Dnase2a/Hmox1/Slc4a1/Mertk/Spta1/Bpgm/Jmjd6/Hba-a2/B2m/Epb42/Foxo3/Dmtn/Ank1	0.00386758	13	13 out of 159	G	Mertk/B2m	Dmtn	Dnase2a	Hmox1
CC024	up	DNA strand elongation	Mcm7/Mcm4/Pcna/Mcm3	0.00392071	4	4 out of 147	A
CC032	down	cellular amine metabolic process	Cyp2d22/Apc/Hdac10/Pnkd	0.00392167	4	4 out of 42	A/D			Cyp2d22/Pnkd
CC075	abs	actin filament-based process	Sh3bp1/Myh2/Alox15/Bin1/Tpm1/Acta1/Fhl3/Abitram/Neb/Acta2/Rictor/Flnc/Actn2/Myh6/Fmnl3/Rap1gds1/Ehd2/Ttn/Tpm2/Cav1/Tpm3/Synpo/Mapkap1/Atp2a2/Add2/Pdlim3	0.00401863	26	26 out of 164	E	Acta1/Neb/Flnc/Synpo/Atp2a2		Sh3bp1/Fhl3/Rictor	Flnc/Actn2/Ttn
CC049	up	protein catabolic process	Rmnd5a/Cdc34/Ppp2ca/Psmd6/Psmc6/Vcp/Psmc2/Psma1/Nploc4/Lypla2/Psmc3/Psmd4/Tmf1/Park7/Ufd1/Clec16a/Mib1/Apoe/Usp15	0.00406498	19	19 out of 75	B	Psmd6/Psmc2	Psma1/Apoe	Lypla2/Apoe	Ppp2ca/Psma1
CC082	up	integral component of organelle membrane	Tvp23b/Micu1/Slc25a17/Tm7sf2/Fundc1/Agk/Pex11a/Zmpste24/Sypl/H2-Q4/Rdh16f2/Dhcr7	0.0040844	12	12 out of 102	A	Dhcr7		Slc25a17/Sypl/H2-Q4/Rdh16f2
CC025	down	organic cyclic compound catabolic process	Exosc10/Exosc7/Exosc9/Exosc3/Dis3/Pnp/Exosc4/Gspt1/Mtor/Dis3l/Exosc6	0.00418816	11	11 out of 65	F	Exosc3/Exosc4	Exosc7	Pnp/Gspt1
CC039	up	cell cortex	Slc4a1/Dvl2/Sptb/Spta1/Fryl/Epb42/Epb41/Snca/Ank1/Dlc1/Fga	0.0042424	11	11 out of 102	G	Fryl
CC075	up	sarcomere organization	Neb/Actn2/Myh6/Ttn	0.00431954	4	4 out of 79	E	Neb			Actn2/Ttn
CC024	up	general transcription initiation factor binding	Gtf2f1/Psmc5/Psmc1/Psmc2/Tbp	0.00435643	5	5 out of 147	A	Psmc2	Psmc5
CC075	up	striated muscle cell differentiation	Slc25a4/Acta1/Neb/Flnc/Actn2/Myh6/Ehd2/Ttn	0.0044062	8	8 out of 79	E	Acta1/Neb/Flnc			Flnc/Actn2/Ttn
CC030	abs	regulation of viral process	Smarcb1/Trim28/Ddx5/Crebbp/Chd1/Eif2ak2/Csf1r/Oas3/Bst2/Trim56/Smarca4/Hdac1/Plscr1	0.00445985	13	13 out of 199	F		Trim56/Plscr1	Chd1/Oas3/Trim56/Plscr1
CC075	up	structural constituent of cytoskeleton	Des/Tpm1/Ttn/Tpm2/Add2	0.00451661	5	5 out of 81	E				Ttn
CC023	down	nuclear exosome (RNase complex)	Exosc8/Exosc3/Exosc5	0.0045183	3	3 out of 37	D	Exosc8/Exosc3/Exosc5
CC023	down	cytoplasmic exosome (RNase complex)	Exosc8/Exosc3/Exosc5	0.0045183	3	3 out of 37	D	Exosc8/Exosc3/Exosc5
CC013	up	response to bacterium	Cyba/Tap2/Casp1/Gbp7/Hmgb2/Cyrib/Fcer1g/Myo1f/Gbp2/Stat1/Adam9	0.00451965	11	11 out of 87	E
CC013	up	T cell mediated immunity	Tap2/Cyrib/H2-Q2/H2-Q4/Ptprc	0.00451965	5	5 out of 87	E			H2-Q2/H2-Q4
CC013	up	complement activation	Cd5l/C1qc/C1qb/C1qa/C4b	0.00451965	5	5 out of 87	E	C1qa
CC024	up	transcription factor binding	Gtf2f1/Dnmt1/Mta1/Ncor1/Psmc5/Psmc1/Cdc5l/Pcna/Psmc2/Nab1/Psmd4/Ybx1/Mta2/Smarca1/Smarce1/Tbp/Strn	0.00458219	17	17 out of 147	A	Psmc2	Psmc5
CC017	up	nuclear body	Sf3a1/Sart3/Luc7l3/Cdc5l/Api5/Sh3bgrl3/Tfip11/Ints13/Pkn2/Morc3/Srrt/Arhgap18/Luc7l2/Ddx17/Srsf5/Son/Sumo3/Cpsf6/Rbm8a	0.00458701	19	19 out of 139	C	Sart3/Arhgap18		Sh3bgrl3	Cpsf6
CC007	abs	generation of precursor metabolites and energy	Ndufs2/Ndufs4/Ndufb9/Ndufa5/Ndufb8/Ndufa10/Ndufc2/Ndufa7/Ndufv1/Ndufa8/ND4/ND5/Ndufb6/Ndufs7/Gsk3b/Ndufv2/Ndufs1/Ndufa12/Ndufs6	0.00459106	19	19 out of 158	B
CC032	down	amine metabolic process	Cyp2d22/Apc/Hdac10/Pnkd	0.00462591	4	4 out of 42	A/D			Cyp2d22/Pnkd
CC002	up	inner mitochondrial membrane organization	Samm50/Apool/Maip1/Timm10/Timm29	0.00472398	5	5 out of 103	G
CC002	up	protein transmembrane import into intracellular organelle	Timm23/Timm21/Dnlz/Tomm40/Timm50	0.00472398	5	5 out of 103	G	Dnlz		Dnlz	Dnlz
CC002	up	protein insertion into membrane	Samm50/Maip1/Timm10/Tomm40/Timm29	0.00472398	5	5 out of 103	G
CC030	up	peptidyl-lysine acetylation	Smarcb1/Brd4/App/Crebbp/Actl6a/Crtc2/Smarca4/Hdac1/Taf5l	0.00478336	9	9 out of 149	F			App
CC039	abs	positive regulation of blood coagulation	Plg/Hrg/F2/Serpinf2/Dmtn	0.00479862	5	5 out of 159	G		Dmtn
CC039	abs	positive regulation of hemostasis	Plg/Hrg/F2/Serpinf2/Dmtn	0.00479862	5	5 out of 159	G		Dmtn
CC010	up	retromer complex	Vps35/Vps26a/Vps29/Snx12	0.00483448	4	4 out of 73	A				Vps35
CC010	up	endosome membrane	Rab8a/Stx8/Vps35/Vps26a/Ncf4/Pikfyve/Slc39a14/Snx12	0.00483448	8	8 out of 73	A				Vps35
CC010	up	clathrin-coated vesicle	Rab8a/Ap2b1/Fcho2/Lrp1/Atp7a/Lyz2	0.00483448	6	6 out of 73	A		Fcho2	Fcho2
CC010	up	coated vesicle	Rab8a/Ap2b1/Sec24d/Fcho2/Lrp1/Atp7a/Lyz2/Dipk2a	0.00483448	8	8 out of 73	A		Fcho2	Fcho2
CC039	up	homeostasis of number of cells	Dnase2a/Hmox1/Slc4a1/Mertk/Spta1/Bpgm/Jmjd6/Hba-a2/Epb42/Ank1	0.00484181	10	10 out of 102	G	Mertk		Dnase2a	Hmox1
CC039	up	response to iron ion	Hmox1/Gpld1/Hrg/Snca	0.00484181	4	4 out of 102	G			Gpld1	Hmox1
CC030	up	SH3 domain binding	Evl/Vasp/Sh3bgrl/Dennd1a/Wasf2/Arhgap17/Inpp5d/Plscr1/Cbl	0.00485589	9	9 out of 147	F	Wasf2/Inpp5d	Plscr1	Arhgap17/Plscr1	Wasf2
CC013	up	natural killer cell activation	Itgb2/Coro1a/Prdx1/Ptprc	0.00487347	4	4 out of 87	E
CC013	up	cellular response to interferon-beta	Ifi202b/Igtp/Gbp2/Stat1	0.00487347	4	4 out of 87	E			Ifi202b/Igtp
CC013	up	lymphocyte activation	Itgb2/Psmb10/Cd48/Cyrib/Fcer1g/Coro1a/Prdx1/Msn/Ptpn6/Aif1/Ptprc	0.0048746	11	11 out of 87	E	Ptpn6
CC049	up	proteolysis involved in cellular protein catabolic process	Rmnd5a/Cdc34/Psmd6/Psmc6/Vcp/Psmc2/Psma1/Nploc4/Psmd4/Tmf1/Park7/Ufd1/Clec16a/Mib1/Apoe/Usp15	0.00488454	16	16 out of 75	B	Psmd6/Psmc2	Psma1/Apoe	Apoe	Psma1
CC049	up	proteasomal protein catabolic process	Rmnd5a/Cdc34/Psmd6/Psmc6/Vcp/Psma1/Nploc4/Psmd4/Tmf1/Park7/Ufd1/Clec16a/Apoe	0.00488454	13	13 out of 75	B	Psmd6	Psma1/Apoe	Apoe	Psma1
CC015	down	ribonucleoprotein complex biogenesis	C1d/Exosc10/Exosc7/Exosc8/Exosc3/Exosc2/Exosc4/Rps21/Exosc1/Ddx20/Rpusd3/Exosc5/Exosc6	0.00490694	13	13 out of 80	A	Exosc8/Exosc3/Exosc4/Exosc1/Exosc5	Exosc7/Rpusd3	Rpusd3
CC039	abs	regulation of wound healing	Plg/Kng1/Hrg/Klkb1/F2/Prkce/Serpinf2/Dmtn/Fga	0.0049181	9	9 out of 159	G		Dmtn
CC007	down	iron-sulfur cluster binding	Ndufs2/Ndufv1/Ercc2/Ndufs7/Ndufv2/Ndufs1	0.00494542	6	6 out of 111	B			Ercc2
CC007	down	metal cluster binding	Ndufs2/Ndufv1/Ercc2/Ndufs7/Ndufv2/Ndufs1	0.00494542	6	6 out of 111	B			Ercc2
CC013	up	response to molecule of bacterial origin	Tap2/Casp1/Hmgb2/Cyrib/Gbp2/Stat1/Adam9	0.00496215	7	7 out of 87	E
CC017	up	RNA splicing	Sf3a1/Sart3/Luc7l3/Cdc5l/Cwf19l1/Tfip11/Magohb/Luc7l2/Ddx17/Hnrnpll/Tardbp/Yju2/Snrpn/Rbm12/Srsf5/Son/Prpf39/Lgals3/Rbm8a	0.00499158	19	19 out of 139	C	Sart3		Cwf19l1
CC039	up	immune system development	Supt6/Dnase2a/Slc4a1/Mertk/Flt4/Sptb/Spta1/Nbn/Pf4/Bpgm/Jmjd6/Hba-a2/Epb42/Pglyrp2/Ank1/Nbeal2	0.00504377	16	16 out of 102	G	Mertk/Pglyrp2		Dnase2a/Pglyrp2	Pf4
CC049	down	integral component of plasma membrane	Slc6a12/Sema4b/Atp1a1/Plpp3/Itga1/Itgb1/Plxnc1/Slc22a18/Shank3/Ephb4/Steap4/Ptk2b/Slc27a1	0.0050564	13	13 out of 108	B			Itga1/Plxnc1/Ephb4/Steap4/Ptk2b
CC075	up	regulation of actin filament length	Sh3bp1/Alox15/Bin1/Tpm1/Abitram/Neb/Actn2/Add2	0.00509047	8	8 out of 79	E	Neb		Sh3bp1	Actn2
CC011	down	serine/threonine protein kinase complex	Phkg2/Phkb/Phka2/Zbtb7a	0.00514118	4	4 out of 34	E		Zbtb7a	Zbtb7a
CC013	down	oxidoreductase complex	Ndufa2/Ndufa10/Cbr4/Uqcrq/Bckdhb	0.00516765	5	5 out of 43	E		Bckdhb	Bckdhb
CC013	up	lymphocyte proliferation	Itgb2/Psmb10/Coro1a/Msn/Ptpn6/Aif1/Ptprc	0.00523642	7	7 out of 87	E	Ptpn6
CC039	abs	cellular response to iron ion	Hmox1/Gpld1/Hrg/B2m	0.00527038	4	4 out of 159	G	B2m		Gpld1	Hmox1
CC015	down	organic cyclic compound catabolic process	Exosc10/Exosc7/Exosc8/Exosc3/Exosc2/Edc3/Exosc4/Itpa/Dis3l/Dis3l2/Exosc5/Exosc6	0.00539373	12	12 out of 80	A	Exosc8/Exosc3/Exosc4/Exosc5	Exosc7	Dis3l2
CC030	up	peptidyl-lysine modification	Smarcb1/Brd4/Dnmt1/App/Trim28/Crebbp/Actl6a/Crtc2/Smarca4/Hdac1/Uba2/Kdm1a/Taf5l	0.00540968	13	13 out of 149	F			App
CC030	up	positive regulation of organelle organization	Smarcb1/Dnmt1/App/Trim28/Evl/Mapre1/Sdcbp/Vasp/Bax/Parn/Numa1/Ppp1r10/Syt1/Kdm1a/Wasf2/Gmfg/Msn/Fen1/Hmbox1/Hck	0.00540968	20	20 out of 149	F	Wasf2	Mapre1/Hmbox1	App/Mapre1/Syt1/Gmfg/Hmbox1	Wasf2
CC030	up	cellular response to DNA damage stimulus	Mcm7/Trim28/Ddx5/Xrcc4/Mcm6/Xrn2/Actl6a/Bax/Ccar2/Bclaf1/Rbbp6/Smug1/Ppp4r2/Ppp1r10/Kdm1a/Cbx5/Fen1/Smchd1/Uimc1/Plscr1	0.00540968	20	20 out of 149	F		Smchd1/Plscr1	Plscr1
CC030	up	DNA methylation-dependent heterochromatin assembly	Dnmt1/Trim28/Smarca4/Hdac1	0.00540968	4	4 out of 149	F
CC030	up	DNA recombination	Mcm7/Xrcc4/Mcm6/Xrn2/Actl6a/H1f1/Hmgb2/Ppp4r2/Kdm1a/Smchd1	0.00540968	10	10 out of 149	F		Smchd1
CC030	up	histone H3 acetylation	Smarcb1/Brd4/Crtc2/Smarca4/Taf5l	0.00540968	5	5 out of 149	F
CC013	up	antigen processing and presentation of peptide antigen via MHC class Ib	Tap2/H2-Q2/H2-Q4	0.00548012	3	3 out of 87	E			H2-Q2/H2-Q4
CC030	down	cellular amino acid metabolic process	Qdpr/Amdhd1/Agxt/Fh1/Hibch/Asl/Mpst/Mmut	0.00553232	8	8 out of 50	F	Agxt	Amdhd1	Qdpr/Amdhd1/Hibch/Mpst	Agxt
CC039	abs	platelet activation	Mertk/Hrg/F2/Pf4/Dmtn/Fga/Fn1	0.00556007	7	7 out of 159	G	Mertk/Fn1	Dmtn		Pf4
CC039	abs	positive regulation of coagulation	Plg/Hrg/F2/Serpinf2/Dmtn	0.00556007	5	5 out of 159	G		Dmtn
CC046	up	mitochondrial protein complex	Mrpl2/Mrpl28/Mrps22/Mrps35/Mrps27/ATP8/Mrpl39	0.00556033	7	7 out of 36	G		Mrpl28
CC024	up	positive regulation of DNA-templated transcription; initiation	Psmc5/Psmc6/Psmc2/Psmc4/Psmc3	0.00557757	5	5 out of 147	A	Psmc2	Psmc5
CC039	up	regulation of endopeptidase activity	Ahsg/Kng1/Hrg/Grk2/Serpina3m/Serpinf2/Snca/Serpind1/Serpina1b/Dlc1	0.00559683	10	10 out of 102	G			Serpina1b
CC011	down	carbohydrate biosynthetic process	Gys1/Gys2/Phkg2/Epm2a/Ppp1r3b	0.00563158	5	5 out of 33	E	Ppp1r3b		Gys2/Epm2a/Ppp1r3b
CC025	down	RNA 3'-end processing	Exosc10/Exosc7/Exosc9/Exosc3/Exosc4/Exosc6	0.00565755	6	6 out of 65	F	Exosc3/Exosc4	Exosc7
CC032	down	organophosphate biosynthetic process	Atp5o/Atp5b/Atp5a1/Fcsk/Pnp/Atp5l/Atp5c1/Atp5pb	0.00571638	8	8 out of 42	A/D	Atp5a1		Pnp
CC046	up	ribosomal subunit	Mrpl2/Mrpl28/Mrps22/Mrps35/Mrps27/Mrpl39	0.00573123	6	6 out of 36	G		Mrpl28
CC032	down	Golgi to plasma membrane transport	Exoc2/Arl3/Exoc8/Exoc5	0.00575192	4	4 out of 42	A/D	Exoc5		Arl3
CC079	up	translation initiation factor binding	Eif2ak4/Gle1/Gch1/Zpr1	0.00575532	4	4 out of 49	A			Gch1	Eif2ak4
CC013	up	mononuclear cell proliferation	Itgb2/Psmb10/Coro1a/Msn/Ptpn6/Aif1/Ptprc	0.00581937	7	7 out of 87	E	Ptpn6
CC030	up	histone acetylation	Smarcb1/Brd4/App/Crebbp/Actl6a/Crtc2/Smarca4/Taf5l	0.00582684	8	8 out of 149	F			App
CC030	up	negative regulation of transcription; DNA-templated	Dnmt1/App/Trim28/Ddx5/Ylpm1/Crebbp/Ccar2/Bclaf1/Znfx1/Nkrf/H1f1/Hmgb2/Gatad2a/Rrp8/Smarca4/Hdac1/Kdm1a/Chd4/Cbx5/Smchd1/Uimc1/Hmbox1	0.00588496	22	22 out of 149	F		Smchd1/Hmbox1	App/Hmbox1
CC024	abs	DNA recombination	Mcm7/Rpa1/Prkdc/Mcm4/Tfrc/Mcm6/Psmd14/Mcm3/Mcm2/Smchd1/Mcm5	0.00589227	11	11 out of 187	A		Smchd1	Rpa1/Prkdc
CC024	up	chromatin binding	Rpa1/Gtf2f1/Dnmt1/Mta1/Ncor1/Asf1a/Pcna/Rcc1/Polr1a/Ybx1/Mta2/Smarca1/Grwd1/Rbmx/Supt5	0.00594	15	15 out of 147	A		Rcc1	Rpa1/Rcc1	Polr1a
CC013	up	regulation of cytokine production	Il16/Cyba/Casp1/Hmgb2/Cyrib/Fcer1g/Grk2/Ptpn6/Aif1/Ptprc/Stat1	0.00594682	11	11 out of 87	E	Ptpn6
CC039	up	erythrocyte differentiation	Dnase2a/Slc4a1/Bpgm/Jmjd6/Hba-a2/Epb42/Ank1	0.00600877	7	7 out of 102	G			Dnase2a
CC030	abs	regulation of symbiotic process	Smarcb1/Trim28/Ddx5/Crebbp/Chd1/Eif2ak2/Csf1r/Oas3/Bst2/Trim56/Smarca4/Hdac1/Plscr1	0.00609772	13	13 out of 199	F		Trim56/Plscr1	Chd1/Oas3/Trim56/Plscr1
CC030	abs	histone H3-K9 modification	Smarcb1/Dnmt1/Crtc2/Sphk2/Kdm1a	0.00609772	5	5 out of 199	F			Sphk2
CC030	abs	peptidyl-lysine acetylation	Smarcb1/Brd4/App/Crebbp/Actl6a/Crtc2/Sphk2/Smarca4/Hdac1/Taf5l	0.00609772	10	10 out of 199	F			App/Sphk2
CC025	down	RNA phosphodiester bond hydrolysis	Exosc10/Exosc7/Exosc9/Exosc3/Dis3l	0.0061963	5	5 out of 65	F	Exosc3	Exosc7
CC010	down	phospholipid binding	Pctp/Hs1bp3/Zfyve16/Snx13/Fabp1/Plek/Wdfy1/Vamp2	0.00619795	8	8 out of 43	A	Vamp2	Wdfy1	Pctp/Wdfy1
CC049	up	inclusion body assembly	Cdc34/Psmc6/Vcp/Apoe	0.00627488	4	4 out of 75	B		Apoe	Apoe
CC049	up	ubiquitin-dependent protein catabolic process	Rmnd5a/Cdc34/Psmd6/Psmc6/Vcp/Psmc2/Psma1/Nploc4/Psmd4/Park7/Ufd1/Clec16a/Mib1/Usp15	0.00627488	14	14 out of 75	B	Psmd6/Psmc2	Psma1		Psma1
CC049	up	cellular protein catabolic process	Rmnd5a/Cdc34/Psmd6/Psmc6/Vcp/Psmc2/Psma1/Nploc4/Psmd4/Tmf1/Park7/Ufd1/Clec16a/Mib1/Apoe/Usp15	0.00627488	16	16 out of 75	B	Psmd6/Psmc2	Psma1/Apoe	Apoe	Psma1
CC039	abs	positive regulation of wound healing	Plg/Hrg/F2/Prkce/Serpinf2/Dmtn	0.00631349	6	6 out of 159	G		Dmtn
CC039	abs	protein polymerization	Rnf135/Sptb/Spta1/Tubgcp4/Baiap2l1/Cdc42ep1/Prkce/Sptbn1/Rasa1/Dmtn/Capg/Snca/Fga/Dnm2	0.00631349	14	14 out of 159	G	Baiap2l1	Dmtn	Sptbn1/Capg
CC007	down	RNA polymerase II; core complex	Polr2e/Polr2h/Polr2c	0.00631821	3	3 out of 115	B	Polr2h			Polr2h
CC007	down	transcription factor TFIIH holo complex	Gtf2h3/Ercc2/Gtf2h1	0.00631821	3	3 out of 115	B		Gtf2h1	Ercc2
CC039	abs	enzyme inhibitor activity	Ahsg/Kng1/Hrg/Ambp/Apoa1/Hexim1/Ube2o/Serpina3m/Serpinf2/Pzp/Snca/Serpind1/Serpina1b	0.00633346	13	13 out of 155	G			Serpina1b
CC030	abs	SH3 domain binding	Evl/Vasp/Sh3bgrl/Dennd1a/Wasf2/Arhgap17/Sh3bp2/Inpp5d/Plscr1/Cbl	0.00634762	10	10 out of 195	F	Wasf2/Inpp5d	Plscr1	Arhgap17/Plscr1	Wasf2
CC030	up	negative regulation of nucleic acid-templated transcription	Dnmt1/App/Trim28/Ddx5/Ylpm1/Crebbp/Ccar2/Bclaf1/Znfx1/Nkrf/H1f1/Hmgb2/Gatad2a/Rrp8/Smarca4/Hdac1/Kdm1a/Chd4/Cbx5/Smchd1/Uimc1/Hmbox1	0.00635409	22	22 out of 149	F		Smchd1/Hmbox1	App/Hmbox1
CC030	up	negative regulation of RNA biosynthetic process	Dnmt1/App/Trim28/Ddx5/Ylpm1/Crebbp/Ccar2/Bclaf1/Znfx1/Nkrf/H1f1/Hmgb2/Gatad2a/Rrp8/Smarca4/Hdac1/Kdm1a/Chd4/Cbx5/Smchd1/Uimc1/Hmbox1	0.00635783	22	22 out of 149	F		Smchd1/Hmbox1	App/Hmbox1
CC002	abs	mitochondrial transport	Timm23/Samm50/Timm21/Sfxn2/Slc25a10/Maip1/Dnlz/Timm10/Tomm40/Rhot2/Timm8a1/Timm29/Timm50/Tomm34	0.00636002	14	14 out of 179	G	Dnlz	Sfxn2	Sfxn2/Dnlz/Tomm34	Dnlz
CC042	down	oxidoreductase activity; acting on paired donors; with incorporation or reduction of molecular oxygen; reduced flavin or flavoprotein as one donor; and incorporation of one atom of oxygen	Cyp2j5/Cyp2j6/Cyp3a11/Cyp2j7	0.00646028	4	4 out of 32	G			Cyp2j6
CC042	down	steroid hydroxylase activity	Cyp2j5/Cyp2j6/Cyp3a11/Cyp2j7	0.00646028	4	4 out of 32	G			Cyp2j6
CC046	down	DNA-binding transcription factor activity; RNA polymerase II-specific	Tbx3/Rreb1/Onecut1/Nfix/Sp3/Prox1	0.00650829	6	6 out of 48	G	Tbx3
CC046	down	positive regulation of transcription; DNA-templated	Kdm5a/Mrtfb/Tbx3/Egfr/Tfr2/Map2k5/Rreb1/Picalm/Onecut1/Nfix/Psmd9/Sp3/Paxbp1/Prox1	0.00670464	14	14 out of 50	G	Tbx3	Picalm	Kdm5a/Picalm/Psmd9
CC046	down	positive regulation of nucleic acid-templated transcription	Kdm5a/Mrtfb/Tbx3/Egfr/Tfr2/Map2k5/Rreb1/Picalm/Onecut1/Nfix/Psmd9/Sp3/Paxbp1/Prox1	0.00670464	14	14 out of 50	G	Tbx3	Picalm	Kdm5a/Picalm/Psmd9
CC046	down	positive regulation of RNA biosynthetic process	Kdm5a/Mrtfb/Tbx3/Egfr/Tfr2/Map2k5/Rreb1/Picalm/Onecut1/Nfix/Psmd9/Sp3/Paxbp1/Prox1	0.00670464	14	14 out of 50	G	Tbx3	Picalm	Kdm5a/Picalm/Psmd9
CC032	down	ATPase activity	Myo1b/Atp5o/Atp5b/Atp5a1/Rnf213/Atp5c1/Atp5pb	0.00673435	7	7 out of 44	A/D	Atp5a1		Rnf213
CC049	up	modification-dependent protein catabolic process	Rmnd5a/Cdc34/Psmd6/Psmc6/Vcp/Psmc2/Psma1/Nploc4/Psmd4/Park7/Ufd1/Clec16a/Mib1/Usp15	0.00673579	14	14 out of 75	B	Psmd6/Psmc2	Psma1		Psma1
CC032	down	GTPase binding	Exoc2/Arhgef6/Cdc42bpb/Tnpo2/Exoc8/Exoc5/Arhgef12/Grtp1	0.0067363	8	8 out of 44	A/D	Exoc5/Arhgef12	Cdc42bpb	Cdc42bpb	Arhgef12
CC030	up	positive regulation of chromosome organization	Smarcb1/Dnmt1/App/Trim28/Parn/Numa1/Ppp1r10/Kdm1a/Fen1/Hmbox1	0.00677676	10	10 out of 149	F		Hmbox1	App/Hmbox1
CC030	up	positive regulation of peptidyl-tyrosine phosphorylation	App/Csf1r/Ptpn1/Syk/Hdac1/Ctnnd1/Iqgap1/Enpp2	0.00677676	8	8 out of 149	F	Ptpn1		App
CC030	up	hemopoiesis	App/Xrcc4/Ripk3/Eif2ak2/Csf1r/Bax/Rras/Syk/Hmgb2/Ppp4r2/Plcg2/Dock2/Smarca4/Kdm1a/Wasf2/Samd9l/Pus7/Inpp5d/Plscr1	0.00677676	19	19 out of 149	F	Wasf2/Inpp5d	Plscr1	App/Pus7/Plscr1	Wasf2
CC032	abs	ion transmembrane transporter activity	Atp5o/Atp5b/Atp5a1/Slc44a2/Atp5l/Clca3a1/Atp5c1/Atp5pb/Clca3b	0.00679536	9	9 out of 72	A/D	Atp5a1	Clca3b	Clca3a1/Clca3b
CC024	up	regulation of DNA-templated transcription; initiation	Psmc5/Psmc6/Psmc2/Psmc4/Psmc3	0.00680813	5	5 out of 147	A	Psmc2	Psmc5
CC032	abs	cellular amine metabolic process	Cyp2d22/Apc/Hdac10/Naaa/Pnkd	0.00683493	5	5 out of 70	A/D			Cyp2d22/Pnkd
CC013	up	cell chemotaxis	Itgb2/Il16/Hmgb2/Fcer1g/Coro1a/Rhog/Aif1	0.00686615	7	7 out of 87	E
CC025	abs	mRNA catabolic process	Exosc10/Exosc7/Exosc9/Exosc3/Skiv2l/Exosc4/Gspt1/Mtor/Exosc6	0.00686845	9	9 out of 88	F	Exosc3/Exosc4	Exosc7	Gspt1
CC030	up	internal protein amino acid acetylation	Smarcb1/Brd4/App/Crebbp/Actl6a/Crtc2/Smarca4/Taf5l	0.00692679	8	8 out of 149	F			App
CC030	up	internal peptidyl-lysine acetylation	Smarcb1/Brd4/App/Crebbp/Actl6a/Crtc2/Smarca4/Taf5l	0.00692679	8	8 out of 149	F			App
CC030	up	positive regulation of response to DNA damage stimulus	Trim28/Ddx5/Ccar2/Bclaf1/Smchd1/Uimc1/Plscr1	0.00692679	7	7 out of 149	F		Smchd1/Plscr1	Plscr1
CC031	up	glycerol metabolic process	Gk/Pck1/Pck2/Gk2	0.00693593	4	4 out of 61	D/A	Gk2	Gk	Gk/Pck2	Gk2
CC013	up	microglial cell activation	Casp1/C1qa/Aif1	0.00702302	3	3 out of 87	E	C1qa
CC013	up	leukocyte activation involved in inflammatory response	Casp1/C1qa/Aif1	0.00702302	3	3 out of 87	E	C1qa
CC032	down	mitochondrial protein complex	Atp5mpl/Atp5o/Atp5b/Atp5a1/Atp5l/Atp5c1/Atp5pb	0.00706291	7	7 out of 42	A/D	Atp5a1
CC024	up	catalytic step 2 spliceosome	Bcas2/Cdc5l/Prpf19/Sart1/Hnrnpc/Rbmx/Plrg1	0.00712684	7	7 out of 148	A
CC075	up	regulation of potassium ion transmembrane transporter activity	Actn2/Fhl1/Cav1/Vamp2	0.00718915	4	4 out of 79	E	Vamp2	Fhl1	Fhl1	Actn2
CC003	up	muscle fiber development	Uchl1/Acta1/Neb/Flnc	0.00723572	4	4 out of 36	E	Acta1/Neb/Flnc		Uchl1	Flnc
CC030	up	viral process	Smarcb1/Trim28/Ddx5/Ripk3/Crebbp/Eif2ak2/Csf1r/Bax/Oas3/Bst2/Trim56/Smarca4/Hdac1/Plscr1	0.00731306	14	14 out of 149	F		Trim56/Plscr1	Oas3/Trim56/Plscr1
CC030	up	negative regulation of cellular macromolecule biosynthetic process	Dnmt1/App/Trim28/Ddx5/Ylpm1/Crebbp/Eif2ak2/Tyms/Ccar2/Bclaf1/Znfx1/Nkrf/H1f1/Hmgb2/Gatad2a/Rrp8/Smarca4/Hdac1/Kdm1a/Chd4/Cbx5/Pus7/Smchd1/Uimc1/Hmbox1	0.00731306	25	25 out of 149	F		Smchd1/Hmbox1	App/Tyms/Pus7/Hmbox1
CC033	up	ncRNA processing	Rpp30/Mphosph10/Imp3/Esf1/Nop14/Utp4/Ddx52/Pop1/Nsun2	0.00732911	9	9 out of 36	F
CC033	up	rRNA processing	Rpp30/Mphosph10/Imp3/Esf1/Nop14/Utp4/Ddx52	0.00732911	7	7 out of 36	F
CC033	up	rRNA metabolic process	Rpp30/Mphosph10/Imp3/Esf1/Nop14/Utp4/Ddx52	0.00732911	7	7 out of 36	F
CC032	abs	mitochondrial transport	Atp5o/Atp5b/Atp5a1/Atp5l/Tst/Mipep/Atp5c1/Atp5pb	0.00734921	8	8 out of 70	A/D	Atp5a1		Tst
CC032	abs	amine metabolic process	Cyp2d22/Apc/Hdac10/Naaa/Pnkd	0.00734921	5	5 out of 70	A/D			Cyp2d22/Pnkd
CC030	up	response to interferon-alpha	Eif2ak2/Bst2/Ifit2/Plscr1	0.00736887	4	4 out of 149	F		Ifit2/Plscr1	Plscr1
CC016	down	sequence-specific DNA binding	Trim28/Ncl/Fubp3/Zfpm1/Foxk1/Npm1/Mta2/Ifi204/Pou2f1/Cpsf4	0.00743033	10	10 out of 48	H			Ifi204
CC046	down	positive regulation of transcription by RNA polymerase II	Mrtfb/Tbx3/Egfr/Tfr2/Map2k5/Rreb1/Onecut1/Nfix/Psmd9/Sp3/Paxbp1/Prox1	0.00743827	12	12 out of 50	G	Tbx3		Psmd9
CC030	abs	histone acetylation	Smarcb1/Brd4/App/Crebbp/Actl6a/Crtc2/Sphk2/Smarca4/Taf5l	0.00745964	9	9 out of 199	F			App/Sphk2
CC030	up	heterochromatin	Dnmt1/Trim28/Rrp8/Smarca4/Hdac1/Cbx5	0.00747643	6	6 out of 148	F
CC039	up	enzyme regulator activity	Tom1l1/Ahsg/Kng1/Hrg/Gnaq/Ambp/Apoa4/Apoa1/Ube2o/Serpina3m/Serpinf2/Rasa1/Pzp/Snca/Serpind1/Serpina1b/Dlc1/Fn1	0.00755876	18	18 out of 99	G	Gnaq/Fn1	Tom1l1/Gnaq	Tom1l1/Gnaq/Serpina1b
CC046	down	gland development	Mrtfb/Tbx3/Egfr/Rreb1/Onecut1/Braf/Sp3/Prox1	0.00760011	8	8 out of 50	G	Tbx3/Braf		Braf
CC039	up	regulation of wound healing	Plg/Kng1/Hrg/Klkb1/F2/Serpinf2/Fga	0.00764651	7	7 out of 102	G
CC030	up	regulation of DNA metabolic process	Dnmt1/Trim28/Ylpm1/Xrcc4/Bax/Parn/H1f1/Ppp4r2/Ppp1r10/Kdm1a/Smchd1/Uimc1/Hmbox1	0.00768788	13	13 out of 149	F		Smchd1/Hmbox1	Hmbox1
CC030	up	peptidyl-tyrosine phosphorylation	App/Csf1r/Ptpn1/Syk/Hdac1/Ctnnd1/Iqgap1/Enpp2/Hck/Cbl	0.00768788	10	10 out of 149	F	Ptpn1		App
CC046	up	organellar small ribosomal subunit	Mrps22/Mrps35/Mrps27	0.00770546	3	3 out of 36	G
CC046	up	mitochondrial small ribosomal subunit	Mrps22/Mrps35/Mrps27	0.00770546	3	3 out of 36	G
CC010	up	retrograde transport; endosome to Golgi	Vps35/Ric1/Vps26a/Pikfyve/Arl1/Vps29/Snx12	0.00780037	7	7 out of 72	A				Vps35
CC012	up	monooxygenase activity	Cyp3a25/Dohh/Cyp3a57/Cyp2d34/Cyp2d11	0.00785947	5	5 out of 36	B	Cyp3a57		Cyp3a25/Cyp3a57
CC012	up	steroid hydroxylase activity	Cyp3a25/Cyp3a57/Cyp2d34/Cyp2d11	0.00785947	4	4 out of 36	B	Cyp3a57		Cyp3a25/Cyp3a57
CC024	up	AP-3 adaptor complex	Vps16/Vps33a/Vps39	0.00790375	3	3 out of 148	A
CC023	down	exosome (RNase complex)	Exosc8/Exosc3/Exosc5	0.00803088	3	3 out of 37	D	Exosc8/Exosc3/Exosc5
CC023	down	exoribonuclease complex	Exosc8/Exosc3/Exosc5	0.00803088	3	3 out of 37	D	Exosc8/Exosc3/Exosc5
CC049	down	cell-cell contact zone	Flot1/Jup/Ctnnb1/Atp1a1/Flot2/Itgb1	0.0080468	6	6 out of 108	B
CC011	down	protein kinase complex	Phkg2/Phkb/Phka2/Zbtb7a	0.00806396	4	4 out of 34	E		Zbtb7a	Zbtb7a
CC025	abs	cellular nitrogen compound catabolic process	Exosc10/Exosc7/Exosc9/Exosc3/Skiv2l/Dis3/Pnp/Exosc4/Gspt1/Mtor/Dis3l/Exosc6	0.00809377	12	12 out of 88	F	Exosc3/Exosc4	Exosc7	Pnp/Gspt1
CC049	up	modification-dependent macromolecule catabolic process	Rmnd5a/Cdc34/Psmd6/Psmc6/Vcp/Psmc2/Psma1/Nploc4/Psmd4/Park7/Ufd1/Clec16a/Mib1/Usp15	0.00814376	14	14 out of 75	B	Psmd6/Psmc2	Psma1		Psma1
CC013	up	leukocyte degranulation	Itgb2/Fcer1g/Myo1f/Coro1a	0.00819234	4	4 out of 87	E
CC017	up	integrator complex	Ints2/Ints13/Ints9/Ints1	0.00821424	4	4 out of 139	C
CC030	up	regulation of chromosome organization	Smarcb1/Dnmt1/App/Trim28/Ylpm1/Xrcc4/Parn/H1f1/Numa1/Ppp1r10/Kdm1a/Fen1/Hmbox1	0.0083129	13	13 out of 149	F		Hmbox1	App/Hmbox1
CC030	up	ATP-dependent chromatin remodeling	Actl6a/Smarcc1/Smarca4/Chd3/Pbrm1	0.0083129	5	5 out of 149	F
CC030	up	peptidyl-tyrosine modification	App/Csf1r/Ptpn1/Syk/Hdac1/Ctnnd1/Iqgap1/Enpp2/Hck/Cbl	0.0083129	10	10 out of 149	F	Ptpn1		App
CC030	up	hematopoietic or lymphoid organ development	App/Xrcc4/Ripk3/Eif2ak2/Csf1r/Bax/Rras/Syk/Hmgb2/Ppp4r2/Plcg2/Dock2/Smarca4/Kdm1a/Wasf2/Samd9l/Pus7/Inpp5d/Plscr1	0.0083129	19	19 out of 149	F	Wasf2/Inpp5d	Plscr1	App/Pus7/Plscr1	Wasf2
CC032	down	transporter activity	Atp5o/Atp5b/Atp5a1/Slc44a2/Atp5l/Tnpo2/Atp5c1/Atp5pb	0.00836854	8	8 out of 44	A/D	Atp5a1
CC025	abs	heterocycle catabolic process	Exosc10/Exosc7/Exosc9/Exosc3/Skiv2l/Dis3/Pnp/Exosc4/Gspt1/Mtor/Dis3l/Exosc6	0.00837223	12	12 out of 88	F	Exosc3/Exosc4	Exosc7	Pnp/Gspt1
CC030	up	negative regulation of macromolecule biosynthetic process	Dnmt1/App/Trim28/Ddx5/Ylpm1/Crebbp/Eif2ak2/Tyms/Ccar2/Bclaf1/Znfx1/Nkrf/H1f1/Hmgb2/Gatad2a/Rrp8/Smarca4/Hdac1/Kdm1a/Chd4/Cbx5/Pus7/Smchd1/Uimc1/Hmbox1	0.00848842	25	25 out of 149	F		Smchd1/Hmbox1	App/Tyms/Pus7/Hmbox1
CC030	up	peptidyl-amino acid modification	Smarcb1/Brd4/Dnmt1/App/Trim28/Crebbp/Csf1r/Ptpn1/Actl6a/Crtc2/Bax/Morc3/Syk/Smarca4/Hdac1/Uba2/Kdm1a/Ctnnd1/Mapkap1/Iqgap1/Taf5l/Enpp2/Hck/Cbl	0.00854143	24	24 out of 149	F	Ptpn1		App
CC049	up	autophagosome maturation	Vcp/Stx17/Clec16a/Snapin	0.00858622	4	4 out of 75	B	Stx17
CC039	up	positive regulation of blood coagulation	Plg/Hrg/F2/Serpinf2	0.00861866	4	4 out of 102	G
CC039	up	positive regulation of hemostasis	Plg/Hrg/F2/Serpinf2	0.00861866	4	4 out of 102	G
CC039	abs	cortical cytoskeleton	Slc4a1/Sptb/Spta1/Epb42/Sptbn1/Epb41/Dmtn/Ank1/Dlc1	0.00862502	9	9 out of 162	G		Dmtn	Sptbn1
CC031	up	alditol metabolic process	Gk/Pck1/Pck2/Gk2	0.00864222	4	4 out of 61	D/A	Gk2	Gk	Gk/Pck2	Gk2
CC030	up	positive regulation of receptor-mediated endocytosis	App/Syk/H1f1/Plcg2/Cbl/Tbc1d5	0.00867337	6	6 out of 149	F			App
CC030	up	protein acetylation	Smarcb1/Brd4/App/Crebbp/Actl6a/Crtc2/Smarca4/Hdac1/Taf5l	0.00867337	9	9 out of 149	F			App
CC032	down	inorganic molecular entity transmembrane transporter activity	Atp5o/Atp5b/Atp5a1/Atp5l/Atp5c1/Atp5pb	0.00881011	6	6 out of 44	A/D	Atp5a1
CC013	up	leukocyte proliferation	Itgb2/Psmb10/Coro1a/Msn/Ptpn6/Aif1/Ptprc	0.00885407	7	7 out of 87	E	Ptpn6
CC013	up	cell junction disassembly	C1qc/C1qb/C1qa	0.00895697	3	3 out of 87	E	C1qa
CC011	down	polysaccharide binding	Epm2a/Agl/Ppp1r3b	0.00897824	3	3 out of 33	E	Ppp1r3b		Epm2a/Ppp1r3b
CC032	down	transmembrane transporter activity	Atp5o/Atp5b/Atp5a1/Slc44a2/Atp5l/Atp5c1/Atp5pb	0.00900471	7	7 out of 44	A/D	Atp5a1
CC049	abs	myelin sheath	Cct3/Napg/Vcp/Prxl2b/Slc25a4/Atp1a1/Exoc4/Arf6/Llgl1/Eno1/Itgb1/Cnp/Gapdh/Immt	0.00916347	14	14 out of 183	B	Exoc4	Eno1/Cnp	Napg/Eno1/Cnp
CC049	abs	cell cortex	Flot1/Ctnnb1/Pfn1/Exoc7/Exoc2/Exoc4/Arf6/Llgl1/Fabp1/Flot2/Eno1/Exoc1/Exoc5/Ptk2b/Clasp2	0.00916347	15	15 out of 183	B	Exoc4/Exoc5	Eno1	Eno1/Ptk2b
CC030	down	glutathione transferase activity	Gstt1/Gstt3/Gstt2	0.00919706	3	3 out of 48	F		Gstt1	Gstt1/Gstt2
CC039	up	regulation of proteolysis	Gpld1/Ahsg/Kng1/Hrg/F2/Ambp/Psmf1/Grk2/Serpina3m/Serpinf2/Pzp/Snca/Serpind1/Serpina1b/Dlc1	0.00923653	15	15 out of 102	G			Gpld1/Psmf1/Serpina1b
CC039	up	cortical cytoskeleton	Slc4a1/Sptb/Spta1/Epb42/Epb41/Ank1/Dlc1	0.00933722	7	7 out of 102	G
CC013	abs	complement activation; classical pathway	C1qc/C1qb/C1qa/C1ra/C1s1	0.00945163	5	5 out of 128	E	C1qa
CC032	down	monovalent inorganic cation transport	Atp5o/Atp5b/Atp5a1/Atp5l/Atp5c1/Atp5pb	0.00952154	6	6 out of 42	A/D	Atp5a1
CC055	up	phosphotransferase activity; alcohol group as acceptor	Rfk/Rps6ka4/Cdk2/Rps6ka3/Csnk1g2/Met/Csnk1e/Pkn1	0.00952633	8	8 out of 32	G	Met		Rfk/Rps6ka3/Met	Rps6ka4
CC055	up	protein kinase activity	Rps6ka4/Cdk2/Rps6ka3/Csnk1g2/Met/Csnk1e/Pkn1	0.00952633	7	7 out of 32	G	Met		Rps6ka3/Met	Rps6ka4
CC002	abs	mitochondrial intermembrane space	Timm23/Timm10/Timm8b/Timm8a1/Timm29/Nbr1/Coa7	0.00966654	7	7 out of 177	G
CC032	abs	ligase activity	Atp5o/Atp5b/Atp5a1/Atp5l/Itch/Atp5c1/Atp5pb	0.00968581	7	7 out of 72	A/D	Atp5a1
CC002	up	transmembrane transport	Phb2/Timm23/Atp5e/Abca8b/Vdac2/Timm21/Sfxn2/Slc25a10/Maip1/Slc25a25/Dnlz/Tomm40/Slc25a20/Cox15/Timm50/COX1/ND4/Stk39	0.00971715	18	18 out of 103	G	Dnlz	Sfxn2	Sfxn2/Dnlz	Dnlz
CC075	abs	vesicle tethering complex	Sh3bp1/Vps33b/Cog2/Hook3/0610009B22Rik/Aktip/Dnajc28	0.00984967	7	7 out of 164	E	Vps33b/Hook3/0610009B22Rik/Aktip		Sh3bp1/Hook3	0610009B22Rik
CC030	up	symbiotic process	Smarcb1/Trim28/Ddx5/Ripk3/Crebbp/Eif2ak2/Csf1r/Bax/Oas3/Bst2/Trim56/Thoc6/Smarca4/Hdac1/Plscr1	0.00986025	15	15 out of 149	F		Trim56/Plscr1	Oas3/Trim56/Plscr1
CC024	up	HOPS complex	Vps16/Vps33a/Vps39	0.00986498	3	3 out of 148	A
CC024	up	U2-type catalytic step 1 spliceosome	Cwc25/Prpf19/Yju2	0.00986498	3	3 out of 148	A
CC024	up	catalytic step 1 spliceosome	Cwc25/Prpf19/Yju2	0.00986498	3	3 out of 148	A
CC030	up	regulation of peptidyl-tyrosine phosphorylation	App/Csf1r/Ptpn1/Syk/Hdac1/Ctnnd1/Iqgap1/Enpp2/Cbl	0.00988014	9	9 out of 149	F	Ptpn1		App
CC059	up	motor activity	Klc4/Kif5b/Klc2	0.00989489	3	3 out of 17	A/D	Klc2	Kif5b	Kif5b	Klc4
CC075	up	heart contraction	Bin1/Tpm1/Myh6/Ttn/Cav1/Atp2a2	0.0099179	6	6 out of 79	E	Atp2a2			Ttn
CC032	abs	purine ribonucleotide metabolic process	Gmpr2/Galk1/Atp5o/Atp5b/Atp5a1/Pnp/Atp5l/Atp5c1/Sult1b1/Atp5pb	0.00992485	10	10 out of 70	A/D	Atp5a1		Gmpr2/Galk1/Pnp/Sult1b1	Sult1b1
CC032	abs	generation of precursor metabolites and energy	Adh1/Galk1/Atp5o/Atp5b/Atp5a1/Irs2/Nop53/Atp5l/Acox1/Atp5c1/Atp5pb	0.00992485	11	11 out of 70	A/D	Adh1/Atp5a1		Galk1/Acox1	Adh1
CC057	down	organellar large ribosomal subunit	Mrpl49/Mrpl52/Mrpl12/Mrpl50/Mrpl18	0.0100415	5	5 out of 75	F	Mrpl52
CC057	down	mitochondrial large ribosomal subunit	Mrpl49/Mrpl52/Mrpl12/Mrpl50/Mrpl18	0.0100415	5	5 out of 75	F	Mrpl52
CC075	up	potassium ion transmembrane transport	Bin1/Actn2/Fhl1/Cav1/Vamp2	0.0100937	5	5 out of 79	E	Vamp2	Fhl1	Fhl1	Actn2
CC039	up	positive regulation of coagulation	Plg/Hrg/F2/Serpinf2	0.010186	4	4 out of 102	G
CC058	up	BLOC-1 complex	Bloc1s6/Bloc1s4/Dtnbp1	0.0102541	3	3 out of 49	C	Bloc1s6/Bloc1s4
CC058	up	endosome	Bloc1s6/Hgs/Praf2/Vps18/Ptpn23/Ezr/Dtnbp1/Tom1/Sqstm1/Sdf4/Ehbp1/Fyco1	0.0102541	12	12 out of 49	C	Bloc1s6/Vps18		Praf2/Ehbp1/Fyco1
CC058	up	BLOC complex	Bloc1s6/Bloc1s4/Dtnbp1	0.0102541	3	3 out of 49	C	Bloc1s6/Bloc1s4
CC013	up	positive regulation of leukocyte activation	Itgb2/Il16/Cyrib/Fcer1g/Coro1a/Aif1/Ptprc	0.0102651	7	7 out of 87	E
CC013	up	cell adhesion mediated by integrin	Itgb2/Fermt3/Ptpn6/Adam9	0.0102651	4	4 out of 87	E	Fermt3/Ptpn6
CC013	up	response to interferon-beta	Ifi202b/Igtp/Gbp2/Stat1	0.0102651	4	4 out of 87	E			Ifi202b/Igtp
CC061	up	protein-lipid complex	Ldlr/Pltp/Apoc3/Dbi	0.0104664	4	4 out of 49	D	Pltp	Pltp		Pltp
CC057	down	mitochondrial matrix	Mrpl49/Mrpl52/Eral1/Mrps18b/Iscu/Mrps2/Mrpl12/Nags/Mrpl50/Mrpl18	0.010515	10	10 out of 75	F	Mrpl52
CC075	up	actomyosin structure organization	Tpm1/Acta1/Neb/Actn2/Myh6/Ttn/Synpo	0.0106399	7	7 out of 79	E	Acta1/Neb/Synpo			Actn2/Ttn
CC075	up	regulation of heart rate	Bin1/Tpm1/Myh6/Cav1	0.0106399	4	4 out of 79	E
CC013	up	regulation of response to external stimulus	Il16/Ctss/Cyba/Tap2/Casp1/Zbp1/Trafd1/Hmgb2/Cyrib/Fcer1g/Myo1f/Aif1/Stat1	0.0106576	13	13 out of 87	E		Trafd1	Trafd1
CC025	down	cell growth	Hyal1/Rab21/Rptor/Exosc9/Map2k5/Ctdp1/Exosc4/Mtor/Nrn1	0.0107082	9	9 out of 65	F	Hyal1/Exosc4
CC059	up	microtubule associated complex	Klc4/Kif5b/Klc2	0.0108343	3	3 out of 19	A/D	Klc2	Kif5b	Kif5b	Klc4
CC030	up	negative regulation of RNA metabolic process	Dnmt1/App/Trim28/Ddx5/Ylpm1/Crebbp/Ccar2/Bclaf1/Znfx1/Parn/Nkrf/H1f1/Hmgb2/Gatad2a/Rrp8/Smarca4/Hdac1/Kdm1a/Chd4/Cbx5/Smchd1/Uimc1/Hmbox1	0.0108741	23	23 out of 149	F		Smchd1/Hmbox1	App/Hmbox1
CC013	up	antigen processing and presentation via MHC class Ib	Tap2/H2-Q2/H2-Q4	0.0109111	3	3 out of 87	E			H2-Q2/H2-Q4
CC032	abs	ribonucleotide metabolic process	Gmpr2/Galk1/Atp5o/Atp5b/Atp5a1/Pnp/Atp5l/Atp5c1/Sult1b1/Atp5pb	0.0109392	10	10 out of 70	A/D	Atp5a1		Gmpr2/Galk1/Pnp/Sult1b1	Sult1b1
CC013	abs	phagocytosis	Itgb2/Cyba/Fcer1g/Scarb1/Coro1a/Rhog/Arhgap25/Aif1/Ptprc	0.0109419	9	9 out of 128	E			Scarb1
CC075	up	plasma membrane raft	Cavin1/Ehd2/Cav1/Add2/Slc27a1	0.0109602	5	5 out of 83	E
CC024	abs	pyrophosphatase activity	Mcm7/Tor2a/Psmc5/Psmc1/Psmc6/Mcm4/Rfc2/Mcm6/Hspa14/Psmc2/Psmc4/Ascc3/Tbcc/Mcm3/Mcm2/Ddx19b/Rfc5/Cdk7/Hsp90aa1/Abcc1/Smarca1/Rbbp4/Chd3/Smchd1/Gfm2/Mcm5	0.0110005	26	26 out of 186	A	Psmc2/Ddx19b/Abcc1	Psmc5/Smchd1	Ddx19b/Gfm2	Ddx19b
CC024	abs	hydrolase activity; acting on acid anhydrides	Mcm7/Tor2a/Psmc5/Psmc1/Psmc6/Mcm4/Rfc2/Mcm6/Hspa14/Psmc2/Psmc4/Ascc3/Tbcc/Mcm3/Mcm2/Ddx19b/Rfc5/Cdk7/Hsp90aa1/Abcc1/Smarca1/Rbbp4/Chd3/Smchd1/Gfm2/Mcm5	0.0110005	26	26 out of 186	A	Psmc2/Ddx19b/Abcc1	Psmc5/Smchd1	Ddx19b/Gfm2	Ddx19b
CC024	abs	hydrolase activity; acting on acid anhydrides; in phosphorus-containing anhydrides	Mcm7/Tor2a/Psmc5/Psmc1/Psmc6/Mcm4/Rfc2/Mcm6/Hspa14/Psmc2/Psmc4/Ascc3/Tbcc/Mcm3/Mcm2/Ddx19b/Rfc5/Cdk7/Hsp90aa1/Abcc1/Smarca1/Rbbp4/Chd3/Smchd1/Gfm2/Mcm5	0.0110005	26	26 out of 186	A	Psmc2/Ddx19b/Abcc1	Psmc5/Smchd1	Ddx19b/Gfm2	Ddx19b
CC033	up	ncRNA metabolic process	Rpp30/Mphosph10/Imp3/Esf1/Nop14/Utp4/Ddx52/Pop1/Nsun2	0.0110062	9	9 out of 36	F
CC024	up	U2-type catalytic step 2 spliceosome	Bcas2/Cdc5l/Prpf19/Plrg1	0.0110821	4	4 out of 148	A
CC032	abs	transporter activity	Npc2/Atp5o/Atp5b/Atp5a1/Slc44a2/Atp5l/Clca3a1/Tnpo2/Atp5c1/Atp5pb/Clca3b	0.0112684	11	11 out of 72	A/D	Atp5a1	Clca3b	Clca3a1/Clca3b
CC046	down	phosphatidylinositol bisphosphate binding	Hip1r/Wipi2/Picalm/Gsdme	0.011406	4	4 out of 48	G	Gsdme	Picalm/Gsdme	Picalm/Gsdme
CC033	abs	90S preribosome	Mphosph10/Imp3/Nop14/Utp4/Casp8	0.0115266	5	5 out of 101	F			Casp8
CC055	up	kinase activity	Rfk/Rps6ka4/Cdk2/Rps6ka3/Csnk1g2/Met/Csnk1e/Pkn1	0.0115302	8	8 out of 32	G	Met		Rfk/Rps6ka3/Met	Rps6ka4
CC039	up	high-density lipoprotein particle	Gpld1/Apoa4/Apoa1/Lcat	0.0116333	4	4 out of 102	G			Gpld1
CC030	abs	internal protein amino acid acetylation	Smarcb1/Brd4/App/Crebbp/Actl6a/Crtc2/Sphk2/Smarca4/Taf5l	0.011661	9	9 out of 199	F			App/Sphk2
CC030	abs	internal peptidyl-lysine acetylation	Smarcb1/Brd4/App/Crebbp/Actl6a/Crtc2/Sphk2/Smarca4/Taf5l	0.011661	9	9 out of 199	F			App/Sphk2
CC053	abs	trans-Golgi network transport vesicle	Cltb/Furin/Aftph	0.0117119	3	3 out of 34	F
CC039	up	regulation of lipase activity	Gnaq/Apoa4/Apoa1/Snca/Dlc1	0.0118984	5	5 out of 102	G	Gnaq	Gnaq	Gnaq
CC025	down	positive regulation of cell growth	Hyal1/Rptor/Exosc9/Map2k5/Exosc4/Mtor	0.0119843	6	6 out of 65	F	Hyal1/Exosc4
CC024	up	chromatin assembly	Dnmt1/Asf1a/Nasp/Mcm2/Rbbp4/Grwd1/Smchd1	0.0120073	7	7 out of 147	A		Smchd1
CC039	up	inflammatory response	Hmox1/Ahsg/Kng1/Klkb1/F2/Pf4/Apoa1/Serpinf2/Snca/Pglyrp2/Serpina1b/Fn1	0.0120273	12	12 out of 102	G	Pglyrp2/Fn1		Pglyrp2/Serpina1b	Hmox1/Pf4
CC075	up	cellular component assembly involved in morphogenesis	Acta1/Neb/Actn2/Myh6/Ttn	0.0121058	5	5 out of 79	E	Acta1/Neb			Actn2/Ttn
CC075	up	cardiac muscle cell development	Slc25a4/Neb/Actn2/Myh6/Ttn	0.0121058	5	5 out of 79	E	Neb			Actn2/Ttn
CC017	up	U1 snRNP	Luc7l3/Luc7l2/Snrpn/Prpf39	0.0121215	4	4 out of 139	C
CC046	down	head development	Mrtfb/Tbx3/Egfr/Pfas/Gnpat/Cxcl12/Nfix/Braf/Prox1	0.012217	9	9 out of 50	G	Tbx3/Braf	Pfas	Pfas/Gnpat/Braf
CC055	up	protein serine/threonine kinase activity	Rps6ka4/Cdk2/Rps6ka3/Csnk1g2/Csnk1e/Pkn1	0.0123213	6	6 out of 32	G			Rps6ka3	Rps6ka4
CC032	abs	purine nucleotide metabolic process	Gmpr2/Galk1/Atp5o/Atp5b/Atp5a1/Pnp/Atp5l/Atp5c1/Sult1b1/Atp5pb	0.0124691	10	10 out of 70	A/D	Atp5a1		Gmpr2/Galk1/Pnp/Sult1b1	Sult1b1
CC042	down	aromatase activity	Cyp2j5/Cyp2j6/Cyp3a11	0.0125601	3	3 out of 32	G			Cyp2j6
CC025	down	vacuole	Hyal1/Ctsz/Rmc1/Rptor/Rragc/Ctbs/Pon2/Mtor/Tmem9/Wdr81	0.0125708	10	10 out of 68	F	Hyal1		Ctsz/Ctbs	Pon2
CC032	abs	inorganic molecular entity transmembrane transporter activity	Atp5o/Atp5b/Atp5a1/Atp5l/Clca3a1/Atp5c1/Atp5pb/Clca3b	0.0126907	8	8 out of 72	A/D	Atp5a1	Clca3b	Clca3a1/Clca3b
CC030	up	negative regulation of nucleobase-containing compound metabolic process	Dnmt1/App/Trim28/Ddx5/Ylpm1/Xrcc4/Crebbp/Ccar2/Bclaf1/Znfx1/Parn/Nkrf/H1f1/Hmgb2/Gatad2a/Rrp8/Smarca4/Hdac1/Kdm1a/Chd4/Cbx5/Smchd1/Uimc1/Hmbox1	0.0127439	24	24 out of 149	F		Smchd1/Hmbox1	App/Hmbox1
CC030	up	immune system development	App/Xrcc4/Ripk3/Eif2ak2/Csf1r/Bax/Rras/Syk/Hmgb2/Ppp4r2/Plcg2/Dock2/Smarca4/Kdm1a/Wasf2/Samd9l/Pus7/Inpp5d/Plscr1	0.0127439	19	19 out of 149	F	Wasf2/Inpp5d	Plscr1	App/Pus7/Plscr1	Wasf2
CC013	up	actin filament polymerization	Hcls1/Twf2/Vasp/Cyrib/Arf1/Coro1a/Aif1	0.0128146	7	7 out of 87	E
CC002	up	integral component of mitochondrial outer membrane	Tomm40/Rhot2/Mfn1	0.0128605	3	3 out of 105	G
CC078	down	isoprenoid biosynthetic process	Mvd/Pmvk/Idi1/Fdft1	0.0128689	4	4 out of 57	A	Pmvk
CC075	up	heart process	Bin1/Tpm1/Myh6/Ttn/Cav1/Atp2a2	0.0128732	6	6 out of 79	E	Atp2a2			Ttn
CC039	up	acute inflammatory response	Ahsg/F2/Serpinf2/Serpina1b/Fn1	0.0128899	5	5 out of 102	G	Fn1		Serpina1b
CC016	down	double-stranded DNA binding	Fubp3/Zfpm1/Foxk1/Npm1/Mta2/Ifi204/Pin4/Pou2f1/Cpsf4	0.0130143	9	9 out of 48	H			Ifi204
CC016	down	transcription regulator activity	Trim28/Kdm3b/Fubp3/Zfpm1/Foxk1/Npm1/Mta2/Spen/Ifi204/Pou2f1	0.0130143	10	10 out of 48	H	Kdm3b		Ifi204
CC016	down	RNA polymerase II transcription factor binding	Zfpm1/Mta2/Spen	0.0130143	3	3 out of 48	H
CC016	down	sequence-specific double-stranded DNA binding	Fubp3/Zfpm1/Foxk1/Npm1/Mta2/Ifi204/Pou2f1/Cpsf4	0.0130143	8	8 out of 48	H			Ifi204
CC032	down	mitochondrial inner membrane	Atp5mpl/Atp5o/Atp5b/Atp5a1/Atp5l/Tst/Atp5c1/Atp5pb	0.0130451	8	8 out of 42	A/D	Atp5a1		Tst
CC039	up	negative regulation of catalytic activity	Slc4a1/Ahsg/Kng1/Hrg/Gnaq/Ambp/Apoa1/Grk2/Serpina3m/Serpinf2/Pzp/Snca/Serpind1/Serpina1b	0.0130647	14	14 out of 102	G	Gnaq	Gnaq	Gnaq/Serpina1b
CC030	up	positive regulation of receptor internalization	App/Syk/Plcg2/Tbc1d5	0.0130762	4	4 out of 149	F			App
CC030	up	histone H3-K9 modification	Smarcb1/Dnmt1/Crtc2/Kdm1a	0.0130762	4	4 out of 149	F
CC002	down	RNA polymerase II preinitiation complex assembly	Psmc5/Psmc6/Psmc4/Psmc3	0.0130881	4	4 out of 76	G		Psmc5
CC002	down	transcription preinitiation complex assembly	Psmc5/Psmc6/Psmc4/Psmc3	0.0130881	4	4 out of 76	G		Psmc5
CC039	up	chemical homeostasis	Hmox1/Slc4a1/Gpld1/Kng1/F2/Apoa4/Apoa1/Lcat/Slc4a7/Homer1/Slc4a2/Grk2/Epb42/C7/Snca/Rab11b/Ank1/Ank2	0.013163	18	18 out of 102	G			Gpld1	Hmox1
CC030	up	negative regulation of viral life cycle	Trim28/Eif2ak2/Oas3/Bst2/Trim56/Plscr1	0.0132427	6	6 out of 149	F		Trim56/Plscr1	Oas3/Trim56/Plscr1
CC032	abs	ribose phosphate metabolic process	Gmpr2/Galk1/Atp5o/Atp5b/Atp5a1/Pnp/Atp5l/Atp5c1/Sult1b1/Atp5pb	0.0133303	10	10 out of 70	A/D	Atp5a1		Gmpr2/Galk1/Pnp/Sult1b1	Sult1b1
CC029	down	misfolded protein binding	Hspa8/Dnajc3/Sdf2l1/Dnajc10	0.0133476	4	4 out of 77	H			Dnajc10
CC013	up	regulation of humoral immune response	Cd5l/Ptpn6/Ptprc	0.0134626	3	3 out of 87	E	Ptpn6
CC025	down	regulation of cell growth	Hyal1/Rab21/Rptor/Exosc9/Map2k5/Ctdp1/Exosc4/Mtor	0.0135764	8	8 out of 65	F	Hyal1/Exosc4
CC030	abs	negative regulation of chromatin organization	Smarcb1/Dnmt1/Fh1/H1f1/Sphk2/Kdm1a	0.0135893	6	6 out of 199	F			Sphk2
CC049	down	vesicle tethering complex	Exoc7/Exoc2/Vps16/Exoc4/Exoc1/Exoc5	0.0137569	6	6 out of 108	B	Exoc4/Exoc5
CC049	down	plasma membrane protein complex	Flot1/Jup/Ctnnb1/Atp1a1/Flot2/Itga1/Itgb1/Shank3/Gng5/Ptk2b	0.0137569	10	10 out of 108	B			Itga1/Ptk2b
CC075	up	negative regulation of potassium ion transmembrane transport	Bin1/Actn2/Cav1	0.0137909	3	3 out of 79	E				Actn2
CC075	up	circulatory system process	Adipoq/Bin1/Tpm1/Acta2/Myh6/Ttn/Cav1/Atp2a2/Slc27a1	0.0138306	9	9 out of 79	E	Atp2a2			Ttn
CC013	up	positive regulation of cell activation	Itgb2/Il16/Cyrib/Fcer1g/Coro1a/Aif1/Ptprc	0.0139459	7	7 out of 87	E
CC039	up	oxygen binding	Alb/Hba-a2/Hbb-bt	0.0140566	3	3 out of 99	G			Hbb-bt
CC030	up	chromatin binding	Brd4/Dnmt1/Trim28/Ddx5/Crebbp/Actl6a/Crtc2/H1f1/Hmgb2/Smarcc1/Smarca4/Hdac1/Kdm1a/Pbrm1/Cbx5/Hp1bp3	0.0141221	16	16 out of 147	F
CC053	abs	clathrin-coated vesicle membrane	Cltb/Furin/Aftph	0.0142166	3	3 out of 34	F
CC049	down	membrane raft	Flot1/Ctnnb1/Slc25a4/Atp1a1/Plpp3/Flot2/Itga1/Itgb1/Ptk2b/Slc27a1	0.0142168	10	10 out of 108	B			Itga1/Ptk2b
CC049	down	membrane microdomain	Flot1/Ctnnb1/Slc25a4/Atp1a1/Plpp3/Flot2/Itga1/Itgb1/Ptk2b/Slc27a1	0.0142168	10	10 out of 108	B			Itga1/Ptk2b
CC002	up	small nucleolar ribonucleoprotein complex	Gar1/Dkc1/Nop56	0.0142214	3	3 out of 105	G
CC002	up	intrinsic component of mitochondrial outer membrane	Tomm40/Rhot2/Mfn1	0.0142214	3	3 out of 105	G
CC013	up	cytokine production	Il16/Cyba/Casp1/Hmgb2/Cyrib/Fcer1g/Grk2/Ptpn6/Aif1/Ptprc/Stat1	0.0142952	11	11 out of 87	E	Ptpn6
CC010	down	lipid transport	Pctp/Fabp2/Rbp4/Irak1/Ces1d/Fabp1/Pdzd8/Pla2g6	0.0143328	8	8 out of 42	A	Fabp2/Pla2g6		Pctp/Pdzd8/Pla2g6
CC075	up	cardiac cell development	Slc25a4/Neb/Actn2/Myh6/Ttn	0.0144405	5	5 out of 79	E	Neb			Actn2/Ttn
CC032	down	MHC class I protein binding	Atp5b/Atp5a1	0.0144807	2	2 out of 44	A/D	Atp5a1
CC039	abs	regulation of cell shape	Spta1/F2/Cdc42ep1/Epb42/Epb41/Dmtn/Dlc1/Fn1/Gas2	0.014489	9	9 out of 159	G	Fn1	Dmtn/Gas2	Gas2
CC009	up	translation	Rps11/Calr/Rpl30/Rack1/Dnajc3/Eif3a/Eif2a/Rps3a1/Cnot3/Eef2/Rpl37a/Patl1/Eef1d/Eef1g/Eif3b/Rpl22/Eif3i/Rps16/Rps14/Rpl27a/Rpl26	0.0145886	21	21 out of 111	E	Rps11/Rpl30/Rack1/Rps3a1/Rps16	Eef2	Eef2	Eef1g
CC009	up	peptide biosynthetic process	Rps11/Calr/Rpl30/Rack1/Dnajc3/Eif3a/Eif2a/Rps3a1/Cnot3/Eef2/Rpl37a/Patl1/Eef1d/Eef1g/Eif3b/Rpl22/Eif3i/Rps16/Rps14/Rpl27a/Rpl26	0.0145886	21	21 out of 111	E	Rps11/Rpl30/Rack1/Rps3a1/Rps16	Eef2	Eef2	Eef1g
CC030	up	Ras protein signal transduction	Dnmt1/Trim28/Sdcbp/Abca1/Ripor1/Rras/Dock2/Dennd1a/Wasf2/Arhgap17/Mapkap1/Cbl	0.0146119	12	12 out of 149	F	Wasf2		Arhgap17	Wasf2
CC032	abs	nucleotide metabolic process	Gmpr2/Galk1/Atp5o/Atp5b/Atp5a1/Fcsk/Pnp/Atp5l/Atp5c1/Sult1b1/Atp5pb	0.0146724	11	11 out of 70	A/D	Atp5a1		Gmpr2/Galk1/Pnp/Sult1b1	Sult1b1
CC033	up	preribosome	Mphosph10/Imp3/Nop14/Utp4	0.0147848	4	4 out of 36	F
CC013	up	maintenance of location in cell	Cyba/Twf2/Grk2/Coro1a/Ptpn6/Ptprc	0.0148674	6	6 out of 87	E	Ptpn6
CC030	abs	DNA metabolic process	Mcm7/Gstt1/Dnmt1/Trim28/Ylpm1/Xrcc4/Mcm6/Fh1/Xrn2/Actl6a/Bax/Parn/H1f1/Smug1/Hmgb2/Ppp4r2/Ppp1r10/Smarca4/Kdm1a/Fen1/Smchd1/Uimc1/Hmbox1	0.0149203	23	23 out of 199	F		Gstt1/Smchd1/Hmbox1	Gstt1/Hmbox1
CC080	up	alpha-beta T cell activation involved in immune response	Il18/Rc3h1	0.0150333	2	2 out of 11	F			Il18
CC080	up	alpha-beta T cell differentiation involved in immune response	Il18/Rc3h1	0.0150333	2	2 out of 11	F			Il18
CC080	up	CD4-positive; alpha-beta T cell differentiation involved in immune response	Il18/Rc3h1	0.0150333	2	2 out of 11	F			Il18
CC080	up	T-helper cell differentiation	Il18/Rc3h1	0.0150333	2	2 out of 11	F			Il18
CC080	up	regulation of CD4-positive; alpha-beta T cell activation	Il18/Rc3h1	0.0150333	2	2 out of 11	F			Il18
CC080	up	T cell differentiation involved in immune response	Il18/Rc3h1	0.0150333	2	2 out of 11	F			Il18
CC080	up	regulation of activated T cell proliferation	Il18/Rc3h1	0.0150333	2	2 out of 11	F			Il18
CC080	up	CD4-positive; alpha-beta T cell differentiation	Il18/Rc3h1	0.0150333	2	2 out of 11	F			Il18
CC080	up	regulation of alpha-beta T cell differentiation	Il18/Rc3h1	0.0150333	2	2 out of 11	F			Il18
CC024	abs	regulation of mRNA processing	Ctr9/Prpf19/Leo1/Rbm15b/Cdk11b/Rbm39/Zc3h14/Rbmx/Safb/Mbnl1/Supt5	0.0151413	11	11 out of 187	A			Safb/Mbnl1
CC080	up	activated T cell proliferation	Il18/Rc3h1	0.0153198	2	2 out of 11	F			Il18
CC039	up	maintenance of location in cell	F2/Alb/Topors/Vps13a/Grk2/Snca/Ank2	0.0153485	7	7 out of 102	G			Vps13a
CC030	up	nuclear speck	Ylpm1/Bclaf1/Rbbp6/Ckap4/Luc7l2/Parn/Thoc6/Afdn/Taf5l/Hp1bp3/Cpsf6/Prpf4b	0.0154821	12	12 out of 148	F				Cpsf6
CC039	up	hemopoiesis	Dnase2a/Slc4a1/Mertk/Flt4/Sptb/Spta1/Pf4/Bpgm/Jmjd6/Hba-a2/Epb42/Pglyrp2/Ank1/Nbeal2	0.0158711	14	14 out of 102	G	Mertk/Pglyrp2		Dnase2a/Pglyrp2	Pf4
CC030	up	negative regulation of viral genome replication	Trim28/Eif2ak2/Oas3/Bst2/Plscr1	0.015883	5	5 out of 149	F		Plscr1	Oas3/Plscr1
CC030	up	peptidyl-tyrosine autophosphorylation	Syk/Ctnnd1/Iqgap1/Hck	0.0159224	4	4 out of 149	F
CC030	abs	positive regulation of chromosome organization	Smarcb1/Dnmt1/App/Trim28/Parn/Sphk2/Numa1/Ppp1r10/Kdm1a/Fen1/Hmbox1	0.015971	11	11 out of 199	F		Hmbox1	App/Sphk2/Hmbox1
CC013	up	glial cell activation	Casp1/C1qa/Aif1	0.0159918	3	3 out of 87	E	C1qa
CC078	down	sterol biosynthetic process	Cyp51/Mvd/Sqle/Pmvk/Fdft1	0.0160286	5	5 out of 57	A	Pmvk
CC002	abs	organelle envelope lumen	Timm23/Timm10/Timm8b/Timm8a1/Timm29/Nbr1/Coa7	0.0160866	7	7 out of 177	G
CC007	down	transferase complex; transferring phosphorus-containing groups	Polr2e/Polr2h/Gtf2h3/Ercc2/Gtf2h1/Taf6/Tcea1/Polr2c	0.016114	8	8 out of 115	B	Polr2h	Gtf2h1	Ercc2	Polr2h
CC013	abs	response to molecule of bacterial origin	Tap2/Casp1/Hmgb2/Cyrib/Scarb1/Gbp2/Stat1/Adam9	0.0162351	8	8 out of 128	E			Scarb1
CC030	abs	generation of precursor metabolites and energy	App/Sdhb/Uqcrb/Sdha/Aco2/Cyc1/Fh1/Bax/Pdha1/Irs2/Uqcrfs1/Uqcr10/Suclg1/Sphk2/COX2/Uqcrq/Dld/Sucla2/Cox4i1/Nnt	0.0162499	20	20 out of 199	F	Uqcr10/Sucla2/Nnt	Suclg1/Sucla2/Nnt	App/Sphk2/Sucla2/Nnt
CC032	abs	nucleoside phosphate metabolic process	Gmpr2/Galk1/Atp5o/Atp5b/Atp5a1/Fcsk/Pnp/Atp5l/Atp5c1/Sult1b1/Atp5pb	0.0164444	11	11 out of 70	A/D	Atp5a1		Gmpr2/Galk1/Pnp/Sult1b1	Sult1b1
CC003	down	mitochondrial matrix	Pmpcb/Pccb/Mtg1/Acaa2/Bckdha/Hmgcs2/Mrps24/Hadha	0.0164749	8	8 out of 45	E	Pccb/Bckdha	Mtg1	Mtg1	Pccb/Bckdha
CC024	up	transferase complex	Gtf2f1/Ctr9/Cdk4/Cacybp/Psmc5/Pcna/Polr3c/Rbbp7/Leo1/Polr1a/Irs1/Cdk7/Rbbp4/Maea/Tbp/Plrg1/Polr2c	0.0165096	17	17 out of 148	A		Psmc5		Polr1a
CC030	abs	regulation of chromosome organization	Smarcb1/Dnmt1/App/Trim28/Ylpm1/Xrcc4/Fh1/Parn/H1f1/Sphk2/Numa1/Ppp1r10/Kdm1a/Fen1/Hmbox1	0.0165455	15	15 out of 199	F		Hmbox1	App/Sphk2/Hmbox1
CC049	up	carbohydrate catabolic process	Lrp5/Aldob/Ppp1ca/Galm/Eno1/Gapdh/Nudt5	0.0166507	7	7 out of 75	B		Eno1	Galm/Eno1/Nudt5
CC030	up	nBAF complex	Smarcb1/Smarcc1/Smarca4	0.0167534	3	3 out of 148	F
CC075	up	striated muscle tissue development	Tpm1/Slc25a4/Acta1/Neb/Actn2/Myh6/Ttn/Cav1	0.0167707	8	8 out of 79	E	Acta1/Neb			Actn2/Ttn
CC049	down	membrane region	Flot1/Ctnnb1/Slc25a4/Atp1a1/Plpp3/Flot2/Itga1/Itgb1/Ptk2b/Slc27a1	0.0168788	10	10 out of 108	B			Itga1/Ptk2b
CC049	down	myelin sheath	Prxl2b/Slc25a4/Atp1a1/Exoc4/Arf6/Llgl1/Itgb1/Cnp/Immt	0.0168788	9	9 out of 108	B	Exoc4	Cnp	Cnp
CC015	down	intracellular mRNA localization	Exosc10/Exosc3/Exosc2	0.0168931	3	3 out of 80	A	Exosc3
CC032	down	organelle inner membrane	Atp5mpl/Atp5o/Atp5b/Atp5a1/Atp5l/Tst/Atp5c1/Atp5pb	0.0169514	8	8 out of 42	A/D	Atp5a1		Tst
CC010	up	early endosome	Stx8/Vps35/Ldlrap1/Lrp1/Vps26a/Pikfyve/Slc39a14/Snx12	0.0169998	8	8 out of 73	A				Vps35
CC012	up	oxidoreductase activity; acting on paired donors; with incorporation or reduction of molecular oxygen	Cyp3a25/Dohh/Cyp3a57/Cyp2d34/Cyp2d11	0.0171206	5	5 out of 36	B	Cyp3a57		Cyp3a25/Cyp3a57
CC049	down	caveola	Flot1/Ctnnb1/Atp1a1/Flot2/Slc27a1	0.0173462	5	5 out of 108	B
CC017	up	nuclear speck	Sf3a1/Luc7l3/Cdc5l/Api5/Tfip11/Arhgap18/Luc7l2/Ddx17/Srsf5/Son/Cpsf6/Rbm8a	0.0173593	12	12 out of 139	C	Arhgap18			Cpsf6
CC024	up	protein-DNA complex	Rpa1/Bcas2/Cdc5l/Prpf19/Tbp/Plrg1	0.0174734	6	6 out of 148	A			Rpa1
CC030	abs	protein acylation	Smarcb1/Brd4/App/Crebbp/Actl6a/Crtc2/Sphk2/Smarca4/Hdac1/Dld/Taf5l	0.0175783	11	11 out of 199	F			App/Sphk2
CC075	up	regulation of transmembrane transport	Adipoq/Bin1/Slc25a4/Actn2/Ak1/Nipsnap2/Fhl1/Cav1/Vamp2	0.0176022	9	9 out of 79	E	Vamp2	Fhl1	Nipsnap2/Fhl1	Actn2
CC002	up	intracellular protein transmembrane transport	Timm23/Timm21/Dnlz/Tomm40/Timm50	0.0176371	5	5 out of 103	G	Dnlz		Dnlz	Dnlz
CC002	up	establishment of protein localization to organelle	Phb2/Timm23/Samm50/Timm21/Maip1/Dnlz/Timm10/Tomm40/Dkc1/Timm8a1/Timm29/Timm50/Cry2	0.0176371	13	13 out of 103	G	Dnlz		Dnlz	Dnlz/Cry2
CC030	abs	nuclear body	Ylpm1/Crebbp/Cyc1/Ints13/Morc3/Bclaf1/Rbbp6/Ckap4/Luc7l2/Parn/Ppp1r10/Thoc6/Cbx5/Uimc1/Afdn/Taf5l/Hp1bp3/Cpsf6/Hmbox1/Rp2/Prpf4b	0.0179289	21	21 out of 197	F		Hmbox1	Hmbox1	Cpsf6
CC039	up	reverse cholesterol transport	Apoa4/Apoa1/Lcat	0.0182285	3	3 out of 102	G
CC039	up	cellular response to iron ion	Hmox1/Gpld1/Hrg	0.0182285	3	3 out of 102	G			Gpld1	Hmox1
CC075	abs	muscle cell development	Bin1/Slc25a4/Acta1/Dicer1/Neb/Flnc/Actn2/Myh6/Ttn/Atp2a2	0.0182551	10	10 out of 164	E	Acta1/Neb/Flnc/Atp2a2			Flnc/Actn2/Ttn
CC075	up	regulation of actin cytoskeleton organization	Sh3bp1/Alox15/Bin1/Tpm1/Abitram/Neb/Actn2/Synpo/Add2	0.018334	9	9 out of 79	E	Neb/Synpo		Sh3bp1	Actn2
CC075	up	regulation of heart contraction	Bin1/Tpm1/Myh6/Cav1/Atp2a2	0.018334	5	5 out of 79	E	Atp2a2
CC075	up	regulation of actin polymerization or depolymerization	Sh3bp1/Alox15/Bin1/Tpm1/Abitram/Actn2/Add2	0.018334	7	7 out of 79	E			Sh3bp1	Actn2
CC075	up	regulation of cation transmembrane transport	Bin1/Slc25a4/Actn2/Nipsnap2/Fhl1/Cav1/Vamp2	0.018334	7	7 out of 79	E	Vamp2	Fhl1	Nipsnap2/Fhl1	Actn2
CC013	up	neuroinflammatory response	Casp1/C1qa/Aif1	0.0191683	3	3 out of 87	E	C1qa
CC013	up	release of sequestered calcium ion into cytosol	Cyba/Coro1a/Ptpn6/Ptprc	0.0191683	4	4 out of 87	E	Ptpn6
CC013	up	actin filament organization	Hcls1/Twf2/Vasp/Cyrib/Arf1/Myo1f/Coro1a/Rhog/Arhgap25/Aif1	0.0191683	10	10 out of 87	E
CC013	up	defense response to bacterium	Cyba/Gbp7/Hmgb2/Fcer1g/Myo1f/Gbp2	0.0191683	6	6 out of 87	E
CC039	up	metal ion transport	Hrg/Gnaq/F2/Slc4a7/Homer1/Slc38a10/Epb41/Snx27/Snca/Rab11b/Dnm2/Ank2	0.0191713	12	12 out of 102	G	Gnaq/Slc38a10	Gnaq	Gnaq
CC010	abs	early endosome	Stx8/Zfyve16/Vps35/Ldlrap1/Snx13/Lrp1/Vps26a/Pikfyve/Wdfy1/Slc39a14/Snx12	0.0191758	11	11 out of 116	A		Wdfy1	Wdfy1	Vps35
CC010	abs	clathrin-coated vesicle	Rab8a/Ap2b1/Fcho2/Lrp1/Atp7a/Lyz2/Vamp2	0.0191758	7	7 out of 116	A	Vamp2	Fcho2	Fcho2
CC025	abs	organic cyclic compound catabolic process	Exosc10/Exosc7/Exosc9/Exosc3/Skiv2l/Dis3/Pnp/Exosc4/Gspt1/Mtor/Dis3l/Exosc6	0.0192527	12	12 out of 88	F	Exosc3/Exosc4	Exosc7	Pnp/Gspt1
CC039	abs	cell cortex	Slc4a1/Dvl2/Sptb/Spta1/Fryl/Epb42/Sptbn1/Epb41/Dmtn/Snca/Ank1/Dlc1/Fga	0.0193143	13	13 out of 162	G	Fryl	Dmtn	Sptbn1
CC078	up	arachidonic acid metabolic process	Cyp2c38/Cyp4a10/Cyp2b10/Cyp2b9/Cyp4a32	0.0194455	5	5 out of 43	A	Cyp2b10		Cyp2c38/Cyp2b10/Cyp2b9
CC049	up	monosaccharide catabolic process	Lrp5/Aldob/Galm/Nudt5	0.0194543	4	4 out of 75	B			Galm/Nudt5
CC030	up	protein acylation	Smarcb1/Brd4/App/Crebbp/Actl6a/Crtc2/Smarca4/Hdac1/Taf5l	0.0194984	9	9 out of 149	F			App
CC009	up	cytosolic large ribosomal subunit	Rpl30/Rpl37a/Rpl22/Rpl27a/Rpl26	0.0195064	5	5 out of 108	E	Rpl30
CC009	up	small ribosomal subunit	Rps11/Rack1/Eif2a/Rps3a1/Rps16/Rps14	0.0195064	6	6 out of 108	E	Rps11/Rack1/Rps3a1/Rps16
CC039	up	regulation of response to wounding	Plg/Kng1/Hrg/Klkb1/F2/Serpinf2/Fga	0.0195311	7	7 out of 102	G
CC039	up	negative regulation of response to external stimulus	Plg/Kng1/Hrg/Tarbp2/Klkb1/F2/Apoa1/Serpinf2/Fga	0.0195311	9	9 out of 102	G
CC017	up	spliceosomal snRNP complex	Sf3a1/Sart3/Luc7l3/Luc7l2/Snrpn/Prpf39	0.0196618	6	6 out of 139	C	Sart3
CC030	up	catalytic activity; acting on DNA	Mcm7/Dnmt1/Xrcc4/Mcm6/Smug1/Chd3/Pbrm1/Fen1	0.0197393	8	8 out of 147	F
CC030	up	ephrin receptor binding	App/Ptpn1/Sdcbp/Cbl	0.0197393	4	4 out of 147	F	Ptpn1		App
CC030	up	DNA-binding transcription factor binding	Smarcb1/Dnmt1/Ddx5/Crebbp/Crtc2/Tacc1/Smarca4/Hdac1/Kdm1a/Chd4/Cbx5/Uimc1	0.0197393	12	12 out of 147	F
CC030	up	phosphoric diester hydrolase activity	Smpdl3a/Gnb1/Gna11/Plcg2/Enpp2	0.0197393	5	5 out of 147	F
CC030	up	promoter-specific chromatin binding	Dnmt1/Trim28/Ddx5/Hdac1/Kdm1a	0.0197393	5	5 out of 147	F
CC075	abs	actin binding	Bin1/Tpm1/Fhl3/Abitram/Neb/Flnc/Actn2/Myh6/Fmnl3/Ceacam1/Ttn/Myom3/Tpm2/Tpm3/Synpo/Add2/Pdlim3	0.0197535	17	17 out of 167	E	Neb/Flnc/Synpo	Myom3	Fhl3/Ceacam1	Flnc/Actn2/Ttn
CC024	abs	protein-DNA complex	Rpa1/Bcas2/Prkdc/Cdc5l/Prpf19/Tbp/Plrg1	0.0198951	7	7 out of 189	A			Rpa1/Prkdc
CC002	abs	RIG-I signaling pathway	Phb2/Rnf135/Phb/Nlrx1/Usp15	0.0199553	5	5 out of 179	G			Nlrx1	Nlrx1
CC039	abs	regulation of response to wounding	Plg/Kng1/Hrg/Klkb1/F2/Prkce/Serpinf2/Dmtn/Fga	0.019998	9	9 out of 159	G		Dmtn
CC023	down	nuclear-transcribed mRNA catabolic process; exonucleolytic; 3'-5'	Exosc8/Exosc3/Exosc5	0.0200323	3	3 out of 39	D	Exosc8/Exosc3/Exosc5
CC023	down	nuclear RNA surveillance	Exosc8/Exosc3/Exosc5	0.0200323	3	3 out of 39	D	Exosc8/Exosc3/Exosc5
CC023	down	nuclear mRNA surveillance	Exosc8/Exosc3/Exosc5	0.0200323	3	3 out of 39	D	Exosc8/Exosc3/Exosc5
CC023	down	nuclear-transcribed mRNA catabolic process; exonucleolytic	Exosc8/Exosc3/Exosc5	0.0200323	3	3 out of 39	D	Exosc8/Exosc3/Exosc5
CC023	down	rRNA catabolic process	Exosc8/Exosc3/Exosc5	0.0200323	3	3 out of 39	D	Exosc8/Exosc3/Exosc5
CC013	up	regulation of response to biotic stimulus	Cyba/Tap2/Zbp1/Trafd1/Hmgb2/Myo1f/Stat1	0.020158	7	7 out of 87	E		Trafd1	Trafd1
CC039	up	G protein-coupled receptor signaling pathway	Gnaq/F2/Pf4/Apoa1/Homer1/Grk2/Snca/Dnm2	0.0202314	8	8 out of 102	G	Gnaq	Gnaq	Gnaq	Pf4
CC002	up	protein transmembrane transport	Timm23/Timm21/Dnlz/Tomm40/Timm50	0.0203229	5	5 out of 103	G	Dnlz		Dnlz	Dnlz
CC002	up	iron-sulfur cluster assembly	Hspa9/Lyrm4/Nfu1/Mms19	0.0203229	4	4 out of 103	G	Lyrm4
CC002	up	metallo-sulfur cluster assembly	Hspa9/Lyrm4/Nfu1/Mms19	0.0203229	4	4 out of 103	G	Lyrm4
CC013	up	negative regulation of sequestering of calcium ion	Cyba/Coro1a/Ptpn6/Ptprc	0.020344	4	4 out of 87	E	Ptpn6
CC013	up	calcium ion transmembrane import into cytosol	Cyba/Coro1a/Ptpn6/Ptprc	0.020344	4	4 out of 87	E	Ptpn6
CC075	up	muscle tissue development	Tpm1/Slc25a4/Acta1/Neb/Actn2/Myh6/Ttn/Cav1	0.0205515	8	8 out of 79	E	Acta1/Neb			Actn2/Ttn
CC030	up	positive regulation of binding	Brd4/App/Trim28/Mapre1/Ripor1/Hmgb2/Smarca4/Kdm1a/Hmbox1	0.0206162	9	9 out of 149	F		Mapre1/Hmbox1	App/Mapre1/Hmbox1
CC039	up	hematopoietic or lymphoid organ development	Dnase2a/Slc4a1/Mertk/Flt4/Sptb/Spta1/Pf4/Bpgm/Jmjd6/Hba-a2/Epb42/Pglyrp2/Ank1/Nbeal2	0.0206363	14	14 out of 102	G	Mertk/Pglyrp2		Dnase2a/Pglyrp2	Pf4
CC039	up	glycosaminoglycan binding	Hrg/F2/Pf4/Pglyrp2/Serpind1/Fn1	0.0206612	6	6 out of 99	G	Pglyrp2/Fn1		Pglyrp2	Pf4
CC023	down	RNA surveillance	Exosc8/Exosc3/Exosc5	0.02078	3	3 out of 39	D	Exosc8/Exosc3/Exosc5
CC039	up	peptide cross-linking	Epb42/F13a1/Fn1	0.0208664	3	3 out of 102	G	Fn1
CC039	up	regulation of hydrolase activity	Dvl2/Ahsg/Kng1/Hrg/Gnaq/Ambp/Apoa4/Apoa1/Grk2/Serpina3m/Serpinf2/Rasa1/Pzp/Snca/Serpind1/Serpina1b/Dlc1	0.0208664	17	17 out of 102	G	Gnaq	Gnaq	Gnaq/Serpina1b
CC039	up	circulatory system development	Hmox1/Plg/Dvl2/Flt4/Gpld1/Hrg/Gnaq/Pf4/Jmjd6/Slc4a7/Grk2/Serpinf2/Rasa1/Dlc1/Dnm2/Fn1	0.0208664	16	16 out of 102	G	Gnaq/Fn1	Gnaq	Gpld1/Gnaq	Hmox1/Pf4
CC039	up	fibroblast proliferation	Nbn/Kmt2c/Grk2/Rasa1/Fn1	0.0208664	5	5 out of 102	G	Fn1
CC039	up	regulation of fibroblast proliferation	Nbn/Kmt2c/Grk2/Rasa1/Fn1	0.0208664	5	5 out of 102	G	Fn1
CC075	up	regulation of actin filament organization	Sh3bp1/Alox15/Bin1/Tpm1/Abitram/Actn2/Synpo/Add2	0.0209547	8	8 out of 79	E	Synpo		Sh3bp1	Actn2
CC049	down	anchoring junction	Flot1/Jup/Ctnnb1/Parvb/Dnmbp/Atp1a1/Rap1b/Flot2/Itga1/Itgb1/Tns2/Ptk2b/Clasp2	0.0210408	13	13 out of 108	B	Tns2	Dnmbp	Dnmbp/Itga1/Ptk2b
CC071	up	ligase activity	Qrsl1/Cps1/Mars2/Acsm2/Gatb	0.0212381	5	5 out of 29	C	Qrsl1	Mars2	Mars2/Acsm2/Gatb
CC071	up	ligase activity; forming carbon-nitrogen bonds	Qrsl1/Cps1/Gatb	0.0212381	3	3 out of 29	C	Qrsl1		Gatb
CC075	up	regulation of the force of heart contraction	Myh6/Cav1/Atp2a2	0.0212555	3	3 out of 79	E	Atp2a2
CC075	up	negative regulation of potassium ion transport	Bin1/Actn2/Cav1	0.0212555	3	3 out of 79	E				Actn2
CC075	up	regulation of cellular component movement	Sh3bp1/Lamb1/Hspb1/Dpep1/Ptprg/Adipoq/Bin1/Tpm1/Acta2/Cavin1/Dnaja4/Aldoa/Cav1/Atp2a2	0.0212555	14	14 out of 79	E	Aldoa/Atp2a2		Sh3bp1/Dpep1
CC075	up	cardiac muscle hypertrophy	Lmcd1/Slc25a4/Myh6/Ttn/Atp2a2	0.0212555	5	5 out of 79	E	Atp2a2		Lmcd1	Ttn
CC075	up	striated muscle hypertrophy	Lmcd1/Slc25a4/Myh6/Ttn/Atp2a2	0.0212555	5	5 out of 79	E	Atp2a2		Lmcd1	Ttn
CC017	abs	mRNA processing	Sf3a1/Ctr9/Sart3/Luc7l3/Cdc5l/Cwf19l1/Xrn2/Tfip11/Magohb/Srrt/Scaf4/Luc7l2/Ddx17/Hnrnpll/Tardbp/Yju2/Supt4a/Snrpn/Srsf5/Son/Prpf39/Lgals3/Gemin5/Cpsf6/Rbm8a	0.0213191	25	25 out of 182	C	Sart3	Gemin5	Cwf19l1/Gemin5	Cpsf6
CC010	up	endosome	Rab8a/Stx8/Tm9sf2/Vps35/Ldlrap1/Lrp1/Atp7a/Vps26a/Ncf4/Pikfyve/Steap4/Vps29/Slc39a14/Snx12	0.021529	14	14 out of 73	A			Steap4	Vps35
CC075	up	potassium ion transport	Bin1/Actn2/Fhl1/Cav1/Vamp2	0.021658	5	5 out of 79	E	Vamp2	Fhl1	Fhl1	Actn2
CC075	up	plasma membrane organization	Myh2/Bin1/Ehd2/Cav1/Atp2a2	0.021658	5	5 out of 79	E	Atp2a2
CC075	up	muscle hypertrophy	Lmcd1/Slc25a4/Myh6/Ttn/Atp2a2	0.021658	5	5 out of 79	E	Atp2a2		Lmcd1	Ttn
CC078	up	monooxygenase activity	Cyp2c38/Cyp4a10/Cyp2b10/Cyp2b9/Cyp4a32	0.0216963	5	5 out of 44	A	Cyp2b10		Cyp2c38/Cyp2b10/Cyp2b9
CC075	up	muscle organ development	Des/Tpm1/Slc25a4/Acta1/Myh6/Ttn/Cav1	0.0217546	7	7 out of 79	E	Acta1			Ttn
CC075	up	cardiac muscle cell differentiation	Slc25a4/Neb/Actn2/Myh6/Ttn	0.0217546	5	5 out of 79	E	Neb			Actn2/Ttn
CC075	up	regulation of cardiac muscle cell contraction	Bin1/Cav1/Atp2a2	0.0217546	3	3 out of 79	E	Atp2a2
CC075	up	regulation of cardiac muscle cell action potential	Bin1/Cav1/Atp2a2	0.0217546	3	3 out of 79	E	Atp2a2
CC002	up	integral component of organelle membrane	Timm23/Sfxn2/Apool/Tomm40/Rhot2/Sco1/Fitm2/Mfn1/Micos10	0.0217774	9	9 out of 105	G	Fitm2	Sfxn2	Sfxn2/Sco1
CC002	up	cytochrome complex	Cox5a/Cox15/COX1	0.0217774	3	3 out of 105	G	Cox5a
CC039	up	G protein-coupled receptor binding	Dvl2/Gnaq/Pf4/Homer1/Grk2/Dnm2	0.0218865	6	6 out of 99	G	Gnaq	Gnaq	Gnaq	Pf4
CC049	down	transporter complex	Timm13/Atp1a1/Shank3/Ptk2b/Timm10b	0.0220168	5	5 out of 108	B			Ptk2b
CC013	up	defense response to Gram-positive bacterium	Gbp7/Hmgb2/Myo1f/Gbp2	0.0221598	4	4 out of 87	E
CC013	up	regulation of sequestering of calcium ion	Cyba/Coro1a/Ptpn6/Ptprc	0.0221598	4	4 out of 87	E	Ptpn6
CC002	down	positive regulation of transcription initiation from RNA polymerase II promoter	Psmc5/Psmc6/Psmc4/Psmc3	0.0222137	4	4 out of 76	G		Psmc5
CC002	down	regulation of transcription initiation from RNA polymerase II promoter	Psmc5/Psmc6/Psmc4/Psmc3	0.0222137	4	4 out of 76	G		Psmc5
CC032	down	vesicle-mediated transport to the plasma membrane	Exoc2/Arl3/Exoc8/Exoc5	0.0223815	4	4 out of 42	A/D	Exoc5		Arl3
CC032	down	ATP metabolic process	Atp5o/Atp5b/Atp5a1/Atp5l/Atp5c1/Atp5pb	0.0223815	6	6 out of 42	A/D	Atp5a1
CC035	abs	3'-5'-exoribonuclease activity	Pnpt1/Cnot3/Isg20l2/Pan3	0.0224312	4	4 out of 85	F
CC035	abs	exoribonuclease activity	Pnpt1/Cnot3/Isg20l2/Pan3	0.0224312	4	4 out of 85	F
CC035	abs	exoribonuclease activity; producing 5'-phosphomonoesters	Pnpt1/Cnot3/Isg20l2/Pan3	0.0224312	4	4 out of 85	F
CC010	down	lipid localization	Pctp/Fabp2/Rbp4/Irak1/Ces1d/Fabp1/Pdzd8/Pla2g6	0.0225679	8	8 out of 42	A	Fabp2/Pla2g6		Pctp/Pdzd8/Pla2g6
CC032	down	MHC protein binding	Atp5b/Atp5a1	0.0225707	2	2 out of 44	A/D	Atp5a1
CC075	up	regulation of system process	Adipoq/Bin1/Tpm1/Lmcd1/Slc25a4/Myh6/Ttn/Cav1/Atp2a2	0.0226549	9	9 out of 79	E	Atp2a2		Lmcd1	Ttn
CC030	up	transcription repressor complex	Gatad2a/Hdac1/Chd3/Chd4/Cbx5	0.0227473	5	5 out of 148	F
CC039	up	cell activation	Supt6/Hmox1/Slc4a1/Mertk/Hrg/Spta1/F2/Nbn/Pf4/Jmjd6/Snca/Pglyrp2/Fga/Fn1	0.0227935	14	14 out of 102	G	Mertk/Pglyrp2/Fn1		Pglyrp2	Hmox1/Pf4
CC039	up	positive regulation of lipase activity	Gnaq/Apoa4/Apoa1/Dlc1	0.0227945	4	4 out of 102	G	Gnaq	Gnaq	Gnaq
CC039	abs	actin filament capping	Sptb/Spta1/Sptbn1/Dmtn/Capg	0.0229245	5	5 out of 159	G		Dmtn	Sptbn1/Capg
CC007	down	quinone binding	Ndufs2/ND4/Ndufs7	0.0229407	3	3 out of 111	B
CC030	up	regulation of receptor-mediated endocytosis	App/Sdcbp/Syk/H1f1/Plcg2/Cbl/Tbc1d5	0.0230864	7	7 out of 149	F			App
CC030	up	covalent chromatin modification	Smarcb1/Brd4/Dnmt1/App/Trim28/Crebbp/Actl6a/Crtc2/Smarca4/Hdac1/Kdm1a/Uimc1/Taf5l	0.0230864	13	13 out of 149	F			App
CC030	up	regulation of binding	Brd4/App/Trim28/Mapre1/Bax/Ripor1/Hmgb2/Smarca4/Ifit2/Kdm1a/Hmbox1/Plscr1	0.0230864	12	12 out of 149	F		Mapre1/Ifit2/Hmbox1/Plscr1	App/Mapre1/Hmbox1/Plscr1
CC030	up	negative regulation of response to DNA damage stimulus	Xrcc4/Ccar2/Ppp1r10/Kdm1a/Smchd1	0.0230864	5	5 out of 149	F		Smchd1
CC039	abs	regulation of actin filament organization	Sptb/Spta1/Apoa1/Baiap2l1/Cdc42ep1/Prkce/Sptbn1/Serpinf2/Rasa1/Dmtn/Capg/Dlc1	0.0231539	12	12 out of 159	G	Baiap2l1	Dmtn	Sptbn1/Capg
CC030	abs	protein acetylation	Smarcb1/Brd4/App/Crebbp/Actl6a/Crtc2/Sphk2/Smarca4/Hdac1/Taf5l	0.0231627	10	10 out of 199	F			App/Sphk2
CC013	up	actin polymerization or depolymerization	Hcls1/Twf2/Vasp/Cyrib/Arf1/Coro1a/Aif1	0.0231722	7	7 out of 87	E
CC017	abs	nuclear body	Sf3a1/Gcat/Sart3/Luc7l3/Cdc5l/Api5/Sh3bgrl3/Tfip11/Ints13/Pkn2/Morc3/Srrt/Arhgap18/Luc7l2/Ddx17/Srsf5/Son/Gemin5/Sumo3/Cpsf6/Rbm8a	0.0231726	21	21 out of 180	C	Sart3/Arhgap18	Gemin5	Gcat/Sh3bgrl3/Gemin5	Cpsf6
CC039	up	regulation of triglyceride catabolic process	Gpld1/Apoa4/Apoa1	0.0231831	3	3 out of 102	G			Gpld1
CC039	up	steroid esterification	Apoa4/Apoa1/Lcat	0.0231831	3	3 out of 102	G
CC039	up	sterol esterification	Apoa4/Apoa1/Lcat	0.0231831	3	3 out of 102	G
CC039	up	cholesterol esterification	Apoa4/Apoa1/Lcat	0.0231831	3	3 out of 102	G
CC039	up	protein activation cascade	F13a1/Fga/Fn1	0.0231831	3	3 out of 102	G	Fn1
CC039	up	regulation of intestinal absorption	Apoa4/Apoa1/Epb41	0.0231831	3	3 out of 102	G
CC039	up	antimicrobial humoral response	Hrg/F2/Pf4/Fga	0.0231831	4	4 out of 102	G				Pf4
CC039	up	positive regulation of fibroblast proliferation	Kmt2c/Grk2/Rasa1/Fn1	0.0231831	4	4 out of 102	G	Fn1
CC032	abs	transmembrane transporter activity	Atp5o/Atp5b/Atp5a1/Slc44a2/Atp5l/Clca3a1/Atp5c1/Atp5pb/Clca3b	0.0233853	9	9 out of 72	A/D	Atp5a1	Clca3b	Clca3a1/Clca3b
CC075	up	regulation of transmembrane transporter activity	Slc25a4/Actn2/Nipsnap2/Fhl1/Cav1/Vamp2	0.0234196	6	6 out of 79	E	Vamp2	Fhl1	Nipsnap2/Fhl1	Actn2
CC075	up	blood circulation	Adipoq/Bin1/Tpm1/Acta2/Myh6/Ttn/Cav1/Atp2a2	0.0234196	8	8 out of 79	E	Atp2a2			Ttn
CC024	up	estrogen receptor binding	Dnmt1/Ncor1/Pcna/Strn	0.023505	4	4 out of 147	A
CC075	up	ADP metabolic process	Pfkm/Ak1/Aldoa/Eno3/Pkm	0.0235591	5	5 out of 79	E	Aldoa
CC011	down	carbohydrate binding	Gys1/Gys2/Epm2a/Agl/Ppp1r3b	0.0235911	5	5 out of 33	E	Ppp1r3b		Gys2/Epm2a/Ppp1r3b
CC032	abs	organic hydroxy compound metabolic process	Adh1/Galk1/Npc2/Dhrs4/Cyp2d22/Miox/Pts/Naaa/Pnkd/Sult1b1	0.0235975	10	10 out of 70	A/D	Adh1		Galk1/Dhrs4/Cyp2d22/Pnkd/Sult1b1	Adh1/Sult1b1
CC075	up	actin polymerization or depolymerization	Sh3bp1/Alox15/Bin1/Tpm1/Abitram/Actn2/Add2	0.0237761	7	7 out of 79	E			Sh3bp1	Actn2
CC039	up	plasma lipoprotein particle	Gpld1/Apoa4/Apoa1/Lcat	0.0238004	4	4 out of 102	G			Gpld1
CC039	up	lipoprotein particle	Gpld1/Apoa4/Apoa1/Lcat	0.0238004	4	4 out of 102	G			Gpld1
CC013	up	leukocyte migration	Itgb2/Il16/Fcer1g/Coro1a/Rhog/Msn/Aif1	0.0238524	7	7 out of 87	E
CC013	up	sequestering of calcium ion	Cyba/Coro1a/Ptpn6/Ptprc	0.0238524	4	4 out of 87	E	Ptpn6
CC075	up	regulation of supramolecular fiber organization	Sh3bp1/Alox15/Bin1/Tpm1/Abitram/Actn2/Cav1/Synpo/Add2	0.0238818	9	9 out of 79	E	Synpo		Sh3bp1	Actn2
CC017	up	small nuclear ribonucleoprotein complex	Sf3a1/Sart3/Luc7l3/Luc7l2/Snrpn/Prpf39	0.024152	6	6 out of 139	C	Sart3
CC049	up	regulation of RIG-I signaling pathway	Nploc4/Ufd1/Usp15	0.0241745	3	3 out of 75	B
CC075	up	regulation of actin filament depolymerization	Sh3bp1/Tpm1/Actn2/Add2	0.0242243	4	4 out of 79	E			Sh3bp1	Actn2
CC057	down	mitochondrial protein complex	Mrpl49/Mrpl52/Mrps18b/Mrps2/Mrpl12/Cox6a1/Mrpl50/Mrpl18/ND1	0.0243597	9	9 out of 75	F	Mrpl52
CC030	abs	cellular response to DNA damage stimulus	Mcm7/Trim28/Ddx5/Xrcc4/Mcm6/Fh1/Xrn2/Actl6a/Bax/Ccar2/Bclaf1/Rbbp6/Smug1/Ppp4r2/Ppp1r10/Kdm1a/Steap3/Cbx5/Fen1/Smchd1/Uimc1/Plscr1	0.0244818	22	22 out of 199	F	Steap3	Smchd1/Plscr1	Plscr1	Steap3
CC030	abs	covalent chromatin modification	Smarcb1/Brd4/Dnmt1/App/Trim28/Crebbp/Chd1/Fh1/Actl6a/Crtc2/Sphk2/Smarca4/Hdac1/Kdm1a/Uimc1/Taf5l	0.0244818	16	16 out of 199	F			App/Chd1/Sphk2
CC030	down	small molecule catabolic process	Etfb/Qdpr/Amdhd1/Agxt/Etfa/Irs2/Hibch/Crat	0.0245377	8	8 out of 50	F	Agxt	Amdhd1	Qdpr/Amdhd1/Hibch	Agxt
CC013	up	regulation of cell adhesion mediated by integrin	Fermt3/Ptpn6/Adam9	0.0246216	3	3 out of 87	E	Fermt3/Ptpn6
CC024	abs	protein catabolic process	Mta1/Psmd3/Cdc34/Psmc5/Psmc1/Gpld1/Ctsl/Psmc6/Prpf19/Atg4b/Psmd14/Psmb2/Psmc2/Psmc4/Psma4/Uchl4/Rbbp6/Psmd8/Psmc3/Psmd4/Psma5/Hsp90aa1/Rpl11/Rps27a/Sco1/Maea/Psmd11/Cast	0.0247087	28	28 out of 187	A	Psmb2/Psmc2/Uchl4/Psmd8	Psmc5/Cast	Gpld1/Ctsl/Sco1/Cast	Psma4
CC010	up	trans-Golgi network transport vesicle	Rab8a/Atp7a/Lyz2	0.0248231	3	3 out of 73	A
CC024	up	proteolysis involved in cellular protein catabolic process	Mta1/Psmd3/Cdc34/Psmc5/Ctsl/Psmc6/Prpf19/Psmd14/Psmb2/Psmc2/Psma4/Uchl4/Rbbp6/Psmd8/Psmd4/Psma5/Rpl11/Rps27a/Maea/Psmd11	0.025079	20	20 out of 147	A	Psmb2/Psmc2/Uchl4/Psmd8	Psmc5	Ctsl	Psma4
CC017	up	chromosomal region	Dnmt1/Nup85/Polr2b/Tfip11/Rcc2/Bub3/Septin7/Sin3a/Septin2	0.025126	9	9 out of 139	C		Sin3a
CC017	up	U2-type catalytic step 1 spliceosome	Magohb/Yju2/Rbm8a	0.025126	3	3 out of 139	C
CC017	up	catalytic step 1 spliceosome	Magohb/Yju2/Rbm8a	0.025126	3	3 out of 139	C
CC049	up	protein localization to organelle	Cct3/Pex6/Ppp2ca/Lztfl1/Dctn2/Mapre3/Vps13d/Chmp7/Terf2/Rpa2/Dmap1/Park7/Ncoa4/Pex1/Ubl4a	0.025292	15	15 out of 75	B	Mapre3/Vps13d		Lztfl1/Vps13d/Chmp7	Ppp2ca
CC075	up	nucleoside diphosphate phosphorylation	Pfkm/Ak1/Aldoa/Eno3/Pkm	0.0253379	5	5 out of 79	E	Aldoa
CC075	up	regulation of anatomical structure size	Sh3bp1/Alox15/Bin1/Tpm1/Abitram/Neb/Acta2/Actn2/Cav1/Add2	0.0253379	10	10 out of 79	E	Neb		Sh3bp1	Actn2
CC075	up	actin filament depolymerization	Sh3bp1/Tpm1/Actn2/Add2	0.0253379	4	4 out of 79	E			Sh3bp1	Actn2
CC075	up	cardiac muscle tissue development	Tpm1/Slc25a4/Neb/Actn2/Myh6/Ttn	0.0253379	6	6 out of 79	E	Neb			Actn2/Ttn
CC075	up	purine nucleoside diphosphate metabolic process	Pfkm/Ak1/Aldoa/Eno3/Pkm	0.025403	5	5 out of 79	E	Aldoa
CC075	up	purine ribonucleoside diphosphate metabolic process	Pfkm/Ak1/Aldoa/Eno3/Pkm	0.025403	5	5 out of 79	E	Aldoa
CC055	up	transferase activity; transferring phosphorus-containing groups	Rfk/Rps6ka4/Cdk2/Rps6ka3/Csnk1g2/Met/Csnk1e/Pkn1	0.0254523	8	8 out of 32	G	Met		Rfk/Rps6ka3/Met	Rps6ka4
CC055	up	G-protein beta/gamma-subunit complex binding	Gna12/Gna11	0.0254523	2	2 out of 32	G
CC016	down	transcription coregulator activity	Trim28/Kdm3b/Zfpm1/Npm1/Mta2/Spen/Ifi204	0.0254831	7	7 out of 48	H	Kdm3b		Ifi204
CC080	up	T cell activation involved in immune response	Il18/Rc3h1	0.0257405	2	2 out of 11	F			Il18
CC080	up	CD4-positive; alpha-beta T cell activation	Il18/Rc3h1	0.0257405	2	2 out of 11	F			Il18
CC039	abs	antimicrobial humoral response	Hrg/F2/Pf4/B2m/Fga	0.0257422	5	5 out of 159	G	B2m			Pf4
CC039	abs	positive regulation of response to wounding	Plg/Hrg/F2/Prkce/Serpinf2/Dmtn	0.0257422	6	6 out of 159	G		Dmtn
CC039	up	regulation of response to external stimulus	Plg/Ahsg/Kng1/Hrg/Tarbp2/Klkb1/F2/Apoa1/Serpinf2/Pum2/Snca/Pglyrp2/Fga/Fn1	0.0259168	14	14 out of 102	G	Pglyrp2/Fn1		Pglyrp2
CC030	up	extrinsic component of plasma membrane	Gnb1/Gna11/Syk/Numa1/Ctnnd1/Iqgap1/Hck	0.0259522	7	7 out of 148	F
CC030	up	histone deacetylase complex	Gatad2a/Hdac1/Chd3/Chd4/Cbx5	0.0259522	5	5 out of 148	F
CC016	down	DNA-binding transcription factor activity	Fubp3/Zfpm1/Foxk1/Spen/Ifi204/Pou2f1	0.025981	6	6 out of 48	H			Ifi204
CC039	up	heparin binding	Hrg/F2/Pf4/Serpind1/Fn1	0.0260812	5	5 out of 99	G	Fn1			Pf4
CC024	up	cellular protein catabolic process	Mta1/Psmd3/Cdc34/Psmc5/Ctsl/Psmc6/Prpf19/Psmd14/Psmb2/Psmc2/Psma4/Uchl4/Rbbp6/Psmd8/Psmd4/Psma5/Hsp90aa1/Rpl11/Rps27a/Maea/Psmd11	0.0261559	21	21 out of 147	A	Psmb2/Psmc2/Uchl4/Psmd8	Psmc5	Ctsl	Psma4
CC024	up	chromatin organization	Dnmt1/Ctr9/Mta1/Ncor1/Asf1a/Nasp/Rbbp7/Leo1/Mcm2/Mta2/Smarca1/Smarce1/Rbbp4/Grwd1/Chd3/Ehmt1/Smchd1	0.0261559	17	17 out of 147	A		Smchd1
CC024	up	nucleosome assembly	Asf1a/Nasp/Mcm2/Rbbp4/Grwd1	0.0261559	5	5 out of 147	A
CC075	down	transferase activity; transferring alkyl or aryl (other than methyl) groups	Srm/Pggt1b/Gsta3/Gstz1/Rabggta	0.0261568	5	5 out of 86	E	Rabggta	Gstz1	Gsta3/Gstz1
CC075	down	translation factor activity; RNA binding	Eif2b5/Denr/Eif2s3y/Hbs1l/Eif4g1/Eif2s2	0.0261568	6	6 out of 86	E			Hbs1l
CC075	down	translation initiation factor activity	Eif2b5/Denr/Eif2s3y/Eif4g1/Eif2s2	0.0261568	5	5 out of 86	E
CC024	up	modification-dependent protein catabolic process	Mta1/Psmd3/Cdc34/Psmc5/Psmc6/Psmd14/Psmb2/Psmc2/Psma4/Uchl4/Rbbp6/Psmd8/Psmd4/Psma5/Rpl11/Rps27a/Maea/Psmd11	0.0262488	18	18 out of 147	A	Psmb2/Psmc2/Uchl4/Psmd8	Psmc5		Psma4
CC024	up	blastocyst development	Ctr9/Prpf19/Nasp/Psmc4/Psmc3/Phf6/Cdk11b	0.0262488	7	7 out of 147	A
CC002	down	positive regulation of DNA-templated transcription; initiation	Psmc5/Psmc6/Psmc4/Psmc3	0.0263514	4	4 out of 76	G		Psmc5
CC002	down	regulation of DNA-templated transcription; initiation	Psmc5/Psmc6/Psmc4/Psmc3	0.0263514	4	4 out of 76	G		Psmc5
CC049	up	positive regulation of monooxygenase activity	Terf2/Park7/Apoe	0.0263703	3	3 out of 75	B		Apoe	Apoe
CC049	up	regulation of inclusion body assembly	Cdc34/Psmc6/Apoe	0.0263703	3	3 out of 75	B		Apoe	Apoe
CC013	up	phagocytic cup	Coro1a/Arhgap25/Aif1	0.0264098	3	3 out of 86	E
CC013	up	cell surface	Itgb2/Ctss/Cd5l/Cd48/H2-Q2/Fcer1g/H2-Q4/Msn/Entpd1/Ptprc/Adam9	0.0264098	11	11 out of 86	E		Entpd1	H2-Q2/H2-Q4/Entpd1
CC013	up	cell-substrate junction	Itgb2/Cyba/Vasp/Fermt3/Msn/Pdlim7/Ptprc	0.0264098	7	7 out of 86	E	Fermt3
CC046	up	mitochondrial matrix	Mrpl2/Mrpl28/Mrps22/Mrps35/Mrps27/Mrpl39	0.026547	6	6 out of 36	G		Mrpl28
CC046	down	1-phosphatidylinositol binding	Picalm/Zfyve9	0.0265545	2	2 out of 48	G		Picalm	Picalm
CC009	up	translation factor activity; RNA binding	Eif3a/Eif2a/Eef2/Eef1d/Eef1g/Eif3b/Eif3i	0.0266146	7	7 out of 112	E		Eef2	Eef2	Eef1g
CC075	up	nucleotide phosphorylation	Pfkm/Ak1/Aldoa/Eno3/Pkm	0.0266199	5	5 out of 79	E	Aldoa
CC075	up	regulation of transporter activity	Slc25a4/Actn2/Nipsnap2/Fhl1/Cav1/Vamp2	0.0266199	6	6 out of 79	E	Vamp2	Fhl1	Nipsnap2/Fhl1	Actn2
CC013	up	cytokine-mediated signaling pathway	Il16/Casp1/Zbp1/Fcer1g/Ptpn6/Ptprc/Stat1	0.0267343	7	7 out of 87	E	Ptpn6
CC038	up	polysomal ribosome	Btf3/Eif3h/Rps21/Rps28/Larp4b	0.0269674	5	5 out of 116	C
CC078	down	regulation of translational elongation	Dph2/Aars/Secisbp2	0.0269719	3	3 out of 57	A
CC049	down	neuron development	Flot1/Naglu/Ctnnb1/Dguok/Arl3/Sema4b/Arf6/Llgl1/Mink1/Itga1/Itgb1/Plxnc1/Cnp/Shank3/Ephb4/Becn1/Tnik/Nptn/Ptk2b/Mob2/Clasp2	0.0270246	21	21 out of 108	B	Becn1	Naglu/Cnp	Naglu/Arl3/Mink1/Itga1/Plxnc1/Cnp/Ephb4/Ptk2b
CC049	down	neuron projection morphogenesis	Flot1/Ctnnb1/Sema4b/Llgl1/Mink1/Itga1/Itgb1/Plxnc1/Cnp/Shank3/Ephb4/Tnik/Nptn/Clasp2	0.0270246	14	14 out of 108	B		Cnp	Mink1/Itga1/Plxnc1/Cnp/Ephb4
CC049	down	cell part morphogenesis	Flot1/Ctnnb1/Sema4b/Llgl1/Mink1/Itga1/Itgb1/Plxnc1/Cnp/Shank3/Ephb4/Tnik/Immt/Nptn/Clasp2	0.0270246	15	15 out of 108	B		Cnp	Mink1/Itga1/Plxnc1/Cnp/Ephb4
CC049	down	cell morphogenesis	Flot1/Ctnnb1/Parvb/Prkdc/Dnmbp/Sema4b/Llgl1/Mink1/Itga1/Itgb1/Plxnc1/Cnp/Shank3/Ephb4/Tnik/Csnk1a1/Nptn/Ptk2b/Clasp2	0.0270246	19	19 out of 108	B		Dnmbp/Cnp	Prkdc/Dnmbp/Mink1/Itga1/Plxnc1/Cnp/Ephb4/Ptk2b
CC049	down	plasma membrane bounded cell projection morphogenesis	Flot1/Ctnnb1/Sema4b/Llgl1/Mink1/Itga1/Itgb1/Plxnc1/Cnp/Shank3/Ephb4/Tnik/Nptn/Clasp2	0.0270246	14	14 out of 108	B		Cnp	Mink1/Itga1/Plxnc1/Cnp/Ephb4
CC049	down	Golgi to plasma membrane transport	Exoc2/Arl3/Exoc4/Llgl1/Exoc1/Exoc5	0.0270246	6	6 out of 108	B	Exoc4/Exoc5		Arl3
CC049	down	cell projection morphogenesis	Flot1/Ctnnb1/Sema4b/Llgl1/Mink1/Itga1/Itgb1/Plxnc1/Cnp/Shank3/Ephb4/Tnik/Nptn/Clasp2	0.0270246	14	14 out of 108	B		Cnp	Mink1/Itga1/Plxnc1/Cnp/Ephb4
CC049	down	establishment or maintenance of cell polarity	Parvb/Exoc4/Arf6/Llgl1/Rap1b/Flot2/Itgb1/Ptk2b/Clasp2	0.0270246	9	9 out of 108	B	Exoc4		Ptk2b
CC013	up	positive regulation of defense response	Il16/Ctss/Cyba/Zbp1/Hmgb2/Fcer1g	0.0270344	6	6 out of 87	E
CC049	down	cell morphogenesis involved in differentiation	Flot1/Ctnnb1/Parvb/Prkdc/Sema4b/Llgl1/Mink1/Itgb1/Plxnc1/Cnp/Shank3/Ephb4/Tnik/Nptn/Clasp2	0.0270482	15	15 out of 108	B		Cnp	Prkdc/Mink1/Plxnc1/Cnp/Ephb4
CC049	down	protein localization to membrane	Flot1/Jup/Timm13/Arl3/Srpr/Exoc4/Arf6/Flot2/Itgb1/Shank3/Tnik/Exoc5/Yif1b/Efr3a/Clasp2	0.0270482	15	15 out of 108	B	Exoc4/Exoc5		Arl3
CC032	down	myelin sheath	Atp5o/Atp5b/Atp5a1/Atp5c1/Atp5pb	0.0271563	5	5 out of 42	A/D	Atp5a1
CC010	abs	endosome membrane	Rab8a/Stx8/Zfyve16/Vps35/Vps26a/Ncf4/Pikfyve/Slc39a14/Snx12	0.0272255	9	9 out of 116	A				Vps35
CC010	abs	coated vesicle	Rab8a/Ap2b1/Sec24d/Fcho2/Lrp1/Atp7a/Lyz2/Dipk2a/Vamp2	0.0272255	9	9 out of 116	A	Vamp2	Fcho2	Fcho2
CC002	up	transmembrane transporter activity	Cox5a/Timm23/Atp5e/Abca8b/Vdac2/Sfxn2/Slc25a10/Slc25a25/Tomm40/Slc25a20/COX1/Tmem63b/Cox6c	0.0273018	13	13 out of 99	G	Cox5a	Sfxn2/Tmem63b	Sfxn2/Tmem63b
CC002	up	ion transmembrane transporter activity	Cox5a/Atp5e/Vdac2/Sfxn2/Slc25a10/Slc25a25/Tomm40/Slc25a20/COX1/Tmem63b/Cox6c	0.0273018	11	11 out of 99	G	Cox5a	Sfxn2/Tmem63b	Sfxn2/Tmem63b
CC032	abs	purine-containing compound metabolic process	Gmpr2/Galk1/Atp5o/Atp5b/Atp5a1/Pnp/Atp5l/Atp5c1/Sult1b1/Atp5pb	0.027361	10	10 out of 70	A/D	Atp5a1		Gmpr2/Galk1/Pnp/Sult1b1	Sult1b1
CC016	down	transcription regulatory region sequence-specific DNA binding	Fubp3/Zfpm1/Foxk1/Npm1/Mta2/Ifi204/Pou2f1	0.0274854	7	7 out of 48	H			Ifi204
CC016	down	regulatory region nucleic acid binding	Fubp3/Zfpm1/Foxk1/Npm1/Mta2/Ifi204/Pou2f1	0.0274854	7	7 out of 48	H			Ifi204
CC039	up	signaling receptor activity	Nr2f6/Mertk/Flt4/Mrc1/F2/Jmjd6/Pglyrp2	0.0275585	7	7 out of 99	G	Mertk/Pglyrp2		Pglyrp2
CC039	up	molecular transducer activity	Nr2f6/Mertk/Flt4/Mrc1/F2/Jmjd6/Pglyrp2	0.0275585	7	7 out of 99	G	Mertk/Pglyrp2		Pglyrp2
CC029	down	cytosolic large ribosomal subunit	Rpl8/Rsl24d1/Rpl17/Rpl28/Rpl34	0.0275616	5	5 out of 79	H
CC029	down	endoplasmic reticulum chaperone complex	Dnajb11/Sdf2l1/Dnajc10	0.0275616	3	3 out of 79	H			Dnajc10
CC039	abs	regulation of anatomical structure size	Sptb/Kng1/Spta1/Baiap2l1/Cdc42ep1/Grk2/Prkce/Sptbn1/Akt1s1/Serpinf2/Rasa1/Dmtn/Capg/Fga/Dnm2/Fn1	0.0276094	16	16 out of 159	G	Baiap2l1/Fn1	Dmtn	Sptbn1/Capg
CC039	abs	plasma membrane organization	Slc4a1/Sptb/Spta1/Baiap2l1/Sptbn1/Dnm2/Ank2	0.0276094	7	7 out of 159	G	Baiap2l1		Sptbn1
CC075	up	regulation of muscle system process	Bin1/Lmcd1/Slc25a4/Ttn/Cav1/Atp2a2	0.0276823	6	6 out of 79	E	Atp2a2		Lmcd1	Ttn
CC039	up	response to inorganic substance	Hmox1/Slc4a1/Endog/Gpld1/Hrg/Apoa4/Lcat/Homer1/Snca/Fga/Fn1	0.0277753	11	11 out of 102	G	Fn1		Gpld1	Hmox1
CC039	up	glycolytic process through fructose-6-phosphate	Slc4a1/Pfkl/Pfkp	0.0277753	3	3 out of 102	G			Pfkl
CC039	abs	regulation of metal ion transport	Gnaq/F2/Ptpn3/Homer1/Prkce/B2m/Epb41/Snx27/Snca/Dnm2/Ank2	0.0278639	11	11 out of 159	G	Gnaq/B2m	Gnaq	Gnaq/Ptpn3
CC002	abs	mitochondrion organization	Phb2/Timm23/Supv3l1/Samm50/Timm21/Apool/Maip1/Dnlz/Timm10/Cisd2/Tomm40/Rhot2/Timm8a1/Timm29/Mtx1/Timm50/Sco1/Tomm34/Mfn1/Phb/Pid1	0.0278791	21	21 out of 179	G	Dnlz/Cisd2		Dnlz/Sco1/Tomm34	Dnlz
CC030	abs	negative regulation of histone modification	Smarcb1/Dnmt1/Fh1/Sphk2/Kdm1a	0.0279007	5	5 out of 199	F			Sphk2
CC080	up	alpha-beta T cell differentiation	Il18/Rc3h1	0.0279268	2	2 out of 11	F			Il18
CC024	up	cyclin-dependent protein kinase holoenzyme complex	Cdk4/Pcna/Cdk7	0.0279334	3	3 out of 148	A
CC049	up	proteasome-mediated ubiquitin-dependent protein catabolic process	Rmnd5a/Cdc34/Psmd6/Psmc6/Vcp/Psma1/Psmd4/Park7/Ufd1/Clec16a	0.027939	10	10 out of 75	B	Psmd6	Psma1		Psma1
CC024	up	regulation of mRNA processing	Ctr9/Prpf19/Leo1/Cdk11b/Rbm39/Zc3h14/Rbmx/Mbnl1/Supt5	0.0279647	9	9 out of 147	A			Mbnl1
CC046	down	positive regulation of epithelial cell proliferation	Egfr/Map2k5/Rreb1/Cxcl12/Prox1	0.027966	5	5 out of 50	G
CC080	up	regulation of alpha-beta T cell activation	Il18/Rc3h1	0.0279806	2	2 out of 11	F			Il18
CC013	up	actin filament	Hcls1/Twf2/Myo1f/Coro1a/Pdlim7/Aif1	0.0280913	6	6 out of 86	E
CC013	up	positive regulation of regulated secretory pathway	Itgb2/Fcer1g/Arf1	0.0282	3	3 out of 87	E
CC013	up	cellular response to molecule of bacterial origin	Casp1/Cyrib/Gbp2/Stat1/Adam9	0.0282526	5	5 out of 87	E
CC075	abs	muscle structure development	Bin1/Des/Tpm1/Slc25a4/Acta1/Spag9/Dicer1/Neb/Flnc/Actn2/Myh6/Mapk12/Ehd2/Ttn/Cav1/Atp2a2/Pdlim3	0.0283536	17	17 out of 164	E	Acta1/Neb/Flnc/Atp2a2	Spag9	Spag9	Flnc/Actn2/Ttn
CC035	abs	3'-5' exonuclease activity	Pnpt1/Cnot3/Isg20l2/Pan3	0.0285913	4	4 out of 85	F
CC035	abs	exonuclease activity; active with either ribo- or deoxyribonucleic acids and producing 5'-phosphomonoesters	Pnpt1/Cnot3/Isg20l2/Pan3	0.0285913	4	4 out of 85	F
CC030	down	nucleotide biosynthetic process	Cyc1/Naprt/Pdha1/Sphk2/COX2/Dld	0.0286134	6	6 out of 50	F			Sphk2
CC030	down	nucleoside phosphate biosynthetic process	Cyc1/Naprt/Pdha1/Sphk2/COX2/Dld	0.0286134	6	6 out of 50	F			Sphk2
CC002	down	protein catabolic process	Psmd2/Psmc5/Psmc1/Psmc6/Psmc4/Vps4a/Nr1d1/Psmc3/Rffl/8030462N17Rik/Ube2h/Klhl22/Rnf146/Psmd11/Usp47/Usp15	0.0286541	16	16 out of 76	G		Psmc5	Rffl
CC075	up	caveola	Cavin1/Ehd2/Cav1/Slc27a1	0.0291017	4	4 out of 83	E
CC010	up	cytosolic transport	Stx8/Vps35/Ric1/Vps26a/Pikfyve/Arl1/Vps29/Snx12	0.0292413	8	8 out of 72	A				Vps35
CC010	up	retrograde transport; endosome to plasma membrane	Rab8a/Vps35/Vps26a/Vps29	0.0292413	4	4 out of 72	A				Vps35
CC075	up	ribonucleoside diphosphate metabolic process	Pfkm/Ak1/Aldoa/Eno3/Pkm	0.029511	5	5 out of 79	E	Aldoa
CC017	up	chromosome; centromeric region	Dnmt1/Nup85/Rcc2/Bub3/Septin7/Sin3a/Septin2	0.029588	7	7 out of 139	C		Sin3a
CC013	up	regulation of leukocyte activation	Itgb2/Il16/Cyrib/Fcer1g/Coro1a/Ptpn6/Aif1/Ptprc	0.0296029	8	8 out of 87	E	Ptpn6
CC013	up	regulation of G protein-coupled receptor signaling pathway	Rgs10/Mgrn1/Grk2/Kctd12	0.0296029	4	4 out of 87	E
CC013	up	calcium ion transport into cytosol	Cyba/Coro1a/Ptpn6/Ptprc	0.0296029	4	4 out of 87	E	Ptpn6
CC049	abs	membrane raft	Flot1/Ctnnb1/Ppp2ca/Slc25a4/Atp1a1/Plpp3/Flot2/Itga1/Eno1/Itgb1/Park7/Ptk2b/Slc27a1	0.0296349	13	13 out of 183	B		Eno1	Itga1/Eno1/Ptk2b	Ppp2ca
CC049	abs	vesicle tethering complex	Exoc7/Exoc2/Vps16/Exoc4/Stx17/Exoc1/Exoc5	0.0296349	7	7 out of 183	B	Exoc4/Stx17/Exoc5
CC049	abs	membrane microdomain	Flot1/Ctnnb1/Ppp2ca/Slc25a4/Atp1a1/Plpp3/Flot2/Itga1/Eno1/Itgb1/Park7/Ptk2b/Slc27a1	0.0296349	13	13 out of 183	B		Eno1	Itga1/Eno1/Ptk2b	Ppp2ca
CC007	down	carboxy-terminal domain protein kinase complex	Gtf2h3/Ercc2/Gtf2h1	0.0297353	3	3 out of 115	B		Gtf2h1	Ercc2
CC002	abs	cytoplasmic pattern recognition receptor signaling pathway in response to virus	Phb2/Rnf135/Phb/Nlrx1/Usp15	0.0297359	5	5 out of 179	G			Nlrx1	Nlrx1
CC013	up	regulation of leukocyte cell-cell adhesion	Itgb2/Cyrib/Coro1a/Ptpn6/Aif1/Ptprc	0.0297513	6	6 out of 87	E	Ptpn6
CC013	up	syncytium formation by plasma membrane fusion	Casp1/Stat1/Adam9	0.0297513	3	3 out of 87	E
CC013	up	negative regulation of lymphocyte mediated immunity	Tap2/Ptpn6/Ptprc	0.0297513	3	3 out of 87	E	Ptpn6
CC013	up	regulation of B cell mediated immunity	Fcer1g/Ptpn6/Ptprc	0.0297513	3	3 out of 87	E	Ptpn6
CC013	up	regulation of immunoglobulin mediated immune response	Fcer1g/Ptpn6/Ptprc	0.0297513	3	3 out of 87	E	Ptpn6
CC013	up	syncytium formation	Casp1/Stat1/Adam9	0.0297513	3	3 out of 87	E
CC013	up	superoxide anion generation	Itgb2/Cybb/Cyba	0.0297513	3	3 out of 87	E
CC013	up	cell-cell fusion	Casp1/Stat1/Adam9	0.0297513	3	3 out of 87	E
CC013	up	superoxide metabolic process	Itgb2/Cybb/Cyba/Prdx1	0.0301095	4	4 out of 87	E
CC039	up	protein-lipid complex	Gpld1/Apoa4/Apoa1/Lcat	0.0301722	4	4 out of 102	G			Gpld1
CC039	up	platelet alpha granule	Pf4/Snca/Fga	0.0301722	3	3 out of 102	G				Pf4
CC024	abs	transcription factor binding	Gtf2f1/Dnmt1/Mta1/Ncor1/Psmc5/Psmc1/Prkdc/Cdc5l/Pcna/Psmc2/Nab1/Psmd4/Ybx1/Mta2/Smarca1/Smarce1/Tbp/Strn	0.030256	18	18 out of 186	A	Psmc2	Psmc5	Prkdc
CC024	abs	chromatin binding	Rpa1/Gtf2f1/Dnmt1/Mta1/Ncor1/Asf1a/Pcna/Rcc1/Polr1a/Ybx1/Mta2/Smarca1/Grwd1/Rbmx/Safb/Supt5	0.030256	16	16 out of 186	A		Rcc1	Rpa1/Rcc1/Safb	Polr1a
CC030	up	anchoring junction	App/Fhod1/Evl/Nectin3/Mapre1/Vasp/Wasf2/Arhgap17/Ctnnd1/Msn/Afdn/Iqgap1/Hck/Lsr/Cbl	0.0303121	15	15 out of 148	F	Wasf2	Mapre1	App/Mapre1/Arhgap17	Wasf2
CC030	abs	peptidyl-amino acid modification	Smarcb1/Brd4/Dnmt1/App/Trim28/Sgk2/Eef1akmt1/Crebbp/Csf1r/Fh1/Ptpn1/Actl6a/Crtc2/Bax/Morc3/Syk/Sphk2/Smarca4/Hdac1/Uba2/Kdm1a/Ctnnd1/Mapkap1/Iqgap1/Taf5l/Enpp2/Hck/Cbl	0.0304451	28	28 out of 199	F	Sgk2/Ptpn1	Sgk2	App/Sgk2/Eef1akmt1/Sphk2
CC013	abs	adhesion of symbiont to host	Gbp7/Scarb1/Gbp2	0.0305374	3	3 out of 128	E			Scarb1
CC032	down	cation transport	Myo1b/Atp5o/Atp5b/Atp5a1/Slc44a2/Atp5l/Atp5c1/Atp5pb	0.0305524	8	8 out of 42	A/D	Atp5a1
CC039	up	myeloid cell differentiation	Dnase2a/Slc4a1/Pf4/Bpgm/Jmjd6/Hba-a2/Epb42/Ank1/Nbeal2	0.0307577	9	9 out of 102	G			Dnase2a	Pf4
CC039	up	negative regulation of molecular function	Hmox1/Slc4a1/Ahsg/Kng1/Hrg/Gnaq/Ambp/Apoa1/Grk2/Serpina3m/Snx27/Serpinf2/Pzp/Snca/Serpind1/Serpina1b	0.0307577	16	16 out of 102	G	Gnaq	Gnaq	Gnaq/Serpina1b	Hmox1
CC039	up	tube morphogenesis	Hmox1/Plg/Dvl2/Flt4/Gpld1/Hrg/Gzf1/Pf4/Jmjd6/Serpinf2/Rasa1/Dlc1/Fn1	0.0307577	13	13 out of 102	G	Fn1		Gpld1	Hmox1/Pf4
CC049	up	regulation of viral-induced cytoplasmic pattern recognition receptor signaling pathway	Nploc4/Ufd1/Usp15	0.0307655	3	3 out of 75	B
CC013	up	regulation of actin filament polymerization	Hcls1/Twf2/Vasp/Cyrib/Arf1/Coro1a	0.030861	6	6 out of 87	E
CC057	abs	mitochondrial matrix	Mrpl49/Mrpl52/Eral1/Mrps18b/Twnk/Iscu/Mrps2/Mrpl12/Nags/Mrpl50/Mrpl18	0.0310305	11	11 out of 95	F	Mrpl52		Twnk
CC030	up	plasma lipoprotein particle	App/Msr1/Apob/Lsr	0.031073	4	4 out of 148	F	Apob		App
CC030	up	lipoprotein particle	App/Msr1/Apob/Lsr	0.031073	4	4 out of 148	F	Apob		App
CC046	down	phosphatidylinositol-4;5-bisphosphate binding	Hip1r/Picalm/Gsdme	0.031094	3	3 out of 48	G	Gsdme	Picalm/Gsdme	Picalm/Gsdme
CC009	up	negative regulation of blood coagulation	Pros1/Serping1/Fgb/Kng2/Fgg	0.0310998	5	5 out of 111	E
CC009	up	negative regulation of coagulation	Pros1/Serping1/Fgb/Kng2/Fgg	0.0310998	5	5 out of 111	E
CC009	up	negative regulation of hemostasis	Pros1/Serping1/Fgb/Kng2/Fgg	0.0310998	5	5 out of 111	E
CC075	up	cardiocyte differentiation	Slc25a4/Neb/Actn2/Myh6/Ttn	0.0311138	5	5 out of 79	E	Neb			Actn2/Ttn
CC030	down	purine ribonucleotide biosynthetic process	Cyc1/Pdha1/Sphk2/COX2/Dld	0.0311464	5	5 out of 50	F			Sphk2
CC030	down	monocarboxylic acid catabolic process	Etfb/Agxt/Etfa/Irs2/Crat	0.0311464	5	5 out of 50	F	Agxt			Agxt
CC016	down	chromatin binding	Trim28/Smarcad1/Kdm3b/Npm1/Ssrp1/Mta2/Pou2f1	0.0311875	7	7 out of 48	H	Kdm3b
CC016	down	transcription corepressor activity	Trim28/Zfpm1/Mta2/Spen	0.0311875	4	4 out of 48	H
CC023	down	snRNA 3'-end processing	Exosc8/Exosc3/Exosc5	0.031545	3	3 out of 39	D	Exosc8/Exosc3/Exosc5
CC081	down	nuclear speck	Zc3h18/Dyrk1a/Ythdc1/Cir1/Ddx17/Srsf7/Taf9/Rbm10/Morf4l1/U2af2	0.0316167	10	10 out of 92	C
CC081	down	nuclear body	Eng/Zc3h18/Suz12/Dyrk1a/Ythdc1/Cir1/Ddx17/Srsf7/Taf9/Pml/Arrb1/Rbm10/Morf4l1/U2af2	0.0316167	14	14 out of 92	C			Pml
CC081	down	rRNA processing	Rbfa/Tsr2/Abt1/Utp4/Exosc4/Ddx17/Rps8/Rps19/Utp23/Rps28	0.0316733	10	10 out of 92	C	Exosc4
CC081	down	rRNA metabolic process	Rbfa/Tsr2/Abt1/Utp4/Exosc4/Ddx17/Rps8/Rps19/Utp23/Rps28	0.0316733	10	10 out of 92	C	Exosc4
CC081	down	negative regulation of mRNA metabolic process	Dyrk1a/Srsf7/Fus/Hnrnpc/Rbm10/U2af2	0.0316733	6	6 out of 92	C
CC081	down	negative regulation of nucleobase-containing compound metabolic process	Eng/Suz12/Dyrk1a/Msh2/Notch1/Cir1/Srsf7/Scaf8/Phf6/Notch2/Pml/Cbx1/Fus/Hnrnpc/Rbm10/Morf4l1/Tbl1xr1/U2af2	0.0316733	18	18 out of 92	C			Notch2/Pml
CC081	down	negative regulation of RNA metabolic process	Eng/Suz12/Dyrk1a/Notch1/Cir1/Srsf7/Scaf8/Phf6/Notch2/Pml/Cbx1/Fus/Hnrnpc/Rbm10/Morf4l1/Tbl1xr1/U2af2	0.0316733	17	17 out of 92	C			Notch2/Pml
CC081	down	monovalent inorganic cation homeostasis	Rogdi/Car2/Car14/Clic4/Slc9a8/Gnas	0.0316733	6	6 out of 92	C			Car2
CC081	down	specification of symmetry	Eng/Notch1/Grem2/Notch2	0.0316733	4	4 out of 92	C			Notch2	Grem2
CC081	down	determination of bilateral symmetry	Eng/Notch1/Grem2/Notch2	0.0316733	4	4 out of 92	C			Notch2	Grem2
CC081	down	negative regulation of mRNA splicing; via spliceosome	Dyrk1a/Srsf7/Rbm10/U2af2	0.0316733	4	4 out of 92	C
CC049	down	establishment of cell polarity	Exoc4/Arf6/Llgl1/Rap1b/Flot2/Itgb1/Ptk2b	0.0317928	7	7 out of 108	B	Exoc4		Ptk2b
CC061	down	nuclear pore outer ring	Nup43/Nup133/Nup37	0.0318019	3	3 out of 73	D
CC032	down	pyrophosphate hydrolysis-driven proton transmembrane transporter activity	Atp5b/Atp5l	0.0318438	2	2 out of 44	A/D
CC030	up	regulation of intrinsic apoptotic signaling pathway	Ripk3/Ptpn1/Bax/Ccar2/Bclaf1/Hdac1/Kdm1a/Plscr1	0.0318653	8	8 out of 149	F	Ptpn1	Plscr1	Plscr1
CC049	down	neuron projection development	Flot1/Ctnnb1/Dguok/Sema4b/Arf6/Llgl1/Mink1/Itga1/Itgb1/Plxnc1/Cnp/Shank3/Ephb4/Tnik/Nptn/Ptk2b/Mob2/Clasp2	0.0320691	18	18 out of 108	B		Cnp	Mink1/Itga1/Plxnc1/Cnp/Ephb4/Ptk2b
CC049	down	post-Golgi vesicle-mediated transport	Gosr2/Exoc2/Arl3/Exoc4/Llgl1/Exoc1/Exoc5	0.0320691	7	7 out of 108	B	Exoc4/Exoc5		Gosr2/Arl3
CC042	down	monooxygenase activity	Cyp2j5/Cyp2j6/Cyp3a11/Cyp2j7	0.0320819	4	4 out of 32	G			Cyp2j6
CC042	down	heme binding	Cyp2j5/Cyp2j6/Cyp3a11/Cyp2j7	0.0320819	4	4 out of 32	G			Cyp2j6
CC042	down	tetrapyrrole binding	Cyp2j5/Cyp2j6/Cyp3a11/Cyp2j7	0.0320819	4	4 out of 32	G			Cyp2j6
CC024	up	proteasome core complex	Psmb2/Psma4/Psma5	0.0322061	3	3 out of 148	A	Psmb2			Psma4
CC024	up	protein kinase complex	Cdk4/Psmc5/Pcna/Irs1/Cdk7	0.0322061	5	5 out of 148	A		Psmc5
CC015	up	intrinsic component of organelle membrane	Gpaa1/Afg3l2/Mfn2/Dnajc11/Ergic3/Syt1/Mff/Pex12	0.0322937	8	8 out of 51	A			Syt1
CC013	up	platelet activation	Fermt3/Fcer1g/Entpd1/Ptpn6	0.0323551	4	4 out of 87	E	Fermt3/Ptpn6	Entpd1	Entpd1
CC024	up	embryo development ending in birth or egg hatching	Rpa1/Ctr9/Btf3/Prpf19/Nasp/Ybx3/Psmc4/Map3k7/Rbbp6/Psmc3/Phf6/Ybx1/Cdk11b/Nup50/Mbnl1/Camsap3	0.0325286	16	16 out of 147	A			Rpa1/Mbnl1
CC015	down	DNA modification	Exosc3/Exosc4/Exosc5/Exosc6	0.0326749	4	4 out of 80	A	Exosc3/Exosc4/Exosc5
CC078	up	aromatase activity	Cyp2c38/Cyp2b10/Cyp2b9	0.032842	3	3 out of 44	A	Cyp2b10		Cyp2c38/Cyp2b10/Cyp2b9
CC030	down	lyase activity	Ddt/Aco2/Fh1/Fahd2a/Asl	0.0329935	5	5 out of 48	F		Ddt	Ddt
CC049	down	cellular component morphogenesis	Flot1/Ctnnb1/Sema4b/Llgl1/Mink1/Itga1/Itgb1/Plxnc1/Cnp/Shank3/Ephb4/Tnik/Immt/Nptn/Clasp2	0.0330809	15	15 out of 108	B		Cnp	Mink1/Itga1/Plxnc1/Cnp/Ephb4
CC002	up	cytochrome-c oxidase activity	Cox5a/COX1/Cox6c	0.0330836	3	3 out of 99	G	Cox5a
CC002	up	heme-copper terminal oxidase activity	Cox5a/COX1/Cox6c	0.0330836	3	3 out of 99	G	Cox5a
CC002	up	oxidoreductase activity; acting on a heme group of donors; oxygen as acceptor	Cox5a/COX1/Cox6c	0.0330836	3	3 out of 99	G	Cox5a
CC002	up	cation transmembrane transporter activity	Cox5a/Atp5e/Sfxn2/Tomm40/Slc25a20/COX1/Tmem63b/Cox6c	0.0330836	8	8 out of 99	G	Cox5a	Sfxn2/Tmem63b	Sfxn2/Tmem63b
CC002	up	oxidoreductase activity; acting on a heme group of donors	Cox5a/COX1/Cox6c	0.0330836	3	3 out of 99	G	Cox5a
CC075	up	cardiac muscle tissue morphogenesis	Tpm1/Myh6/Ttn	0.0330855	3	3 out of 79	E				Ttn
CC046	up	organellar large ribosomal subunit	Mrpl2/Mrpl28/Mrpl39	0.0331198	3	3 out of 36	G		Mrpl28
CC046	up	mitochondrial large ribosomal subunit	Mrpl2/Mrpl28/Mrpl39	0.0331198	3	3 out of 36	G		Mrpl28
CC010	down	monocarboxylic acid transport	Fabp2/Rbp4/Ces1d/Fabp1/Pla2g6	0.03324	5	5 out of 42	A	Fabp2/Pla2g6		Pla2g6
CC049	down	regulation of establishment or maintenance of cell polarity	Llgl1/Rap1b/Flot2/Ptk2b	0.0332463	4	4 out of 108	B			Ptk2b
CC039	up	negative regulation of multicellular organismal process	Hmox1/Mertk/Plg/Ahsg/Kng1/Hrg/Klkb1/F2/Nbn/Pf4/Apoa4/Apoa1/Grk2/Serpinf2/Pglyrp2/Fga	0.0332666	16	16 out of 102	G	Mertk/Pglyrp2		Pglyrp2	Hmox1/Pf4
CC030	up	extrinsic component of cytoplasmic side of plasma membrane	Gnb1/Gna11/Syk/Iqgap1/Hck	0.0332868	5	5 out of 148	F
CC046	down	phosphatidylinositol binding	Hip1r/Wipi2/Picalm/Zfyve9/Gsdme	0.0333793	5	5 out of 48	G	Gsdme	Picalm/Gsdme	Picalm/Gsdme
CC039	up	positive regulation of cell population proliferation	Hmox1/Slc4a1/Flt4/Gnaq/Spta1/F2/Nbn/Kmt2c/Ash2l/Grk2/Serpinf2/Rasa1/Fn1	0.0334303	13	13 out of 102	G	Gnaq/Fn1	Gnaq	Gnaq	Hmox1
CC039	up	blood vessel endothelial cell migration	Hmox1/Plg/Gpld1/Hrg/Apoa1	0.0334303	5	5 out of 102	G			Gpld1	Hmox1
CC039	up	response to metal ion	Hmox1/Gpld1/Hrg/Lcat/Homer1/Snca/Fga/Fn1	0.0334303	8	8 out of 102	G	Fn1		Gpld1	Hmox1
CC039	up	porphyrin-containing compound metabolic process	Hmox1/Sptb/Spta1/Ank1	0.0334303	4	4 out of 102	G				Hmox1
CC039	up	positive regulation of wound healing	Plg/Hrg/F2/Serpinf2	0.0334303	4	4 out of 102	G
CC030	up	viral genome replication	Smarcb1/Trim28/Ddx5/Eif2ak2/Oas3/Bst2/Plscr1	0.0335606	7	7 out of 149	F		Plscr1	Oas3/Plscr1
CC030	up	sphingolipid catabolic process	Smpdl3a/Hexb/Hexa/Enpp2	0.0335606	4	4 out of 149	F
CC030	up	membrane lipid catabolic process	Smpdl3a/Hexb/Hexa/Enpp2	0.0335606	4	4 out of 149	F
CC033	down	SNAP receptor activity	Snap47/Vamp8/Pick1/Stx5a	0.0336537	4	4 out of 67	F			Snap47
CC024	up	modification-dependent macromolecule catabolic process	Mta1/Psmd3/Cdc34/Psmc5/Psmc6/Psmd14/Psmb2/Psmc2/Psma4/Uchl4/Rbbp6/Psmd8/Psmd4/Psma5/Rpl11/Rps27a/Maea/Psmd11	0.0338618	18	18 out of 147	A	Psmb2/Psmc2/Uchl4/Psmd8	Psmc5		Psma4
CC024	up	in utero embryonic development	Rpa1/Ctr9/Btf3/Prpf19/Nasp/Ybx3/Psmc4/Rbbp6/Psmc3/Phf6/Ybx1/Cdk11b/Mbnl1	0.0338618	13	13 out of 147	A			Rpa1/Mbnl1
CC009	up	fibrinolysis	Pros1/Serping1/Fgb/Fgg	0.0338655	4	4 out of 111	E
CC039	up	regulation of metal ion transport	Gnaq/F2/Homer1/Epb41/Snx27/Snca/Dnm2/Ank2	0.0339057	8	8 out of 102	G	Gnaq	Gnaq	Gnaq
CC039	up	ion homeostasis	Hmox1/Slc4a1/Kng1/F2/Apoa1/Slc4a7/Slc4a2/Epb42/C7/Snca/Ank1/Ank2	0.0339057	12	12 out of 102	G				Hmox1
CC030	up	nuclease activity	Tsen15/Xrcc4/Xrn2/Parn/Dbr1/Tsen34/Fen1/Enpp2	0.0340036	8	8 out of 147	F	Tsen34	Tsen15	Tsen15	Tsen15
CC002	up	transporter activity	Cox5a/Timm23/Atp5e/Abca8b/Vdac2/Sfxn2/Slc25a10/Slc25a25/Tomm40/Slc25a20/COX1/Tmem63b/Cox6c	0.034053	13	13 out of 99	G	Cox5a	Sfxn2/Tmem63b	Sfxn2/Tmem63b
CC013	up	leukocyte chemotaxis	Itgb2/Il16/Fcer1g/Coro1a/Aif1	0.0341299	5	5 out of 87	E
CC013	up	positive regulation of leukocyte cell-cell adhesion	Itgb2/Cyrib/Coro1a/Aif1/Ptprc	0.0341299	5	5 out of 87	E
CC081	down	regulation of pH	Rogdi/Car2/Car14/Clic4/Slc9a8	0.0341584	5	5 out of 92	C			Car2
CC081	down	heart looping	Eng/Notch1/Notch2	0.0341584	3	3 out of 92	C			Notch2
CC081	down	determination of heart left/right asymmetry	Eng/Notch1/Notch2	0.0341584	3	3 out of 92	C			Notch2
CC046	abs	DNA-binding transcription factor activity	Mrtfb/Tbx3/Ybx3/Rreb1/Onecut1/Nfix/Sp3/Paxbp1/Prox1	0.0342002	9	9 out of 84	G	Tbx3
CC046	abs	RNA polymerase II transcription regulatory region sequence-specific DNA binding	Tbx3/Ybx3/Gmeb2/Rreb1/Onecut1/Nfix/Sp3/Paxbp1/Prox1	0.0342002	9	9 out of 84	G	Tbx3
CC046	abs	transcription regulatory region sequence-specific DNA binding	Kdm5a/Tbx3/Ybx3/Gmeb2/Rreb1/Onecut1/Nfix/Sp3/Paxbp1/Prox1	0.0342002	10	10 out of 84	G	Tbx3		Kdm5a
CC046	abs	regulatory region nucleic acid binding	Kdm5a/Tbx3/Ybx3/Gmeb2/Rreb1/Onecut1/Nfix/Sp3/Paxbp1/Prox1	0.0342002	10	10 out of 84	G	Tbx3		Kdm5a
CC046	abs	RNA polymerase II cis-regulatory region sequence-specific DNA binding	Tbx3/Ybx3/Gmeb2/Rreb1/Onecut1/Sp3/Paxbp1/Prox1	0.0342002	8	8 out of 84	G	Tbx3
CC046	abs	transcription regulator activity	Kdm5a/Mrtfb/Med15/Tbx3/Ybx3/Gmeb2/Rreb1/Onecut1/Nfix/Psmd9/Sp3/Paxbp1/Prox1	0.0342002	13	13 out of 84	G	Tbx3		Kdm5a/Psmd9
CC046	abs	cis-regulatory region sequence-specific DNA binding	Tbx3/Ybx3/Gmeb2/Rreb1/Onecut1/Sp3/Paxbp1/Prox1	0.0342002	8	8 out of 84	G	Tbx3
CC032	down	nucleoside-triphosphatase activity	Myo1b/Atp5o/Arl3/Atp5b/Atp5a1/Rnf213/Atp5c1/Atp5pb	0.0342486	8	8 out of 44	A/D	Atp5a1		Arl3/Rnf213
CC024	up	protein tyrosine kinase binding	Pcna/Tradd/Map3k7/Irs1/Hsp90aa1	0.0342613	5	5 out of 147	A			Tradd
CC039	up	cation homeostasis	Hmox1/Slc4a1/Kng1/F2/Slc4a7/Slc4a2/Epb42/C7/Snca/Ank1/Ank2	0.0343425	11	11 out of 102	G				Hmox1
CC039	abs	immune system development	Supt6/Dnase2a/Slc4a1/Mertk/Flt4/Sptb/Spta1/Nbn/Pf4/Bpgm/Jmjd6/Hba-a2/B2m/Epb42/Foxo3/Dmtn/Pglyrp2/Ank1/Nbeal2	0.0343437	19	19 out of 159	G	Mertk/B2m/Pglyrp2	Dmtn	Dnase2a/Pglyrp2	Pf4
CC024	up	cyclin-dependent protein serine/threonine kinase activity	Cdk4/Cdk7/Cdk11b	0.0343672	3	3 out of 147	A
CC024	up	cyclin-dependent protein kinase activity	Cdk4/Cdk7/Cdk11b	0.0343672	3	3 out of 147	A
CC024	up	histone binding	Asf1a/Ctsl/Phf10/Nasp/Rcc1/Mcm2/Phf6/Grwd1	0.0343672	8	8 out of 147	A		Rcc1	Ctsl/Rcc1
CC013	up	positive regulation of inflammatory response	Il16/Ctss/Zbp1/Fcer1g	0.0344348	4	4 out of 87	E
CC046	abs	sequence-specific double-stranded DNA binding	Kdm5a/Tbx3/Ybx3/Gmeb2/Rreb1/Onecut1/Nfix/Sp3/Paxbp1/Prox1	0.0345953	10	10 out of 84	G	Tbx3		Kdm5a
CC017	up	RNA splicing; via transesterification reactions	Sf3a1/Sart3/Luc7l3/Cdc5l/Cwf19l1/Tfip11/Magohb/Luc7l2/Ddx17/Snrpn/Srsf5/Son/Prpf39/Rbm8a	0.0346536	14	14 out of 139	C	Sart3		Cwf19l1
CC017	up	RNA splicing; via transesterification reactions with bulged adenosine as nucleophile	Sf3a1/Sart3/Luc7l3/Cdc5l/Cwf19l1/Tfip11/Magohb/Luc7l2/Ddx17/Snrpn/Srsf5/Son/Prpf39/Rbm8a	0.0346536	14	14 out of 139	C	Sart3		Cwf19l1
CC017	up	mRNA splicing; via spliceosome	Sf3a1/Sart3/Luc7l3/Cdc5l/Cwf19l1/Tfip11/Magohb/Luc7l2/Ddx17/Snrpn/Srsf5/Son/Prpf39/Rbm8a	0.0346536	14	14 out of 139	C	Sart3		Cwf19l1
CC032	down	transmembrane transport	Atp5o/Atp5b/Atp5a1/Slc44a2/Irs2/Atp5l/Tst/Atp5c1/Atp5pb	0.0348376	9	9 out of 42	A/D	Atp5a1		Tst
CC081	down	ribosome biogenesis	Rbfa/Tsr2/Abt1/Utp4/Surf6/Exosc4/Ddx17/Rps8/Rps19/Utp23/Rps28	0.0348633	11	11 out of 92	C	Exosc4
CC081	down	ncRNA processing	Rbfa/Trub1/Tsr2/Abt1/Utp4/Exosc4/Ddx17/Rps8/Rps19/Utp23/Rps28/Rnf113a2	0.0348633	12	12 out of 92	C	Exosc4		Trub1
CC081	down	regulation of BMP signaling pathway	Eng/Notch1/Grem2/Notch2	0.0348633	4	4 out of 92	C			Notch2	Grem2
CC081	down	endothelial cell differentiation	Eng/Vcl/Notch1/Clic4/Akap11	0.0348633	5	5 out of 92	C			Vcl
CC081	down	embryonic heart tube morphogenesis	Eng/Notch1/Notch2	0.0348633	3	3 out of 92	C			Notch2
CC033	up	ribosome biogenesis	Rpp30/Mphosph10/Imp3/Esf1/Nop14/Utp4/Ddx52	0.0350399	7	7 out of 36	F
CC030	up	positive regulation of protein-containing complex assembly	Evl/Mapre1/Abca1/Vasp/Bax/Syk/Numa1/Wasf2/Gmfg/Msn	0.0352541	10	10 out of 149	F	Wasf2	Mapre1	Mapre1/Gmfg	Wasf2
CC059	up	preribosome; large subunit precursor	Bop1/Ebna1bp2	0.0353352	2	2 out of 19	A/D
CC081	down	negative regulation of RNA splicing	Dyrk1a/Srsf7/Rbm10/U2af2	0.0354138	4	4 out of 92	C
CC009	up	eukaryotic translation initiation factor 3 complex	Eif3a/Eif3b/Eif3i	0.0354695	3	3 out of 108	E
CC030	down	sulfur amino acid metabolic process	Agxt/Mpst/Mmut	0.0356223	3	3 out of 50	F	Agxt		Mpst	Agxt
CC032	down	inorganic cation transmembrane transport	Atp5o/Atp5b/Atp5a1/Atp5l/Atp5c1/Atp5pb	0.035881	6	6 out of 42	A/D	Atp5a1
CC049	down	plasma membrane region	Flot1/Jup/Ctnnb1/Sema4b/Atp1a1/Arf6/Llgl1/Plpp3/Flot2/Itgb1/Slc22a18/Shank3/Exoc1/Tnik/Slc27a1/Clasp2	0.0359001	16	16 out of 108	B
CC081	down	regulation of alternative mRNA splicing; via spliceosome	Dyrk1a/Ythdc1/Ddx17/Srsf7/Rbm10	0.0359113	5	5 out of 92	C
CC081	down	ribonucleoprotein complex biogenesis	Rbfa/Tsr2/Ythdc1/Abt1/Utp4/Surf6/Exosc4/Ddx17/Taf9/Rps8/Rps19/Utp23/Rps28	0.0359113	13	13 out of 92	C	Exosc4
CC081	down	RNA splicing	Dyrk1a/Zfp638/Ythdc1/Cir1/Ddx17/Srsf7/Hnrnph1/Fus/Hnrnpc/Rbm10/Rnf113a2/U2af2	0.0359113	12	12 out of 92	C
CC081	down	regulation of RNA splicing	Dyrk1a/Ythdc1/Ddx17/Srsf7/Hnrnph1/Rbm10/U2af2	0.0359113	7	7 out of 92	C
CC030	up	positive regulation of cellular component biogenesis	Dnmt1/Trim28/Evl/Mapre1/Sdcbp/Abca1/Vasp/Bax/Syk/Numa1/Wasf2/Gmfg/Msn/Iqgap1/Enpp2	0.036213	15	15 out of 149	F	Wasf2	Mapre1	Mapre1/Gmfg	Wasf2
CC024	up	nucleosome organization	Asf1a/Nasp/Mcm2/Smarce1/Rbbp4/Grwd1	0.0362159	6	6 out of 147	A
CC019	abs	dendritic spine	Strn4/Ppp1ca/Eef2k/Atp1a3/Asap1	0.0362979	5	5 out of 48	E	Asap1		Asap1
CC019	abs	neuron spine	Strn4/Ppp1ca/Eef2k/Atp1a3/Asap1	0.0362979	5	5 out of 48	E	Asap1		Asap1
CC030	down	fatty acid beta-oxidation	Etfb/Etfa/Irs2/Crat	0.0365107	4	4 out of 50	F
CC039	abs	myeloid cell differentiation	Dnase2a/Slc4a1/Pf4/Bpgm/Jmjd6/Hba-a2/B2m/Epb42/Foxo3/Dmtn/Ank1/Nbeal2	0.0365208	12	12 out of 159	G	B2m	Dmtn	Dnase2a	Pf4
CC030	up	protein autophosphorylation	Brd4/Trim28/Ripk3/Eif2ak2/Csf1r/Syk/Ctnnd1/Iqgap1/Hck	0.0365403	9	9 out of 149	F
CC013	up	cellular response to lipid	Twf2/Casp1/Cyp7a1/Abhd2/Msn/Gbp2/Stat1/Adam9	0.0365856	8	8 out of 87	E	Cyp7a1		Abhd2
CC013	up	regulation of tumor necrosis factor production	Cyba/Fcer1g/Ptpn6/Ptprc	0.0365856	4	4 out of 87	E	Ptpn6
CC013	up	regulation of tumor necrosis factor superfamily cytokine production	Cyba/Fcer1g/Ptpn6/Ptprc	0.0365856	4	4 out of 87	E	Ptpn6
CC017	up	Sm-like protein family complex	Sf3a1/Sart3/Luc7l3/Luc7l2/Snrpn/Prpf39	0.036703	6	6 out of 139	C	Sart3
CC075	up	regulation of blood circulation	Bin1/Tpm1/Myh6/Cav1/Atp2a2	0.0367498	5	5 out of 79	E	Atp2a2
CC049	abs	membrane region	Flot1/Ctnnb1/Ppp2ca/Slc25a4/Atp1a1/Plpp3/Flot2/Itga1/Eno1/Itgb1/Park7/Ptk2b/Slc27a1	0.0367866	13	13 out of 183	B		Eno1	Itga1/Eno1/Ptk2b	Ppp2ca
CC007	down	RNA polymerase II transcription regulator complex	Gtf2h3/Ercc2/Gtf2h1/Taf6/Tcea1	0.0368354	5	5 out of 115	B		Gtf2h1	Ercc2
CC007	down	peroxisome	Acot4/Rida/Hsdl2/Prdx1/Lacc1/Abcd2/Hacl1	0.0368354	7	7 out of 115	B			Rida/Lacc1
CC007	down	microbody	Acot4/Rida/Hsdl2/Prdx1/Lacc1/Abcd2/Hacl1	0.0368354	7	7 out of 115	B			Rida/Lacc1
CC030	abs	regulation of DNA metabolic process	Dnmt1/Trim28/Ylpm1/Xrcc4/Fh1/Bax/Parn/H1f1/Ppp4r2/Ppp1r10/Kdm1a/Smchd1/Uimc1/Hmbox1	0.0368896	14	14 out of 199	F		Smchd1/Hmbox1	Hmbox1
CC039	abs	negative regulation of actin filament depolymerization	Sptb/Spta1/Sptbn1/Dmtn/Capg	0.0368972	5	5 out of 159	G		Dmtn	Sptbn1/Capg
CC075	up	positive regulation of transport	Adipoq/Bin1/Slc25a4/Pfkm/Actn2/Ak1/Nipsnap2/Ehd2/Ttn/Oxct1/Fhl1/Cav1/Vamp2	0.0369355	13	13 out of 79	E	Vamp2	Fhl1	Nipsnap2/Fhl1	Actn2/Ttn
CC075	up	regulation of ion transmembrane transport	Bin1/Slc25a4/Actn2/Nipsnap2/Fhl1/Cav1/Vamp2	0.0369355	7	7 out of 79	E	Vamp2	Fhl1	Nipsnap2/Fhl1	Actn2
CC030	up	sex chromosome	Smarcb1/Smarcc1/Smchd1	0.0371173	3	3 out of 148	F		Smchd1
CC030	up	integrator complex	Ints4/Ints13/Ints9	0.0371173	3	3 out of 148	F
CC030	up	hippocampal mossy fiber to CA3 synapse	Nectin3/Syt1/Ctnnd1	0.0371173	3	3 out of 148	F			Syt1
CC030	up	histone acetyltransferase complex	Crebbp/Actl6a/Actbl2/Taf5l	0.0371173	4	4 out of 148	F
CC030	up	protein-lipid complex	App/Msr1/Apob/Lsr	0.0371173	4	4 out of 148	F	Apob		App
CC030	down	ribonucleotide biosynthetic process	Cyc1/Pdha1/Sphk2/COX2/Dld	0.0372913	5	5 out of 50	F			Sphk2
CC081	abs	skeletal muscle cell differentiation	Uqcc2/Notch1/Ddx17/Lemd2	0.0373409	4	4 out of 124	C			Lemd2
CC081	abs	regulation of BMP signaling pathway	Eng/Notch1/Grem2/Lemd2/Notch2	0.0373409	5	5 out of 124	C			Lemd2/Notch2	Grem2
CC030	down	purine nucleotide biosynthetic process	Cyc1/Pdha1/Sphk2/COX2/Dld	0.0373974	5	5 out of 50	F			Sphk2
CC075	up	regulation of cytoskeleton organization	Sh3bp1/Alox15/Bin1/Tpm1/Abitram/Neb/Actn2/Cav1/Synpo/Add2	0.037501	10	10 out of 79	E	Neb/Synpo		Sh3bp1	Actn2
CC039	up	cell surface	Slc4a1/Plg/Sptb/Mrc1/F2/Ambp/Apoa4/Apoa1/Gypa/Serpinf2/Fga	0.0375098	11	11 out of 102	G	Gypa
CC030	down	cellular modified amino acid metabolic process	Gstt1/Gstt3/Crat/Asl/Gstt2	0.0375423	5	5 out of 50	F		Gstt1	Gstt1/Gstt2
CC039	up	maintenance of location	F2/Alb/Apoa1/Topors/Vps13a/Grk2/Snca/Ank2	0.0375742	8	8 out of 102	G			Vps13a
CC015	down	mRNA metabolic process	Exosc10/Exosc7/Exosc8/Exosc3/Srsf9/Exosc2/Edc3/Exosc4/Ddx20/Virma/Rpusd3/Dis3l2/Exosc5/Exosc6	0.0375964	14	14 out of 80	A	Exosc8/Exosc3/Exosc4/Exosc5	Exosc7/Rpusd3	Srsf9/Rpusd3/Dis3l2
CC039	up	vasculature development	Hmox1/Plg/Flt4/Gpld1/Hrg/Pf4/Jmjd6/Slc4a7/Serpinf2/Rasa1/Dnm2/Fn1	0.0380246	12	12 out of 102	G	Fn1		Gpld1	Hmox1/Pf4
CC025	down	nucleic acid phosphodiester bond hydrolysis	Exosc10/Exosc7/Exosc9/Exosc3/Dis3l	0.0380246	5	5 out of 65	F	Exosc3	Exosc7
CC030	down	purine ribonucleotide metabolic process	Cyc1/Pdha1/Suclg1/Sphk2/COX2/Dld/Sucla2	0.0383216	7	7 out of 50	F	Sucla2	Suclg1/Sucla2	Sphk2/Sucla2
CC030	down	alpha-amino acid catabolic process	Qdpr/Amdhd1/Agxt/Hibch	0.0383216	4	4 out of 50	F	Agxt	Amdhd1	Qdpr/Amdhd1/Hibch	Agxt
CC030	down	ribose phosphate biosynthetic process	Cyc1/Pdha1/Sphk2/COX2/Dld	0.0384509	5	5 out of 50	F			Sphk2
CC030	down	purine-containing compound biosynthetic process	Cyc1/Pdha1/Sphk2/COX2/Dld	0.0384509	5	5 out of 50	F			Sphk2
CC030	up	cytoplasmic side of membrane	Ptpn1/Gnb1/Gna11/Syk/Msn/Iqgap1/Hck	0.0385716	7	7 out of 148	F	Ptpn1
CC030	up	very-low-density lipoprotein particle	App/Apob/Lsr	0.0385716	3	3 out of 148	F	Apob		App
CC030	up	triglyceride-rich plasma lipoprotein particle	App/Apob/Lsr	0.0385716	3	3 out of 148	F	Apob		App
CC030	up	membrane raft	Tubb5/Coro1c/App/Sdcbp/Abca1/Ctnnd1/Iqgap1/Plscr1/Hck/Cbl	0.0385716	10	10 out of 148	F		Plscr1	App/Plscr1
CC030	down	transferase activity; transferring alkyl or aryl (other than methyl) groups	Gstt1/Gstt3/Gstt2	0.0385934	3	3 out of 48	F		Gstt1	Gstt1/Gstt2
CC030	down	hydro-lyase activity	Aco2/Fh1/Fahd2a	0.0385934	3	3 out of 48	F
CC030	down	glutathione peroxidase activity	Gstt1/Gstt2	0.0385934	2	2 out of 48	F		Gstt1	Gstt1/Gstt2
CC030	down	nucleotide metabolic process	Cyc1/Naprt/Pdha1/Suclg1/Sphk2/COX2/Dld/Sucla2	0.0386117	8	8 out of 50	F	Sucla2	Suclg1/Sucla2	Sphk2/Sucla2
CC030	abs	viral process	Smarcb1/Trim28/Ddx5/Ripk3/Crebbp/Chd1/Eif2ak2/Csf1r/Bax/Oas3/Bst2/Trim56/Smarca4/Hdac1/Plscr1	0.0386813	15	15 out of 199	F		Trim56/Plscr1	Chd1/Oas3/Trim56/Plscr1
CC039	up	inorganic ion homeostasis	Hmox1/Slc4a1/Kng1/F2/Slc4a7/Slc4a2/Epb42/C7/Snca/Ank1/Ank2	0.0389019	11	11 out of 102	G				Hmox1
CC039	up	regulation of potassium ion transport	Gnaq/Snx27/Dnm2/Ank2	0.0389019	4	4 out of 102	G	Gnaq	Gnaq	Gnaq
CC046	down	phosphatidylinositol phosphate binding	Hip1r/Wipi2/Picalm/Gsdme	0.0389067	4	4 out of 48	G	Gsdme	Picalm/Gsdme	Picalm/Gsdme
CC039	up	cellular chemical homeostasis	Hmox1/Slc4a1/Gpld1/Kng1/F2/Slc4a7/Slc4a2/Grk2/C7/Snca/Rab11b/Ank2	0.0389383	12	12 out of 102	G			Gpld1	Hmox1
CC033	up	ribonucleoprotein complex biogenesis	Prmt5/Rpp30/Mphosph10/Imp3/Esf1/Nop14/Utp4/Ddx52	0.0389992	8	8 out of 36	F
CC030	up	membrane microdomain	Tubb5/Coro1c/App/Sdcbp/Abca1/Ctnnd1/Iqgap1/Plscr1/Hck/Cbl	0.0390689	10	10 out of 148	F		Plscr1	App/Plscr1
CC049	down	membrane organization	Flot1/Gosr1/Chp1/Timm13/Gosr2/Bnip3l/Vps16/Slc25a4/Flot2/Itgb1/Tor1aip1/Cnp/Psap/Shank3/Becn1/Immt	0.039347	16	16 out of 108	B	Chp1/Becn1	Cnp	Gosr2/Cnp	Chp1
CC049	down	cell morphogenesis involved in neuron differentiation	Flot1/Sema4b/Llgl1/Mink1/Itgb1/Plxnc1/Cnp/Shank3/Ephb4/Tnik/Nptn/Clasp2	0.039347	12	12 out of 108	B		Cnp	Mink1/Plxnc1/Cnp/Ephb4
CC055	up	peptidyl-serine phosphorylation	Rps6ka4/Cdk2/Csnk1g2/Met/Csnk1e/Pkn1	0.0395004	6	6 out of 34	G	Met		Met	Rps6ka4
CC055	up	peptidyl-serine modification	Rps6ka4/Cdk2/Csnk1g2/Met/Csnk1e/Pkn1	0.0395004	6	6 out of 34	G	Met		Met	Rps6ka4
CC055	up	regulation of TOR signaling	Gna12/Fbxo9/Wdr24/Akt1s1	0.0395004	4	4 out of 34	G
CC055	up	histone phosphorylation	Rps6ka4/Cdk2/Pkn1	0.0395004	3	3 out of 34	G				Rps6ka4
CC075	up	actinin binding	Ttn/Lmo7/Pdlim3	0.0395146	3	3 out of 81	E				Ttn
CC075	up	ion channel binding	Actn2/Fhl1/Cav1/Vamp2/Atp2a2	0.0395146	5	5 out of 81	E	Vamp2/Atp2a2	Fhl1	Fhl1	Actn2
CC053	down	trans-Golgi network transport vesicle	Cltb/Furin	0.0395927	2	2 out of 14	F
CC053	down	clathrin-coated vesicle membrane	Cltb/Furin	0.0395927	2	2 out of 14	F
CC002	up	intrinsic component of organelle membrane	Timm23/Sfxn2/Apool/Tomm40/Rhot2/Sco1/Fitm2/Mfn1/Micos10	0.0396468	9	9 out of 105	G	Fitm2	Sfxn2	Sfxn2/Sco1
CC030	up	nucleosome disassembly	Smarcb1/Smarcc1/Smarca4	0.0397518	3	3 out of 149	F
CC030	up	lipoprotein transport	Msr1/Apob/Lsr	0.0397518	3	3 out of 149	F	Apob
CC030	up	lipoprotein localization	Msr1/Apob/Lsr	0.0397518	3	3 out of 149	F	Apob
CC030	up	regulation of receptor internalization	App/Sdcbp/Syk/Plcg2/Tbc1d5	0.0397518	5	5 out of 149	F			App
CC030	abs	chromatin binding	Brd4/Dnmt1/Trim28/Ddx5/Crebbp/Chd1/Actl6a/Crtc2/H1f1/Hmgb2/Sphk2/Smarcc1/Smarca4/Hdac1/Kdm1a/Pbrm1/Cbx5/Hp1bp3	0.0400015	18	18 out of 195	F			Chd1/Sphk2
CC030	up	regulation of cellular response to stress	App/Trim28/Ddx5/Xrcc4/Eif2ak2/Ptpn1/Bax/Ccar2/Bclaf1/Syk/Ppp4r2/Ppp1r10/Kdm1a/Mapkap1/Smchd1/Uimc1/Plscr1	0.0400175	17	17 out of 149	F	Ptpn1	Smchd1/Plscr1	App/Plscr1
CC075	up	actin filament	Tpm1/Acta1/Tpm2/Tpm3/Pdlim3	0.0400668	5	5 out of 83	E	Acta1
CC081	abs	negative regulation of nucleobase-containing compound metabolic process	Eng/Suz12/Dyrk1a/Msh2/Notch1/Cir1/Hamp/Terf2/Srsf7/Scaf8/Phf6/Notch2/Pml/Nr2f1/Cbx1/Fus/Hnrnpc/Rbm10/Paxbp1/Morf4l1/Tbl1xr1/U2af2	0.0401122	22	22 out of 124	C			Notch2/Pml
CC032	down	generation of precursor metabolites and energy	Atp5o/Atp5b/Atp5a1/Irs2/Atp5l/Atp5c1/Atp5pb	0.0402028	7	7 out of 42	A/D	Atp5a1
CC032	down	inorganic ion transmembrane transport	Atp5o/Atp5b/Atp5a1/Atp5l/Atp5c1/Atp5pb	0.0402028	6	6 out of 42	A/D	Atp5a1
CC075	up	muscle organ morphogenesis	Tpm1/Myh6/Ttn	0.040213	3	3 out of 79	E				Ttn
CC075	up	muscle tissue morphogenesis	Tpm1/Myh6/Ttn	0.040213	3	3 out of 79	E				Ttn
CC075	up	cardiac muscle cell action potential	Bin1/Cav1/Atp2a2	0.040213	3	3 out of 79	E	Atp2a2
CC075	up	cardiac muscle cell contraction	Bin1/Cav1/Atp2a2	0.040213	3	3 out of 79	E	Atp2a2
CC049	abs	extrinsic component of plasma membrane	Jup/Ctnnb1/Dnaja3/Eno1/Shank3/Gng5/Apoe/Ptk2b	0.0402625	8	8 out of 183	B		Eno1/Apoe	Eno1/Apoe/Ptk2b
CC024	up	TBP-class protein binding	Psmc5/Psmc1/Psmc2	0.0402764	3	3 out of 147	A	Psmc2	Psmc5
CC039	abs	antimicrobial humoral immune response mediated by antimicrobial peptide	Hrg/F2/Pf4/B2m	0.0403315	4	4 out of 159	G	B2m			Pf4
CC039	abs	chemical homeostasis	Hmox1/Slc4a1/Gpld1/Cln5/Kng1/F2/Apoa4/Apoa1/Lcat/Slc4a7/Ptpn3/Homer1/Slc4a2/Grk2/Prkce/B2m/Epb42/Foxo3/C7/Snca/Rab11b/Ank1/Ank2	0.0403315	23	23 out of 159	G	B2m		Gpld1/Cln5/Ptpn3	Hmox1
CC039	abs	regulation of actin filament polymerization	Sptb/Spta1/Baiap2l1/Cdc42ep1/Prkce/Sptbn1/Rasa1/Dmtn/Capg	0.0403315	9	9 out of 159	G	Baiap2l1	Dmtn	Sptbn1/Capg
CC030	down	ribonucleotide metabolic process	Cyc1/Pdha1/Suclg1/Sphk2/COX2/Dld/Sucla2	0.0404484	7	7 out of 50	F	Sucla2	Suclg1/Sucla2	Sphk2/Sucla2
CC030	down	nucleoside phosphate metabolic process	Cyc1/Naprt/Pdha1/Suclg1/Sphk2/COX2/Dld/Sucla2	0.0404484	8	8 out of 50	F	Sucla2	Suclg1/Sucla2	Sphk2/Sucla2
CC013	up	regulation of cell-cell adhesion	Itgb2/Fermt3/Cyrib/Coro1a/Ptpn6/Aif1/Ptprc	0.0407374	7	7 out of 87	E	Fermt3/Ptpn6
CC017	up	non-motile cilium	Tbcc/Septin9/Septin7/Septin2	0.0408912	4	4 out of 139	C
CC049	down	basolateral plasma membrane	Flot1/Ctnnb1/Atp1a1/Llgl1/Plpp3/Flot2/Slc27a1	0.0410211	7	7 out of 108	B
CC013	up	negative regulation of leukocyte mediated immunity	Tap2/Ptpn6/Ptprc	0.0410382	3	3 out of 87	E	Ptpn6
CC013	up	cellular response to biotic stimulus	Casp1/Cyrib/Gbp2/Stat1/Adam9	0.0410382	5	5 out of 87	E
CC039	up	protein-lipid complex remodeling	Apoa4/Apoa1/Lcat	0.0410695	3	3 out of 102	G
CC039	up	plasma lipoprotein particle remodeling	Apoa4/Apoa1/Lcat	0.0410695	3	3 out of 102	G
CC013	up	regulation of actin cytoskeleton organization	Hcls1/Twf2/Vasp/Cyrib/Arf1/Myo1f/Coro1a/Rhog	0.0411004	8	8 out of 87	E
CC013	up	tumor necrosis factor production	Cyba/Fcer1g/Ptpn6/Ptprc	0.0411004	4	4 out of 87	E	Ptpn6
CC013	up	tumor necrosis factor superfamily cytokine production	Cyba/Fcer1g/Ptpn6/Ptprc	0.0411004	4	4 out of 87	E	Ptpn6
CC007	abs	transferase complex; transferring phosphorus-containing groups	Polr2e/Polr2h/Cdk5/Gtf2h3/Ercc2/Gtf2h1/Taf6/Tcea1/Polr2c	0.0412857	9	9 out of 158	B	Polr2h	Gtf2h1	Ercc2	Polr2h
CC078	up	long-chain fatty acid metabolic process	Cyp2c38/Cyp4a10/Cyp2b10/Cyp2b9/Cyp4a32	0.0413797	5	5 out of 43	A	Cyp2b10		Cyp2c38/Cyp2b10/Cyp2b9
CC078	up	olefinic compound metabolic process	Cyp2c38/Cyp4a10/Cyp2b10/Cyp2b9/Cyp4a32	0.0413797	5	5 out of 43	A	Cyp2b10		Cyp2c38/Cyp2b10/Cyp2b9
CC078	up	unsaturated fatty acid metabolic process	Cyp2c38/Cyp4a10/Cyp2b10/Cyp2b9/Cyp4a32	0.0413797	5	5 out of 43	A	Cyp2b10		Cyp2c38/Cyp2b10/Cyp2b9
CC078	up	icosanoid metabolic process	Cyp2c38/Cyp4a10/Cyp2b10/Cyp2b9/Cyp4a32	0.0413797	5	5 out of 43	A	Cyp2b10		Cyp2c38/Cyp2b10/Cyp2b9
CC042	down	NADPH binding	Decr1/Grhpr	0.0416305	2	2 out of 32	G			Decr1/Grhpr
CC016	down	protein kinase B binding	Cdc37/Npm1	0.0416809	2	2 out of 48	H				Cdc37
CC024	up	regulation of mRNA 3'-end processing	Ctr9/Leo1/Zc3h14/Supt5	0.041685	4	4 out of 147	A
CC049	down	plasma membrane raft	Flot1/Ctnnb1/Atp1a1/Flot2/Slc27a1	0.0417497	5	5 out of 108	B
CC013	abs	actin filament polymerization	Hcls1/Twf2/Vasp/Cyrib/Jmy/Arf1/Coro1a/Aif1	0.0419107	8	8 out of 128	E
CC013	abs	response to bacterium	Cyba/Tap2/Casp1/Gbp7/Hmgb2/Cyrib/Fcer1g/Scarb1/Myo1f/Gbp2/Stat1/Adam9	0.0421468	12	12 out of 128	E			Scarb1
CC081	down	regulation of mRNA splicing; via spliceosome	Dyrk1a/Ythdc1/Ddx17/Srsf7/Rbm10/U2af2	0.0421515	6	6 out of 92	C
CC081	down	regulation of endothelial cell differentiation	Vcl/Notch1/Akap11	0.0421515	3	3 out of 92	C			Vcl
CC081	down	endothelium development	Eng/Vcl/Notch1/Clic4/Akap11	0.0421515	5	5 out of 92	C			Vcl
CC081	down	humoral immune response	Cd55/C4bp/Notch1/1300017J02Rik/Notch2/Rps19	0.0421515	6	6 out of 92	C		1300017J02Rik	1300017J02Rik/Notch2
CC030	up	regulation of viral genome replication	Trim28/Ddx5/Eif2ak2/Oas3/Bst2/Plscr1	0.0422599	6	6 out of 149	F		Plscr1	Oas3/Plscr1
CC012	up	oxidoreductase activity; acting on paired donors; with incorporation or reduction of molecular oxygen; reduced flavin or flavoprotein as one donor; and incorporation of one atom of oxygen	Cyp3a25/Cyp2d34/Cyp2d11	0.0422861	3	3 out of 36	B			Cyp3a25
CC039	abs	negative regulation of protein polymerization	Sptb/Spta1/Sptbn1/Dmtn/Capg/Snca	0.0423214	6	6 out of 159	G		Dmtn	Sptbn1/Capg
CC039	abs	circulatory system development	Hmox1/Plg/Dvl2/Flt4/Gpld1/Ptcd2/Hrg/Gnaq/Casp7/Ddah1/Pf4/Hpgd/Jmjd6/Hexim1/Slc4a7/Grk2/Serpinf2/Rasa1/Dlc1/Dnm2/Fn1	0.0423214	21	21 out of 159	G	Gnaq/Fn1	Gnaq	Gpld1/Ptcd2/Gnaq/Casp7/Ddah1	Hmox1/Pf4
CC075	up	nucleoside diphosphate metabolic process	Pfkm/Ak1/Aldoa/Eno3/Pkm	0.0423264	5	5 out of 79	E	Aldoa
CC030	down	acyl-CoA metabolic process	Pdha1/Suclg1/Dld/Sucla2	0.0428209	4	4 out of 50	F	Sucla2	Suclg1/Sucla2	Sucla2
CC030	down	thioester metabolic process	Pdha1/Suclg1/Dld/Sucla2	0.0428209	4	4 out of 50	F	Sucla2	Suclg1/Sucla2	Sucla2
CC030	down	purine nucleotide metabolic process	Cyc1/Pdha1/Suclg1/Sphk2/COX2/Dld/Sucla2	0.0429788	7	7 out of 50	F	Sucla2	Suclg1/Sucla2	Sphk2/Sucla2
CC039	abs	metal ion transport	Hrg/Gnaq/F2/Slc4a7/Ptpn3/Homer1/Prkce/Slc38a10/B2m/Epb41/Snx27/Snca/Rab11b/Dnm2/Ank2	0.0430656	15	15 out of 159	G	Gnaq/Slc38a10/B2m	Gnaq	Gnaq/Ptpn3
CC039	abs	maintenance of location in cell	F2/Alb/Topors/Vps13a/Grk2/Prkce/Snca/Ank2	0.0430656	8	8 out of 159	G			Vps13a
CC024	up	regulation of mRNA metabolic process	Ctr9/Prpf19/Leo1/Ybx1/Cdk11b/Rbm39/Zc3h14/Hnrnpc/Rbmx/Mbnl1/Supt5	0.0433605	11	11 out of 147	A			Mbnl1
CC024	up	mismatch repair	Rpa1/Pcna/Rnaseh2a	0.0433605	3	3 out of 147	A			Rpa1
CC081	down	negative regulation of mRNA processing	Dyrk1a/Srsf7/Rbm10/U2af2	0.0435087	4	4 out of 92	C
CC039	up	cation transport	Hrg/Gnaq/F2/Slc4a7/Homer1/Slc38a10/Epb41/Snx27/Snca/Rab11b/Ank1/Dnm2/Ank2	0.0436014	13	13 out of 102	G	Gnaq/Slc38a10	Gnaq	Gnaq
CC032	abs	regulation of blood vessel endothelial cell migration	Atp5b/Atp5a1/Notch1/Nf1	0.0437567	4	4 out of 70	A/D	Atp5a1
CC024	up	DNA biosynthetic process	Rpa1/Rfc2/Pcna/Rfc5/Hsp90aa1/Hnrnpc/Telo2	0.0438409	7	7 out of 147	A			Rpa1/Telo2
CC024	up	ubiquitin-dependent protein catabolic process	Mta1/Psmd3/Cdc34/Psmc5/Psmc6/Psmd14/Psmb2/Psmc2/Psma4/Uchl4/Rbbp6/Psmd8/Psmd4/Psma5/Rpl11/Maea/Psmd11	0.0438805	17	17 out of 147	A	Psmb2/Psmc2/Uchl4/Psmd8	Psmc5		Psma4
CC080	up	positive regulation of NIK/NF-kappaB signaling	Il18/Rc3h1	0.0439416	2	2 out of 11	F			Il18
CC075	up	inorganic cation transmembrane transport	Bin1/Slc25a4/Actn2/Nipsnap2/Fhl1/Cav1/Vamp2/Atp2a2	0.0442448	8	8 out of 79	E	Vamp2/Atp2a2	Fhl1	Nipsnap2/Fhl1	Actn2
CC030	down	ribose phosphate metabolic process	Cyc1/Pdha1/Suclg1/Sphk2/COX2/Dld/Sucla2	0.0442582	7	7 out of 50	F	Sucla2	Suclg1/Sucla2	Sphk2/Sucla2
CC030	down	cellular amino acid catabolic process	Qdpr/Amdhd1/Agxt/Hibch	0.0442582	4	4 out of 50	F	Agxt	Amdhd1	Qdpr/Amdhd1/Hibch	Agxt
CC030	down	cysteine metabolic process	Agxt/Mpst	0.0442582	2	2 out of 50	F	Agxt		Mpst	Agxt
CC030	down	urea metabolic process	Fh1/Asl	0.0442582	2	2 out of 50	F
CC030	down	fatty acid beta-oxidation using acyl-CoA dehydrogenase	Etfb/Etfa	0.0442582	2	2 out of 50	F
CC016	down	DNA-binding transcription factor activity; RNA polymerase II-specific	Fubp3/Zfpm1/Foxk1/Ifi204/Pou2f1	0.0444522	5	5 out of 48	H			Ifi204
CC033	down	Golgi membrane	B4galnt1/Sacm1l/Ext2/Mmgt1/Pick1/Ergic1/Stx5a	0.0445104	7	7 out of 65	F		B4galnt1	B4galnt1/Ergic1
CC025	abs	ncRNA processing	C1d/Exosc10/Exosc7/Exosc9/Exosc3/Rrp12/Dis3/Exosc4/Mocs3/Elp5/Exosc6	0.0447502	11	11 out of 88	F	Exosc3/Exosc4	Exosc7/Mocs3	Mocs3
CC049	up	regulation of cysteine-type endopeptidase activity involved in apoptotic process	Ppp2ca/Vcp/Igbp1/Dnaja3/Fabp1/Park7	0.0447897	6	6 out of 75	B				Ppp2ca
CC049	up	RNA polymerase II preinitiation complex assembly	Psmc6/Psmc2/Psmc3	0.0447897	3	3 out of 75	B	Psmc2
CC013	up	monoamine transport	Fcer1g/Grk2/Entpd1	0.0451261	3	3 out of 87	E		Entpd1	Entpd1
CC039	up	plasma membrane organization	Slc4a1/Sptb/Spta1/Dnm2/Ank2	0.0453516	5	5 out of 102	G
CC039	up	tetrapyrrole metabolic process	Hmox1/Sptb/Spta1/Ank1	0.0453516	4	4 out of 102	G				Hmox1
CC039	up	regulation of cell shape	Spta1/F2/Epb42/Epb41/Dlc1/Fn1	0.0454397	6	6 out of 102	G	Fn1
CC030	up	hematopoietic progenitor cell differentiation	Xrcc4/Eif2ak2/Csf1r/Ppp4r2/Samd9l/Pus7	0.0456036	6	6 out of 149	F			Pus7
CC030	up	leukocyte differentiation	App/Xrcc4/Ripk3/Csf1r/Bax/Rras/Syk/Plcg2/Dock2/Kdm1a/Inpp5d	0.0456036	11	11 out of 149	F	Inpp5d		App
CC030	up	histone modification	Smarcb1/Brd4/Dnmt1/App/Crebbp/Actl6a/Crtc2/Smarca4/Hdac1/Kdm1a/Uimc1/Taf5l	0.0456036	12	12 out of 149	F			App
CC042	up	cell division site	Myh2/Septin9/Septin10	0.0456919	3	3 out of 29	G
CC015	abs	DNA modification	Exosc3/Exosc4/Mphosph8/Exosc5/Exosc6	0.0458239	5	5 out of 128	A	Exosc3/Exosc4/Exosc5
CC002	abs	mitochondrial matrix	Supv3l1/Vdac2/Mrps18a/Hspa9/Fastkd2/Maip1/Ivd/Acat1/Mrpl35/Acadvl/Mrpl38/Acsm3/Fastkd5/Mrpl20	0.0458705	14	14 out of 177	G	Acadvl	Ivd	Ivd/Acsm3/Fastkd5	Acat1
CC080	up	regulation of T cell differentiation	Il18/Rc3h1	0.0460254	2	2 out of 11	F			Il18
CC030	abs	positive regulation of organelle organization	Smarcb1/Dnmt1/App/Trim28/Evl/Mapre1/Sdcbp/Vasp/Bax/Parn/Sphk2/Numa1/Ppp1r10/Syt1/Kdm1a/Wasf2/Gmfg/Msn/Fen1/Hmbox1/Hck	0.0460828	21	21 out of 199	F	Wasf2	Mapre1/Hmbox1	App/Mapre1/Sphk2/Syt1/Gmfg/Hmbox1	Wasf2
CC039	up	protein-containing complex remodeling	Apoa4/Apoa1/Lcat	0.0461211	3	3 out of 102	G
CC039	up	negative regulation of G protein-coupled receptor signaling pathway	Grk2/Snca/Dnm2	0.0461211	3	3 out of 102	G
CC078	up	oxidoreductase activity; acting on paired donors; with incorporation or reduction of molecular oxygen	Cyp2c38/Cyp4a10/Cyp2b10/Cyp2b9/Cyp4a32	0.0466445	5	5 out of 44	A	Cyp2b10		Cyp2c38/Cyp2b10/Cyp2b9
CC009	up	translation regulator activity; nucleic acid binding	Eif3a/Eif2a/Eef2/Eef1d/Eef1g/Eif3b/Eif3i	0.046686	7	7 out of 112	E		Eef2	Eef2	Eef1g
CC009	up	structural constituent of ribosome	Rps11/Rpl30/Rps3a1/Rpl37a/Rpl22/Rps16/Rps14/Rpl27a/Rpl26	0.046686	9	9 out of 112	E	Rps11/Rpl30/Rps3a1/Rps16
CC032	down	ion transmembrane transport	Atp5o/Atp5b/Atp5a1/Irs2/Atp5l/Atp5c1/Atp5pb	0.0468024	7	7 out of 42	A/D	Atp5a1
CC013	up	positive regulation of smooth muscle cell proliferation	Cyba/Grk2/Aif1/Stat1	0.0471735	4	4 out of 87	E
CC049	down	cell junction assembly	Flot1/Jup/Ctnnb1/Arf6/Rap1b/Itgb1/Shank3/Nptn/Ptk2b/Clasp2	0.0472735	10	10 out of 108	B			Ptk2b
CC042	down	oxidoreductase activity; acting on paired donors; with incorporation or reduction of molecular oxygen	Cyp2j5/Cyp2j6/Cyp3a11/Cyp2j7	0.0473077	4	4 out of 32	G			Cyp2j6
CC024	abs	regulation of mRNA metabolic process	Ctr9/Prpf19/Leo1/Rbm15b/Ybx1/Cdk11b/Rbm39/Zc3h14/Hnrnpc/Rbmx/Safb/Mbnl1/Supt5	0.0474448	13	13 out of 187	A			Safb/Mbnl1
CC030	up	response to virus	Ripk3/Crebbp/Eif2ak2/Oas3/Ddx21/Bst2/Trim56/Ifit2/Plscr1	0.0475364	9	9 out of 149	F		Trim56/Ifit2/Plscr1	Oas3/Trim56/Plscr1
CC030	up	chromatin disassembly	Smarcb1/Smarcc1/Smarca4	0.0475364	3	3 out of 149	F
CC030	up	protein-DNA complex disassembly	Smarcb1/Smarcc1/Smarca4	0.0475364	3	3 out of 149	F
CC030	up	vascular associated smooth muscle cell differentiation	Dnmt1/Smarca4/Pbrm1	0.0475364	3	3 out of 149	F
CC024	abs	non-recombinational repair	Prkdc/Prpf19/Psmd14/Nhej1/Smchd1	0.0475398	5	5 out of 187	A		Smchd1	Prkdc/Nhej1
CC024	abs	double-strand break repair via nonhomologous end joining	Prkdc/Prpf19/Psmd14/Nhej1/Smchd1	0.0475398	5	5 out of 187	A		Smchd1	Prkdc/Nhej1
CC032	abs	ATPase activity	Myo1b/Atp5o/Atp5b/Atp5a1/Rnf213/Myh14/Atp5c1/Atp5pb	0.0477571	8	8 out of 72	A/D	Atp5a1		Rnf213
CC059	abs	preribosome	Ppan/Bop1/Ebna1bp2	0.047798	3	3 out of 27	A/D
CC013	up	regulation of actin polymerization or depolymerization	Hcls1/Twf2/Vasp/Cyrib/Arf1/Coro1a	0.0478398	6	6 out of 87	E
CC049	down	intercalated disc	Jup/Ctnnb1/Atp1a1/Itgb1	0.0479512	4	4 out of 108	B
CC032	abs	alcohol metabolic process	Adh1/Galk1/Npc2/Dhrs4/Miox/Pts/Naaa/Sult1b1	0.0479869	8	8 out of 70	A/D	Adh1		Galk1/Dhrs4/Sult1b1	Adh1/Sult1b1
CC081	down	cardiac septum morphogenesis	Eng/Notch1/Notch2	0.0481053	3	3 out of 92	C			Notch2
CC030	down	carbon-oxygen lyase activity	Aco2/Fh1/Fahd2a	0.0481441	3	3 out of 48	F
CC030	down	proton transmembrane transporter activity	COX2/Cox6c/Cox4i1	0.0481441	3	3 out of 48	F
CC030	down	iron-sulfur cluster binding	Sdhb/Aco2/Uqcrfs1	0.0481441	3	3 out of 48	F
CC030	down	metal cluster binding	Sdhb/Aco2/Uqcrfs1	0.0481441	3	3 out of 48	F
CC030	down	oxidoreductase activity; acting on the CH-CH group of donors	Sdhb/Sdha/Crat	0.0481441	3	3 out of 48	F
CC075	down	translation regulator activity; nucleic acid binding	Eif2b5/Denr/Eif2s3y/Hbs1l/Eif4g1/Eif2s2	0.0482182	6	6 out of 86	E			Hbs1l
CC032	down	pyrophosphatase activity	Myo1b/Atp5o/Arl3/Atp5b/Atp5a1/Rnf213/Atp5c1/Atp5pb	0.0482535	8	8 out of 44	A/D	Atp5a1		Arl3/Rnf213
CC032	down	hydrolase activity; acting on acid anhydrides	Myo1b/Atp5o/Arl3/Atp5b/Atp5a1/Rnf213/Atp5c1/Atp5pb	0.0482535	8	8 out of 44	A/D	Atp5a1		Arl3/Rnf213
CC032	down	hydrolase activity; acting on acid anhydrides; in phosphorus-containing anhydrides	Myo1b/Atp5o/Arl3/Atp5b/Atp5a1/Rnf213/Atp5c1/Atp5pb	0.0482535	8	8 out of 44	A/D	Atp5a1		Arl3/Rnf213
CC013	up	regulation of cell activation	Itgb2/Il16/Cyrib/Fcer1g/Coro1a/Ptpn6/Aif1/Ptprc	0.048328	8	8 out of 87	E	Ptpn6
CC039	up	regulation of ion transport	Gnaq/F2/Apoa1/Homer1/Epb41/Snx27/Snca/Rab11b/Dnm2/Ank2	0.0483897	10	10 out of 102	G	Gnaq	Gnaq	Gnaq
CC019	down	dendritic spine	Strn4/Ppp1ca/Eef2k/Asap1	0.0485558	4	4 out of 33	E	Asap1		Asap1
CC019	down	neuron spine	Strn4/Ppp1ca/Eef2k/Asap1	0.0485558	4	4 out of 33	E	Asap1		Asap1
CC013	up	positive regulation of response to external stimulus	Il16/Ctss/Cyba/Zbp1/Hmgb2/Fcer1g/Aif1	0.0489255	7	7 out of 87	E
CC013	up	regulation of actin filament length	Hcls1/Twf2/Vasp/Cyrib/Arf1/Coro1a	0.0489255	6	6 out of 87	E
CC025	down	ncRNA processing	C1d/Exosc10/Exosc7/Exosc9/Exosc3/Rrp12/Dis3/Exosc4/Exosc6	0.0490002	9	9 out of 65	F	Exosc3/Exosc4	Exosc7
CC040	down	regulation of anatomical structure morphogenesis	Ywhah/Flt4/Cpb2/Dpysl2/Cdh5/Rhod/Fermt2/Adam10/Rhob/Capn2/Smad1/Cldn3/Ephb4/Pdcd10/Erap1/Epn2/Sh3glb1	0.0490534	17	17 out of 85	D	Cldn3/Pdcd10		Cpb2/Dpysl2/Smad1/Ephb4
CC007	down	transcription regulator complex	Gtf2h3/Gtf3c4/Ercc2/Mafg/Gtf2h1/Taf6/Creg1/Tcea1	0.0491283	8	8 out of 115	B		Gtf2h1	Ercc2
CC078	abs	monooxygenase activity	Cyp51/Sqle/Cyp2c38/Cyp4a10/Cyp2b10/Cyp2b9/Cyp4a32	0.0492329	7	7 out of 100	A	Cyp2b10		Cyp2c38/Cyp2b10/Cyp2b9
CC002	up	organellar large ribosomal subunit	Mrps18a/Mrpl35/Mrpl38/Mrpl20	0.0493102	4	4 out of 105	G
CC002	up	mitochondrial large ribosomal subunit	Mrps18a/Mrpl35/Mrpl38/Mrpl20	0.0493102	4	4 out of 105	G
CC032	abs	nucleobase-containing small molecule metabolic process	Gmpr2/Galk1/Atp5o/Atp5b/Atp5a1/Fcsk/Pnp/Atp5l/Atp5c1/Sult1b1/Atp5pb	0.0495309	11	11 out of 70	A/D	Atp5a1		Gmpr2/Galk1/Pnp/Sult1b1	Sult1b1
CC080	up	nucleoside phosphate catabolic process	Nt5c/Nudt5	0.0498741	2	2 out of 11	F			Nt5c/Nudt5
CC080	up	leukocyte homeostasis	Il18/Rc3h1	0.0498741	2	2 out of 11	F			Il18
CC080	up	alpha-beta T cell activation	Il18/Rc3h1	0.0498741	2	2 out of 11	F			Il18
CC075	up	positive regulation of supramolecular fiber organization	Alox15/Bin1/Tpm1/Actn2/Cav1/Synpo	0.0500879	6	6 out of 79	E	Synpo			Actn2
CC030	up	membrane region	Tubb5/Coro1c/App/Sdcbp/Abca1/Ctnnd1/Iqgap1/Plscr1/Hck/Cbl	0.0501493	10	10 out of 148	F		Plscr1	App/Plscr1
CC002	down	protein K48-linked ubiquitination	Nmi/Rffl/Ube2h/Rnf146	0.0502511	4	4 out of 76	G	Nmi		Rffl	Nmi
CC009	abs	extracellular space	Calr/Serpina3n/Pros1/Serping1/Creld2/Pdia3/Vcam1/Ctsc/Hpx/Hpgd/Lrg1/Fgb/Dicer1/Serpina10/Cd74/Hp/Pdia4/Kng2/Tpt1/Prg4/Cfh/Ecm1/Ctsd/Manf/Gfra1/Fgg/Rarres2	0.0504117	27	27 out of 190	E		Lrg1/Manf/Rarres2	Serpina3n/Vcam1/Ctsc/Hpx/Pdia4/Cfh/Manf/Rarres2
CC002	up	inorganic molecular entity transmembrane transporter activity	Cox5a/Atp5e/Vdac2/Sfxn2/Slc25a10/Tomm40/COX1/Tmem63b/Cox6c	0.0506804	9	9 out of 99	G	Cox5a	Sfxn2/Tmem63b	Sfxn2/Tmem63b
CC032	down	cation transmembrane transport	Atp5o/Atp5b/Atp5a1/Atp5l/Atp5c1/Atp5pb	0.0507505	6	6 out of 42	A/D	Atp5a1
CC039	up	positive regulation of phagocytosis	Mertk/Ahsg/Apoa1/Dnm2	0.0508851	4	4 out of 102	G	Mertk
CC039	up	adenylate cyclase-activating G protein-coupled receptor signaling pathway	Gnaq/Pf4/Grk2	0.0508851	3	3 out of 102	G	Gnaq	Gnaq	Gnaq	Pf4
CC039	up	triglyceride catabolic process	Gpld1/Apoa4/Apoa1	0.0508851	3	3 out of 102	G			Gpld1
CC039	up	plasminogen activation	Klkb1/Serpinf2/Fga	0.0508851	3	3 out of 102	G
CC039	up	hydrogen peroxide catabolic process	Apoa4/Hbb-bt/Snca	0.0508851	3	3 out of 102	G			Hbb-bt
CC039	up	antimicrobial humoral immune response mediated by antimicrobial peptide	Hrg/F2/Pf4	0.0508851	3	3 out of 102	G				Pf4
CC016	down	ncRNA metabolic process	Dus1l/Ncl/Eri1/Fbl/Wdr18/Nars2/Npm1/Trmt61a/Pin4/Nhp2	0.050929	10	10 out of 48	H	Trmt61a		Nars2	Eri1/Trmt61a
CC016	down	ncRNA processing	Dus1l/Ncl/Eri1/Fbl/Wdr18/Npm1/Trmt61a/Pin4/Nhp2	0.050929	9	9 out of 48	H	Trmt61a			Eri1/Trmt61a
CC016	down	rRNA processing	Ncl/Eri1/Fbl/Wdr18/Npm1/Pin4/Nhp2	0.050929	7	7 out of 48	H				Eri1
CC016	down	rRNA metabolic process	Ncl/Eri1/Fbl/Wdr18/Npm1/Pin4/Nhp2	0.050929	7	7 out of 48	H				Eri1
CC002	down	ubiquitin-dependent protein catabolic process	Psmd2/Psmc5/Psmc6/Vps4a/Rffl/8030462N17Rik/Ube2h/Klhl22/Rnf146/Psmd11/Usp47/Usp15	0.0511524	12	12 out of 76	G		Psmc5	Rffl
CC002	down	purine nucleotide metabolic process	Prpsap2/Mvd/Acadsb/Gucy1b1/Tdo2/Mvk/Pgk1/Pid1/Prps1l3/Gucy1a1	0.0511524	10	10 out of 76	G	Mvk
CC002	down	ribose phosphate metabolic process	Prpsap2/Mvd/Acadsb/Gucy1b1/Tdo2/Mvk/Pgk1/Pid1/Prps1l3/Gucy1a1	0.0513598	10	10 out of 76	G	Mvk
CC032	abs	negative regulation of Wnt signaling pathway	Notch1/Apc/Rnf213/Csnk1e	0.05137	4	4 out of 70	A/D			Rnf213
CC030	down	acetyl-CoA biosynthetic process from pyruvate	Pdha1/Dld	0.0513799	2	2 out of 50	F
CC030	down	nitrogen cycle metabolic process	Fh1/Asl	0.0513799	2	2 out of 50	F
CC075	up	regulation of cation channel activity	Actn2/Nipsnap2/Cav1/Vamp2	0.0514026	4	4 out of 79	E	Vamp2		Nipsnap2	Actn2
CC042	down	oxidoreductase activity; acting on NAD(P)H	Cyp2j6/Aifm2/Txnrd2	0.0514343	3	3 out of 32	G	Txnrd2		Cyp2j6/Aifm2/Txnrd2
CC082	up	endoplasmic reticulum membrane	Lpcat3/Kdsr/Tm7sf2/Msmo1/Rnf139/Zmpste24/H2-Q4/Rdh16f2/Map3k5/Tmx2/Magt1/Dhcr7/Ilvbl	0.0514795	13	13 out of 102	A	Dhcr7	Kdsr	Lpcat3/H2-Q4/Rdh16f2/Ilvbl	Kdsr
CC015	up	integral component of organelle membrane	Gpaa1/Afg3l2/Dnajc11/Ergic3/Syt1/Mff/Pex12	0.0515031	7	7 out of 51	A			Syt1
CC075	up	inorganic ion transmembrane transport	Bin1/Slc25a4/Actn2/Nipsnap2/Fhl1/Cav1/Vamp2/Atp2a2	0.051734	8	8 out of 79	E	Vamp2/Atp2a2	Fhl1	Nipsnap2/Fhl1	Actn2
CC075	abs	transferase activity; transferring alkyl or aryl (other than methyl) groups	Srm/Pggt1b/Gsta3/Mgst3/Gstz1/Rabggta	0.0517974	6	6 out of 167	E	Rabggta	Gstz1	Gsta3/Gstz1
CC039	abs	response to estrogen	Hmox1/Ash2l/Wbp2/Trim25	0.0519483	4	4 out of 159	G			Wbp2/Trim25	Hmox1
CC080	up	regulation of NIK/NF-kappaB signaling	Il18/Rc3h1	0.0519613	2	2 out of 11	F			Il18
CC005	down	lysosomal membrane	Wdr59/Mios/Sidt2	0.0522323	3	3 out of 26	D			Sidt2
CC005	down	lytic vacuole membrane	Wdr59/Mios/Sidt2	0.0522323	3	3 out of 26	D			Sidt2
CC030	up	positive regulation of DNA-binding transcription factor activity	Smarcb1/App/Ripk3/Crebbp/Eif2ak2/Crtc2/Smarca4/Kdm1a	0.0522668	8	8 out of 149	F			App
CC039	abs	ion homeostasis	Hmox1/Slc4a1/Cln5/Kng1/F2/Apoa1/Slc4a7/Ptpn3/Slc4a2/Prkce/B2m/Epb42/C7/Snca/Ank1/Ank2	0.0522896	16	16 out of 159	G	B2m		Cln5/Ptpn3	Hmox1
CC039	abs	positive regulation of reactive oxygen species metabolic process	Ddah2/F2/Ddah1/Foxo3/Snca/Dnm2	0.0522896	6	6 out of 159	G			Ddah1
CC024	up	nuclear chromosome; telomeric region	Thoc6/Telo2/Fen1/Smchd1	0.0523423	4	4 out of 148	A		Smchd1	Telo2
CC046	abs	DNA-binding transcription factor activity; RNA polymerase II-specific	Tbx3/Ybx3/Rreb1/Onecut1/Nfix/Sp3/Prox1	0.0523444	7	7 out of 84	G	Tbx3
CC049	down	membrane biogenesis	Flot1/Exoc4/Flot2/Psap	0.0526072	4	4 out of 108	B	Exoc4
CC049	down	regulation of Rho protein signal transduction	Flot1/Dnmbp/Kank2/Sos1/Plekhg3/Itgb1	0.0526072	6	6 out of 108	B		Dnmbp	Dnmbp
CC049	down	epithelial cell migration	Jup/Nr2f2/Kank2/Arf6/Plpp3/Itgb1/Ephb4/Ptk2b/Clasp2	0.0526072	9	9 out of 108	B			Ephb4/Ptk2b
CC049	down	tissue migration	Jup/Nr2f2/Kank2/Arf6/Plpp3/Itgb1/Ephb4/Ptk2b/Clasp2	0.0526072	9	9 out of 108	B			Ephb4/Ptk2b
CC049	down	epithelium migration	Jup/Nr2f2/Kank2/Arf6/Plpp3/Itgb1/Ephb4/Ptk2b/Clasp2	0.0526072	9	9 out of 108	B			Ephb4/Ptk2b
CC046	down	phosphatidylinositol-3;5-bisphosphate binding	Hip1r/Wipi2	0.0526112	2	2 out of 48	G
CC029	up	regulation of smooth muscle cell differentiation	Sirt1/Mecp2/Cth	0.0526496	3	3 out of 52	H	Mecp2
CC029	up	embryonic placenta morphogenesis	Erf/Grb2/Llgl2	0.0526496	3	3 out of 52	H	Llgl2		Llgl2
CC029	up	histone H3-K9 methylation	Sirt1/Lmna/Mecp2	0.0526496	3	3 out of 52	H	Mecp2
CC046	down	ventricular septum development	Tbx3/Trip11/Prox1	0.0526635	3	3 out of 50	G	Tbx3
CC046	down	cell fate commitment	Tbx3/Onecut1/Braf/Prox1	0.0526635	4	4 out of 50	G	Tbx3/Braf		Braf
CC049	up	transcription preinitiation complex assembly	Psmc6/Psmc2/Psmc3	0.0527453	3	3 out of 75	B	Psmc2
CC002	down	modification-dependent protein catabolic process	Psmd2/Psmc5/Psmc6/Vps4a/Rffl/8030462N17Rik/Ube2h/Klhl22/Rnf146/Psmd11/Usp47/Usp15	0.0528957	12	12 out of 76	G		Psmc5	Rffl
CC025	down	ncRNA metabolic process	C1d/Exosc10/Exosc7/Exosc9/Exosc3/Rrp12/Dis3/Exosc4/Dis3l/Exosc6	0.0529081	10	10 out of 65	F	Exosc3/Exosc4	Exosc7
CC032	down	phenol-containing compound metabolic process	Cyp2d22/Pnkd/Sult1b1	0.0529207	3	3 out of 42	A/D			Cyp2d22/Pnkd/Sult1b1	Sult1b1
CC032	down	regulation of blood vessel endothelial cell migration	Atp5b/Atp5a1/Nf1	0.0529207	3	3 out of 42	A/D	Atp5a1
CC075	up	pyruvate metabolic process	Ldhb/Pfkm/Aldoa/Eno3/Pkm	0.0529949	5	5 out of 79	E	Aldoa		Ldhb
CC013	up	positive regulation of secretion	Itgb2/Cyba/Casp1/Fcer1g/Arf1/Grk2/Adam9	0.0531404	7	7 out of 87	E
CC013	up	positive regulation of tumor necrosis factor production	Cyba/Fcer1g/Ptprc	0.0531404	3	3 out of 87	E
CC013	up	regulation of release of sequestered calcium ion into cytosol	Cyba/Coro1a/Ptpn6	0.0531404	3	3 out of 87	E	Ptpn6
CC013	up	programmed necrotic cell death	Casp1/Zbp1/Mlkl	0.0531404	3	3 out of 87	E
CC013	up	positive regulation of tumor necrosis factor superfamily cytokine production	Cyba/Fcer1g/Ptprc	0.0531404	3	3 out of 87	E
CC024	up	RNA splicing	Bcas2/Prpf3/Cwc25/Cdc5l/Prpf19/Sart1/Gpkow/Ybx1/Yju2/Thoc6/Rbm39/Hnrnpc/Rbmx/Plrg1/Mbnl1	0.0531549	15	15 out of 147	A			Mbnl1
CC024	up	ATP-dependent chromatin remodeling	Nasp/Smarca1/Smarce1/Chd3	0.0531549	4	4 out of 147	A
CC057	up	dendrite cytoplasm	Mapk8/Sod1	0.0533752	2	2 out of 20	F		Sod1	Sod1
CC061	up	plasma lipoprotein particle	Ldlr/Pltp/Apoc3	0.0534873	3	3 out of 49	D	Pltp	Pltp		Pltp
CC061	up	lipoprotein particle	Ldlr/Pltp/Apoc3	0.0534873	3	3 out of 49	D	Pltp	Pltp		Pltp
CC024	up	regulation of inclusion body assembly	Cdc34/Psmc5/Psmc6	0.053488	3	3 out of 147	A		Psmc5
CC002	down	proteolysis involved in cellular protein catabolic process	Psmd2/Psmc5/Psmc6/Vps4a/Nr1d1/Rffl/8030462N17Rik/Ube2h/Klhl22/Rnf146/Psmd11/Usp47/Usp15	0.0535384	13	13 out of 76	G		Psmc5	Rffl
CC032	down	mitochondrial membrane	Atp5mpl/Atp5o/Atp5b/Atp5a1/Atp5l/Tst/Atp5c1/Atp5pb	0.0536491	8	8 out of 42	A/D	Atp5a1		Tst
CC032	down	vesicle tethering complex	Exoc2/Exoc8/Exoc5	0.0536491	3	3 out of 42	A/D	Exoc5
CC055	up	TOR signaling	Gna12/Fbxo9/Wdr24/Akt1s1	0.0539068	4	4 out of 34	G
CC055	up	G protein-coupled receptor signaling pathway	Gna12/Gna11/S1pr1/Met/Slc12a2	0.0539068	5	5 out of 34	G	Met		Met
CC030	up	positive regulation of DNA binding	Brd4/Trim28/Hmgb2/Smarca4	0.0540066	4	4 out of 149	F
CC082	down	ion channel binding	S100a10/Phpt1/Dlg1/Epn1	0.0540177	4	4 out of 36	A			Phpt1
CC013	up	leukocyte activation involved in immune response	Itgb2/Fcer1g/Myo1f/Coro1a/Ptprc	0.0540965	5	5 out of 87	E
CC024	up	chordate embryonic development	Rpa1/Ctr9/Btf3/Prpf19/Nasp/Ybx3/Psmc4/Map3k7/Rbbp6/Psmc3/Phf6/Ybx1/Cdk11b/Nup50/Mbnl1	0.0542956	15	15 out of 147	A			Rpa1/Mbnl1
CC030	up	DNA repair	Mcm7/Trim28/Xrcc4/Mcm6/Xrn2/Actl6a/Smug1/Ppp4r2/Kdm1a/Fen1/Smchd1/Uimc1	0.0543104	12	12 out of 149	F		Smchd1
CC030	up	regulation of cellular component biogenesis	Dnmt1/Coro1c/App/Trim28/Fhod1/Evl/Eif2ak2/Mapre1/Sdcbp/Abca1/Vasp/Bax/Syk/Rcc2/Numa1/Wasf2/Gmfg/Msn/Iqgap1/Enpp2/Hck	0.0543104	21	21 out of 149	F	Wasf2	Mapre1	App/Mapre1/Gmfg	Wasf2
CC030	up	intrinsic apoptotic signaling pathway	Ddx5/Ripk3/Ptpn1/Bax/Ccar2/Bclaf1/Rrp8/Hdac1/Kdm1a/Plscr1	0.0544449	10	10 out of 149	F	Ptpn1	Plscr1	Plscr1
CC030	up	defense response to virus	Ripk3/Eif2ak2/Oas3/Ddx21/Bst2/Trim56/Ifit2/Plscr1	0.0544449	8	8 out of 149	F		Trim56/Ifit2/Plscr1	Oas3/Trim56/Plscr1
CC030	up	cholesterol storage	Msr1/Apob/Soat1	0.0544449	3	3 out of 149	F	Apob	Soat1	Soat1
CC030	up	positive regulation of G2/M transition of mitotic cell cycle	Brd4/App/Rcc2	0.0544449	3	3 out of 149	F			App
CC030	up	positive regulation of protein autophosphorylation	Syk/Ctnnd1/Iqgap1	0.0544449	3	3 out of 149	F
CC030	up	histone H3-K9 methylation	Smarcb1/Dnmt1/Kdm1a	0.0544449	3	3 out of 149	F
CC030	up	positive regulation of protein tyrosine kinase activity	App/Csf1r/Ptpn1	0.0544449	3	3 out of 149	F	Ptpn1		App
CC030	up	lamellipodium morphogenesis	Coro1c/Wasf2/Enpp2	0.0544449	3	3 out of 149	F	Wasf2			Wasf2
CC015	down	cleavage furrow	Mastl/Stambp/Lima1	0.0547792	3	3 out of 78	A	Mastl		Lima1
CC075	up	regulation of cardiac muscle contraction	Bin1/Cav1/Atp2a2	0.054864	3	3 out of 79	E	Atp2a2
CC024	up	RNA polymerase II transcription regulator complex	Gtf2f1/Psmc5/Ascc3/Cdk7/Tbp	0.0549258	5	5 out of 148	A		Psmc5
CC024	up	serine/threonine protein kinase complex	Cdk4/Psmc5/Pcna/Cdk7	0.0549258	4	4 out of 148	A		Psmc5
CC075	up	regulation of cell motility	Sh3bp1/Lamb1/Hspb1/Dpep1/Ptprg/Adipoq/Tpm1/Acta2/Cavin1/Dnaja4/Aldoa/Cav1	0.0549642	12	12 out of 79	E	Aldoa		Sh3bp1/Dpep1
CC057	down	ribosomal subunit	Mrpl49/Mrpl52/Mrps18b/Mrps2/Mrpl12/Mrpl50/Mrpl18	0.0550573	7	7 out of 75	F	Mrpl52
CC002	down	modification-dependent macromolecule catabolic process	Psmd2/Psmc5/Psmc6/Vps4a/Rffl/8030462N17Rik/Ube2h/Klhl22/Rnf146/Psmd11/Usp47/Usp15	0.0551691	12	12 out of 76	G		Psmc5	Rffl
CC002	down	organophosphate biosynthetic process	Prpsap2/Mvd/Gucy1b1/Mvk/Mocos/Pi4k2a/Pid1/Idi1/Prps1l3/Gucy1a1	0.0551691	10	10 out of 76	G	Mvk		Pi4k2a
CC017	up	catalytic step 2 spliceosome	Sf3a1/Cdc5l/Tfip11/Magohb/Snrpn/Rbm8a	0.0551748	6	6 out of 139	C
CC049	down	ionotropic glutamate receptor binding	Flot1/Ctnnb1/Flot2/Shank3	0.0553451	4	4 out of 106	B
CC013	abs	actin filament organization	Hcls1/Twf2/Vasp/Cyrib/Jmy/Arf1/Myo1f/Myo19/Coro1a/Rhog/Arhgap25/Aif1	0.0553491	12	12 out of 128	E
CC038	up	RNA splicing	Bcas2/Rtraf/Sf3b2/Syf2/Srsf9/Prpf40a/Srpk2/Snrpg/Srsf2/Zranb2/Cdk12/Rbm12/Hnrnph2/Snrnp27/Snrpa/Lsm3	0.055402	16	16 out of 116	C	Rtraf	Prpf40a	Srsf9
CC081	down	positive regulation of BMP signaling pathway	Eng/Notch1/Notch2	0.0554856	3	3 out of 92	C			Notch2
CC081	down	embryonic heart tube development	Eng/Notch1/Notch2	0.0554856	3	3 out of 92	C			Notch2
CC081	down	regulation of intracellular pH	Rogdi/Car2/Clic4/Slc9a8	0.0554856	4	4 out of 92	C			Car2
CC030	up	protein-DNA complex subunit organization	Mcm7/Smarcb1/Mcm6/H1f1/Smarcc1/Smarca4/Hp1bp3	0.0555783	7	7 out of 149	F
CC081	down	alternative mRNA splicing; via spliceosome	Dyrk1a/Ythdc1/Ddx17/Srsf7/Rbm10	0.0556573	5	5 out of 92	C
CC081	down	BMP signaling pathway	Eng/Notch1/Grem2/Notch2	0.0556573	4	4 out of 92	C			Notch2	Grem2
CC081	down	response to BMP	Eng/Notch1/Grem2/Notch2	0.0556573	4	4 out of 92	C			Notch2	Grem2
CC081	down	cellular response to BMP stimulus	Eng/Notch1/Grem2/Notch2	0.0556573	4	4 out of 92	C			Notch2	Grem2
CC039	up	blood vessel development	Hmox1/Plg/Flt4/Gpld1/Hrg/Pf4/Jmjd6/Serpinf2/Rasa1/Dnm2/Fn1	0.0557796	11	11 out of 102	G	Fn1		Gpld1	Hmox1/Pf4
CC062	down	vesicle coat	Ap2a2/Sec23a/Sec24a/Copg1	0.0559353	4	4 out of 51	F
CC062	down	endoplasmic reticulum-Golgi intermediate compartment	Surf4/Gbf1/Copg1/Nat8f1	0.0559353	4	4 out of 51	F		Nat8f1	Nat8f1
CC030	down	glutathione metabolic process	Gstt1/Gstt3/Gstt2	0.0560615	3	3 out of 50	F		Gstt1	Gstt1/Gstt2
CC030	down	ATP biosynthetic process	Cyc1/Sphk2/COX2	0.0560615	3	3 out of 50	F			Sphk2
CC015	up	intrinsic component of mitochondrial membrane	Afg3l2/Mfn2/Dnajc11/Mff	0.0562522	4	4 out of 51	A
CC013	up	anchoring junction	Itgb2/Cyba/Vasp/Fermt3/Pkn2/Coro1a/Msn/Pdlim7/Ptpn6/Ptprc/Lsr	0.0562718	11	11 out of 86	E	Fermt3/Ptpn6
CC032	abs	small molecule catabolic process	Gmpr2/Adh1/Galk1/Miox/Irs2/Pnp/Acox1/Pnkd/Sult1b1	0.0562875	9	9 out of 70	A/D	Adh1		Gmpr2/Galk1/Pnp/Acox1/Pnkd/Sult1b1	Adh1/Sult1b1
CC024	up	receptor tyrosine kinase binding	Pcna/Tradd/Map3k7/Irs1	0.0563069	4	4 out of 147	A			Tradd
CC013	down	organellar large ribosomal subunit	Mrpl24/Mrpl54/Mrpl58	0.0564698	3	3 out of 43	E
CC013	down	mitochondrial large ribosomal subunit	Mrpl24/Mrpl54/Mrpl58	0.0564698	3	3 out of 43	E
CC030	down	homocysteine metabolic process	Mpst/Mmut	0.0567497	2	2 out of 50	F			Mpst
CC030	down	fatty acid oxidation	Etfb/Etfa/Irs2/Crat	0.0567497	4	4 out of 50	F
CC030	up	focal adhesion	Evl/Mapre1/Vasp/Msn/Iqgap1/Hck/Cbl	0.056834	7	7 out of 148	F		Mapre1	Mapre1
CC030	up	tight junction	Vasp/Arhgap17/Ctnnd1/Afdn/Lsr	0.056834	5	5 out of 148	F			Arhgap17
CC075	up	membrane raft	Ldhb/Slc25a4/Cavin1/Ehd2/Cav1/Add2/Slc27a1	0.0568597	7	7 out of 83	E			Ldhb
CC075	up	vesicle tethering complex	Sh3bp1/Vps33b/Cog2/Aktip	0.0568597	4	4 out of 83	E	Vps33b/Aktip		Sh3bp1
CC075	up	membrane microdomain	Ldhb/Slc25a4/Cavin1/Ehd2/Cav1/Add2/Slc27a1	0.0568597	7	7 out of 83	E			Ldhb
CC030	abs	regulation of mast cell activation	Syk/Sphk2/Stxbp2/Plscr1	0.0572633	4	4 out of 199	F		Plscr1	Sphk2/Plscr1
CC010	down	lipid transporter activity	Pctp/Fabp2/Rbp4/Fabp1	0.0573776	4	4 out of 43	A	Fabp2		Pctp
CC010	down	1-phosphatidylinositol binding	Zfyve16/Wdfy1	0.0573776	2	2 out of 43	A		Wdfy1	Wdfy1
CC010	down	phosphatidylinositol binding	Hs1bp3/Zfyve16/Snx13/Plek/Wdfy1	0.0573776	5	5 out of 43	A		Wdfy1	Wdfy1
CC010	down	calmodulin binding	Mylk/Snta1/Vamp2/Pla2g6	0.0573776	4	4 out of 43	A	Vamp2/Pla2g6		Mylk/Pla2g6
CC030	down	fatty acid catabolic process	Etfb/Etfa/Irs2/Crat	0.0577196	4	4 out of 50	F
CC030	down	lipid oxidation	Etfb/Etfa/Irs2/Crat	0.0577196	4	4 out of 50	F
CC030	down	nucleoside bisphosphate metabolic process	Pdha1/Suclg1/Dld/Sucla2	0.0577196	4	4 out of 50	F	Sucla2	Suclg1/Sucla2	Sucla2
CC030	down	ribonucleoside bisphosphate metabolic process	Pdha1/Suclg1/Dld/Sucla2	0.0577196	4	4 out of 50	F	Sucla2	Suclg1/Sucla2	Sucla2
CC030	down	purine nucleoside bisphosphate metabolic process	Pdha1/Suclg1/Dld/Sucla2	0.0577196	4	4 out of 50	F	Sucla2	Suclg1/Sucla2	Sucla2
CC030	down	purine-containing compound metabolic process	Cyc1/Pdha1/Suclg1/Sphk2/COX2/Dld/Sucla2	0.0577196	7	7 out of 50	F	Sucla2	Suclg1/Sucla2	Sphk2/Sucla2
CC030	down	arginine metabolic process	Fh1/Asl	0.0577196	2	2 out of 50	F
CC039	up	regulation of collagen biosynthetic process	F2/Serpinf2/Fn1	0.0579985	3	3 out of 102	G	Fn1
CC039	up	plasma lipoprotein particle assembly	Apoa4/Apoa1/Lcat	0.0579985	3	3 out of 102	G
CC013	up	cytosolic calcium ion transport	Cyba/Coro1a/Ptpn6/Ptprc	0.0581545	4	4 out of 87	E	Ptpn6
CC080	up	NIK/NF-kappaB signaling	Il18/Rc3h1	0.0584502	2	2 out of 11	F			Il18
CC080	up	regulation of lymphocyte differentiation	Il18/Rc3h1	0.0584502	2	2 out of 11	F			Il18
CC039	abs	regulation of actin filament-based process	Sptb/Spta1/Apoa1/Baiap2l1/Cdc42ep1/Prkce/Sptbn1/Serpinf2/Rasa1/Dmtn/Capg/Dlc1/Ank2	0.0585162	13	13 out of 159	G	Baiap2l1	Dmtn	Sptbn1/Capg
CC039	abs	cellular response to metal ion	Hmox1/Gpld1/Hrg/B2m/Dmtn/Snca/Fn1	0.0585162	7	7 out of 159	G	B2m/Fn1	Dmtn	Gpld1	Hmox1
CC039	abs	response to inorganic substance	Hmox1/Slc4a1/Endog/Gpld1/Hrg/Apoa4/Lcat/Homer1/B2m/Foxo3/Dmtn/Snca/Fga/Fn1	0.0585162	14	14 out of 159	G	B2m/Fn1	Dmtn	Gpld1	Hmox1
CC002	down	transcription initiation from RNA polymerase II promoter	Psmc5/Psmc6/Psmc4/Psmc3	0.0585534	4	4 out of 76	G		Psmc5
CC023	down	snRNA processing	Exosc8/Exosc3/Exosc5	0.0586675	3	3 out of 39	D	Exosc8/Exosc3/Exosc5
CC075	up	heart development	Gys1/Tpm1/Slc25a4/Neb/Actn2/Myh6/Ttn/Pdlim3	0.059114	8	8 out of 79	E	Neb			Actn2/Ttn
CC075	up	regulation of striated muscle contraction	Bin1/Cav1/Atp2a2	0.059114	3	3 out of 79	E	Atp2a2
CC075	up	regulation of action potential	Bin1/Cav1/Atp2a2	0.059114	3	3 out of 79	E	Atp2a2
CC075	abs	supramolecular fiber organization	Sh3bp1/Alox15/Bin1/Des/Tpm1/Vps33b/Acta1/Hook3/Abitram/Neb/Rictor/Actn2/Myh6/Rap1gds1/Ttn/Tpm2/Cav1/Tpm3/Synpo/Add2/Pdlim3	0.0591166	21	21 out of 164	E	Vps33b/Acta1/Hook3/Neb/Synpo		Sh3bp1/Hook3/Rictor	Actn2/Ttn
CC075	abs	actin cytoskeleton organization	Sh3bp1/Alox15/Bin1/Tpm1/Acta1/Fhl3/Abitram/Neb/Rictor/Actn2/Myh6/Fmnl3/Rap1gds1/Ehd2/Ttn/Tpm2/Tpm3/Synpo/Mapkap1/Add2/Pdlim3	0.0591166	21	21 out of 164	E	Acta1/Neb/Synpo		Sh3bp1/Fhl3/Rictor	Actn2/Ttn
CC075	abs	muscle cell differentiation	Bin1/Slc25a4/Acta1/Spag9/Dicer1/Neb/Flnc/Actn2/Myh6/Ehd2/Ttn/Atp2a2	0.0591166	12	12 out of 164	E	Acta1/Neb/Flnc/Atp2a2	Spag9	Spag9	Flnc/Actn2/Ttn
CC032	down	ribonucleoside catabolic process	Gmpr2/Pnp	0.0591234	2	2 out of 42	A/D			Gmpr2/Pnp
CC017	abs	Sm-like protein family complex	Sf3a1/Sart3/Luc7l3/Luc7l2/Snrpn/Prpf39/Gemin5	0.0592386	7	7 out of 180	C	Sart3	Gemin5	Gemin5
CC017	abs	nuclear speck	Sf3a1/Gcat/Luc7l3/Cdc5l/Api5/Tfip11/Arhgap18/Luc7l2/Ddx17/Srsf5/Son/Cpsf6/Rbm8a	0.0592386	13	13 out of 180	C	Arhgap18		Gcat	Cpsf6
CC075	up	regulation of cellular component size	Sh3bp1/Alox15/Bin1/Tpm1/Abitram/Neb/Actn2/Add2	0.0592727	8	8 out of 79	E	Neb		Sh3bp1	Actn2
CC039	abs	hemopoiesis	Dnase2a/Slc4a1/Mertk/Flt4/Sptb/Spta1/Pf4/Bpgm/Jmjd6/Hba-a2/B2m/Epb42/Foxo3/Dmtn/Pglyrp2/Ank1/Nbeal2	0.0593322	17	17 out of 159	G	Mertk/B2m/Pglyrp2	Dmtn	Dnase2a/Pglyrp2	Pf4
CC039	abs	actin filament polymerization	Sptb/Spta1/Baiap2l1/Cdc42ep1/Prkce/Sptbn1/Rasa1/Dmtn/Capg	0.0593322	9	9 out of 159	G	Baiap2l1	Dmtn	Sptbn1/Capg
CC039	abs	regulation of supramolecular fiber organization	Sptb/Spta1/Apoa1/Baiap2l1/Cdc42ep1/Prkce/Sptbn1/Serpinf2/Rasa1/Dmtn/Capg/Snca/Dlc1	0.0593322	13	13 out of 159	G	Baiap2l1	Dmtn	Sptbn1/Capg
CC039	abs	regulation of actin filament depolymerization	Sptb/Spta1/Sptbn1/Dmtn/Capg	0.0593322	5	5 out of 159	G		Dmtn	Sptbn1/Capg
CC039	abs	regulation of response to external stimulus	Plg/Rnf135/Tbc1d23/Ahsg/Kng1/Hrg/Tarbp2/Klkb1/F2/Apoa1/Hexim1/Serpinf2/Dmtn/Pum2/Snca/Pglyrp2/Fga/Fn1	0.0593322	18	18 out of 159	G	Pglyrp2/Fn1	Dmtn	Tbc1d23/Pglyrp2
CC023	down	ncRNA catabolic process	Exosc8/Exosc3/Exosc5	0.0593504	3	3 out of 39	D	Exosc8/Exosc3/Exosc5
CC039	abs	cell-substrate adhesion	Mertk/Plg/Apoa1/Tesk2/Prkce/Rasa1/Dmtn/Dlc1/Fga/Dnm2/Fn1	0.0595335	11	11 out of 159	G	Mertk/Fn1	Tesk2/Dmtn		Tesk2
CC030	down	NAD binding	Qdpr/Dld/Nnt	0.0595456	3	3 out of 48	F	Nnt	Nnt	Qdpr/Nnt
CC030	up	positive regulation of cell differentiation	App/Xrcc4/Csf1r/Msr1/Sdcbp/Apob/Rras/Syk/Hmgb2/Numa1/Smarca4/Hdac1/Syt1/Kdm1a/Afdn/Inpp5d/Iqgap1/Enpp2	0.0595958	18	18 out of 149	F	Apob/Inpp5d		App/Syt1
CC031	up	cellular response to glucocorticoid stimulus	Pck1/Pck2/Rps6kb1	0.0596027	3	3 out of 61	D/A			Pck2
CC031	up	cellular response to corticosteroid stimulus	Pck1/Pck2/Rps6kb1	0.0596027	3	3 out of 61	D/A			Pck2
CC024	up	RNA splicing; via transesterification reactions	Bcas2/Prpf3/Cwc25/Cdc5l/Prpf19/Sart1/Gpkow/Rbm39/Hnrnpc/Rbmx/Plrg1/Mbnl1	0.0596827	12	12 out of 147	A			Mbnl1
CC024	up	RNA splicing; via transesterification reactions with bulged adenosine as nucleophile	Bcas2/Prpf3/Cwc25/Cdc5l/Prpf19/Sart1/Gpkow/Rbm39/Hnrnpc/Rbmx/Plrg1/Mbnl1	0.0596827	12	12 out of 147	A			Mbnl1
CC024	up	mRNA splicing; via spliceosome	Bcas2/Prpf3/Cwc25/Cdc5l/Prpf19/Sart1/Gpkow/Rbm39/Hnrnpc/Rbmx/Plrg1/Mbnl1	0.0596827	12	12 out of 147	A			Mbnl1
CC002	up	protein targeting	Timm23/Samm50/Timm21/Dnlz/Timm10/Tomm40/Timm8a1/Timm29/Timm50	0.0598122	9	9 out of 103	G	Dnlz		Dnlz	Dnlz
CC030	up	lamellipodium	Coro1c/App/Evl/Vasp/Wasf2/Ctnnd1/Stxbp2	0.0598538	7	7 out of 148	F	Wasf2		App	Wasf2
CC039	abs	response to metal ion	Hmox1/Gpld1/Hrg/Lcat/Homer1/B2m/Dmtn/Snca/Fga/Fn1	0.0601597	10	10 out of 159	G	B2m/Fn1	Dmtn	Gpld1	Hmox1
CC046	down	positive regulation of growth	Egfr/Map2k5/Picalm/Cxcl12/Cep43/Prox1	0.0602149	6	6 out of 50	G		Picalm	Picalm
CC039	abs	regulation of actin polymerization or depolymerization	Sptb/Spta1/Baiap2l1/Cdc42ep1/Prkce/Sptbn1/Rasa1/Dmtn/Capg	0.0602638	9	9 out of 159	G	Baiap2l1	Dmtn	Sptbn1/Capg
CC039	abs	regulation of cytokine production	Hmox1/Mertk/Rnf135/Flt4/Tbc1d23/F2/Pf4/Apoa1/Grk2/B2m/Sptbn1/Serpinf2/Pum2/Pglyrp2	0.0602638	14	14 out of 159	G	Mertk/B2m/Pglyrp2		Tbc1d23/Sptbn1/Pglyrp2	Hmox1/Pf4
CC039	abs	actin filament depolymerization	Sptb/Spta1/Sptbn1/Dmtn/Capg	0.0602638	5	5 out of 159	G		Dmtn	Sptbn1/Capg
CC039	abs	negative regulation of actin filament polymerization	Sptb/Spta1/Sptbn1/Dmtn/Capg	0.0602638	5	5 out of 159	G		Dmtn	Sptbn1/Capg
CC049	up	negative regulation of cysteine-type endopeptidase activity involved in apoptotic process	Igbp1/Dnaja3/Fabp1/Park7	0.0604783	4	4 out of 75	B
CC080	up	lymphocyte activation involved in immune response	Il18/Rc3h1	0.060503	2	2 out of 11	F			Il18
CC002	up	respiratory chain complex IV	Cox5a/COX1	0.0606764	2	2 out of 105	G	Cox5a
CC011	down	inclusion body	Gys1/Atxn3/Agl	0.0606931	3	3 out of 34	E
CC062	down	coated vesicle membrane	Ap2a2/Sec23a/Sec24a/Copg1	0.0608043	4	4 out of 51	F
CC049	down	Ral GTPase binding	Exoc2/Exoc4/Exoc5	0.060809	3	3 out of 106	B	Exoc4/Exoc5
CC049	down	glutamate receptor binding	Flot1/Ctnnb1/Flot2/Shank3	0.060809	4	4 out of 106	B
CC049	down	steroid hormone receptor activity	Esrra/Nr2f2/Rxrb	0.060809	3	3 out of 106	B	Rxrb
CC049	down	cell adhesion mediator activity	Itga1/Itgb1/Nptn	0.060809	3	3 out of 106	B			Itga1
CC049	down	nuclear receptor activity	Esrra/Nr2f2/Rxrb	0.060809	3	3 out of 106	B	Rxrb
CC049	down	ligand-activated transcription factor activity	Esrra/Nr2f2/Rxrb	0.060809	3	3 out of 106	B	Rxrb
CC049	down	signaling receptor activity	Esrra/Nr2f2/Rxrb/Itgb1/Plxnc1/Ephb4/Ptk2b	0.060809	7	7 out of 106	B	Rxrb		Plxnc1/Ephb4/Ptk2b
CC049	down	molecular transducer activity	Esrra/Nr2f2/Rxrb/Itgb1/Plxnc1/Ephb4/Ptk2b	0.060809	7	7 out of 106	B	Rxrb		Plxnc1/Ephb4/Ptk2b
CC039	abs	regulation of actin filament length	Sptb/Spta1/Baiap2l1/Cdc42ep1/Prkce/Sptbn1/Rasa1/Dmtn/Capg	0.0608554	9	9 out of 159	G	Baiap2l1	Dmtn	Sptbn1/Capg
CC032	abs	negative regulation of muscle cell differentiation	Notch1/Pdcd4/Tnpo2	0.0609542	3	3 out of 70	A/D
CC039	abs	regulation of protein polymerization	Sptb/Spta1/Baiap2l1/Cdc42ep1/Prkce/Sptbn1/Rasa1/Dmtn/Capg/Snca	0.0609918	10	10 out of 159	G	Baiap2l1	Dmtn	Sptbn1/Capg
CC010	up	cell cortex	Fgb/Cap1/Cd302/Capza1/Shroom1/Med28/Fgg	0.0613357	7	7 out of 73	A
CC010	up	secretory granule	Fgb/Lrp1/Atp7a/Vps13c/Lyz2/Fgg	0.0613357	6	6 out of 73	A		Vps13c	Vps13c
CC017	up	chromosome	Dnmt1/Trim28/Ctr9/Macroh2a2/Nup85/Cdc5l/Polr2b/Tfip11/Samhd1/Rcc2/Bub3/Dmap1/Septin7/Usp7/Wdr4/Sin3a/Hnrnpd/Cpsf6/Septin2	0.0613922	19	19 out of 139	C	Samhd1	Sin3a		Cpsf6
CC032	abs	5S rRNA binding	Nop53/Tst	0.0615553	2	2 out of 72	A/D			Tst
CC039	abs	regulation of actin cytoskeleton organization	Sptb/Spta1/Apoa1/Baiap2l1/Cdc42ep1/Prkce/Sptbn1/Serpinf2/Rasa1/Dmtn/Capg/Dlc1	0.0615929	12	12 out of 159	G	Baiap2l1	Dmtn	Sptbn1/Capg
CC039	up	negative regulation of cellular protein metabolic process	Supt6/Ahsg/Kng1/Hrg/Gnaq/F2/Ambp/Psmf1/Grk2/Serpina3m/Cnot2/Serpinf2/Pzp/Snca/Serpind1/Serpina1b	0.0616275	16	16 out of 102	G	Gnaq	Gnaq	Gnaq/Psmf1/Serpina1b
CC039	up	blood vessel morphogenesis	Hmox1/Plg/Flt4/Gpld1/Hrg/Pf4/Jmjd6/Serpinf2/Rasa1/Fn1	0.0617482	10	10 out of 102	G	Fn1		Gpld1	Hmox1/Pf4
CC004	down	protein kinase C activity	Prkca/Prkcb/Prkd3	0.0619566	3	3 out of 82	C	Prkcb	Prkca	Prkca/Prkd3	Prkcb
CC049	down	vesicle-mediated transport to the plasma membrane	Exoc2/Arl3/Exoc4/Llgl1/Exoc1/Exoc5	0.0620059	6	6 out of 108	B	Exoc4/Exoc5		Arl3
CC049	up	vacuolar transport	Vcp/Vps13d/Chmp7/Ncoa4/Clec16a/Snapin	0.0620184	6	6 out of 75	B	Vps13d		Vps13d/Chmp7
CC049	up	positive regulation of cellular component biogenesis	Pfn1/Cdc34/Psmc6/Vcp/Psmc2/Psmc3/Carmil1/Park7/Apoe/Map4k4	0.0620184	10	10 out of 75	B	Psmc2	Apoe	Apoe
CC049	up	positive regulation of protein-containing complex assembly	Pfn1/Psmc6/Vcp/Psmc2/Psmc3/Carmil1/Park7	0.0620184	7	7 out of 75	B	Psmc2
CC049	up	RIG-I signaling pathway	Nploc4/Ufd1/Usp15	0.0620184	3	3 out of 75	B
CC025	down	AU-rich element binding	Exosc7/Exosc9/Exosc4	0.0620372	3	3 out of 64	F	Exosc4	Exosc7
CC025	down	exonuclease activity	Exosc10/Exosc3/Dis3/Dis3l	0.0620372	4	4 out of 64	F	Exosc3
CC013	up	cell activation involved in immune response	Itgb2/Fcer1g/Myo1f/Coro1a/Ptprc	0.0620768	5	5 out of 87	E
CC080	up	regulation of adaptive immune response based on somatic recombination of immune receptors built from immunoglobulin superfamily domains	Il18/Rc3h1	0.0622994	2	2 out of 11	F			Il18
CC080	up	nucleobase-containing small molecule biosynthetic process	Nt5c/Nudt5	0.0622994	2	2 out of 11	F			Nt5c/Nudt5
CC032	down	negative regulation of Wnt signaling pathway	Apc/Rnf213/Csnk1e	0.0623714	3	3 out of 42	A/D			Rnf213
CC030	up	nuclear euchromatin	Trim28/H1f1/Smarca4	0.062427	3	3 out of 148	F
CC049	up	regulation of cysteine-type endopeptidase activity	Ppp2ca/Vcp/Igbp1/Dnaja3/Fabp1/Park7	0.0625252	6	6 out of 75	B				Ppp2ca
CC025	down	positive regulation of growth	Hyal1/Rptor/Exosc9/Map2k5/Exosc4/Mtor	0.0626236	6	6 out of 65	F	Hyal1/Exosc4
CC030	up	protein acetyltransferase complex	Crebbp/Actl6a/Actbl2/Taf5l	0.0626418	4	4 out of 148	F
CC030	up	acetyltransferase complex	Crebbp/Actl6a/Actbl2/Taf5l	0.0626418	4	4 out of 148	F
CC030	down	nucleobase-containing small molecule metabolic process	Cyc1/Naprt/Pdha1/Suclg1/Sphk2/COX2/Dld/Sucla2	0.0627902	8	8 out of 50	F	Sucla2	Suclg1/Sucla2	Sphk2/Sucla2
CC030	up	cell-substrate junction	Evl/Mapre1/Vasp/Msn/Iqgap1/Hck/Cbl	0.0631409	7	7 out of 148	F		Mapre1	Mapre1
CC013	up	cell-cell adhesion	Itgb2/Fermt3/Cyrib/Coro1a/Msn/Ptpn6/Aif1/Ptprc/Adam9	0.0631958	9	9 out of 87	E	Fermt3/Ptpn6
CC013	up	hydrogen peroxide metabolic process	Cybb/Cyba/Prdx1	0.0631958	3	3 out of 87	E
CC013	up	positive regulation of reactive oxygen species biosynthetic process	Itgb2/Cyba/Aif1	0.0631958	3	3 out of 87	E
CC013	up	regulation of actin filament-based process	Hcls1/Twf2/Vasp/Cyrib/Arf1/Myo1f/Coro1a/Rhog	0.063262	8	8 out of 87	E
CC060	abs	negative regulation of leukocyte differentiation	Apcs/Clec2d/Pik3r1/Cbfb	0.0632621	4	4 out of 49	E			Apcs/Clec2d
CC075	up	circulatory system development	Gys1/Hspb1/Tpm1/Slc25a4/Neb/Actn2/Myh6/Fmnl3/Ttn/Cav1/Pkm/Pdlim3	0.0633469	12	12 out of 79	E	Neb			Actn2/Ttn
CC075	up	cellular response to drug	Dpep1/Adipoq/Ppp1r12a	0.0633469	3	3 out of 79	E			Dpep1
CC075	up	cellular modified amino acid biosynthetic process	Mthfd1l/Ckm/Slc27a1	0.0633469	3	3 out of 79	E		Mthfd1l	Mthfd1l	Ckm
CC075	up	cation transmembrane transport	Bin1/Slc25a4/Actn2/Nipsnap2/Fhl1/Cav1/Vamp2/Atp2a2	0.0633469	8	8 out of 79	E	Vamp2/Atp2a2	Fhl1	Nipsnap2/Fhl1	Actn2
CC075	up	regulation of locomotion	Sh3bp1/Lamb1/Hspb1/Dpep1/Ptprg/Adipoq/Tpm1/Acta2/Cavin1/Dnaja4/Aldoa/Cav1	0.0633469	12	12 out of 79	E	Aldoa		Sh3bp1/Dpep1
CC075	up	wound healing	Myh2/Alox15/Tpm1/Vps33b/Acta2/Cav1/F13a1	0.0633469	7	7 out of 79	E	Vps33b
CC075	up	negative regulation of cellular component movement	Dpep1/Ptprg/Adipoq/Bin1/Tpm1/Dnaja4	0.0633469	6	6 out of 79	E			Dpep1
CC075	up	positive regulation of cytoskeleton organization	Alox15/Bin1/Tpm1/Actn2/Cav1/Synpo	0.0633469	6	6 out of 79	E	Synpo			Actn2
CC075	up	sperm flagellum	Pfkm/Ak1/Aldoa	0.063407	3	3 out of 83	E	Aldoa
CC030	down	tricarboxylic acid metabolic process	Aco2/Asl	0.063542	2	2 out of 50	F
CC030	down	regulation of ATP biosynthetic process	Sphk2/COX2	0.063542	2	2 out of 50	F			Sphk2
CC030	up	small GTPase mediated signal transduction	Dnmt1/Trim28/Sdcbp/Abca1/Ripor1/Rras/Dock2/Dennd1a/Wasf2/Arhgap17/Mapkap1/Cbl	0.0635994	12	12 out of 149	F	Wasf2		Arhgap17	Wasf2
CC039	up	cell-substrate adhesion	Mertk/Plg/Apoa1/Rasa1/Dlc1/Fga/Dnm2/Fn1	0.0637327	8	8 out of 102	G	Mertk/Fn1
CC049	up	protein localization to chromosome	Cct3/Chmp7/Terf2/Rpa2	0.0639784	4	4 out of 75	B			Chmp7
CC024	up	RNA polymerase II repressing transcription factor binding	Mta1/Mta2/Tbp	0.0641226	3	3 out of 147	A
CC024	up	threonine-type endopeptidase activity	Psmb2/Psma4/Psma5	0.0641226	3	3 out of 147	A	Psmb2			Psma4
CC002	up	intermediate filament	Krt23/Krt20/Narf	0.064202	3	3 out of 105	G		Krt23/Krt20	Krt23/Krt20/Narf
CC002	up	presynaptic active zone	Phb2/Pnisr/Phb	0.064202	3	3 out of 105	G
CC075	up	membrane region	Ldhb/Slc25a4/Cavin1/Ehd2/Cav1/Add2/Slc27a1	0.0643357	7	7 out of 83	E			Ldhb
CC030	up	core promoter sequence-specific DNA binding	Smarcb1/App/Smarca4/Hdac1	0.0643443	4	4 out of 147	F			App
CC030	up	p53 binding	Smarcb1/Crebbp/Smarca4/Hdac1/Kdm1a	0.0643443	5	5 out of 147	F
CC030	up	sequence-specific DNA binding	Mcm7/Smarcb1/Dnmt1/App/Trim28/Crebbp/Mcm6/Xrn2/Nkrf/Hmgb2/Smarca4/Hdac1/Kdm1a/Hnrnpdl/Hmbox1	0.0643443	15	15 out of 147	F		Hmbox1	App/Hmbox1
CC030	up	ribonuclease activity	Tsen15/Xrn2/Parn/Dbr1/Tsen34/Fen1	0.0643443	6	6 out of 147	F	Tsen34	Tsen15	Tsen15	Tsen15
CC030	up	nuclear receptor binding	Dnmt1/Ddx5/Tacc1/Smarca4/Kdm1a/Uimc1	0.0643443	6	6 out of 147	F
CC030	up	Rac GTPase binding	Coro1c/Rcc2/Dock2/Arhgap17/Iqgap1	0.0643443	5	5 out of 147	F			Arhgap17
CC030	up	phosphotyrosine residue binding	Syk/Plcg2/Hck/Cbl	0.0643443	4	4 out of 147	F
CC030	up	steroid hormone receptor binding	Dnmt1/Ddx5/Tacc1/Smarca4/Kdm1a	0.0643443	5	5 out of 147	F
CC024	up	regulation of mRNA polyadenylation	Ctr9/Zc3h14/Supt5	0.0644788	3	3 out of 147	A
CC061	up	amide binding	Gstm1/Cst3/Ppie/Ldlr/Pltp/Furin/Dbi	0.0645507	7	7 out of 48	D	Ppie/Pltp	Cst3/Pltp	Cst3	Ppie/Pltp
CC025	down	3'-5'-exoribonuclease activity	Exosc10/Dis3/Dis3l	0.0646739	3	3 out of 64	F
CC025	down	exoribonuclease activity	Exosc10/Dis3/Dis3l	0.0646739	3	3 out of 64	F
CC025	down	exoribonuclease activity; producing 5'-phosphomonoesters	Exosc10/Dis3/Dis3l	0.0646739	3	3 out of 64	F
CC030	up	regulation of DNA-binding transcription factor activity	Smarcb1/App/Ripk3/Crebbp/Eif2ak2/Crtc2/Syk/Smarca4/Kdm1a/Hck	0.0650096	10	10 out of 149	F			App
CC075	up	regulation of ion transmembrane transporter activity	Actn2/Nipsnap2/Fhl1/Cav1/Vamp2	0.065021	5	5 out of 79	E	Vamp2	Fhl1	Nipsnap2/Fhl1	Actn2
CC025	abs	ncRNA metabolic process	C1d/Exosc10/Exosc7/Exosc9/Exosc3/Rrp12/Dis3/Exosc4/Mocs3/Elp5/Dis3l/Exosc6	0.0650749	12	12 out of 88	F	Exosc3/Exosc4	Exosc7/Mocs3	Mocs3
CC075	up	regulation of protein depolymerization	Sh3bp1/Tpm1/Actn2/Add2	0.0652388	4	4 out of 79	E			Sh3bp1	Actn2
CC030	abs	regulation of intrinsic apoptotic signaling pathway	Ripk3/Ptpn1/Bax/Ccar2/Bclaf1/Hdac1/Kdm1a/Steap3/Plscr1	0.0653064	9	9 out of 199	F	Ptpn1/Steap3	Plscr1	Plscr1	Steap3
CC040	up	oxidoreductase activity; acting on CH or CH2 groups	Aox4/Aox3	0.0653694	2	2 out of 33	D			Aox4/Aox3
CC040	up	iron ion binding	Miox/Aox4/Aox3/Cyp4a12a	0.0653694	4	4 out of 33	D			Aox4/Aox3
CC040	up	carboxylic ester hydrolase activity	Aars/Lyplal1/Ces2b/Abhd5	0.0653694	4	4 out of 33	D	Abhd5		Lyplal1/Ces2b
CC017	abs	mRNA metabolic process	Sf3a1/Ctr9/Sart3/Luc7l3/Cdc5l/Cwf19l1/Xrn2/Tfip11/Magohb/Srrt/Scaf4/Luc7l2/Ddx17/Hnrnpll/Tardbp/Yju2/Ssb/Supt4a/Snrpn/Srsf5/Son/Prpf39/Lgals3/Hnrnpdl/Gemin5/Hnrnpd/Cpsf6/Rbm8a	0.0655421	28	28 out of 182	C	Sart3	Gemin5	Cwf19l1/Gemin5	Cpsf6
CC053	abs	Golgi-associated vesicle membrane	Cltb/Furin/Aftph	0.0657119	3	3 out of 34	F
CC013	up	response to lipopolysaccharide	Casp1/Hmgb2/Gbp2/Stat1/Adam9	0.0658517	5	5 out of 87	E
CC013	up	regulation of innate immune response	Tap2/Zbp1/Trafd1/Hmgb2/Myo1f	0.0658517	5	5 out of 87	E		Trafd1	Trafd1
CC046	down	cerebellum morphogenesis	Gnpat/Nfix/Prox1	0.0660623	3	3 out of 50	G			Gnpat
CC030	up	positive regulation of cell cycle G2/M phase transition	Brd4/App/Rcc2	0.0661105	3	3 out of 149	F			App
CC049	down	Golgi membrane	Gosr1/Chp1/Gosr2/Hpd/Llgl1/Man2a2/Yif1b	0.0661484	7	7 out of 108	B	Chp1		Gosr2	Chp1
CC049	up	cellular component disassembly	Vcp/Nmnat1/Vps13d/Stx17/Carmil1/Dusp3/Clec16a/Snapin/Map4k4	0.0662849	9	9 out of 75	B	Vps13d/Stx17	Dusp3	Nmnat1/Vps13d/Dusp3
CC002	down	isoprenoid biosynthetic process	Mvd/Mvk/Idi1	0.06651	3	3 out of 76	G	Mvk
CC030	up	innate immune response	App/Trim28/Evl/Eif2ak2/Csf1r/Oas3/Ddx21/Bst2/Trim56/Syk/Hmgb2/Ifit2/Stxbp2/Plscr1/Hck	0.0665883	15	15 out of 149	F		Trim56/Ifit2/Plscr1	App/Oas3/Trim56/Plscr1
CC013	up	focal adhesion	Itgb2/Cyba/Vasp/Msn/Pdlim7/Ptprc	0.0667609	6	6 out of 86	E
CC013	up	phagocytic vesicle	Cybb/Ctss/Tapbp/Coro1a/Pip4p1	0.0669098	5	5 out of 86	E
CC030	abs	symbiotic process	Smarcb1/Trim28/Ddx5/Ripk3/Crebbp/Chd1/Eif2ak2/Csf1r/Bax/Oas3/Bst2/Trim56/Thoc6/Smarca4/Hdac1/Plscr1	0.0669174	16	16 out of 199	F		Trim56/Plscr1	Chd1/Oas3/Trim56/Plscr1
CC013	down	peptidase activity	Clpx/Psmb6/Scrn2/C1ra/Ddi2/C1s1/Apeh	0.066928	7	7 out of 43	E			Scrn2/Ddi2
CC013	down	oxidoreductase activity; acting on NAD(P)H; quinone or similar compound as acceptor	Ndufa2/Ndufa10/Cbr4	0.066928	3	3 out of 43	E
CC013	down	oxidoreductase activity; acting on the aldehyde or oxo group of donors	Aldh4a1/Aldh1a1/Bckdhb	0.066928	3	3 out of 43	E		Bckdhb	Aldh1a1/Bckdhb	Aldh4a1
CC013	down	aldehyde dehydrogenase (NAD+) activity	Aldh4a1/Aldh1a1	0.066928	2	2 out of 43	E			Aldh1a1	Aldh4a1
CC013	down	nucleoside monophosphate kinase activity	Ak3/Mpp6	0.066928	2	2 out of 43	E	Mpp6	Ak3	Ak3
CC013	down	endopeptidase activity	Psmb6/C1ra/Ddi2/C1s1/Apeh	0.066928	5	5 out of 43	E			Ddi2
CC013	down	serine-type endopeptidase activity	C1ra/C1s1/Apeh	0.066928	3	3 out of 43	E
CC013	down	aldehyde dehydrogenase [NAD(P)+] activity	Aldh4a1/Aldh1a1	0.066928	2	2 out of 43	E			Aldh1a1	Aldh4a1
CC032	down	negative regulation of lymphocyte apoptotic process	Irs2/Pnp	0.0669601	2	2 out of 42	A/D			Pnp
CC002	abs	intermediate filament	Krt23/Krt20/Narf/Fam83h	0.0669817	4	4 out of 177	G		Krt23/Krt20	Krt23/Krt20/Narf
CC002	abs	presynaptic active zone	Phb2/Gucy1b1/Pnisr/Phb	0.0669817	4	4 out of 177	G
CC002	down	O-methyltransferase activity	Cmtr1/Pcmtd2/Pcmtd1	0.067328	3	3 out of 76	G
CC010	down	long-chain fatty acid transporter activity	Fabp2/Fabp1	0.0674351	2	2 out of 43	A	Fabp2
CC010	down	ribosomal small subunit binding	Dhx29/Mtif3	0.0674351	2	2 out of 43	A			Dhx29
CC039	abs	negative regulation of protein-containing complex assembly	Sptb/Spta1/Ankrd27/Sptbn1/Dmtn/Capg/Snca	0.0675103	7	7 out of 159	G		Dmtn	Sptbn1/Capg
CC002	abs	cytoplasmic pattern recognition receptor signaling pathway	Phb2/Rnf135/Phb/Nlrx1/Usp15	0.0676703	5	5 out of 179	G			Nlrx1	Nlrx1
CC013	up	complement activation; classical pathway	C1qc/C1qb/C1qa	0.0676814	3	3 out of 87	E	C1qa
CC013	up	macrophage activation	Casp1/C1qa/Aif1	0.0676814	3	3 out of 87	E	C1qa
CC033	abs	Golgi membrane	B4galnt1/Sacm1l/Ext2/Mmgt1/Pick1/Rab31/Ergic1/Stx5a	0.0677835	8	8 out of 101	F		B4galnt1	B4galnt1/Ergic1
CC033	abs	BLOC-1 complex	Snap47/Bloc1s5/Kxd1	0.0677835	3	3 out of 101	F			Snap47
CC033	abs	BLOC complex	Snap47/Bloc1s5/Kxd1	0.0677835	3	3 out of 101	F			Snap47
CC013	up	regulated exocytosis	Itgb2/Fcer1g/Arf1/Myo1f/Coro1a	0.0677906	5	5 out of 87	E
CC039	up	regulation of G protein-coupled receptor signaling pathway	F2/Grk2/Snca/Dnm2	0.0680002	4	4 out of 102	G
CC039	up	positive regulation of response to wounding	Plg/Hrg/F2/Serpinf2	0.0680002	4	4 out of 102	G
CC075	up	membrane organization	Sh3bp1/Gltp/Myh2/Alox15/Bin1/Vps33b/Slc25a4/Ehd2/Cav1/Vamp2/Atp2a2	0.0681787	11	11 out of 79	E	Gltp/Vps33b/Vamp2/Atp2a2		Sh3bp1
CC025	down	general transcription initiation factor binding	Rptor/Ctdp1/Mtor	0.0682483	3	3 out of 64	F
CC057	up	neuron projection cytoplasm	Mapk8/Sod1	0.0682576	2	2 out of 20	F		Sod1	Sod1
CC013	down	respiratory chain complex	Ndufa2/Ndufa10/Uqcrq	0.0682906	3	3 out of 43	E
CC013	down	mitochondrial respirasome	Ndufa2/Ndufa10/Uqcrq	0.0682906	3	3 out of 43	E
CC013	down	respirasome	Ndufa2/Ndufa10/Uqcrq	0.0682906	3	3 out of 43	E
CC013	down	mitochondrial envelope	Ndufa2/Clpx/Ak3/Ndufa10/Fpgs/Myo19/Uqcrq/Bckdhb	0.0682906	8	8 out of 43	E		Ak3/Bckdhb	Ak3/Fpgs/Bckdhb
CC030	up	sequence-specific double-stranded DNA binding	Mcm7/Smarcb1/App/Crebbp/Mcm6/Xrn2/Nkrf/Hmgb2/Smarca4/Hdac1/Kdm1a/Hnrnpdl/Hmbox1	0.068339	13	13 out of 147	F		Hmbox1	App/Hmbox1
CC030	abs	mitochondrial protein complex	Etfb/Sdhb/Uqcrb/Sdha/Cyc1/Bax/Uqcrc2/Pdha1/Etfa/Uqcrfs1/Uqcr10/Suclg1/Uqcrq/Cox4i1	0.0689618	14	14 out of 197	F	Uqcr10	Suclg1
CC030	down	purine ribonucleoside triphosphate biosynthetic process	Cyc1/Sphk2/COX2	0.0690664	3	3 out of 50	F			Sphk2
CC030	up	regulation of viral life cycle	Trim28/Ddx5/Eif2ak2/Oas3/Bst2/Trim56/Plscr1	0.0690951	7	7 out of 149	F		Trim56/Plscr1	Oas3/Trim56/Plscr1
CC016	up	oxidoreductase activity; acting on the CH-OH group of donors; NAD or NADP as acceptor	Dcxr/Akr1b8/Ldha	0.0691034	3	3 out of 16	H			Dcxr/Ldha
CC016	up	oxidoreductase activity; acting on CH-OH group of donors	Dcxr/Akr1b8/Ldha	0.0691034	3	3 out of 16	H			Dcxr/Ldha
CC082	up	nuclear outer membrane-endoplasmic reticulum membrane network	Lpcat3/Kdsr/Tm7sf2/Msmo1/Rnf139/Zmpste24/H2-Q4/Rdh16f2/Map3k5/Tmx2/Magt1/Dhcr7/Ilvbl	0.069174	13	13 out of 102	A	Dhcr7	Kdsr	Lpcat3/H2-Q4/Rdh16f2/Ilvbl	Kdsr
CC024	abs	P-body	Caprin1/Psmc2/Psma4/Psmc3/Pan2	0.0692147	5	5 out of 189	A	Psmc2			Psma4
CC039	abs	cation homeostasis	Hmox1/Slc4a1/Cln5/Kng1/F2/Slc4a7/Slc4a2/Prkce/B2m/Epb42/C7/Snca/Ank1/Ank2	0.0692754	14	14 out of 159	G	B2m		Cln5	Hmox1
CC039	up	regulation of cytokine production	Hmox1/Mertk/Flt4/F2/Pf4/Apoa1/Grk2/Serpinf2/Pum2/Pglyrp2	0.0693291	10	10 out of 102	G	Mertk/Pglyrp2		Pglyrp2	Hmox1/Pf4
CC032	down	mitochondrial envelope	Atp5mpl/Atp5o/Atp5b/Atp5a1/Atp5l/Tst/Atp5c1/Atp5pb	0.0693783	8	8 out of 42	A/D	Atp5a1		Tst
CC024	up	cytosolic ribosome	Rplp1/Rps15/Rpl11/Rps27a/Rplp2/Rps19	0.0694654	6	6 out of 148	A
CC010	up	Golgi-associated vesicle	Rab8a/Sec24d/Atp7a/Lyz2/Dipk2a	0.0695663	5	5 out of 73	A
CC030	down	diol biosynthetic process	Qdpr/Sphk2	0.0697279	2	2 out of 50	F			Qdpr/Sphk2
CC030	down	glutamine family amino acid metabolic process	Amdhd1/Fh1/Asl	0.0697279	3	3 out of 50	F		Amdhd1	Amdhd1
CC030	down	purine nucleoside triphosphate biosynthetic process	Cyc1/Sphk2/COX2	0.0697279	3	3 out of 50	F			Sphk2
CC046	down	hindbrain morphogenesis	Gnpat/Nfix/Prox1	0.0697378	3	3 out of 50	G			Gnpat
CC039	up	regulation of phospholipase activity	Gnaq/Snca/Dlc1	0.0697397	3	3 out of 102	G	Gnaq	Gnaq	Gnaq
CC039	up	regulation of collagen metabolic process	F2/Serpinf2/Fn1	0.0697397	3	3 out of 102	G	Fn1
CC039	up	protein-lipid complex assembly	Apoa4/Apoa1/Lcat	0.0697397	3	3 out of 102	G
CC039	up	regulation of potassium ion transmembrane transporter activity	Snx27/Dnm2/Ank2	0.0697397	3	3 out of 102	G
CC039	up	sprouting angiogenesis	Hmox1/Flt4/Gpld1/Jmjd6	0.0697397	4	4 out of 102	G			Gpld1	Hmox1
CC039	up	positive regulation of calcium ion transport	F2/Homer1/Snca/Ank2	0.0697397	4	4 out of 102	G
CC030	up	regulation of protein tyrosine kinase activity	App/Csf1r/Ptpn1/Cbl	0.0697684	4	4 out of 149	F	Ptpn1		App
CC013	up	response to lipid	Twf2/Casp1/Cyp7a1/Abhd2/Hmgb2/Msn/Gbp2/Stat1/Adam9	0.0699122	9	9 out of 87	E	Cyp7a1		Abhd2
CC013	up	cellular response to interferon-gamma	Casp1/Gbp7/Gbp2/Stat1	0.0699122	4	4 out of 87	E
CC032	abs	chloride channel activity	Clca3a1/Clca3b	0.0699955	2	2 out of 72	A/D		Clca3b	Clca3a1/Clca3b
CC046	down	DNA-binding transcription repressor activity	Tbx3/Sp3/Prox1	0.0699978	3	3 out of 48	G	Tbx3
CC046	down	DNA-binding transcription repressor activity; RNA polymerase II-specific	Tbx3/Sp3/Prox1	0.0699978	3	3 out of 48	G	Tbx3
CC033	up	nucleolus	Rpp30/Zeb2/Mphosph10/Imp3/Nop14/Utp4/Pop1/Nsun2	0.0700541	8	8 out of 36	F
CC049	up	negative regulation of cysteine-type endopeptidase activity	Igbp1/Dnaja3/Fabp1/Park7	0.0700923	4	4 out of 75	B
CC049	up	hexose catabolic process	Lrp5/Aldob/Galm	0.0700923	3	3 out of 75	B			Galm
CC049	up	positive regulation of transcription initiation from RNA polymerase II promoter	Psmc6/Psmc2/Psmc3	0.0700923	3	3 out of 75	B	Psmc2
CC025	down	3'-5' exonuclease activity	Exosc10/Dis3/Dis3l	0.0704091	3	3 out of 64	F
CC025	down	exonuclease activity; active with either ribo- or deoxyribonucleic acids and producing 5'-phosphomonoesters	Exosc10/Dis3/Dis3l	0.0704091	3	3 out of 64	F
CC049	up	negative regulation of intracellular signal transduction	Cdc34/Ivns1abp/Igbp1/Nploc4/Dnaja3/Park7/Dusp3/Ufd1/Apoe	0.0704192	9	9 out of 75	B		Dusp3/Apoe	Dusp3/Apoe
CC049	up	regulation of endopeptidase activity	Ppp2ca/Vcp/Igbp1/Dnaja3/Fabp1/Park7/Gapdh	0.0704192	7	7 out of 75	B				Ppp2ca
CC049	up	regulation of monooxygenase activity	Terf2/Park7/Apoe	0.0704192	3	3 out of 75	B		Apoe	Apoe
CC049	up	cytoplasmic pattern recognition receptor signaling pathway in response to virus	Nploc4/Ufd1/Usp15	0.0704192	3	3 out of 75	B
CC049	up	regulation of transcription initiation from RNA polymerase II promoter	Psmc6/Psmc2/Psmc3	0.0704192	3	3 out of 75	B	Psmc2
CC039	abs	hematopoietic or lymphoid organ development	Dnase2a/Slc4a1/Mertk/Flt4/Sptb/Spta1/Pf4/Bpgm/Jmjd6/Hba-a2/B2m/Epb42/Foxo3/Dmtn/Pglyrp2/Ank1/Nbeal2	0.0705869	17	17 out of 159	G	Mertk/B2m/Pglyrp2	Dmtn	Dnase2a/Pglyrp2	Pf4
CC006	up	protein-containing complex localization	Bcl2l2/Eif6/Git1/Stau1/Mapk10	0.0707957	5	5 out of 22	G
CC039	abs	regulation of proteolysis	Gpld1/Ahsg/Kng1/Hrg/F2/Ambp/Psmf1/Edem2/Ptpn3/Grk2/Serpina3m/Serpinf2/Pzp/Snca/Serpind1/Serpina1b/Dlc1	0.0710342	17	17 out of 159	G			Gpld1/Psmf1/Ptpn3/Serpina1b
CC046	down	positive regulation of cell growth	Egfr/Map2k5/Picalm/Cxcl12/Cep43	0.0712555	5	5 out of 50	G		Picalm	Picalm
CC075	abs	granulocyte differentiation	Cul4a/Ap3b1/Adipoq/Ceacam1	0.071564	4	4 out of 164	E		Ap3b1	Cul4a/Ceacam1
CC075	up	regulation of protein autophosphorylation	Adipoq/Ppp2r5c/Cav1	0.0716058	3	3 out of 79	E
CC075	up	glycolytic process	Pfkm/Aldoa/Eno3/Pkm	0.0716058	4	4 out of 79	E	Aldoa
CC075	up	ATP generation from ADP	Pfkm/Aldoa/Eno3/Pkm	0.0716058	4	4 out of 79	E	Aldoa
CC013	up	biological adhesion	Itgb2/Fermt3/Pkn2/Gbp7/Cyrib/Myo1f/Coro1a/Msn/Ptpn6/Gbp2/Aif1/Ptprc/Adam9	0.0716949	13	13 out of 87	E	Fermt3/Ptpn6
CC013	up	antigen processing and presentation of peptide antigen via MHC class II	Ctss/Fcer1g	0.0716949	2	2 out of 87	E
CC013	up	lipoprotein transport	Zdhhc17/Lsr	0.0716949	2	2 out of 87	E
CC013	up	negative regulation of cAMP-mediated signaling	Mgrn1/Grk2	0.0716949	2	2 out of 87	E
CC013	up	lipoprotein localization	Zdhhc17/Lsr	0.0716949	2	2 out of 87	E
CC013	up	regulation of macrophage differentiation	Hcls1/C1qc	0.0716949	2	2 out of 87	E
CC013	up	regulation of ribosome biogenesis	Riok1/Heatr1	0.0716949	2	2 out of 87	E
CC058	up	vesicle transport along microtubule	Bloc1s6/Bloc1s4/Dtnbp1/Fyco1	0.0717794	4	4 out of 51	C	Bloc1s6/Bloc1s4		Fyco1
CC058	up	anterograde synaptic vesicle transport	Bloc1s6/Bloc1s4/Dtnbp1	0.0717794	3	3 out of 51	C	Bloc1s6/Bloc1s4
CC058	up	synaptic vesicle cytoskeletal transport	Bloc1s6/Bloc1s4/Dtnbp1	0.0717794	3	3 out of 51	C	Bloc1s6/Bloc1s4
CC058	up	synaptic vesicle transport along microtubule	Bloc1s6/Bloc1s4/Dtnbp1	0.0717794	3	3 out of 51	C	Bloc1s6/Bloc1s4
CC046	up	small ribosomal subunit	Mrps22/Mrps35/Mrps27	0.0719139	3	3 out of 36	G
CC025	down	positive regulation of TOR signaling	Rptor/Rragc/Mlst8	0.071981	3	3 out of 65	F
CC025	down	cellular response to amino acid stimulus	Rptor/Rragc/Mtor	0.071981	3	3 out of 65	F
CC013	up	regulation of hemopoiesis	Hcls1/C1qc/Hmgb2/Ptpn6/Ptprc/Stat1	0.0720606	6	6 out of 87	E	Ptpn6
CC030	up	cytoplasmic side of plasma membrane	Gnb1/Gna11/Syk/Msn/Iqgap1/Hck	0.072168	6	6 out of 148	F
CC023	down	neuron projection membrane	Palm/Mapt	0.0721701	2	2 out of 37	D			Mapt
CC036	abs	steroid hormone receptor activity	Hnf4a/Nr1h4/Nr3c1	0.0722766	3	3 out of 80	B
CC036	abs	nuclear receptor activity	Hnf4a/Nr1h4/Nr3c1	0.0722766	3	3 out of 80	B
CC036	abs	ligand-activated transcription factor activity	Hnf4a/Nr1h4/Nr3c1	0.0722766	3	3 out of 80	B
CC032	down	regulation of endothelial cell proliferation	Atp5a1/Pdcl3/Nf1	0.0725483	3	3 out of 42	A/D	Atp5a1		Pdcl3
CC013	up	myeloid cell homeostasis	Hcls1/Hmgb2/Fcer1g/Prdx1/Stat1	0.0725613	5	5 out of 87	E
CC013	up	positive regulation of cell-cell adhesion	Itgb2/Cyrib/Coro1a/Aif1/Ptprc	0.0725613	5	5 out of 87	E
CC082	up	nucleotide transmembrane transporter activity	Slc25a5/Slc25a32/Slc25a17	0.0726821	3	3 out of 103	A			Slc25a17
CC082	up	organophosphate ester transmembrane transporter activity	Slc25a5/Slc25a32/Slc25a17	0.0726821	3	3 out of 103	A			Slc25a17
CC082	up	Ran GTPase binding	Kpnb1/Cse1l/Ipo5/Ipo7	0.0726821	4	4 out of 103	A			Kpnb1
CC030	up	euchromatin	Trim28/H1f1/Smarca4	0.0727151	3	3 out of 148	F
CC032	abs	carbohydrate derivative metabolic process	Gmpr2/Galk1/Itm2b/Atp5o/Atp5b/Atp5a1/Fcsk/Pnp/Atp5l/Atp5c1/Sult1b1/Atp5pb/Pfkfb3	0.0727551	13	13 out of 70	A/D	Atp5a1/Pfkfb3		Gmpr2/Galk1/Pnp/Sult1b1	Itm2b/Sult1b1/Pfkfb3
CC039	up	endothelial cell migration	Hmox1/Plg/Flt4/Gpld1/Hrg/Apoa1	0.072795	6	6 out of 102	G			Gpld1	Hmox1
CC039	abs	regulation of ion transport	Gnaq/F2/Apoa1/Ptpn3/Homer1/Prkce/B2m/Epb41/Snx27/Snca/Rab11b/Dnm2/Ank2	0.0736064	13	13 out of 159	G	Gnaq/B2m	Gnaq	Gnaq/Ptpn3
CC039	abs	inorganic ion homeostasis	Hmox1/Slc4a1/Cln5/Kng1/F2/Slc4a7/Slc4a2/Prkce/B2m/Epb42/C7/Snca/Ank1/Ank2	0.0736064	14	14 out of 159	G	B2m		Cln5	Hmox1
CC011	down	glycogen catabolic process	Agl/Ppp1r3b	0.0736296	2	2 out of 33	E	Ppp1r3b		Ppp1r3b
CC011	down	glucan catabolic process	Agl/Ppp1r3b	0.0736296	2	2 out of 33	E	Ppp1r3b		Ppp1r3b
CC011	down	cellular polysaccharide catabolic process	Agl/Ppp1r3b	0.0736296	2	2 out of 33	E	Ppp1r3b		Ppp1r3b
CC002	down	purine-containing compound metabolic process	Prpsap2/Mvd/Acadsb/Gucy1b1/Tdo2/Mvk/Pgk1/Pid1/Prps1l3/Gucy1a1	0.0737744	10	10 out of 76	G	Mvk
CC024	up	ribonucleoprotein granule	Sympk/Caprin1/Psmc2/Psma4/Ddx19b/Psmc3/Ybx1/Mbnl1	0.0738465	8	8 out of 148	A	Psmc2/Ddx19b		Ddx19b/Mbnl1	Sympk/Psma4/Ddx19b
CC013	up	regulation of T cell proliferation	Coro1a/Ptpn6/Aif1/Ptprc	0.074056	4	4 out of 87	E	Ptpn6
CC032	down	transferase activity; transferring sulfur-containing groups	Tst/Sult1b1	0.0740981	2	2 out of 44	A/D			Tst/Sult1b1	Sult1b1
CC003	up	actin filament binding	Tpm1/Neb/Fmnl3/Myom3/Tpm3	0.0741559	5	5 out of 35	E	Neb	Myom3
CC072	up	lymphocyte differentiation	Kat7/Igkc/Stat3/Sema4a	0.074204	4	4 out of 20	D/A			Sema4a
CC072	up	alpha-beta T cell activation involved in immune response	Stat3/Sema4a	0.074204	2	2 out of 20	D/A			Sema4a
CC072	up	alpha-beta T cell differentiation involved in immune response	Stat3/Sema4a	0.074204	2	2 out of 20	D/A			Sema4a
CC072	up	CD4-positive; alpha-beta T cell differentiation involved in immune response	Stat3/Sema4a	0.074204	2	2 out of 20	D/A			Sema4a
CC072	up	T-helper cell differentiation	Stat3/Sema4a	0.074204	2	2 out of 20	D/A			Sema4a
CC072	up	synapse assembly	Rab17/Reln/Sema4a	0.074204	3	3 out of 20	D/A			Rab17/Sema4a
CC004	up	organic acid transmembrane transporter activity	Sfxn2/Mpc2/Slc27a5/Slc6a13	0.0744727	4	4 out of 59	C		Sfxn2/Slc27a5	Sfxn2	Slc27a5
CC004	up	carboxylic acid transmembrane transporter activity	Sfxn2/Mpc2/Slc27a5/Slc6a13	0.0744727	4	4 out of 59	C		Sfxn2/Slc27a5	Sfxn2	Slc27a5
CC004	up	monocarboxylic acid transmembrane transporter activity	Mpc2/Slc27a5/Slc6a13	0.0744727	3	3 out of 59	C		Slc27a5		Slc27a5
CC004	up	cholesterol binding	Cd81/Osbpl1a/Osbpl10	0.0744727	3	3 out of 59	C	Osbpl10			Osbpl1a
CC081	abs	negative regulation of RNA metabolic process	Eng/Suz12/Dyrk1a/Notch1/Cir1/Hamp/Srsf7/Scaf8/Phf6/Notch2/Pml/Nr2f1/Cbx1/Fus/Hnrnpc/Rbm10/Paxbp1/Morf4l1/Tbl1xr1/U2af2	0.0747295	20	20 out of 124	C			Notch2/Pml
CC081	abs	BMP signaling pathway	Eng/Notch1/Grem2/Lemd2/Notch2	0.0747295	5	5 out of 124	C			Lemd2/Notch2	Grem2
CC081	abs	response to BMP	Eng/Notch1/Grem2/Lemd2/Notch2	0.0747295	5	5 out of 124	C			Lemd2/Notch2	Grem2
[truncated: 277 more rows]

## Sheet: CC strain-outlier KEGG
strain	dynamic_type	Description	qvalue	Count	GeneRatio	symbols	MT	target_genes	mediator_genes	localpqtl_genes	distalpqtl_genes
CC007	down	Retrograde endocannabinoid signaling	1.41106e-39	34	34 out of 75	Ndufa11/Ndufs2/Ndufa2/Ndufa1/Ndufs4/Mapk8/Ndufb9/Ndufa6/Ndufb4/Ndufa5/Ndufb8/Ndufa10/Ndufs5/Ndufc2/Ndufb7/Ndufa7/Ndufv1/Ndufb10/Ndufa8/Ndufa3/mt-Nd4/mt-Nd5/Mapk12/Ndufb6/Ndufs7/Ndufa13/Ndufb11/Ndufb5/Ndufb2/Ndufv2/Ndufs1/Ndufa12/Ndufa9/Ndufs6	B	Ndufa11/Ndufa1
CC007	down	Oxidative phosphorylation	9.55023e-31	32	32 out of 75	Ndufa11/Ndufs2/Ndufa2/Ndufa1/Ndufs4/Ndufb9/Ndufa6/Ndufb4/Ndufa5/Ndufb8/Ndufa10/Ndufs5/Ndufc2/Ndufb7/Ndufa7/Ndufv1/Ndufb10/Ndufa8/Ndufa3/mt-Nd4/mt-Nd5/Ndufb6/Ndufs7/Ndufa13/Ndufb11/Ndufb5/Ndufb2/Ndufv2/Ndufs1/Ndufa12/Ndufa9/Ndufs6	B	Ndufa11/Ndufa1
CC007	down	Diabetic cardiomyopathy	6.05995e-29	35	35 out of 75	Ndufa11/Ndufs2/Ndufa2/Ndufa1/Ndufs4/Mapk8/Ndufb9/Ndufa6/Ndufb4/Ndufa5/Ndufb8/Ndufa10/Ndufs5/Ndufc2/Ndufb7/Ndufa7/Ndufv1/Ndufb10/Ptpa/Ndufa8/Ndufa3/mt-Nd4/mt-Nd5/Mapk12/Ndufb6/Ndufs7/Ndufa13/Ndufb11/Ndufb5/Ndufb2/Ndufv2/Ndufs1/Ndufa12/Ndufa9/Ndufs6	B	Ndufa11/Ndufa1		Ptpa
CC007	down	Non-alcoholic fatty liver disease	7.12929e-28	31	31 out of 75	Ndufa11/Ndufs2/Ndufa2/Ndufa1/Ndufs4/Mapk8/Ndufb9/Ndufa6/Ndufb4/Ndufa5/Ndufb8/Ndufa10/Ndufs5/Ndufc2/Ndufb7/Ndufa7/Ndufv1/Ndufb10/Ndufa8/Ndufa3/Ndufb6/Ndufs7/Ndufa13/Ndufb11/Ndufb5/Ndufb2/Ndufv2/Ndufs1/Ndufa12/Ndufa9/Ndufs6	B	Ndufa11/Ndufa1
CC007	down	Thermogenesis	2.1008e-26	34	34 out of 75	Ndufa11/Ndufs2/Ndufa2/Ndufa1/Coa3/Ndufs4/Ndufb9/Ndufa6/Ndufb4/Ndufa5/Ndufb8/Ndufa10/Ndufs5/Ndufc2/Ndufb7/Ndufa7/Ndufv1/Ndufb10/Ndufa8/Ndufa3/mt-Nd4/mt-Nd5/Mapk12/Ndufb6/Ndufs7/Ndufa13/Ndufb11/Ndufb5/Ndufb2/Ndufv2/Ndufs1/Ndufa12/Ndufa9/Ndufs6	B	Ndufa11/Ndufa1/Coa3	Coa3	Coa3
CC007	down	Huntington disease	9.7979e-25	36	36 out of 75	Ndufa11/Polr2e/Ndufs2/Ndufa2/Ndufa1/Polr2h/Ndufs4/Mapk8/Ndufb9/Ndufa6/Ndufb4/Ndufa5/Ndufb8/Ndufa10/Ndufs5/Ndufc2/Ndufb7/Ndufa7/Ndufv1/Ndufb10/Ndufa8/Ndufa3/mt-Nd4/mt-Nd5/Ndufb6/Ndufs7/Ndufa13/Ndufb11/Ndufb5/Ndufb2/Ndufv2/Ndufs1/Ndufa12/Ndufa9/Polr2c/Ndufs6	B	Ndufa11/Ndufa1/Polr2h			Polr2h
CC007	abs	Diabetic cardiomyopathy	1.19615e-24	36	36 out of 101	Ndufa11/Ndufs2/Ndufa2/Ndufa1/Ndufs4/Mapk8/Ndufb9/Ndufa6/Ndufb4/Ndufa5/Ndufb8/Ndufa10/Ndufs5/Ndufc2/Ndufb7/Ndufa7/Ndufv1/Ndufb10/Ptpa/Ndufa8/Ndufa3/mt-Nd4/mt-Nd5/Mapk12/Ndufb6/Ndufs7/Ndufa13/Gsk3b/Ndufb11/Ndufb5/Ndufb2/Ndufv2/Ndufs1/Ndufa12/Ndufa9/Ndufs6	B	Ndufa11/Ndufa1		Ptpa
CC007	abs	Non-alcoholic fatty liver disease	2.1947e-24	32	32 out of 101	Ndufa11/Ndufs2/Ndufa2/Ndufa1/Ndufs4/Mapk8/Ndufb9/Ndufa6/Ndufb4/Ndufa5/Ndufb8/Ndufa10/Ndufs5/Ndufc2/Ndufb7/Ndufa7/Ndufv1/Ndufb10/Ndufa8/Ndufa3/Ndufb6/Ndufs7/Ndufa13/Gsk3b/Ndufb11/Ndufb5/Ndufb2/Ndufv2/Ndufs1/Ndufa12/Ndufa9/Ndufs6	B	Ndufa11/Ndufa1
CC007	down	Prion disease	8.65779e-24	34	34 out of 75	Ndufa11/Ndufs2/Ndufa2/Ndufa1/Ndufs4/Mapk8/Ndufb9/Ndufa6/Ndufb4/Ndufa5/Ndufb8/Ndufa10/Ndufs5/Ndufc2/Ndufb7/Ndufa7/Ndufv1/Ndufb10/Ndufa8/Ndufa3/mt-Nd4/mt-Nd5/Mapk12/Ndufb6/Ndufs7/Ndufa13/Ndufb11/Ndufb5/Ndufb2/Ndufv2/Ndufs1/Ndufa12/Ndufa9/Ndufs6	B	Ndufa11/Ndufa1
CC007	down	Parkinson disease	1.53178e-23	33	33 out of 75	Ndufa11/Ndufs2/Ndufa2/Ndufa1/Ndufs4/Mapk8/Ndufb9/Ndufa6/Ndufb4/Ndufa5/Ndufb8/Ndufa10/Ndufs5/Ndufc2/Ndufb7/Ndufa7/Ndufv1/Ndufb10/Ndufa8/Ndufa3/mt-Nd4/mt-Nd5/Ndufb6/Ndufs7/Ndufa13/Ndufb11/Ndufb5/Ndufb2/Ndufv2/Ndufs1/Ndufa12/Ndufa9/Ndufs6	B	Ndufa11/Ndufa1
CC007	abs	Thermogenesis	1.77445e-23	36	36 out of 101	Ndufa11/Ndufs2/Ndufa2/Ndufa1/Coa3/Ndufs4/Ndufb9/Ndufa6/Ndufb4/Ndufa5/Ndufb8/Ndufa10/Ndufaf4/Ndufs5/Ndufc2/Ndufb7/Ndufa7/Ndufv1/Ndufb10/Ndufa8/Ndufaf3/Ndufa3/mt-Nd4/mt-Nd5/Mapk12/Ndufb6/Ndufs7/Ndufa13/Ndufb11/Ndufb5/Ndufb2/Ndufv2/Ndufs1/Ndufa12/Ndufa9/Ndufs6	B	Ndufa11/Ndufa1/Coa3	Coa3	Coa3
CC007	down	Alzheimer disease	3.96591e-21	34	34 out of 75	Ndufa11/Ndufs2/Ndufa2/Ndufa1/Ndufs4/Mapk8/Ndufb9/Ndufa6/Ndufb4/Ndufa5/Ndufb8/Ndufa10/Ndufs5/Ndufc2/Ndufb7/Ndufa7/Ndufv1/Ndufb10/Ndufa8/Ndufa3/mt-Nd4/mt-Nd5/Ndufb6/Rtn4/Ndufs7/Ndufa13/Ndufb11/Ndufb5/Ndufb2/Ndufv2/Ndufs1/Ndufa12/Ndufa9/Ndufs6	B	Ndufa11/Ndufa1
CC007	abs	Huntington disease	3.07832e-20	37	37 out of 101	Ndufa11/Polr2e/Ndufs2/Ndufa2/Ndufa1/Polr2h/Ndufs4/Mapk8/Ndufb9/Ndufa6/Ndufb4/Ndufa5/Ndufb8/Ndufa10/Ndufs5/Ndufc2/Ndufb7/Ndufa7/Actr1a/Ndufv1/Ndufb10/Ndufa8/Ndufa3/mt-Nd4/mt-Nd5/Ndufb6/Ndufs7/Ndufa13/Ndufb11/Ndufb5/Ndufb2/Ndufv2/Ndufs1/Ndufa12/Ndufa9/Polr2c/Ndufs6	B	Ndufa11/Ndufa1/Polr2h			Polr2h
CC007	abs	Prion disease	1.12033e-19	35	35 out of 101	Ndufa11/Ndufs2/Ndufa2/Ndufa1/Ndufs4/Mapk8/Ndufb9/Ndufa6/Ndufb4/Ndufa5/Ndufb8/Ndufa10/Ndufs5/Ndufc2/Ndufb7/Ndufa7/Ndufv1/Ndufb10/Ndufa8/Ndufa3/mt-Nd4/mt-Nd5/Mapk12/Ndufb6/Ndufs7/Ndufa13/Gsk3b/Ndufb11/Ndufb5/Ndufb2/Ndufv2/Ndufs1/Ndufa12/Ndufa9/Ndufs6	B	Ndufa11/Ndufa1
CC007	down	Amyotrophic lateral sclerosis	1.48691e-19	34	34 out of 75	Ndufa11/Ndufs2/Ndufa2/Ndufa1/Gle1/Ndufs4/Ndufb9/Ndufa6/Ndufb4/Ndufa5/Ndufb8/Ndufa10/Ndufs5/Ndufc2/Ndufb7/Ndufa7/Ndufv1/Ndufb10/Ndufa8/Ndufa3/mt-Nd4/mt-Nd5/Mapk12/Ndufb6/Ndufs7/Ndufa13/Ndufb11/Ndufb5/Ndufb2/Ndufv2/Ndufs1/Ndufa12/Ndufa9/Ndufs6	B	Ndufa11/Ndufa1
CC007	down	Pathways of neurodegeneration - multiple diseases	4.1351e-18	34	34 out of 75	Ndufa11/Ndufs2/Ndufa2/Ndufa1/Ndufs4/Mapk8/Ndufb9/Ndufa6/Ndufb4/Ndufa5/Ndufb8/Ndufa10/Ndufs5/Ndufc2/Ndufb7/Ndufa7/Ndufv1/Ndufb10/Ndufa8/Ndufa3/mt-Nd4/mt-Nd5/Mapk12/Ndufb6/Ndufs7/Ndufa13/Ndufb11/Ndufb5/Ndufb2/Ndufv2/Ndufs1/Ndufa12/Ndufa9/Ndufs6	B	Ndufa11/Ndufa1
CC007	abs	Alzheimer disease	5.08665e-18	36	36 out of 101	Ndufa11/Ndufs2/Ndufa2/Ndufa1/Ndufs4/Mapk8/Ndufb9/Ndufa6/Ndufb4/Ndufa5/Ndufb8/Ndufa10/Ndufs5/Cdk5/Ndufc2/Ndufb7/Ndufa7/Ndufv1/Ndufb10/Ndufa8/Ndufa3/mt-Nd4/mt-Nd5/Ndufb6/Rtn4/Ndufs7/Ndufa13/Gsk3b/Ndufb11/Ndufb5/Ndufb2/Ndufv2/Ndufs1/Ndufa12/Ndufa9/Ndufs6	B	Ndufa11/Ndufa1
CC007	abs	Pathways of neurodegeneration - multiple diseases	8.53063e-16	37	37 out of 101	Ndufa11/Ndufs2/Ndufa2/Ndufa1/Ndufs4/Mapk8/Ndufb9/Ndufa6/Ndufb4/Ndufa5/Ndufb8/Ndufa10/Ndufs5/Cdk5/Ndufc2/Ndufb7/Ndufa7/Actr1a/Ndufv1/Ndufb10/Ndufa8/Ndufa3/mt-Nd4/mt-Nd5/Mapk12/Ndufb6/Ndufs7/Ndufa13/Gsk3b/Ndufb11/Ndufb5/Ndufb2/Ndufv2/Ndufs1/Ndufa12/Ndufa9/Ndufs6	B	Ndufa11/Ndufa1
CC007	abs	Amyotrophic lateral sclerosis	1.55818e-15	35	35 out of 101	Ndufa11/Ndufs2/Ndufa2/Ndufa1/Gle1/Ndufs4/Ndufb9/Ndufa6/Ndufb4/Ndufa5/Ndufb8/Ndufa10/Ndufs5/Ndufc2/Ndufb7/Ndufa7/Actr1a/Ndufv1/Ndufb10/Ndufa8/Ndufa3/mt-Nd4/mt-Nd5/Mapk12/Ndufb6/Ndufs7/Ndufa13/Ndufb11/Ndufb5/Ndufb2/Ndufv2/Ndufs1/Ndufa12/Ndufa9/Ndufs6	B	Ndufa11/Ndufa1
CC024	up	DNA replication	4.87791e-12	12	12 out of 93	Mcm7/Rpa1/Mcm4/Rfc2/Mcm6/Pcna/Mcm3/Mcm2/Rfc5/Rnaseh2a/Fen1/Mcm5	A			Rpa1
CC015	down	RNA degradation	1.44376e-11	12	12 out of 36	C1d/Exosc10/Exosc7/Exosc8/Exosc3/Exosc2/Edc3/Exosc4/Exosc1/Dis3l/Exosc5/Exosc6	A	Exosc8/Exosc3/Exosc4/Exosc1/Exosc5	Exosc7
CC024	up	Proteasome	5.11982e-11	14	14 out of 93	Psmd3/Psmc5/Psmc1/Psmc6/Psmd14/Psmb2/Psmc2/Psmc4/Psma4/Psmd8/Psmc3/Psmd4/Psma5/Psmd4/Psmd11	A	Psmb2/Psmc2/Psmd8	Psmc5		Psma4
CC030	down	Cardiac muscle contraction	2.21441e-09	9	9 out of 40	Uqcrb/Cyc1/Uqcrc2/Uqcrfs1/Uqcr10/mt-Co2/Uqcrq/Cox6c/Cox4i1	F	Uqcr10
CC030	down	Citrate cycle (TCA cycle)	1.33713e-08	8	8 out of 40	Sdhb/Sdha/Aco2/Fh1/Pdha1/Suclg1/Dld/Sucla2	F	Sucla2	Suclg1/Sucla2	Sucla2
CC030	down	Non-alcoholic fatty liver disease	1.6414e-08	12	12 out of 40	Sdhb/Uqcrb/Sdha/Cyc1/Uqcrc2/Irs2/Uqcrfs1/Uqcr10/mt-Co2/Uqcrq/Cox6c/Cox4i1	F	Uqcr10
CC030	down	Oxidative phosphorylation	6.0809e-08	11	11 out of 40	Sdhb/Uqcrb/Sdha/Cyc1/Uqcrc2/Uqcrfs1/Uqcr10/mt-Co2/Uqcrq/Cox6c/Cox4i1	F	Uqcr10
CC030	down	Carbon metabolism	9.58893e-08	11	11 out of 40	Sdhb/Sdha/Aco2/Agxt/Fh1/Pdha1/Hibch/Suclg1/Dld/Sucla2/Mut	F	Agxt/Sucla2	Suclg1/Sucla2	Hibch/Sucla2	Agxt
CC030	down	Diabetic cardiomyopathy	2.48696e-07	12	12 out of 40	Sdhb/Uqcrb/Sdha/Cyc1/Uqcrc2/Pdha1/Uqcrfs1/Uqcr10/mt-Co2/Uqcrq/Cox6c/Cox4i1	F	Uqcr10
CC025	abs	RNA degradation	2.5027e-07	10	10 out of 45	C1d/Exosc10/Exosc7/Exosc9/Exosc3/Skiv2l/Dis3/Exosc4/Dis3l/Exosc6	F	Exosc3/Exosc4	Exosc7
CC025	down	RNA degradation	2.61968e-07	9	9 out of 34	C1d/Exosc10/Exosc7/Exosc9/Exosc3/Dis3/Exosc4/Dis3l/Exosc6	F	Exosc3/Exosc4	Exosc7
CC024	up	Spinocerebellar ataxia	3.07544e-07	15	15 out of 93	Psmd3/Psmc5/Psmc1/Psmc6/Psmd14/Psmb2/Psmc2/Psmc4/Psma4/Psmd8/Psmc3/Psmd4/Psma5/Psmd4/Tbp/Psmd11	A	Psmb2/Psmc2/Psmd8	Psmc5		Psma4
CC030	down	Thermogenesis	5.37367e-06	11	11 out of 40	Sdhb/Uqcrb/Sdha/Cyc1/Uqcrc2/Uqcrfs1/Uqcr10/mt-Co2/Uqcrq/Cox6c/Cox4i1	F	Uqcr10
CC075	up	Dilated cardiomyopathy	6.10577e-06	7	7 out of 45	Des/Tpm3/Tpm1/Myh6/Ttn/Tpm2/Tpm1/Tpm1/Tpm3/Atp2a2	E	Atp2a2			Ttn
CC075	up	Hypertrophic cardiomyopathy	6.10577e-06	7	7 out of 45	Des/Tpm3/Tpm1/Myh6/Ttn/Tpm2/Tpm1/Tpm1/Tpm3/Atp2a2	E	Atp2a2			Ttn
CC039	up	Complement and coagulation cascades	1.01997e-05	10	10 out of 64	Plg/Kng1/Klkb1/F2/Serpinf2/C7/Serpind1/Serpina1b/F13a1/Fga	G			Serpina1b
CC030	down	Parkinson disease	1.47367e-05	11	11 out of 40	Sdhb/Uqcrb/Sdha/Cyc1/Uqcrc2/Uqcrfs1/Uqcr10/mt-Co2/Uqcrq/Cox6c/Cox4i1	F	Uqcr10
CC027	up	Pancreatic secretion	1.52774e-05	5	5 out of 14	Ctrb1/Pnlip/Prss2/Amy2a2/Amy1	F	Pnlip
CC003	down	Valine; leucine and isoleucine degradation	1.68589e-05	5	5 out of 14	Pccb/Acaa2/Bckdha/Hmgcs2/Hadha	E	Pccb/Bckdha			Pccb/Bckdha
CC002	down	Proteasome	1.75276e-05	7	7 out of 41	Psmd2/Psmc5/Psmc1/Psmc6/Psmc4/Psmc3/Psmd11	G		Psmc5
CC024	up	Epstein-Barr virus infection	2.0548e-05	14	14 out of 93	Cdk4/Psmd3/Psmc5/Psmc1/Psmc6/Psmd14/Psmc2/Psmc4/Tradd/Map3k7/Psmd8/Psmc3/Psmd4/Psmd4/Psmd11	A	Psmc2/Psmd8	Psmc5	Tradd
CC030	down	Alzheimer disease	2.2088e-05	12	12 out of 40	Sdhb/Uqcrb/Sdha/Cyc1/Uqcrc2/Irs2/Uqcrfs1/Uqcr10/mt-Co2/Uqcrq/Cox6c/Cox4i1	F	Uqcr10
CC030	down	Prion disease	2.2125e-05	11	11 out of 40	Sdhb/Uqcrb/Sdha/Cyc1/Uqcrc2/Uqcrfs1/Uqcr10/mt-Co2/Uqcrq/Cox6c/Cox4i1	F	Uqcr10
CC011	down	Insulin signaling pathway	2.82622e-05	7	7 out of 21	Gys1/Gys2/Phkg2/Inppl1/Phkb/Phka2/Ppp1r3b	E	Ppp1r3b		Gys2/Ppp1r3b
CC030	down	Huntington disease	5.13326e-05	11	11 out of 40	Sdhb/Uqcrb/Sdha/Cyc1/Uqcrc2/Uqcrfs1/Uqcr10/mt-Co2/Uqcrq/Cox6c/Cox4i1	F	Uqcr10
CC024	abs	Cell cycle	5.51371e-05	10	10 out of 109	Mcm7/Cdk4/Prkdc/Mcm4/Mcm6/Pcna/Mcm3/Mcm2/Cdk7/Mcm5	A			Prkdc
CC024	up	Cell cycle	9.14791e-05	9	9 out of 93	Mcm7/Cdk4/Mcm4/Mcm6/Pcna/Mcm3/Mcm2/Cdk7/Mcm5	A
CC030	down	Propanoate metabolism	0.000116906	5	5 out of 40	Hibch/Suclg1/Dld/Sucla2/Mut	F	Sucla2	Suclg1/Sucla2	Hibch/Sucla2
CC009	up	Coronavirus disease - COVID-19	0.000138505	14	14 out of 69	Rps11/Rpl30/Rps3a1/Fgb/Rpl37a/Rps27rt/Adam17/Rpl22/Rps16/Rps14/Tab2/Rpl27a/Rpl26/Fgg	E	Rps11/Rpl30/Rps3a1/Rps16
CC013	abs	Pertussis	0.000185748	8	8 out of 80	Itgb2/Casp1/C1qc/C1qb/C1qa/C1ra/C4b/C1s1	E	C1qa
CC075	up	Adrenergic signaling in cardiomyocytes	0.000192248	7	7 out of 45	Tpm3/Tpm1/Myh6/Ppp2r5c/Mapk12/Tpm2/Tpm1/Tpm1/Tpm3/Atp2a2	E	Atp2a2
CC013	abs	Staphylococcus aureus infection	0.000256926	7	7 out of 80	Itgb2/C1qc/C1qb/C1qa/C1ra/C4b/C1s1	E	C1qa
CC030	down	Amyotrophic lateral sclerosis	0.000282374	11	11 out of 40	Sdhb/Uqcrb/Sdha/Cyc1/Uqcrc2/Uqcrfs1/Uqcr10/mt-Co2/Uqcrq/Cox6c/Cox4i1	F	Uqcr10
CC024	abs	Parkinson disease	0.000342751	17	17 out of 109	Sdhb/Psmd3/Psmc5/Psmc1/Sdha/Psmc6/Psmd14/Psmb2/Psmc2/Psmc4/Psma4/Psmd8/Psmc3/Psmd4/Psma5/Rps27a/Psmd4/Psmd11	A	Psmb2/Psmc2/Psmd8	Psmc5		Psma4
CC049	up	Proteasome	0.000412746	6	6 out of 40	Psmd6/Psmc6/Psmc2/Psma1/Psmc3/Psmd4/Psmd4	B	Psmd6/Psmc2	Psma1		Psma1
CC033	up	Ribosome biogenesis in eukaryotes	0.000534799	5	5 out of 21	Rpp30/Mphosph10/Imp3/Utp4/Pop1	F
CC011	down	Glucagon signaling pathway	0.000554328	5	5 out of 21	Gys1/Gys2/Phkg2/Phkb/Phka2	E			Gys2
CC024	abs	Huntington disease	0.000661007	18	18 out of 109	Sdhb/Psmd3/Psmc5/Psmc1/Sdha/Psmc6/Psmd14/Psmb2/Psmc2/Psmc4/Psma4/Psmd8/Psmc3/Psmd4/Psma5/Psmd4/Tbp/Psmd11/Polr2c	A	Psmb2/Psmc2/Psmd8	Psmc5		Psma4
CC030	down	Pathways of neurodegeneration - multiple diseases	0.000671535	11	11 out of 40	Sdhb/Uqcrb/Sdha/Cyc1/Uqcrc2/Uqcrfs1/Uqcr10/mt-Co2/Uqcrq/Cox6c/Cox4i1	F	Uqcr10
CC024	up	Parkinson disease	0.000674795	15	15 out of 93	Psmd3/Psmc5/Psmc1/Psmc6/Psmd14/Psmb2/Psmc2/Psmc4/Psma4/Psmd8/Psmc3/Psmd4/Psma5/Rps27a/Psmd4/Psmd11	A	Psmb2/Psmc2/Psmd8	Psmc5		Psma4
CC039	up	African trypanosomiasis	0.000907152	5	5 out of 64	Kng1/Gnaq/Apoa1/Hba-a2/Hbb-bt	G	Gnaq	Gnaq	Gnaq/Hbb-bt
CC024	up	Huntington disease	0.000997756	16	16 out of 93	Psmd3/Psmc5/Psmc1/Psmc6/Psmd14/Psmb2/Psmc2/Psmc4/Psma4/Psmd8/Psmc3/Psmd4/Psma5/Psmd4/Tbp/Psmd11/Polr2c	A	Psmb2/Psmc2/Psmd8	Psmc5		Psma4
CC078	up	Arachidonic acid metabolism	0.00108921	5	5 out of 28	Cyp2c38/Cyp4a10/Cyp2b10/Cyp2b9/Cyp4a32	A	Cyp2b10		Cyp2c38/Cyp2b10/Cyp2b9
CC013	abs	Phagosome	0.00113787	10	10 out of 80	Itgb2/Cybb/Ctss/Cyba/Tap2/C1ra/H2-Q2/H2-Q4/Scarb1/Coro1a	E			H2-Q2/H2-Q4/Scarb1
CC030	down	Glyoxylate and dicarboxylate metabolism	0.00163533	4	4 out of 40	Aco2/Agxt/Dld/Mut	F	Agxt			Agxt
CC038	up	Spliceosome	0.00167687	10	10 out of 58	Bcas2/Sf3b2/Syf2/Srsf9/Prpf40a/Snrpg/Srsf2/Snrnp27/Snrpa/Lsm3	C		Prpf40a	Srsf9
CC075	up	Cardiac muscle contraction	0.00169754	5	5 out of 45	Tpm3/Tpm1/Myh6/Tpm2/Tpm1/Tpm1/Tpm3/Atp2a2	E	Atp2a2
CC002	down	Spinocerebellar ataxia	0.00175981	7	7 out of 41	Psmd2/Psmc5/Psmc1/Psmc6/Psmc4/Psmc3/Psmd11	G		Psmc5
CC024	abs	Prion disease	0.00215637	16	16 out of 109	Sdhb/Psmd3/Psmc5/Psmc1/Sdha/Psmc6/Psmd14/Psmb2/Psmc2/Psmc4/Psma4/Psmd8/Psmc3/Psmd4/Psma5/Psmd4/Psmd11	A	Psmb2/Psmc2/Psmd8	Psmc5		Psma4
CC030	abs	Non-alcoholic fatty liver disease	0.00231861	13	13 out of 119	Sdhb/Uqcrb/Sdha/Cyc1/Bax/Uqcrc2/Irs2/Uqcrfs1/Uqcr10/mt-Co2/Uqcrq/Cox6c/Cox4i1	F	Uqcr10
CC030	abs	Thermogenesis	0.00231861	16	16 out of 119	Smarcb1/Sdhb/Uqcrb/Sdha/Cyc1/Actl6a/Uqcrc2/Uqcrfs1/Uqcr10/mt-Co2/Smarcc1/Smarca4/Kdm1a/Uqcrq/Cox6c/Cox4i1	F	Uqcr10
CC002	abs	Parkinson disease	0.00234737	15	15 out of 91	Cox5a/Psmd2/Atp5e/Psmc5/Psmc1/Vdac2/Psmc6/Psmc4/Psmc3/mt-Co1/mt-Nd4/Sdhc/Mfn1/Cox6c/Psmd11	G	Cox5a	Psmc5
CC002	abs	Amyotrophic lateral sclerosis	0.00234737	18	18 out of 91	Cox5a/Psmd2/Nxf1/Nxf1/Atp5e/Psmc5/Psmc1/Psmc6/Ncbp1/Tomm40/Psmc4/Psmc3/mt-Co1/mt-Nd4/Sdhc/Ndc1/Cox6c/Psmd11/Nup205	G	Cox5a	Psmc5		Nxf1/Nxf1
CC003	down	Propanoate metabolism	0.00241416	3	3 out of 14	Pccb/Bckdha/Hadha	E	Pccb/Bckdha			Pccb/Bckdha
CC026	down	Collecting duct acid secretion	0.00262312	3	3 out of 18	Slc12a7/Car2/Atp6v1a	F	Slc12a7		Slc12a7/Car2
CC030	abs	Oxidative phosphorylation	0.00281612	12	12 out of 119	Sdhb/Atp6v1d/Uqcrb/Sdha/Cyc1/Uqcrc2/Uqcrfs1/Uqcr10/mt-Co2/Uqcrq/Cox6c/Cox4i1	F	Uqcr10
CC013	up	Pertussis	0.00282551	6	6 out of 58	Itgb2/Casp1/C1qc/C1qb/C1qa/C4b	E	C1qa
CC013	abs	Systemic lupus erythematosus	0.00358048	6	6 out of 80	C1qc/C1qb/C1qa/C1ra/C4b/C1s1	E	C1qa
CC002	down	Epstein-Barr virus infection	0.00378699	7	7 out of 41	Psmd2/Psmc5/Psmc1/Psmc6/Psmc4/Psmc3/Psmd11	G		Psmc5
CC024	up	Prion disease	0.00399753	14	14 out of 93	Psmd3/Psmc5/Psmc1/Psmc6/Psmd14/Psmb2/Psmc2/Psmc4/Psma4/Psmd8/Psmc3/Psmd4/Psma5/Psmd4/Psmd11	A	Psmb2/Psmc2/Psmd8	Psmc5		Psma4
CC013	up	Phagosome	0.00404017	8	8 out of 58	Itgb2/Cybb/Ctss/Cyba/Tap2/H2-Q2/H2-Q4/Coro1a	E			H2-Q2/H2-Q4
CC013	up	Staphylococcus aureus infection	0.00404017	5	5 out of 58	Itgb2/C1qc/C1qb/C1qa/C4b	E	C1qa
CC032	down	Oxidative phosphorylation	0.00404807	6	6 out of 27	Atp5o/Atp5b/Atp5a1/Atp5l/Atp5c1/Atp5f1	A/D	Atp5a1
CC011	down	Starch and sucrose metabolism	0.00412323	3	3 out of 21	Gys1/Gys2/Agl	E			Gys2
CC013	up	Leishmaniasis	0.00417227	5	5 out of 58	Itgb2/Cybb/Cyba/Ptpn6/Stat1	E	Ptpn6
CC030	abs	Carbon metabolism	0.00436158	12	12 out of 119	Sdhb/Sdha/Aco2/Agxt/Fh1/Psph/Pdha1/Hibch/Suclg1/Dld/Sucla2/Mut	F	Agxt/Sucla2	Suclg1/Sucla2	Psph/Hibch/Sucla2	Agxt
CC013	up	Antigen processing and presentation	0.00449407	5	5 out of 58	Ctss/Tapbp/Tap2/H2-Q2/H2-Q4	E			H2-Q2/H2-Q4
CC009	up	Ribosome	0.00460411	10	10 out of 69	Rps11/Rpl30/Rps3a1/Rpl37a/Rps27rt/Rpl22/Rps16/Rps14/Rpl27a/Rpl26	E	Rps11/Rpl30/Rps3a1/Rps16
CC024	abs	Alzheimer disease	0.0052224	17	17 out of 109	Sdhb/Psmd3/Psmc5/Psmc1/Sdha/Psmc6/Psmd14/Psmb2/Psmc2/Psmc4/Psma4/Psmd8/Irs1/Psmc3/Psmd4/Psma5/Psmd4/Psmd11	A	Psmb2/Psmc2/Psmd8	Psmc5		Psma4
CC032	down	Alzheimer disease	0.00528652	8	8 out of 27	Atp5o/Atp5b/Atp5a1/Irs2/Apc/Atp5c1/Atp5f1/Csnk1e	A/D	Atp5a1
CC024	up	Mismatch repair	0.00549635	4	4 out of 93	Rpa1/Rfc2/Pcna/Rfc5	A			Rpa1
CC049	up	Pathways of neurodegeneration - multiple diseases	0.00551122	11	11 out of 40	Psmd6/Psmc6/Lrp5/Dctn2/Vcp/Psmc2/Psma1/Psmc3/Psmd4/Park7/Psmd4/Dctn4	B	Psmd6/Psmc2	Psma1		Psma1
CC078	down	Steroid biosynthesis	0.00561287	3	3 out of 25	Cyp51/Sqle/Fdft1	A
CC078	down	Terpenoid backbone biosynthesis	0.00561287	3	3 out of 25	Mvd/Pmvk/Idi1	A	Pmvk
CC078	up	Retinol metabolism	0.00563927	5	5 out of 28	Cyp2c38/Cyp4a10/Cyp2b10/Cyp2b9/Cyp4a32	A	Cyp2b10		Cyp2c38/Cyp2b10/Cyp2b9
CC002	abs	Prion disease	0.0060926	14	14 out of 91	Cox5a/Psmd2/Atp5e/Psmc5/Psmc1/Vdac2/Psmc6/Psmc4/Psmc3/mt-Co1/mt-Nd4/Sdhc/Cox6c/Psmd11	G	Cox5a	Psmc5
CC023	up	Ras signaling pathway	0.00613313	5	5 out of 18	Rab5a/Pak2/Plcg2/Rab5c/Mapk1	D
CC024	up	Alzheimer disease	0.00661816	15	15 out of 93	Psmd3/Psmc5/Psmc1/Psmc6/Psmd14/Psmb2/Psmc2/Psmc4/Psma4/Psmd8/Irs1/Psmc3/Psmd4/Psma5/Psmd4/Psmd11	A	Psmb2/Psmc2/Psmd8	Psmc5		Psma4
CC024	up	Nucleotide excision repair	0.00687838	5	5 out of 93	Rpa1/Rfc2/Pcna/Rfc5/Cdk7	A			Rpa1
CC024	up	mRNA surveillance pathway	0.00687838	8	8 out of 93	Smg5/Sympk/Wdr33/Cpsf2/Ddx19b/Cpsf3/Cpsf1/Cpsf4	A	Ddx19b		Ddx19b	Sympk/Ddx19b
CC043	up	Metabolism of xenobiotics by cytochrome P450	0.00707626	3	3 out of 11	Gstp3/Gsta1/Sult2a5	B		Gstp3/Gsta1	Gstp3/Gsta1
CC010	up	Endocytosis	0.00718283	9	9 out of 39	Rab8a/Ap2b1/Vps35/Ldlrap1/Vps26a/Capza1/Rufy2/Vps29/Snx12/Vps29	A				Vps35
CC011	down	Insulin resistance	0.00739823	4	4 out of 21	Gys1/Gys2/Tbc1d4/Ppp1r3b	E	Ppp1r3b		Gys2/Ppp1r3b
CC049	up	Amyotrophic lateral sclerosis	0.00740617	10	10 out of 40	Pfn1/Psmd6/Psmc6/Dctn2/Vcp/Psmc2/Psma1/Psmc3/Psmd4/Psmd4/Dctn4	B	Psmd6/Psmc2	Psma1		Psma1
CC075	up	Glycolysis / Gluconeogenesis	0.00805992	5	5 out of 45	Ldhb/Pkm/Pfkm/Aldoa/Eno3/Pkm	E	Aldoa		Ldhb
CC029	down	Protein processing in endoplasmic reticulum	0.008221	8	8 out of 40	Calr/Dnajb11/Man1a2/Hspa8/Dnajc3/Hsp90ab1/Dnajc10/Hspa4l	H			Dnajc10/Hspa4l
CC002	down	Terpenoid backbone biosynthesis	0.0083127	3	3 out of 41	Mvd/Mvk/Mvk/Idi1	G	Mvk/Mvk
CC030	up	Adherens junction	0.0087995	7	7 out of 79	Crebbp/Nectin3/Ptpn1/Wasf2/Ctnnd1/Afdn/Iqgap1	F	Ptpn1/Wasf2			Wasf2
CC049	up	Spinocerebellar ataxia	0.00882447	6	6 out of 40	Psmd6/Psmc6/Psmc2/Psma1/Psmc3/Psmd4/Psmd4	B	Psmd6/Psmc2	Psma1		Psma1
CC049	up	Alzheimer disease	0.00912612	9	9 out of 40	Psmd6/Psmc6/Lrp5/Psmc2/Psma1/Psmc3/Psmd4/Psmd4/Gapdh/Apoe	B	Psmd6/Psmc2	Psma1/Apoe	Apoe	Psma1
CC002	abs	Spinocerebellar ataxia	0.00942976	9	9 out of 91	Psmd2/Psmc5/Psmc1/Vdac2/Psmc6/Psmc4/Psmc3/Nop56/Psmd11	G		Psmc5
CC002	abs	Terpenoid backbone biosynthesis	0.00942976	4	4 out of 91	Mvd/Acat1/Mvk/Mvk/Idi1	G	Mvk/Mvk			Acat1
CC002	abs	Huntington disease	0.00942976	14	14 out of 91	Cox5a/Psmd2/Atp5e/Psmc5/Psmc1/Vdac2/Psmc6/Psmc4/Psmc3/mt-Co1/mt-Nd4/Sdhc/Cox6c/Psmd11	G	Cox5a	Psmc5
CC013	abs	Complement and coagulation cascades	0.00997279	7	7 out of 80	Itgb2/C1qc/C1qb/C1qa/C1ra/C4b/C1s1	E	C1qa
CC043	up	Chemical carcinogenesis	0.0107706	3	3 out of 11	Gstp3/Gsta1/Sult2a5	B		Gstp3/Gsta1	Gstp3/Gsta1
CC013	up	NOD-like receptor signaling pathway	0.0108405	7	7 out of 58	Cybb/Cyba/Casp1/Pkn2/Gbp7/Gbp2/Stat1	E
CC002	up	Thermogenesis	0.0129264	9	9 out of 50	Cox5a/Atp5e/Slc25a20/Cox15/mt-Co1/mt-Nd4/Sdhc/Coa7/Cox6c	G	Cox5a
CC002	up	Oxidative phosphorylation	0.0129264	7	7 out of 50	Cox5a/Atp5e/Cox15/mt-Co1/mt-Nd4/Sdhc/Cox6c	G	Cox5a
CC002	up	Amyotrophic lateral sclerosis	0.0132616	11	11 out of 50	Cox5a/Nxf1/Nxf1/Atp5e/Ncbp1/Tomm40/mt-Co1/mt-Nd4/Sdhc/Ndc1/Cox6c/Nup205	G	Cox5a			Nxf1/Nxf1
CC030	abs	Hepatocellular carcinoma	0.013328	10	10 out of 119	Smarcb1/Gstt1/Gstt3/Actl6a/Bax/Plcg2/Smarcc1/Smarca4/Pbrm1/Gstt2	F		Gstt1	Gstt1/Gstt2
CC005	up	Longevity regulating pathway	0.0143652	3	3 out of 10	Ehmt2/Rps6kb2/Eif4e2	D
CC024	abs	Amyotrophic lateral sclerosis	0.0150185	17	17 out of 109	Sdhb/Psmd3/Psmc5/Psmc1/Sdha/Psmc6/Psmd14/Psmb2/Psmc2/Psmc4/Psma4/Psmd8/Psmc3/Psmd4/Psma5/Psmd4/Nup50/Psmd11	A	Psmb2/Psmc2/Psmd8	Psmc5		Psma4
CC042	down	Phosphatidylinositol signaling system	0.0150495	4	4 out of 22	Impad1/Inpp5b/Pik3c3/Cdipt	G	Impad1		Impad1	Inpp5b/Pik3c3
CC042	down	Linoleic acid metabolism	0.0150495	3	3 out of 22	Cyp2j5/Cyp2j6/Cyp3a11	G			Cyp2j6
CC024	up	Amyotrophic lateral sclerosis	0.0159519	15	15 out of 93	Psmd3/Psmc5/Psmc1/Psmc6/Psmd14/Psmb2/Psmc2/Psmc4/Psma4/Psmd8/Psmc3/Psmd4/Psma5/Psmd4/Nup50/Psmd11	A	Psmb2/Psmc2/Psmd8	Psmc5		Psma4
CC029	down	Coronavirus disease - COVID-19	0.0162663	8	8 out of 40	Rpl8/Egfr/Rsl24d1/C8g/Rpl17/Rpl28/Rpl36al/Rpl34	H
CC007	down	Basal transcription factors	0.0166657	4	4 out of 75	Gtf2h3/Ercc2/Gtf2h1/Taf6	B		Gtf2h1	Ercc2
CC003	down	Fatty acid elongation	0.0180475	2	2 out of 14	Acaa2/Hadha	E
CC003	down	Butanoate metabolism	0.0180475	2	2 out of 14	Hmgcs2/Hadha	E
CC002	abs	Alzheimer disease	0.0182011	14	14 out of 91	Cox5a/Psmd2/Atp5e/Psmc5/Psmc1/Vdac2/Psmc6/Psmc4/Psmc3/mt-Co1/mt-Nd4/Sdhc/Cox6c/Psmd11	G	Cox5a	Psmc5
CC002	abs	Pathways of neurodegeneration - multiple diseases	0.0182011	16	16 out of 91	Cox5a/Psmd2/Atp5e/Psmc5/Psmc1/Vdac2/Psmc6/Tomm40/Psmc4/Psmc3/mt-Co1/mt-Nd4/Sdhc/Mfn1/Cox6c/Psmd11	G	Cox5a	Psmc5
CC058	down	Nicotinate and nicotinamide metabolism	0.018501	3	3 out of 20	Pnp/Pnp2/Nnt	C	Nnt	Nnt	Pnp/Pnp2/Nnt
CC032	down	Thermogenesis	0.0186373	6	6 out of 27	Atp5o/Atp5b/Atp5a1/Atp5l/Atp5c1/Atp5f1	A/D	Atp5a1
CC049	up	Huntington disease	0.0187772	8	8 out of 40	Psmd6/Psmc6/Dctn2/Psmc2/Psma1/Psmc3/Psmd4/Psmd4/Dctn4	B	Psmd6/Psmc2	Psma1		Psma1
CC049	up	Glycolysis / Gluconeogenesis	0.0187772	4	4 out of 40	Aldob/Galm/Eno1/Gapdh	B		Eno1	Galm/Eno1
CC024	down	Carbon metabolism	0.021285	4	4 out of 16	Sdhb/Sdha/Sdsl/Hibch	A			Sdsl/Hibch
CC075	up	Biosynthesis of amino acids	0.0216015	5	5 out of 45	Bcat2/Pkm/Pfkm/Aldoa/Eno3/Pkm	E	Aldoa
CC049	down	Ras signaling pathway	0.023621	8	8 out of 64	Prkacb/Tbk1/Exoc2/Arf6/Rap1b/Sos1/Rras2/Gng5	B
CC013	up	Tuberculosis	0.0243692	6	6 out of 58	Itgb2/Ctss/Lsp1/Fcer1g/Coro1a/Stat1	E
CC049	up	Parkinson disease	0.0256377	7	7 out of 40	Psmd6/Psmc6/Psmc2/Psma1/Psmc3/Psmd4/Park7/Psmd4	B	Psmd6/Psmc2	Psma1		Psma1
CC013	up	Systemic lupus erythematosus	0.029261	4	4 out of 58	C1qc/C1qb/C1qa/C4b	E	C1qa
CC013	up	Hedgehog signaling pathway	0.029261	3	3 out of 58	Mgrn1/Csnk1g3/Grk2	E
CC013	up	Complement and coagulation cascades	0.029261	5	5 out of 58	Itgb2/C1qc/C1qb/C1qa/C4b	E	C1qa
CC009	up	Protein processing in endoplasmic reticulum	0.029769	9	9 out of 69	Calr/Sar1a/Dnajc3/Pdia3/Sec23b/Txndc5/Pdia4/Hyou1/Os9	E			Pdia4
CC009	up	Complement and coagulation cascades	0.030377	6	6 out of 69	Pros1/Serping1/Fgb/Kng2/Cfh/Fgg	E			Cfh
CC013	up	Leukocyte transendothelial migration	0.0304119	5	5 out of 58	Itgb2/Cybb/Cyba/Vasp/Msn	E
CC013	up	Coronavirus disease - COVID-19	0.0304119	8	8 out of 58	Cybb/Casp1/C1qc/C1qb/Rpl10a/C1qa/C4b/Stat1	E	C1qa
CC079	up	Chronic myeloid leukemia	0.0317903	4	4 out of 28	Araf/Ikbkg/Ctbp1/Bcr	A	Araf/Bcr	Bcr	Bcr	Ctbp1/Bcr
CC043	down	Autoimmune thyroid disease	0.033043	2	2 out of 21	H2-Q2/H2-T23	B			H2-Q2/H2-T23
CC043	down	Allograft rejection	0.033043	2	2 out of 21	H2-Q2/H2-T23	B			H2-Q2/H2-T23
CC043	down	Graft-versus-host disease	0.033043	2	2 out of 21	H2-Q2/H2-T23	B			H2-Q2/H2-T23
CC043	down	Type I diabetes mellitus	0.033043	2	2 out of 21	H2-Q2/H2-T23	B			H2-Q2/H2-T23
CC043	down	Cell adhesion molecules	0.033043	3	3 out of 21	Cdh1/H2-Q2/H2-T23	B			H2-Q2/H2-T23
CC043	down	Human T-cell leukemia virus 1 infection	0.033043	4	4 out of 21	Ranbp3/Prkaca/H2-Q2/H2-T23	B			H2-Q2/H2-T23
CC002	down	Parkinson disease	0.0335012	7	7 out of 41	Psmd2/Psmc5/Psmc1/Psmc6/Psmc4/Psmc3/Psmd11	G		Psmc5
CC059	down	Carbohydrate digestion and absorption	0.0335247	1	1 out of 3	Hk3	A/D			Hk3
CC059	down	Starch and sucrose metabolism	0.0335247	1	1 out of 3	Hk3	A/D			Hk3
CC059	down	Type II diabetes mellitus	0.0335247	1	1 out of 3	Hk3	A/D			Hk3
CC059	down	Galactose metabolism	0.0335247	1	1 out of 3	Hk3	A/D			Hk3
CC059	down	Fructose and mannose metabolism	0.0335247	1	1 out of 3	Hk3	A/D			Hk3
CC059	down	RIG-I-like receptor signaling pathway	0.0335247	1	1 out of 3	Ifih1	A/D
CC059	down	Central carbon metabolism in cancer	0.0335247	1	1 out of 3	Hk3	A/D			Hk3
CC059	down	Amino sugar and nucleotide sugar metabolism	0.0335247	1	1 out of 3	Hk3	A/D			Hk3
CC059	down	Aminoacyl-tRNA biosynthesis	0.0335247	1	1 out of 3	Tars2	A/D
CC059	down	Glycolysis / Gluconeogenesis	0.0335247	1	1 out of 3	Hk3	A/D			Hk3
CC043	up	Platinum drug resistance	0.0336102	2	2 out of 11	Gstp3/Gsta1	B		Gstp3/Gsta1	Gstp3/Gsta1
CC043	up	Glutathione metabolism	0.0336102	2	2 out of 11	Gstp3/Gsta1	B		Gstp3/Gsta1	Gstp3/Gsta1
CC043	up	Drug metabolism - cytochrome P450	0.0336102	2	2 out of 11	Gstp3/Gsta1	B		Gstp3/Gsta1	Gstp3/Gsta1
CC023	up	Tuberculosis	0.0351907	4	4 out of 18	Ctss/Rab5a/Rab5c/Mapk1	D
CC075	up	cGMP-PKG signaling pathway	0.0353059	5	5 out of 45	Slc25a4/Myh6/Myl9/Atp2a2/Ppp1r12a	E	Atp2a2
CC011	down	Calcium signaling pathway	0.0357348	3	3 out of 21	Phkg2/Phkb/Phka2	E
CC030	down	Pyruvate metabolism	0.0359199	3	3 out of 40	Fh1/Pdha1/Dld	F
CC024	abs	Pathways of neurodegeneration - multiple diseases	0.036235	17	17 out of 109	Sdhb/Psmd3/Psmc5/Psmc1/Sdha/Psmc6/Psmd14/Psmb2/Psmc2/Psmc4/Psma4/Psmd8/Psmc3/Psmd4/Psma5/Rps27a/Psmd4/Psmd11	A	Psmb2/Psmc2/Psmd8	Psmc5		Psma4
CC049	up	Biosynthesis of amino acids	0.0365142	4	4 out of 40	Aldob/Rpia/Eno1/Gapdh	B		Eno1	Eno1
CC009	abs	Protein processing in endoplasmic reticulum	0.0369171	13	13 out of 114	Calr/Sar1a/Atxn3/Ngly1/Dnajc3/Pdia3/Sec23b/Txndc5/Pdia4/Rad23a/Hyou1/Capn1/Os9	E		Capn1	Ngly1/Pdia4/Rad23a/Capn1
CC042	abs	Phosphatidylinositol signaling system	0.0374909	5	5 out of 40	Impad1/Inpp5b/Pik3c3/Mtmr3/Cdipt	G	Impad1		Impad1	Inpp5b/Pik3c3
CC011	abs	Calcium signaling pathway	0.0383437	4	4 out of 35	Phkg2/Phkb/Phka2/Stim2	E
CC059	down	HIF-1 signaling pathway	0.038941	1	1 out of 3	Hk3	A/D			Hk3
CC013	up	Cell adhesion molecules	0.0396519	4	4 out of 58	Itgb2/H2-Q2/H2-Q4/Ptprc	E			H2-Q2/H2-Q4
CC002	down	Prion disease	0.0397784	7	7 out of 41	Psmd2/Psmc5/Psmc1/Psmc6/Psmc4/Psmc3/Psmd11	G		Psmc5
CC024	up	Pathways of neurodegeneration - multiple diseases	0.0403601	15	15 out of 93	Psmd3/Psmc5/Psmc1/Psmc6/Psmd14/Psmb2/Psmc2/Psmc4/Psma4/Psmd8/Psmc3/Psmd4/Psma5/Rps27a/Psmd4/Psmd11	A	Psmb2/Psmc2/Psmd8	Psmc5		Psma4
CC059	down	Measles	0.0410323	1	1 out of 3	Ifih1	A/D
CC059	down	Hepatitis B	0.0412311	1	1 out of 3	Ifih1	A/D
CC059	down	Influenza A	0.0412311	1	1 out of 3	Ifih1	A/D
CC009	down	Diabetic cardiomyopathy	0.0414179	8	8 out of 45	Ndufab1/Gsr/Ndufb10/Ppara/mt-Nd5/Ndufa13/Mpc1/Mpc1/Ctsd	E	Gsr/Mpc1/Mpc1		Gsr/Mpc1/Mpc1	Gsr
CC013	abs	Coronavirus disease - COVID-19	0.0416203	10	10 out of 80	Cybb/Casp1/C1qc/C1qb/Rpl10a/C1qa/C1ra/C4b/C1s1/Stat1	E	C1qa
CC005	abs	mTOR signaling pathway	0.0417643	4	4 out of 19	Rps6kb2/Wdr59/Mios/Eif4e2	D
CC059	down	Insulin signaling pathway	0.0417845	1	1 out of 3	Hk3	A/D			Hk3
CC059	down	Herpes simplex virus 1 infection	0.0417845	1	1 out of 3	Ifih1	A/D
CC059	down	Carbon metabolism	0.0417845	1	1 out of 3	Hk3	A/D			Hk3
CC061	up	PPAR signaling pathway	0.0428733	4	4 out of 23	Cyp4a32/Pltp/Apoc3/Dbi	D	Pltp	Pltp		Pltp
CC013	down	Propanoate metabolism	0.0437565	3	3 out of 22	Pccb/Pcca/Bckdhb	E	Pccb	Pcca/Bckdhb	Pcca/Bckdhb	Pccb
CC027	up	Carbohydrate digestion and absorption	0.0452792	2	2 out of 14	Amy2a2/Amy1	F
CC027	up	Starch and sucrose metabolism	0.0452792	2	2 out of 14	Amy2a2/Amy1	F
CC027	up	Protein digestion and absorption	0.0452792	2	2 out of 14	Ctrb1/Prss2	F
CC010	abs	Endocytosis	0.0493877	10	10 out of 57	Rab8a/Ap2b1/Zfyve16/Vps35/Ldlrap1/Vps26a/Capza1/Rufy2/Vps29/Snx12/Vps29	A				Vps35
CC032	down	Pathways of neurodegeneration - multiple diseases	0.0494303	7	7 out of 27	Atp5o/Atp5b/Atp5a1/Apc/Atp5c1/Atp5f1/Csnk1e	A/D	Atp5a1
CC032	down	Diabetic cardiomyopathy	0.0494303	5	5 out of 27	Atp5o/Atp5b/Atp5a1/Atp5c1/Atp5f1	A/D	Atp5a1
CC002	up	Parkinson disease	0.0503466	8	8 out of 50	Cox5a/Atp5e/Vdac2/mt-Co1/mt-Nd4/Sdhc/Mfn1/Cox6c	G	Cox5a
CC030	down	Platinum drug resistance	0.0505731	3	3 out of 40	Gstt1/Gstt3/Gstt2	F		Gstt1	Gstt1/Gstt2
CC078	abs	Other types of O-glycan biosynthesis	0.050788	3	3 out of 53	B4galt1/Colgalt1/Galnt4	A		Colgalt1	Colgalt1/Galnt4
CC003	down	Fatty acid degradation	0.0509682	2	2 out of 14	Acaa2/Hadha	E
CC003	down	Fatty acid metabolism	0.0509682	2	2 out of 14	Acaa2/Hadha	E
CC013	up	Natural killer cell mediated cytotoxicity	0.0510506	4	4 out of 58	Itgb2/Cd48/Fcer1g/Ptpn6	E	Ptpn6
CC043	down	Epstein-Barr virus infection	0.0512867	4	4 out of 21	Ddx58/H2-Q2/Isg15/H2-T23	B			Ddx58/H2-Q2/H2-T23
CC030	down	Glutathione metabolism	0.0517752	3	3 out of 40	Gstt1/Gstt3/Gstt2	F		Gstt1	Gstt1/Gstt2
CC030	down	Drug metabolism - cytochrome P450	0.0517752	3	3 out of 40	Gstt1/Gstt3/Gstt2	F		Gstt1	Gstt1/Gstt2
CC030	down	Valine; leucine and isoleucine degradation	0.0517752	3	3 out of 40	Hibch/Dld/Mut	F			Hibch
CC030	down	Metabolism of xenobiotics by cytochrome P450	0.0517752	3	3 out of 40	Gstt1/Gstt3/Gstt2	F		Gstt1	Gstt1/Gstt2
CC031	up	AMPK signaling pathway	0.0527107	5	5 out of 31	Hnf4a/Hmgcr/Pck1/Pck2/Rps6kb1	D/A			Pck2
CC042	down	Inositol phosphate metabolism	0.0533711	3	3 out of 22	Inpp5b/Pik3c3/Cdipt	G				Inpp5b/Pik3c3
CC002	up	Diabetic cardiomyopathy	0.0535458	7	7 out of 50	Cox5a/Atp5e/Vdac2/mt-Co1/mt-Nd4/Sdhc/Cox6c	G	Cox5a
CC049	up	Epstein-Barr virus infection	0.0536738	5	5 out of 40	Psmd6/Psmc6/Psmc2/Psmc3/Psmd4/Psmd4	B	Psmd6/Psmc2
CC016	up	Pentose and glucuronate interconversions	0.0543522	2	2 out of 9	Dcxr/Akr1b8	H			Dcxr
CC013	up	Necroptosis	0.0547281	5	5 out of 58	Cybb/Casp1/Zbp1/Mlkl/Stat1	E
CC013	up	Epstein-Barr virus infection	0.0549145	6	6 out of 58	Tapbp/Tap2/H2-Q2/H2-Q4/Entpd1/Stat1	E		Entpd1	H2-Q2/H2-Q4/Entpd1
CC043	up	Drug metabolism - other enzymes	0.0551805	2	2 out of 11	Gstp3/Gsta1	B		Gstp3/Gsta1	Gstp3/Gsta1
CC043	up	Fluid shear stress and atherosclerosis	0.0551805	2	2 out of 11	Gstp3/Gsta1	B		Gstp3/Gsta1	Gstp3/Gsta1
CC043	up	Hepatocellular carcinoma	0.0551805	2	2 out of 11	Gstp3/Gsta1	B		Gstp3/Gsta1	Gstp3/Gsta1
CC043	up	Ubiquitin mediated proteolysis	0.0551805	2	2 out of 11	Mgrn1/Ubr5	B
CC013	up	C-type lectin receptor signaling pathway	0.0554789	4	4 out of 58	Lsp1/Casp1/Fcer1g/Stat1	E
CC013	up	Viral myocarditis	0.0554789	3	3 out of 58	Itgb2/H2-Q2/H2-Q4	E			H2-Q2/H2-Q4
CC013	up	Autoimmune thyroid disease	0.0554789	2	2 out of 58	H2-Q2/H2-Q4	E			H2-Q2/H2-Q4
CC013	up	Allograft rejection	0.0554789	2	2 out of 58	H2-Q2/H2-Q4	E			H2-Q2/H2-Q4
CC013	up	Graft-versus-host disease	0.0554789	2	2 out of 58	H2-Q2/H2-Q4	E			H2-Q2/H2-Q4
CC013	up	Cytosolic DNA-sensing pathway	0.0561954	3	3 out of 58	Ifi202b/Casp1/Zbp1	E			Ifi202b
CC002	down	Huntington disease	0.0574411	7	7 out of 41	Psmd2/Psmc5/Psmc1/Psmc6/Psmc4/Psmc3/Psmd11	G		Psmc5
CC075	abs	Biosynthesis of cofactors	0.0596392	10	10 out of 93	Pank3/Pmm2/Rgn/Cmpk1/Bcat2/Pkm/Nme6/Ak1/Ugt1a5/Mthfd1l/Pkm	E	Rgn/Nme6	Mthfd1l	Pank3/Pmm2/Mthfd1l
CC059	down	Coronavirus disease - COVID-19	0.0596469	1	1 out of 3	Ifih1	A/D
CC082	abs	Folate biosynthesis	0.060554	4	4 out of 66	Pcbd1/Pcbd2/Akr1b10/Akr1b8	A		Pcbd1	Pcbd1/Pcbd2
CC030	abs	Huntington disease	0.060946	15	15 out of 119	Tubb5/Sdhb/Uqcrb/Sdha/Crebbp/Cyc1/Bax/Uqcrc2/Uqcrfs1/Uqcr10/mt-Co2/Hdac1/Uqcrq/Cox6c/Cox4i1	F	Uqcr10
CC013	up	Type I diabetes mellitus	0.0612415	2	2 out of 58	H2-Q2/H2-Q4	E			H2-Q2/H2-Q4
CC027	up	Salivary secretion	0.0613687	2	2 out of 14	Amy2a2/Amy1	F
CC013	up	Legionellosis	0.0618731	3	3 out of 58	Itgb2/Casp1/Arf1	E
CC033	abs	Ribosome biogenesis in eukaryotes	0.0629927	6	6 out of 56	Rpp30/Sbds/Mphosph10/Imp3/Utp4/Pop1	F
CC075	up	AMPK signaling pathway	0.0633663	5	5 out of 45	Gys1/Adipoq/Stradb/Pfkm/Ppp2r5c	E
CC044	down	Valine; leucine and isoleucine degradation	0.067215	4	4 out of 28	Mccc2/Mccc1/Aldh6a1/Dld	C	Mccc2	Mccc1/Aldh6a1	Mccc1/Aldh6a1	Mccc2
CC058	down	One carbon pool by folate	0.0683727	2	2 out of 20	Aldh1l2/Aldh1l1	C	Aldh1l2
CC025	down	Autophagy - other	0.0690321	3	3 out of 34	Rptor/Mlst8/Mtor	F
CC075	up	Arrhythmogenic right ventricular cardiomyopathy	0.0696371	3	3 out of 45	Des/Actn2/Atp2a2	E	Atp2a2			Actn2
CC061	up	Cholesterol metabolism	0.0697822	3	3 out of 23	Ldlr/Pltp/Apoc3	D	Pltp	Pltp		Pltp
CC029	down	Ribosome	0.0716538	6	6 out of 40	Rpl8/Rsl24d1/Rpl17/Rpl28/Rpl36al/Rpl34	H
CC007	down	RNA polymerase	0.0721843	3	3 out of 75	Polr2e/Polr2h/Polr2c	B	Polr2h			Polr2h
CC042	abs	Inositol phosphate metabolism	0.0760413	4	4 out of 40	Inpp5b/Pik3c3/Mtmr3/Cdipt	G				Inpp5b/Pik3c3
CC031	up	PPAR signaling pathway	0.0765476	4	4 out of 31	Gk/Pck1/Pck2/Gk2/Gk	D/A	Gk2	Gk/Gk	Gk/Pck2/Gk	Gk2
CC049	down	Gastric cancer	0.0768066	5	5 out of 64	Jup/Ctnnb1/Rxrb/Sos1/Csnk1a1	B	Rxrb
CC049	down	Arrhythmogenic right ventricular cardiomyopathy	0.0768066	4	4 out of 64	Jup/Ctnnb1/Itga1/Itgb1	B			Itga1
CC030	abs	Fc gamma R-mediated phagocytosis	0.0779357	7	7 out of 119	Vasp/Syk/Sphk2/Plcg2/Wasf2/Inpp5d/Hck	F	Wasf2/Inpp5d		Sphk2	Wasf2
CC030	abs	Parkinson disease	0.0779357	13	13 out of 119	Tubb5/Sdhb/Uqcrb/Sdha/Cyc1/Bax/Uqcrc2/Uqcrfs1/Uqcr10/mt-Co2/Uqcrq/Cox6c/Cox4i1	F	Uqcr10
CC013	down	Valine; leucine and isoleucine degradation	0.0784231	3	3 out of 22	Pccb/Pcca/Bckdhb	E	Pccb	Pcca/Bckdhb	Pcca/Bckdhb	Pccb
CC042	down	Malaria	0.0786438	2	2 out of 22	Itgb2/Itgal	G
CC002	abs	Mitophagy - animal	0.079325	5	5 out of 91	Bcl2l13/Rhot2/Nbr1/Mfn1/Usp15	G
CC023	up	ErbB signaling pathway	0.0795448	3	3 out of 18	Pak2/Plcg2/Mapk1	D
CC002	down	Alzheimer disease	0.0796896	7	7 out of 41	Psmd2/Psmc5/Psmc1/Psmc6/Psmc4/Psmc3/Psmd11	G		Psmc5
CC029	down	Linoleic acid metabolism	0.0802667	3	3 out of 40	Cyp2j5/Cyp2j6/Cyp2c40	H			Cyp2j6/Cyp2c40
CC059	up	Salmonella infection	0.080794	4	4 out of 14	Klc4/Kif5b/Bax/Klc2	A/D	Klc2	Kif5b	Kif5b	Klc4
CC059	up	Parkinson disease	0.080794	4	4 out of 14	Klc4/Kif5b/Bax/Klc2	A/D	Klc2	Kif5b	Kif5b	Klc4
CC059	up	Endocytosis	0.080794	4	4 out of 14	Kif5b/Chmp5/Vps36/H2-T23	A/D		Kif5b	Kif5b/Chmp5/H2-T23
CC059	up	Prion disease	0.080794	4	4 out of 14	Klc4/Kif5b/Bax/Klc2	A/D	Klc2	Kif5b	Kif5b	Klc4
CC024	down	Citrate cycle (TCA cycle)	0.0836325	2	2 out of 16	Sdhb/Sdha	A
CC005	up	Glycerolipid metabolism	0.084586	2	2 out of 10	Gk/Gk2/Gk	D	Gk2	Gk/Gk	Gk/Gk	Gk2
CC005	up	EGFR tyrosine kinase inhibitor resistance	0.084586	2	2 out of 10	Rps6kb2/Eif4e2	D
CC043	down	Regulation of lipolysis in adipocytes	0.085918	2	2 out of 21	Prkaca/Fabp4	B			Fabp4
CC043	down	Cellular senescence	0.085918	3	3 out of 21	H2-Q2/H2-T23/Capn1	B		Capn1	H2-Q2/H2-T23/Capn1
CC042	down	Ovarian steroidogenesis	0.0873377	2	2 out of 22	Cyp2j5/Cyp2j6	G			Cyp2j6
CC042	down	Rheumatoid arthritis	0.0873377	2	2 out of 22	Itgb2/Itgal	G
CC044	up	Fructose and mannose metabolism	0.0887252	3	3 out of 23	Akr1b8/Tigar/Tpi1	C			Tigar
CC059	up	Huntington disease	0.0910904	4	4 out of 14	Klc4/Kif5b/Bax/Klc2	A/D	Klc2	Kif5b	Kif5b	Klc4
CC082	down	Selenocompound metabolism	0.0916466	2	2 out of 16	Sephs2/Mtr	A	Mtr		Mtr
CC082	down	Folate biosynthesis	0.0916466	2	2 out of 16	Pcbd1/Pcbd2	A		Pcbd1	Pcbd1/Pcbd2
CC033	abs	Pentose and glucuronate interconversions	0.0917403	4	4 out of 56	Dhdh/Akr1b3/Ugt1a7c/Ugt1a6b	F			Dhdh/Ugt1a7c
CC032	down	Parkinson disease	0.0947971	5	5 out of 27	Atp5o/Atp5b/Atp5a1/Atp5c1/Atp5f1	A/D	Atp5a1
CC043	up	Hedgehog signaling pathway	0.0955586	1	1 out of 11	Mgrn1	B
CC013	up	Herpes simplex virus 1 infection	0.0962122	5	5 out of 58	Tapbp/Tap2/H2-Q2/H2-Q4/Stat1	E			H2-Q2/H2-Q4
CC005	up	HIF-1 signaling pathway	0.0968719	2	2 out of 10	Rps6kb2/Eif4e2	D
CC005	up	PPAR signaling pathway	0.0968719	2	2 out of 10	Gk/Gk2/Gk	D	Gk2	Gk/Gk	Gk/Gk	Gk2
CC043	up	Sphingolipid metabolism	0.0975947	1	1 out of 11	Asah2	B
CC043	up	Butanoate metabolism	0.0975947	1	1 out of 11	Aldh5a1	B			Aldh5a1
CC043	up	PI3K-Akt signaling pathway	0.0975947	2	2 out of 11	Ywhag/Pik3ap1	B			Pik3ap1
CC075	up	HIF-1 signaling pathway	0.0982975	4	4 out of 45	Ldhb/Pfkm/Aldoa/Eno3	E	Aldoa		Ldhb
CC030	abs	Alzheimer disease	0.0993566	15	15 out of 119	Tubb5/App/Sdhb/Uqcrb/Sdha/Cyc1/Eif2ak2/Uqcrc2/Irs2/Uqcrfs1/Uqcr10/mt-Co2/Uqcrq/Cox6c/Cox4i1	F	Uqcr10		App
CC058	down	Purine metabolism	0.0995576	3	3 out of 20	Pde8a/Pnp/Pnp2	C			Pde8a/Pnp/Pnp2	Pde8a
